# Supplementary material for: Coral-Derived Endophytic Fungal Product, Butyrolactone-I, Alleviates Lps Induced Intestinal Epithelial Cell Inflammatory Response Through TLR4/NF-κB and MAPK Signaling Pathways: An in vitro and in vivo Studies
Source: Front Nutr. 2021 Oct 1;8:748118. doi: 10.3389/fnut.2021.748118 (PMC8517189; doi:10.3389/fnut.2021.748118)
Supplement: Supplementary file 1 [file Table_1.XLSX]

## Sheet: Sheet1
fig1-cck8	0	10	20	50	100	btl-1
	102.54	102.768	97.2036	100.889	59.6524
	97.5883	91.7249	105.422	113.786	59.8706
	103.576	98.8301	94.8067	106.378	63.8842
	96.8974	97.118	98.4877	100.544	47.0443
	102.693	96.3047	88.8572	106.224	65.1058
	96.7055	89.8416	97.0324	98.3943	56.6422
	100.97	98.7398	98.3495	90.9117	57.312
	101.741	88.5299	103.323	97.974	58.0825
	102.768	98.3175	96.8661	95.2775	63.0047
	97.9312	94.1338	93.4632	90.184	51.4053
	102.939	95.4388	90.4966	104.651	63.7323
	93.651	103.653	98.0441	92.7094	55.5571
	103.585	107.729	102.309	89.1006	57.0177
	100.182	99.0911	92.445	101.621	62.3529
	101.36	104.414	109.41	92.1981	56.2884
	96.9098	100.269	106.992	92.1544	55.1753
	103.279	99.1784	100.275	105.679	53.7935
	94.6848	89.9731	99.0468	84.258	54.0622
fig3-lps-cck8
		空白组	0.134	0.132	0.133
		对照组	2.345	2.373	2.295
		LPS（50μg/mL）	1.997	2.083	2.065
		10μM+LPS	2.072	1.967	2.072
		20μM+LPS	2.046	2.181	2.074
		50μM+LPS	2.072	2.387	2.254
		空白组	0.137	0.137	0.136
		对照组	2.639	2.63	2.647
		LPS（50μg/mL）	2.432	2.484	2.312
		10μM+LPS	2.489	2.483	2.411
		20μM+LPS	2.559	2.588	2.45
		50μM+LPS	2.692	2.483	2.578
fig3-elisa			con	lps	10	20	50
		IL-1β	406.24	502.83	482.61	480.37	408.48
			408.48	498.34	500.58	428.7	435.44
			406.24	561.23	462.4	442.18	439.93
		IL-6	693.599	848.159	747.602	583.73	593.041
			742.015	771.81	773.672	738.291	574.42
			747.602	803.467	788.57	661.011	583.73
		tnf-α	147	162.92	190.35	191.24	180.62
			131.96	162.92	173.54	177.97	177.97
			157.62	166.46	177.08	190.35	176.2
		il-10	137.441	144.772	163.272	147.564	133.951
			130.809	170.951	146.168	150.008	146.168
			134.998	159.083	147.913	147.215	138.489
fig3-qpcr			con	lps	10	20	50
		IL-1	0.75961	5.6962	4.54202	2.90795	2.22427
			1.20025	5.61778	5.18137	2.9897	2.7007
			1.09683	6.82108	5.36409	3.86375	2.38392
		IL-10	0.948246	1.2086	1.03288	0.986233	0.673617
			1.04488	1.17555	1.09177	1.04247	0.913831
			1.00928	1.1434	1.16205	0.946058	0.840896
		IL-6	1.14605	1.24545	0.87055	0.84284	0.63434
			0.99769	1.25411	0.88884	0.8487	0.67051
			0.87458	1.17827	0.90125	0.8255	0.64767
		tnf	1.12786	2.76383	3.80176	4.78991	4.07462
			0.982346	2.30271	3.68926	5.50534	4.65134
			0.990675	2.424	3.84751	5.19986	4.39852
fig4-qpcr			con	lps	10	20	50
		p65	1	3.20428	2.32947	1.58008	1.50177
			1	3.20428	2.90794	1.59107	0.937354
			1	2.53151	2.41162	2.63902	1.42076
		ikb	1.18099	1.36289	0.323088	0.120742	0.112917
			1.12506	1.66632	0.360982	0.124137	0.13061
			0.779165	1.43065	0.332171	0.111105	0.110593
		tlr4	1	1.39797	0.952638	0.933033	0.679871
			1	1.51922	0.948246	0.954842	1.10957
			1	1.44925	0.923483	0.896842	0.775286
fig4-wb			con	lps	10	20	50
		p-ikb/ikb	1	1.21354	1.15613	1.0756	0.995237		CON	LPS	SB203580	ZB5-1	LPS+SB203580	LPS+ZB5-1	ZB5-1+SB203580	LPS+ZB5-1+SB203580
			1	1.26802	0.989085	1.05886	1.00549		1	1.27391	0.759223	1.14264	0.753633	1.35054	0.891997	0.81919
			1	1.33185	1.08845	1.06943	0.959813		1	1.80905	0.758127	1.25806	0.67077	1.80798	0.7984	0.838794
		p-p65/p65	1	1.44226	0.369437	0.439814	0.550839		1	1.60041	0.783938	1.42931	0.566418	1.63162	0.558154	0.681113
			1	1.47749	0.540102	0.499268	0.666908
			1	1.49542	0.5306	0.642124	0.591843		CON	LPS	PD98095	ZB5-1	LPS+PD98095	LPS+ZB5-1	ZB5-1+PD98095	LPS+ZB5-1+PD98095
			1	1.47749	0.540102	0.499268	0.666908		1	2.16455	0.894286	1.92255	1.27431	3.27011	1.44412	1.11711
		tlr4	1	1.11504	0.435354	0.450032	0.36896		1	2.40484	0.951893	2.11386	1.41157	3.85256	1.89454	1.40313
			1	1.59852	0.819629	0.499908	0.672286		1	2.35744	0.914785	1.99313	1.29853	3.59821	1.61239	1.29835
			1	1.52985	0.682336	0.655155	0.593571
		Nucleus p-p65/Cytoplasm p-p65	1	1.49532	0.820455	0.935656	0.609131
			1	1.39523	1.09583	0.61554	0.643182
			1	1.38571	0.985664	0.752133	0.597138
fig5-wb			con	lps	10	20	50
		p-erk/erk	1	1.52904	2.19043	2.22767	3.2533
			1	1.99382	2.40375	2.59279	3.26322
			1	1.78562	2.25136	2.45863	3.14532
		p-jnk/jnk	1	1.63284	1.36549	1.2156	1.161
			1	1.65924	1.08011	1.29502	0.821822
			1	1.66825	1.05697	1.2237	0.934681
		p-p38/p38	1	1.15071	1.2872	1.44087	1.61988
			1	1.18837	1.34027	1.60139	1.63924
			1	1.16349	1.33587	1.49754	1.69854
fig5-qpcr			con	lps	10	20	50
		erk1	1	2.44528	2.71949	2.61474	4.53154
			1	2.51403	2.46798	2.02324	3.97237
			1	2.62079	2.83497	3.37916	4.31691
		jnk	1	1.50177	0.737135	0.90125	0.595979
			1	1.36289	0.697372	0.806642	0.656712
			1	1.39152	0.664343	0.697372	0.73884
		p38	1	1.99078	2.24492	3.98156	4.29701
			1	1.83189	1.86176	3.71493	6.33495
			1	1.92297	1.8489	4.12197	5.59188
		CON		1	1	1
		LPS		2.37841	1.62451	1.91853
		SB203580		0.148651	0.373712	0.228458
		ZB5-1		1.42076	1.52274	2.03731
		LPS+SB203580		1.27162	1.28046	1.24545
		LPS+ZB5-1		2.24492	2.35653	1.87471
		ZB5-1+SB203580		0.819794	0.842842	0.723635
		LPS+ZB5-1+SB203580		0.566442	0.598739	0.550953
		CON		1	1	1
		LPS		2.18354	2.03731	2.26054
		PD98095		0.702222	0.939523	0.721965
		ZB5-1		1.43727	1.80667	1.80667
		LPS+PD98095		0.50698	0.550953	0.482968
		LPS+ZB5-1		2.38943	2.08012	2.76383
		ZB5-1+PD98095		0.656712	0.941696	0.733736
		LPS+ZB5-1+PD98095		0.993092	0.864537	0.742262
fig6-qpcr
			con	lps	10	20	50
		claduin1	1	0.909618	1.85746	5.07474	4.16024
			1	0.55994	1.47427	5.19335	4.357
			1	0.715816	1.58762	5.2484	4.1584
		zo-1	1	0.398688	0.817902	1.20581	1.95884
			1	0.583714	0.768438	1.50525	1.69349
			1	0.591862	0.641713	1.29235	0.952638
		occ	1	0.888843	1.12506	1.29534	1.58374
			1	0.946058	1.06437	1.42734	1.37872
			1	0.812252	1.14076	1.3692	1.45734
			con	lps	10	20	50
fig6-wb		occ	1	0.758787	1.1008	1.09633	1.38652
			1	0.843756	1.00541	0.990858	1.16979
			1	0.900368	0.942994	0.943836	1.25198
		c1	1	0.808502	0.784051	1.41291	1.3029
			1	0.861091	0.80337	1.08966	1.14233
			1	0.646579	0.940923	1.01857	1.10249
		zo-1	1	0.934336	1.0098	1.29232	1.31007
			1	0.52937	1.00642	1.13699	1.3078
			1	0.425178	0.431956	1.02585	1.3365
fig6-fitc		con	lps	10	20	50
		1.0124	1.7263	1.6225	1.54019	1.33302
		0.916745	1.79138	1.60069	1.54889	1.35771
		1.07085	1.66907	1.73231	1.48934	1.47339
fig6-teer			con	lps	10	20	50
		1	20	21	19	22	24
		2	56	55	61	51	58
		3	135	137	132	129	137
		4	141	146	148	137	144
		5	158	161	168	157	155
		6	172	181	174	175	185
		7	199	201	197	191	206
		8	247	245	239	234	248
		9	281	275	271	279	281
		10	314	308	300	311	316
		11	336	329	322	340	387
		12	372	371	355	372	374
		13	390	389	381	391	399
		14	407	405	397	403	409
		15	412	410	408	411	408
		16	414	409	406	412	415
		con	lps	10	20	50
		414	334	356	365	395
		418	348	362	361	385
		416	348	355	375	397
fig7		器官指数
		肾		con	1.29303	1.15311	1.09016
				pbs	1.4737	1.21684	1.15854
				dss	1.12766	1.21583	1.34675
				low	1.25134	1.38955	1.08468
				mid	1.42442	1.20803	1.08453
				high	1.14512	1.20283	1.20919
		liver		con	4.78866	4.86589	4.65564
				pbs	4.65358	4.55777	4.77642
				dss	4.23222	4.37214	4.14936
				low	4.23295	4.77569	4.53645
				mid	5.08113	4.33811	4.08809
				high	4.42387	4.55753	4.822
		脾		con	0.316361	0.310196	0.301192
				pbs	0.323799	0.299354	0.271555
				dss	0.626479	1.04076	0.86067
				low	0.432619	0.644978	0.488446
				mid	0.558812	0.518468	0.450199
				high	0.476763	0.454404	0.460631
		胸腺		con	0.151596	0.153905	0.174604
				pbs	0.109756	0.159607	0.186807
				dss	0.255623	0.203283	0.340527
				low	0.222897	0.266884	0.154988
				mid	0.246535	0.142234	0.218668
				high	0.182255	0.182652	0.159284
		体重变化	0	100	100	100	100	100	100
			1	99.975	100.396	101.467	102.243	100.908	99.314
			2	99.5535	100.141	101.154	102.591	99.242	100.171
			3	100.455	100.197	100.888	102.076	100.639	102.868
			4	100.035	99.8827	100.18	100.624	98.6763	102.098
			5	100.763	100.434	100.789	101.092	99.5693	102.027
			6	100.88	99.5482	100.145	100.139	98.6073	101.438
			7	101.62	100.698	100.715	101.792	99.7489	101.477
			8	102.542	101.192	102.487	101.522	100.878	102.524
			9	102.394	99.3434	101.749	102.237	100.38	101.897
			10	100.949	100.53	102.459	103.09	100.454	102.627
			11	100.829	100.498	101.671	101.996	101.06	102.401
			12	102.326	100.474	99.9052	101.954	99.6175	102.112
			13	102.774	101.158	95.8409	98.9499	96.5125	100.004
			14	102.181	102.19	92.82	96.2172	96.9204	99.227
		dai	CON	PBS	DSS	LOW	MID	HIGH
			0.4	0.6	0	0	0	0
			0.6	0.2	0	0	0.4	0
			0	0	0	0	0	0
			0	0	0	0	0	0
			0	0.8	0.8	0.8	1	0.8
			0	0	0	0	0	0
			0	0	0	0	0	0.6
			0	0.6	0.6	0.6	0	0.2
			0	0	2	0.4	0	0
			0.6	0	5.8	3.2	1.4	0.6
			0	0	5.8	4	2	1.2
			0	0	6.4	4.2	3.2	2.8
			0	0	6.8	4	3.2	3
			0	0	7.2	4.6	3.2	3.6
		结肠长度	CON	7.2	9.2	6.9	7	5.7
			PBS	7	6.5	7.5	7.3	8.3
			DSS	5.3	5.3	5.3	5.1	4.2
			LOW	4.7	5	6.4	5.4	6.1
			MID	6.2	6.4	5.4	6.1	3.8
			HIGH	7.1	5.4	6.5	5.2	6.9
		平均日增重	CON	PBS	DSS	LOW	MID	HIGH
			3.7308	3.7044	3.79214	4.3654	4.2176	4.3852
			4.1444	4.1466	3.95171	4.4962	4.5532	4.711
			4.3268	3.9192	4.13443	4.2308	3.489	4.0798
			3.6338	3.7268	3.796	3.1562	3.5008	4.011
			3.5838	3.7844	3.86957	2.8662	2.878	4.1792
			3.449	3.4976	3.59986	2.827	2.9264	2.8316
			3.3894	3.8052	3.637	3.0488	2.9228	3.1106
			3.7432	3.774	3.80029	3.1154	3.048	2.9866
			3.7588	3.8444	2.48614	3.0558	2.8872	2.893
			3.8756	3.47	2.25571	3.0048	2.9844	2.8828
			3.292	3.4508	2.26929	2.6734	2.6562	3.0652
			3.4178	3.5834	1.81086	2.4842	2.8972	3.0924
			3.5846	3.442	2.048	2.6514	2.7606	2.836
			3.4474	3.4492	1.21314	2.4522	3.135	2.6266
		wbc	CON	1.53	2.05	2.06
			PBS	1.52	2.04	2.28
			DSS	3.19	3.77	4.69
			LOW	3.49	3.17	4.24
			MID	3.64	3.07	3.57
			HIGH	1.72	1.09	3.26
		rbc	CON	10.68	10.35	10.33
			PBS	10.6	10.48	10.9
			DSS	4.5	3.4	4.66
			LOW	4.44	6.39	5.89
			MID	8.66	6.2	4.02
			HIGH	8.29	8.52	6.32
fig8-qpcr			c	pbs	dss	low	mid	high
		il10	1.01631	1.01866	1.52626	1.52979	0.972655	0.868541
			0.948246	1.01162	1.65864	1.55114	1.19748	0.886791
			1.03766	1.01866	1.7411	1.31343	1.30134	1.04729
		c1	0.941696	0.943874	0.496546	0.915945	0.80107	0.95705
			0.974905	0.899171	0.514057	0.703847	0.795536	0.950439
			1.08925	1.20303	0.496546	0.433269	0.806642	0.838956
		il1	1.08674	0.961483	1.17827	0.959264	0.899171	0.897095
			0.946058	0.903335	1.0693	1.04247	1.01866	0.909618
			0.972655	0.831238	1.17013	1.47427	0.93088	0.941696
		il6	0.941696	1.1487	2.14851	1.95432	1.56555	1.29834
			1.1355	0.628507	1.96337	2.00926	1.47087	1.34412
			0.935191	1.23971	1.83189	1.82344	1.46071	1.12246
fig8-elisa			c	pbs	dss	low	mid	high
		tnf	474.783	478.732	520.854	482.681	402.386	386.591
			462.936	495.844	524.802	420.815	393.172	416.866
			481.364	493.211	518.221	444.508	418.182	402.386
		il6	84.0166	91.858	114.571	93.4803	68.334	60.7631
			86.1798	82.3943	96.9954	64.5485	63.467	59.1407	blood
			90.7764	84.5574	104.837	68.334	64.8189	62.6558
		il1	77.2812	73.7391	99.2931	72.9801	83.3534	49.9562
			74.4981	77.2812	99.5461	81.5824	86.3896	47.9321
			77.5342	73.2331	101.317	70.197	81.3294	48.4381
		il10	206.732	213.434	224.324	219.298	202.543	185.789
			210.921	208.407	227.675	227.675	221.811	176.574
			209.245	219.298	242.754	239.403	194.166	182.438
		tnf	387.711	384.69	422.46	371.092	309.149	309.149
			377.135	404.33	430.014	318.214	319.724	309.149
			380.157	381.668	405.841	343.897	310.659	284.976
		il6	85.6272	82.7894	102.938	83.6407	84.2083	77.1136
			87.8975	84.4921	107.763	87.33	80.2353	77.6812	tissue
			88.4651	89.0327	100.952	85.0597	81.6542	76.8298
		il1	60.8972	57.8995	71.2529	63.6224	61.7147	58.4445
			59.5346	59.5346	68.5277	69.3453	60.0796	61.7147
			59.8071	60.0796	69.8903	63.0773	62.5323	54.9018
		il10	296.517	284.224	347.736	346.712	309.834	290.37
			292.419	282.175	332.37	327.248	309.834	283.199
			281.151	283.199	348.76	305.736	313.931	287.297
fig9-wb			con	pbs	dss	low	mid	high			con	pbs	dss	low	mid	high			con	pbs	dss	low	mid	high
		p-erk	563592	590905	1056977	689041	527027	496945		p-erk	1585366	1651486	1829094	1340127	1790677	1493741		p-erk	1034370	1100262	1576105	1232496	984632	958876
		actin	570678	544833	584702	631875	660280	563465		actin	570678	544833	584702	631875	660280	563465		actin	570678	544833	584702	631875	660280	563465
			0.987583	1.08456	1.80772	1.09047	0.798187	0.881945			2.77804	3.03118	3.12825	2.12087	2.712	2.65099			1.81253	2.01945	2.69557	1.95054	1.49123	1.70175
			1	1.0982	1.83045	1.10418	0.808223	0.893033			1	1.09112	1.12606	0.763443	0.976227	0.954267			1	1.11416	1.48719	1.07614	0.822737	0.938881
		erk	1037987	923101	721765	675759	859522	884308		erk	98085	881649	676183	917673	1016670	834332		erk	847286	965897	768794	813776	953367	935626
		actin	492763	421694	470721	467466	483735	474146		actin	39168	358424	337648	574682	474237	376220		actin	432847	529856	500971	621356	577381	574613
			2.10646	2.18903	1.53332	1.44558	1.77684	1.86505			2.50421	2.45979	2.00263	1.59684	2.1438	2.21767			1.95747	1.82294	1.53461	1.30968	1.65119	1.62827
			1	1.0392	0.727911	0.686259	0.843521	0.885396			1	0.982262	0.799703	0.63766	0.856078	0.885576			1	0.931274	0.783974	0.669066	0.843533	0.831824
		perk/erk	1	1.05678	2.51466	1.60899	0.958154	1.00863
			1	1.04997	1.54698	1.11247	1.15732	1.07779
			1	1.07214	2.04309	1.56813	0.975361	1.06041
			1	1.12771	2.74077	2.43286	2.09012	1.88299
		p-p38	337537	325885	685692	599336	541143	507392		p-p38	386973	414220	662692	694713	512922	574108		p-p38	186472	240666	432571	424829	334279	213614
		actin	570678	544833	584702	631875	660280	563465		actin	570678	544833	584702	631875	660280	563465		actin	570678	544833	584702	631875	660280	563465
			0.591467	0.598137	1.17272	0.948504	0.819566	0.900485			0.678093	0.76027	1.13338	1.09945	0.776825	1.01889			0.326755	0.441724	0.739814	0.672331	0.506269	0.379108
			1	1.01128	1.98273	1.60365	1.38565	1.52246			1	1.12119	1.67143	1.62138	1.1456	1.50258			1	1.35185	2.26412	2.0576	1.54938	1.16022
		p38	1205979	1245692	1461385	1400286	1266351	1295082		p38	1024534	920557	678806	675759	842309	884308		p38	538421	498752	502486	516787	488267	536749
		actin	570678	544833	584702	631875	660280	563465		actin	636491	622593	651312	613779	588980	580113		actin	249762	238461	245683	256783	193852	229854
			2.11324	2.28637	2.49937	2.21608	1.9179	2.29842			1.60966	1.47859	1.04221	1.10098	1.43011	1.52437			2.15574	2.09155	2.04526	2.01254	2.51876	2.33517
			1	1.08193	1.18272	1.04867	0.907564	1.08763			1	0.91857	0.647474	0.683984	0.888458	0.947015			1	0.970223	0.948753	0.933576	1.1684	1.08324
		p38	1	1.08193	1.18272	1.04867	0.907564	1.08763
		pp38/p38	1	0.9347	1.67642	1.52923	1.52678	1.3998
			1	1.03629	1.41321	1.54614	1.26228	1.38151
			1	1.24948	1.91434	1.96211	1.70719	1.06674
		p-jnk	840916	718690	1348200	1492711	997097	886634		p-jnk	492901	485419	900112	909824	657855	639818		p-jnk	618685	508256	819906	962585	616973	531601
		actin	570678	544833	584702	631875	660280	563465		actin	570678	544833	584702	631875	660280	663465		actin	636491	622593	651312	613779	588980	580113
			1.47354	1.3191	2.30579	2.36235	1.51011	1.57354			0.863711	0.89095	1.53944	1.43988	0.996327	0.964358			0.972025	0.816354	1.25885	1.56829	1.04753	0.916375
			1	0.895193	1.5648	1.60318	1.02482	1.06786			1	1.03154	1.78235	1.66708	1.15354	1.11653			1	0.839849	1.29508	1.61343	1.07768	0.942749
		jnk	1600275	1531314	1722779	1704144	1306434	1512551		jnk	831564	781536	876554	766842	760835	854382		jnk	1098613	1108764	1029435	1267902	1170356	1077902
		actin	632401	594629	636040	507859	539339	591248		actin	496328	395983	539286	438721	507682	513749		actin	597641	653972	536175	626842	598792	502279
			2.53048	2.57524	2.7086	3.35555	2.42229	2.55823			1.67543	1.97366	1.6254	1.7479	1.49864	1.66303			1.83825	1.69543	1.91996	2.02268	1.95453	2.14602
			1	1.01769	1.07039	1.32605	0.957246	1.01097			1	1.178	0.970136	1.04326	0.894482	0.9926			1	0.922307	1.04445	1.10033	1.06326	1.16743
		jnk	1	1.03933	1.02833	1.15655	0.971661	1.057									1	1	1
		p-jnk	1	0.861315	1.52169	1.38618	1.05471	1.01028		1	0.861315	1.52169	1.38618	1.05471	1.01028		0.861315	0.992499	0.808065
			1	0.992499	1.73325	1.44143	1.18719	1.05632		1	0.992499	1.73325	1.44143	1.18719	1.05632		1.52169	1.73325	1.25941
			1	0.808065	1.25941	1.39504	1.10911	0.89191		1	0.808065	1.25941	1.39504	1.10911	0.89191		1.38618	1.44143	1.39504
																	1.05471	1.18719	1.10911
																	1.01028	1.05632	0.89191
		tlr4	244976	224152	447996	396106	333676	272851		tlr4	529279	451145	1090588	1062808	697157	750018		tlr4	350401	349559	531945	450620	298093	296997
		actin	570678	544833	584702	631875	660280	563465		actin	570678	544833	584702	631875	660280	563465		actin	626636	564629	566040	507859	549125	599584
			0.429272	0.411414	0.766195	0.626874	0.505355	0.484238			0.927456	0.828043	1.8652	1.68199	1.05585	1.33108			0.559178	0.619095	0.939766	0.887294	0.542851	0.495338
			1	0.9584	1.78487	1.46032	1.17724	1.12804			1	0.89281	2.0111	1.81355	1.13844	1.4352			1	1.10715	1.68062	1.58678	0.970802	0.885833
		ikb	409415	423322	418318	389072	423940	419317		ikb	240590	264910	220078	133328	265391	155002		ikb	90794	86846	76646	64614	83019	82309
		actin	636491	622593	651312	613779	588980	580113		actin	882247	874521	869982	521304	853639	603803		actin	882247	774521	769982	721304	753639	803803
			0.643238	0.679934	0.64227	0.633896	0.719787	0.72282			0.272701	0.30292	0.252968	0.255759	0.310894	0.25671			0.102912	0.112129	0.0995426	0.0895794	0.110158	0.102399
			1	1.05705	0.998495	0.985477	1.11901	1.12372			1	1.11081	0.927639	0.937871	1.14005	0.941358			1	1.08956	0.967257	0.870445	1.0704	0.995018
		p-ikb	699248	492684	808737	981565	581164	652480		p-ikb	379575	377307	464448	609696	539224	434981		p-ikb	790255	774726	862440	814354	424185	526661
		actin	441252	352778	296361	376850	557641	803936		actin	134873	125390	101055	115546	159021	168041		actin	626636	564629	486040	507859	549125	599584
			1.58469	1.39658	2.72889	2.60466	1.04218	0.811607			2.81431	3.00907	4.59599	5.27665	3.3909	2.58854			1.26111	1.3721	1.77442	1.6035	0.772474	0.878377
			1	0.881297	1.72203	1.64364	0.657657	0.512155			1	1.0692	1.63308	1.87493	1.20488	0.919777			1	1.08801	1.40704	1.27151	0.612537	0.696513
			1	1.05705	0.998495	0.985477	1.11901	1.12372
			1	1.11081	0.927639	0.937871	1.14005	0.941358
			1	1.08956	0.967257	0.870445	1.0704	0.995018
		ikb	1	1.08581	0.964464	0.931264	1.10982	1.02003
		pikb/ikb	1	0.811653	1.78548	1.76495	0.59258	0.502097
			1	0.984707	1.69325	2.01332	1.08565	0.901714
			1	1.00203	1.45888	1.36535	0.551924	0.682834
		p65	747757	720145	590208	474260	526264	614910		p65	1071659	1105866	1086587	932484	1029391	720104		p65	66328	60742	54451	68180	75508	83144
		actin	570678	544833	584702	631875	660280	563465		actin	636491	622593	651312	613779	588980	580113		actin	134873	115390	101055	115546	159021	168041
			1.3103	1.32177	1.00942	0.75056	0.797032	1.0913			1.6837	1.77623	1.6683	1.51925	1.74775	1.24132			0.491781	0.526406	0.538825	0.590068	0.47483	0.494784
			1	1.00876	0.770373	0.572817	0.608284	0.832866			1	1.05495	0.990857	0.902329	1.03804	0.737256			1	1.07041	1.09566	1.19986	0.965532	1.00611
		p-p65	670372	518694	823526	644894	426184	324959		pp65	418318	713672	1108637	616662	841539	752630		pp65	79810	128038	204616	247875	218559	121017
		actin	824120	690566	897559	850897	952137	439675		actin	309673	516489	573762	809350	1137268	746766		actin	309673	516489	573762	809350	1137268	746766
			0.81344	0.751114	0.917517	0.757899	0.447608	0.739089			1.35084	1.38178	1.93222	0.761923	0.739965	1.00785			0.257723	0.247901	0.356622	0.306264	0.192179	0.162055
			1	0.92338	1.12795	0.931721	0.550266	0.908597			1	1.0229	1.43039	0.564037	0.547783	0.746094			1	0.961887	1.38374	1.18834	0.745679	0.628793
			1	1.00876	0.770373	0.572817	0.608284	0.832866
			1	1.05495	0.990857	0.902329	1.03804	0.737256
fig9-qpcr			c	pbs	dss	low	mid	high
		erk1	0.983957	0.963707	1.59475	0.810378	0.689362	0.768438
			1.13027	1.12246	1.48796	0.715323	0.708742	0.578344
			0.899171	1.29834	1.37872	0.816014	0.718636	0.230047
		p38	0.913831	0.897095	1.28937	1.07425	1.38511	1.04006
			0.986233	0.878633	1.68958	1.15135	1.34723	1.06191
			1.10957	0.814131	1.74917	1.99078	1.34723	0.862542
		jnk	1.11987	1.09936	1.31039	1.2283	0.587774	0.373712
			0.961483	0.905425	1.3566	1.21139	0.6846	0.314253
			0.928731	1.00463	1.44393	1.38191	0.670511	0.514057
		tlr4	1.10701	1.05215	1.18646	1.13027	1.34723	0.773782
			0.963707	0.983957	1.37237	0.868541	1.12506	0.757858
			0.937354	0.943874	1.31646	1.10957	1.31039	0.790041
		p65	0.810378	1.01631	0.990801	1.13288	1.25701	0.659754
			1.13027	0.897095	1.42076	1.60214	1.39474	0.702222
			1.09177	0.935191	1.63203	1.60214	1.40444	0.687771
fig10-wb			con	pbs	dss	low	mid	high			con	pbs	dss	low	mid	high			con	pbs	dss	low	mid	high
		c1	207908	202529	125706	119422	254350	396790		c1	115329	121882	92907	96166	159013	251185		c1	638559	635153	324039	248410	423412	908941
		actin	824120	690566	897559	850897	952137	839675		actin	355567	402214	576784	565559	667805	640313		actin	603408	633025	462702	543797	639397	777990
			0.252279	0.29328	0.140053	0.140348	0.267136	0.472552			0.324352	0.303028	0.161078	0.170037	0.238113	0.392285			1.05825	1.00336	0.700319	0.456806	0.662205	1.16832
			1	1.16252	0.555152	0.556322	1.05889	1.87313			1	0.934255	0.496613	0.524236	0.734118	1.20944			1	0.948129	0.661768	0.43166	0.625753	1.10401
		zo1	764318	720879	604960	775279	1277286	1622168		zo1	590529	649716	538574	510035	633470	1033004		zo1	133965	111567	86064	73648	105881	159953
		actin	309673	316489	573762	809350	1137268	746766		actin	640390	615285	758552	1074331	1185012	1255145		actin	626636	564629	566040	507859	549125	599584
			2.46815	2.27774	1.05437	0.957903	1.12312	2.17226			0.92214	1.05596	0.710003	0.474747	0.534568	0.823016			0.213784	0.197593	0.152046	0.145017	0.192818	0.266773
			1	0.922854	0.427193	0.388106	0.455045	0.880117			1	1.14512	0.769951	0.514832	0.579704	0.892507			1	0.924265	0.711211	0.678331	0.901926	1.24786
		occ	366429	470928	222035	166016	465325	400547		occ	890963	791227	339402	723146	387576	919436		occ	817518	782579	310597	620280	345499	658978
		actin	603408	633025	462702	543797	639397	627990		actin	778278	743179	1022349	1000844	712009	785574		actin	603408	633025	462702	543797	639397	627990
			0.607266	0.743933	0.479866	0.30529	0.727756	0.637824			1.14479	1.06465	0.331983	0.722536	0.544341	1.1704			1.35483	1.23625	0.671268	1.14065	0.540351	1.04934
			1	1.22505	0.790208	0.502729	1.19841	1.05032			1	0.93	0.289995	0.631153	0.475496	1.02237			1	0.912475	0.495461	0.841908	0.398832	0.774519
fig10-qpcr			c	pbs	dss	low	mid	high
		c1	0.941696	0.943874	0.496546	0.915945	0.80107	0.95705
			0.974905	0.899171	0.514057	0.703847	0.795536	0.950439
			1.08925	1.20303	0.496546	0.433269	0.806642	0.838956
		zo-1	1.07674	0.939523	0.646176	1.25411	1.19748	1.28343
			0.874583	0.852635	0.615572	1.30737	1.04972	1.28343
			1.06191	0.817902	0.267943	1.41095	1.10957	1.32869
		occ	1.23399	1.17013	1.00463	2.1785	1.53333	1.67791
			0.941696	1.11471	0.810378	1.81924	1.36289	1.65481
			0.860551	1.03288	0.601513	1.45734	1.41095	1.21139
fig10-fitc		fitc	con	0.163054	0.195781	0.165248
			pbs	0.191353	0.186732	0.168523
			dss	1.88728	1.98245	1.90254
			h	1.45516	1.32846	1.41542
			m	1.356	1.46513	1.49261
			l	1.55121	1.50451	1.65223
