# Supplementary material for: Coral-Derived Endophytic Fungal Product, Butyrolactone-I, Alleviates Lps Induced Intestinal Epithelial Cell Inflammatory Response Through TLR4/NF-κB and MAPK Signaling Pathways: An in vitro and in vivo Studies
Source: Front Nutr. 2021 Oct 1;8:748118. doi: 10.3389/fnut.2021.748118 (PMC8517189; doi:10.3389/fnut.2021.748118)
Supplement: Supplementary file 2 [file Data_Sheet_1.ZIP]

Archive with 13 entries (12 files):
- Docking(Butyrolactone ó±-TLR4)/2z64.pdb
- Docking(Butyrolactone ó±-TLR4)/lig out.pdb
- Docking(Butyrolactone ó±-TLR4)/rep.pdb
- Docking(Butyrolactone ó±-TLR4)/result.pdb
- Docking(Butyrolactone ó±-TLR4)/╫≈═╝/
- Docking(Butyrolactone ó±-TLR4)/╫≈═╝/Butyrolactone ó±.JPG
- Docking(Butyrolactone ó±-TLR4)/╫≈═╝/Butyrolactone ó±-TLR4 ╢╘╜╙╜ß╣√▒¿╕μ.docx
- Docking(Butyrolactone ó±-TLR4)/╫≈═╝/╢╘╜╙╜ß╣√-2D.JPG
- Docking(Butyrolactone ó±-TLR4)/╫≈═╝/╢╘╜╙╜ß╣√-╛▓╡τ╧α╗Ñ╫≈╙├.JPG
- Docking(Butyrolactone ó±-TLR4)/╫≈═╝/╢╘╜╙╜ß╣√-╟╫╦«╨╘.JPG
- Docking(Butyrolactone ó±-TLR4)/╫≈═╝/╢╘╜╙╜ß╣√-╟Γ╝n.JPG
- Docking(Butyrolactone ó±-TLR4)/╫≈═╝/╢╘╜╙╜ß╣√-╧α╗Ñ╫≈╙├▓╨╗∙.JPG
- Docking(Butyrolactone ó±-TLR4)/╫≈═╝/╢╘╜╙╜ß╣√-╒√╠σ.JPG
