# Supplementary material for: Coral-Derived Endophytic Fungal Product, Butyrolactone-I, Alleviates Lps Induced Intestinal Epithelial Cell Inflammatory Response Through TLR4/NF-κB and MAPK Signaling Pathways: An in vitro and in vivo Studies
Source: Front Nutr. 2021 Oct 1;8:748118. doi: 10.3389/fnut.2021.748118 (PMC8517189; doi:10.3389/fnut.2021.748118)
Supplement: Supplementary file 2 [file Data_Sheet_1.ZIP › Docking(Butyrolactone ó±-TLR4)/2z64.pdb]

HEADER    IMMUNE SYSTEM                           22-JUL-07   2Z64              
TITLE     CRYSTAL STRUCTURE OF MOUSE TLR4 AND MOUSE MD-2 COMPLEX                
CAVEAT     2Z64    NAG A 1441 HAS WRONG CHIRALITY AT ATOM C1 NAG A 1451 HAS     
CAVEAT   2 2Z64    WRONG CHIRALITY AT ATOM C1 NAG A 1471 HAS WRONG CHIRALITY    
CAVEAT   3 2Z64    AT ATOM C1 NAG A 1481 HAS WRONG CHIRALITY AT ATOM C1 NAG C   
CAVEAT   4 2Z64    1511 HAS WRONG CHIRALITY AT ATOM C1 NAG C 1521 HAS WRONG     
CAVEAT   5 2Z64    CHIRALITY AT ATOM C1                                         
COMPND    MOL_ID: 1;                                                            
COMPND   2 MOLECULE: TOLL-LIKE RECEPTOR 4;                                      
COMPND   3 CHAIN: A;                                                            
COMPND   4 FRAGMENT: TLR4, UNP RESIDUES 27-625;                                 
COMPND   5 SYNONYM: CD284 ANTIGEN;                                              
COMPND   6 ENGINEERED: YES;                                                     
COMPND   7 MOL_ID: 2;                                                           
COMPND   8 MOLECULE: LYMPHOCYTE ANTIGEN 96;                                     
COMPND   9 CHAIN: C;                                                            
COMPND  10 FRAGMENT: MD-2, UNP RESIDUES 21-160;                                 
COMPND  11 SYNONYM: MD-2 PROTEIN, ESOP-1;                                       
COMPND  12 ENGINEERED: YES                                                      
SOURCE    MOL_ID: 1;                                                            
SOURCE   2 ORGANISM_SCIENTIFIC: MUS MUSCULUS;                                   
SOURCE   3 ORGANISM_COMMON: HOUSE MOUSE;                                        
SOURCE   4 ORGANISM_TAXID: 10090;                                               
SOURCE   5 GENE: TLR4;                                                          
SOURCE   6 EXPRESSION_SYSTEM: SPODOPTERA FRUGIPERDA;                            
SOURCE   7 EXPRESSION_SYSTEM_COMMON: FALL ARMYWORM;                             
SOURCE   8 EXPRESSION_SYSTEM_TAXID: 7108;                                       
SOURCE   9 EXPRESSION_SYSTEM_STRAIN: HI-5;                                      
SOURCE  10 EXPRESSION_SYSTEM_VECTOR_TYPE: BACULOVIRUS;                          
SOURCE  11 EXPRESSION_SYSTEM_PLASMID: PVL1393;                                  
SOURCE  12 MOL_ID: 2;                                                           
SOURCE  13 ORGANISM_SCIENTIFIC: MUS MUSCULUS;                                   
SOURCE  14 ORGANISM_COMMON: HOUSE MOUSE;                                        
SOURCE  15 ORGANISM_TAXID: 10090;                                               
SOURCE  16 GENE: MD2;                                                           
SOURCE  17 EXPRESSION_SYSTEM: SPODOPTERA FRUGIPERDA;                            
SOURCE  18 EXPRESSION_SYSTEM_COMMON: FALL ARMYWORM;                             
SOURCE  19 EXPRESSION_SYSTEM_TAXID: 7108;                                       
SOURCE  20 EXPRESSION_SYSTEM_STRAIN: HI-5;                                      
SOURCE  21 EXPRESSION_SYSTEM_VECTOR_TYPE: BACULOVIRUS;                          
SOURCE  22 EXPRESSION_SYSTEM_PLASMID: PVL1393                                   
KEYWDS    TLR4, TOLL-LIKE RECEPTOR, MD-2, LPS, DISEASE MUTATION, GLYCOPROTEIN,  
KEYWDS   2 IMMUNE RESPONSE, INFLAMMATORY RESPONSE, INNATE IMMUNITY, LEUCINE-    
KEYWDS   3 RICH REPEAT, MEMBRANE, TRANSMEMBRANE, SECRETED, IMMUNE SYSTEM        
EXPDTA    X-RAY DIFFRACTION                                                     
AUTHOR    J.-O.LEE,H.M.KIM,B.S.PARK                                             
REVDAT   5   29-JUL-20 2Z64    1       CAVEAT COMPND REMARK HET                 
REVDAT   5 2                   1       HETNAM FORMUL LINK   SITE                
REVDAT   5 3                   1       ATOM                                     
REVDAT   4   13-JUL-11 2Z64    1       VERSN                                    
REVDAT   3   21-JUL-10 2Z64    1       REMARK                                   
REVDAT   2   24-FEB-09 2Z64    1       VERSN                                    
REVDAT   1   18-SEP-07 2Z64    0                                                
JRNL        AUTH   H.M.KIM,B.S.PARK,J.-I.KIM,S.E.KIM,J.LEE,S.C.OH,P.ENKHBAYAR,  
JRNL        AUTH 2 N.MATSUSHIMA,H.LEE,O.J.YOO,J.-O.LEE                          
JRNL        TITL   CRYSTAL STRUCTURE OF THE TLR4-MD-2 COMPLEX WITH BOUND        
JRNL        TITL 2 ENDOTOXIN ANTAGONIST ERITORAN                                
JRNL        REF    CELL(CAMBRIDGE,MASS.)         V. 130   906 2007              
JRNL        REFN                   ISSN 0092-8674                               
JRNL        PMID   17803912                                                     
JRNL        DOI    10.1016/J.CELL.2007.08.002                                   
REMARK   2                                                                      
REMARK   2 RESOLUTION.    2.84 ANGSTROMS.                                       
REMARK   3                                                                      
REMARK   3 REFINEMENT.                                                          
REMARK   3   PROGRAM     : REFMAC 5.2.0019                                      
REMARK   3   AUTHORS     : MURSHUDOV,SKUBAK,LEBEDEV,PANNU,STEINER,              
REMARK   3               : NICHOLLS,WINN,LONG,VAGIN                             
REMARK   3                                                                      
REMARK   3    REFINEMENT TARGET : MAXIMUM LIKELIHOOD                            
REMARK   3                                                                      
REMARK   3  DATA USED IN REFINEMENT.                                            
REMARK   3   RESOLUTION RANGE HIGH (ANGSTROMS) : 2.84                           
REMARK   3   RESOLUTION RANGE LOW  (ANGSTROMS) : 20.00                          
REMARK   3   DATA CUTOFF            (SIGMA(F)) : 0.000                          
REMARK   3   COMPLETENESS FOR RANGE        (%) : 90.1                           
REMARK   3   NUMBER OF REFLECTIONS             : 22180                          
REMARK   3                                                                      
REMARK   3  FIT TO DATA USED IN REFINEMENT.                                     
REMARK   3   CROSS-VALIDATION METHOD          : THROUGHOUT                      
REMARK   3   FREE R VALUE TEST SET SELECTION  : RANDOM                          
REMARK   3   R VALUE     (WORKING + TEST SET) : 0.244                           
REMARK   3   R VALUE            (WORKING SET) : 0.242                           
REMARK   3   FREE R VALUE                     : 0.290                           
REMARK   3   FREE R VALUE TEST SET SIZE   (%) : 5.100                           
REMARK   3   FREE R VALUE TEST SET COUNT      : 1183                            
REMARK   3                                                                      
REMARK   3  FIT IN THE HIGHEST RESOLUTION BIN.                                  
REMARK   3   TOTAL NUMBER OF BINS USED           : 20                           
REMARK   3   BIN RESOLUTION RANGE HIGH       (A) : 2.84                         
REMARK   3   BIN RESOLUTION RANGE LOW        (A) : 2.91                         
REMARK   3   REFLECTION IN BIN     (WORKING SET) : 743                          
REMARK   3   BIN COMPLETENESS (WORKING+TEST) (%) : 41.72                        
REMARK   3   BIN R VALUE           (WORKING SET) : 0.3250                       
REMARK   3   BIN FREE R VALUE SET COUNT          : 40                           
REMARK   3   BIN FREE R VALUE                    : 0.3170                       
REMARK   3                                                                      
REMARK   3  NUMBER OF NON-HYDROGEN ATOMS USED IN REFINEMENT.                    
REMARK   3   PROTEIN ATOMS            : 5867                                    
REMARK   3   NUCLEIC ACID ATOMS       : 0                                       
REMARK   3   HETEROGEN ATOMS          : 281                                     
REMARK   3   SOLVENT ATOMS            : 154                                     
REMARK   3                                                                      
REMARK   3  B VALUES.                                                           
REMARK   3   B VALUE TYPE : LIKELY RESIDUAL                                     
REMARK   3   FROM WILSON PLOT           (A**2) : NULL                           
REMARK   3   MEAN B VALUE      (OVERALL, A**2) : 30.87                          
REMARK   3   OVERALL ANISOTROPIC B VALUE.                                       
REMARK   3    B11 (A**2) : 0.87000                                              
REMARK   3    B22 (A**2) : -5.87000                                             
REMARK   3    B33 (A**2) : 5.01000                                              
REMARK   3    B12 (A**2) : 0.00000                                              
REMARK   3    B13 (A**2) : 0.00000                                              
REMARK   3    B23 (A**2) : 0.00000                                              
REMARK   3                                                                      
REMARK   3  ESTIMATED OVERALL COORDINATE ERROR.                                 
REMARK   3   ESU BASED ON R VALUE                            (A): NULL          
REMARK   3   ESU BASED ON FREE R VALUE                       (A): 0.464         
REMARK   3   ESU BASED ON MAXIMUM LIKELIHOOD                 (A): 0.355         
REMARK   3   ESU FOR B VALUES BASED ON MAXIMUM LIKELIHOOD (A**2): 36.744        
REMARK   3                                                                      
REMARK   3 CORRELATION COEFFICIENTS.                                            
REMARK   3   CORRELATION COEFFICIENT FO-FC      : 0.905                         
REMARK   3   CORRELATION COEFFICIENT FO-FC FREE : 0.877                         
REMARK   3                                                                      
REMARK   3  RMS DEVIATIONS FROM IDEAL VALUES        COUNT    RMS    WEIGHT      
REMARK   3   BOND LENGTHS REFINED ATOMS        (A):  6307 ; 0.010 ; 0.022       
REMARK   3   BOND LENGTHS OTHERS               (A):  NULL ;  NULL ;  NULL       
REMARK   3   BOND ANGLES REFINED ATOMS   (DEGREES):  8573 ; 1.421 ; 2.007       
REMARK   3   BOND ANGLES OTHERS          (DEGREES):  NULL ;  NULL ;  NULL       
REMARK   3   TORSION ANGLES, PERIOD 1    (DEGREES):   732 ; 5.814 ; 5.000       
REMARK   3   TORSION ANGLES, PERIOD 2    (DEGREES):   278 ;44.946 ;25.000       
REMARK   3   TORSION ANGLES, PERIOD 3    (DEGREES):  1054 ;18.404 ;15.000       
REMARK   3   TORSION ANGLES, PERIOD 4    (DEGREES):    18 ;19.556 ;15.000       
REMARK   3   CHIRAL-CENTER RESTRAINTS       (A**3):  1024 ; 0.087 ; 0.200       
REMARK   3   GENERAL PLANES REFINED ATOMS      (A):  4547 ; 0.004 ; 0.020       
REMARK   3   GENERAL PLANES OTHERS             (A):  NULL ;  NULL ;  NULL       
REMARK   3   NON-BONDED CONTACTS REFINED ATOMS (A):  3025 ; 0.247 ; 0.200       
REMARK   3   NON-BONDED CONTACTS OTHERS        (A):  NULL ;  NULL ;  NULL       
REMARK   3   NON-BONDED TORSION REFINED ATOMS  (A):  4206 ; 0.325 ; 0.200       
REMARK   3   NON-BONDED TORSION OTHERS         (A):  NULL ;  NULL ;  NULL       
REMARK   3   H-BOND (X...Y) REFINED ATOMS      (A):   255 ; 0.159 ; 0.200       
REMARK   3   H-BOND (X...Y) OTHERS             (A):  NULL ;  NULL ;  NULL       
REMARK   3   POTENTIAL METAL-ION REFINED ATOMS (A):  NULL ;  NULL ;  NULL       
REMARK   3   POTENTIAL METAL-ION OTHERS        (A):  NULL ;  NULL ;  NULL       
REMARK   3   SYMMETRY VDW REFINED ATOMS        (A):    35 ; 0.236 ; 0.200       
REMARK   3   SYMMETRY VDW OTHERS               (A):  NULL ;  NULL ;  NULL       
REMARK   3   SYMMETRY H-BOND REFINED ATOMS     (A):     4 ; 0.286 ; 0.200       
REMARK   3   SYMMETRY H-BOND OTHERS            (A):  NULL ;  NULL ;  NULL       
REMARK   3   SYMMETRY METAL-ION REFINED ATOMS  (A):  NULL ;  NULL ;  NULL       
REMARK   3   SYMMETRY METAL-ION OTHERS         (A):  NULL ;  NULL ;  NULL       
REMARK   3                                                                      
REMARK   3  ISOTROPIC THERMAL FACTOR RESTRAINTS.     COUNT   RMS    WEIGHT      
REMARK   3   MAIN-CHAIN BOND REFINED ATOMS  (A**2):  3755 ; 1.602 ; 1.500       
REMARK   3   MAIN-CHAIN BOND OTHER ATOMS    (A**2):  NULL ;  NULL ;  NULL       
REMARK   3   MAIN-CHAIN ANGLE REFINED ATOMS (A**2):  5952 ; 2.793 ; 2.000       
REMARK   3   MAIN-CHAIN ANGLE OTHER ATOMS   (A**2):  NULL ;  NULL ;  NULL       
REMARK   3   SIDE-CHAIN BOND REFINED ATOMS  (A**2):  2807 ; 4.426 ; 3.000       
REMARK   3   SIDE-CHAIN BOND OTHER ATOMS    (A**2):  NULL ;  NULL ;  NULL       
REMARK   3   SIDE-CHAIN ANGLE REFINED ATOMS (A**2):  2621 ; 6.952 ; 4.500       
REMARK   3   SIDE-CHAIN ANGLE OTHER ATOMS   (A**2):  NULL ;  NULL ;  NULL       
REMARK   3   LONG RANGE B REFINED ATOMS     (A**2):  NULL ;  NULL ;  NULL       
REMARK   3   LONG RANGE B OTHER ATOMS       (A**2):  NULL ;  NULL ;  NULL       
REMARK   3                                                                      
REMARK   3 ANISOTROPIC THERMAL FACTOR RESTRAINTS.    COUNT   RMS   WEIGHT       
REMARK   3   RIGID-BOND RESTRAINTS          (A**2):  NULL ;  NULL ;  NULL       
REMARK   3   SPHERICITY; FREE ATOMS         (A**2):  NULL ;  NULL ;  NULL       
REMARK   3   SPHERICITY; BONDED ATOMS       (A**2):  NULL ;  NULL ;  NULL       
REMARK   3                                                                      
REMARK   3  NCS RESTRAINTS STATISTICS                                           
REMARK   3   NUMBER OF DIFFERENT NCS GROUPS : NULL                              
REMARK   3                                                                      
REMARK   3  TLS DETAILS                                                         
REMARK   3   NUMBER OF TLS GROUPS  : 2                                          
REMARK   3                                                                      
REMARK   3   TLS GROUP : 1                                                      
REMARK   3    NUMBER OF COMPONENTS GROUP : 1                                    
REMARK   3    COMPONENTS        C SSSEQI   TO  C SSSEQI                         
REMARK   3    RESIDUE RANGE :   A    27        A   625                          
REMARK   3    ORIGIN FOR THE GROUP (A): -16.6135   0.3578  -1.2051              
REMARK   3    T TENSOR                                                          
REMARK   3      T11:  -0.0332 T22:  -0.1054                                     
REMARK   3      T33:  -0.2676 T12:  -0.0046                                     
REMARK   3      T13:   0.0096 T23:   0.0588                                     
REMARK   3    L TENSOR                                                          
REMARK   3      L11:   2.0374 L22:   0.6546                                     
REMARK   3      L33:   0.4853 L12:  -0.0046                                     
REMARK   3      L13:  -0.0817 L23:   0.0852                                     
REMARK   3    S TENSOR                                                          
REMARK   3      S11:  -0.0221 S12:   0.0219 S13:  -0.1763                       
REMARK   3      S21:  -0.0386 S22:   0.0217 S23:  -0.0173                       
REMARK   3      S31:   0.0695 S32:  -0.0527 S33:   0.0004                       
REMARK   3                                                                      
REMARK   3   TLS GROUP : 2                                                      
REMARK   3    NUMBER OF COMPONENTS GROUP : 1                                    
REMARK   3    COMPONENTS        C SSSEQI   TO  C SSSEQI                         
REMARK   3    RESIDUE RANGE :   C    21        C   155                          
REMARK   3    ORIGIN FOR THE GROUP (A): -27.6180 -11.8500  20.0202              
REMARK   3    T TENSOR                                                          
REMARK   3      T11:   0.0505 T22:   0.1247                                     
REMARK   3      T33:  -0.1756 T12:   0.0237                                     
REMARK   3      T13:  -0.0538 T23:  -0.0354                                     
REMARK   3    L TENSOR                                                          
REMARK   3      L11:   1.9142 L22:   3.2907                                     
REMARK   3      L33:   3.2950 L12:   0.0324                                     
REMARK   3      L13:   0.2521 L23:  -2.4279                                     
REMARK   3    S TENSOR                                                          
REMARK   3      S11:   0.0158 S12:  -0.3642 S13:  -0.1737                       
REMARK   3      S21:   0.3350 S22:   0.0289 S23:  -0.2046                       
REMARK   3      S31:   0.2784 S32:   0.2491 S33:  -0.0447                       
REMARK   3                                                                      
REMARK   3  BULK SOLVENT MODELLING.                                             
REMARK   3   METHOD USED : BABINET MODEL WITH MASK                              
REMARK   3   PARAMETERS FOR MASK CALCULATION                                    
REMARK   3   VDW PROBE RADIUS   : 1.40                                          
REMARK   3   ION PROBE RADIUS   : 0.80                                          
REMARK   3   SHRINKAGE RADIUS   : 0.80                                          
REMARK   3                                                                      
REMARK   3  OTHER REFINEMENT REMARKS: CYS388 AND CYS389 FORMS AN UNUSUAL        
REMARK   3  DISULFIDE BRIDGE AND A DISTORTED CIS PEPTIDE BOND                   
REMARK   4                                                                      
REMARK   4 2Z64 COMPLIES WITH FORMAT V. 3.30, 13-JUL-11                         
REMARK 100                                                                      
REMARK 100 THIS ENTRY HAS BEEN PROCESSED BY PDBJ ON 24-JUL-07.                  
REMARK 100 THE DEPOSITION ID IS D_1000027568.                                   
REMARK 200                                                                      
REMARK 200 EXPERIMENTAL DETAILS                                                 
REMARK 200  EXPERIMENT TYPE                : X-RAY DIFFRACTION                  
REMARK 200  DATE OF DATA COLLECTION        : 28-APR-07                          
REMARK 200  TEMPERATURE           (KELVIN) : 100                                
REMARK 200  PH                             : 6.5                                
REMARK 200  NUMBER OF CRYSTALS USED        : 1                                  
REMARK 200                                                                      
REMARK 200  SYNCHROTRON              (Y/N) : Y                                  
REMARK 200  RADIATION SOURCE               : ALS                                
REMARK 200  BEAMLINE                       : 5.0.1                              
REMARK 200  X-RAY GENERATOR MODEL          : NULL                               
REMARK 200  MONOCHROMATIC OR LAUE    (M/L) : M                                  
REMARK 200  WAVELENGTH OR RANGE        (A) : 1.0                                
REMARK 200  MONOCHROMATOR                  : SAGITALLY FOCUSED SI(111)          
REMARK 200  OPTICS                         : MIRRORS                            
REMARK 200                                                                      
REMARK 200  DETECTOR TYPE                  : CCD                                
REMARK 200  DETECTOR MANUFACTURER          : ADSC QUANTUM 210                   
REMARK 200  INTENSITY-INTEGRATION SOFTWARE : HKL-2000                           
REMARK 200  DATA SCALING SOFTWARE          : HKL-2000                           
REMARK 200                                                                      
REMARK 200  NUMBER OF UNIQUE REFLECTIONS   : 23932                              
REMARK 200  RESOLUTION RANGE HIGH      (A) : 2.800                              
REMARK 200  RESOLUTION RANGE LOW       (A) : 50.000                             
REMARK 200  REJECTION CRITERIA  (SIGMA(I)) : 0.000                              
REMARK 200                                                                      
REMARK 200 OVERALL.                                                             
REMARK 200  COMPLETENESS FOR RANGE     (%) : 90.1                               
REMARK 200  DATA REDUNDANCY                : 4.600                              
REMARK 200  R MERGE                    (I) : NULL                               
REMARK 200  R SYM                      (I) : 0.09500                            
REMARK 200  <I/SIGMA(I)> FOR THE DATA SET  : NULL                               
REMARK 200                                                                      
REMARK 200 IN THE HIGHEST RESOLUTION SHELL.                                     
REMARK 200  HIGHEST RESOLUTION SHELL, RANGE HIGH (A) : NULL                     
REMARK 200  HIGHEST RESOLUTION SHELL, RANGE LOW  (A) : NULL                     
REMARK 200  COMPLETENESS FOR SHELL     (%) : NULL                               
REMARK 200  DATA REDUNDANCY IN SHELL       : NULL                               
REMARK 200  R MERGE FOR SHELL          (I) : NULL                               
REMARK 200  R SYM FOR SHELL            (I) : NULL                               
REMARK 200  <I/SIGMA(I)> FOR SHELL         : NULL                               
REMARK 200                                                                      
REMARK 200 DIFFRACTION PROTOCOL: SINGLE WAVELENGTH                              
REMARK 200 METHOD USED TO DETERMINE THE STRUCTURE: MOLECULAR REPLACEMENT        
REMARK 200 SOFTWARE USED: PHASER                                                
REMARK 200 STARTING MODEL: PDB ENTRY 2Z63                                       
REMARK 200                                                                      
REMARK 200 REMARK: NULL                                                         
REMARK 280                                                                      
REMARK 280 CRYSTAL                                                              
REMARK 280 SOLVENT CONTENT, VS   (%): 61.64                                     
REMARK 280 MATTHEWS COEFFICIENT, VM (ANGSTROMS**3/DA): 3.21                     
REMARK 280                                                                      
REMARK 280 CRYSTALLIZATION CONDITIONS: 0.1M NA-CACODYLATE, 23% PEG 8000, PH     
REMARK 280  6.5, VAPOR DIFFUSION, TEMPERATURE 296K                              
REMARK 290                                                                      
REMARK 290 CRYSTALLOGRAPHIC SYMMETRY                                            
REMARK 290 SYMMETRY OPERATORS FOR SPACE GROUP: P 21 21 21                       
REMARK 290                                                                      
REMARK 290      SYMOP   SYMMETRY                                                
REMARK 290     NNNMMM   OPERATOR                                                
REMARK 290       1555   X,Y,Z                                                   
REMARK 290       2555   -X+1/2,-Y,Z+1/2                                         
REMARK 290       3555   -X,Y+1/2,-Z+1/2                                         
REMARK 290       4555   X+1/2,-Y+1/2,-Z                                         
REMARK 290                                                                      
REMARK 290     WHERE NNN -> OPERATOR NUMBER                                     
REMARK 290           MMM -> TRANSLATION VECTOR                                  
REMARK 290                                                                      
REMARK 290 CRYSTALLOGRAPHIC SYMMETRY TRANSFORMATIONS                            
REMARK 290 THE FOLLOWING TRANSFORMATIONS OPERATE ON THE ATOM/HETATM             
REMARK 290 RECORDS IN THIS ENTRY TO PRODUCE CRYSTALLOGRAPHICALLY                
REMARK 290 RELATED MOLECULES.                                                   
REMARK 290   SMTRY1   1  1.000000  0.000000  0.000000        0.00000            
REMARK 290   SMTRY2   1  0.000000  1.000000  0.000000        0.00000            
REMARK 290   SMTRY3   1  0.000000  0.000000  1.000000        0.00000            
REMARK 290   SMTRY1   2 -1.000000  0.000000  0.000000       41.57900            
REMARK 290   SMTRY2   2  0.000000 -1.000000  0.000000        0.00000            
REMARK 290   SMTRY3   2  0.000000  0.000000  1.000000       63.18200            
REMARK 290   SMTRY1   3 -1.000000  0.000000  0.000000        0.00000            
REMARK 290   SMTRY2   3  0.000000  1.000000  0.000000       50.94100            
REMARK 290   SMTRY3   3  0.000000  0.000000 -1.000000       63.18200            
REMARK 290   SMTRY1   4  1.000000  0.000000  0.000000       41.57900            
REMARK 290   SMTRY2   4  0.000000 -1.000000  0.000000       50.94100            
REMARK 290   SMTRY3   4  0.000000  0.000000 -1.000000        0.00000            
REMARK 290                                                                      
REMARK 290 REMARK: NULL                                                         
REMARK 300                                                                      
REMARK 300 BIOMOLECULE: 1                                                       
REMARK 300 SEE REMARK 350 FOR THE AUTHOR PROVIDED AND/OR PROGRAM                
REMARK 300 GENERATED ASSEMBLY INFORMATION FOR THE STRUCTURE IN                  
REMARK 300 THIS ENTRY. THE REMARK MAY ALSO PROVIDE INFORMATION ON               
REMARK 300 BURIED SURFACE AREA.                                                 
REMARK 300 REMARK: AUTHOR DETERMINED BIOLOGICAL UNIT: UNKNOWN                   
REMARK 350                                                                      
REMARK 350 COORDINATES FOR A COMPLETE MULTIMER REPRESENTING THE KNOWN           
REMARK 350 BIOLOGICALLY SIGNIFICANT OLIGOMERIZATION STATE OF THE                
REMARK 350 MOLECULE CAN BE GENERATED BY APPLYING BIOMT TRANSFORMATIONS          
REMARK 350 GIVEN BELOW.  BOTH NON-CRYSTALLOGRAPHIC AND                          
REMARK 350 CRYSTALLOGRAPHIC OPERATIONS ARE GIVEN.                               
REMARK 350                                                                      
REMARK 350 BIOMOLECULE: 1                                                       
REMARK 350 SOFTWARE DETERMINED QUATERNARY STRUCTURE: DIMERIC                    
REMARK 350 SOFTWARE USED: PISA                                                  
REMARK 350 TOTAL BURIED SURFACE AREA: 2210 ANGSTROM**2                          
REMARK 350 SURFACE AREA OF THE COMPLEX: 33330 ANGSTROM**2                       
REMARK 350 CHANGE IN SOLVENT FREE ENERGY: -2.0 KCAL/MOL                         
REMARK 350 APPLY THE FOLLOWING TO CHAINS: A, C, B, D, E, F                      
REMARK 350   BIOMT1   1  1.000000  0.000000  0.000000        0.00000            
REMARK 350   BIOMT2   1  0.000000  1.000000  0.000000        0.00000            
REMARK 350   BIOMT3   1  0.000000  0.000000  1.000000        0.00000            
REMARK 500                                                                      
REMARK 500 GEOMETRY AND STEREOCHEMISTRY                                         
REMARK 500 SUBTOPIC: CLOSE CONTACTS IN SAME ASYMMETRIC UNIT                     
REMARK 500                                                                      
REMARK 500 THE FOLLOWING ATOMS ARE IN CLOSE CONTACT.                            
REMARK 500                                                                      
REMARK 500  ATM1  RES C  SSEQI   ATM2  RES C  SSEQI           DISTANCE          
REMARK 500   ND2  ASN A   492     C2   NAG A  1491              2.07            
REMARK 500                                                                      
REMARK 500 REMARK: NULL                                                         
REMARK 500                                                                      
REMARK 500 GEOMETRY AND STEREOCHEMISTRY                                         
REMARK 500 SUBTOPIC: TORSION ANGLES                                             
REMARK 500                                                                      
REMARK 500 TORSION ANGLES OUTSIDE THE EXPECTED RAMACHANDRAN REGIONS:            
REMARK 500 (M=MODEL NUMBER; RES=RESIDUE NAME; C=CHAIN IDENTIFIER;               
REMARK 500 SSEQ=SEQUENCE NUMBER; I=INSERTION CODE).                             
REMARK 500                                                                      
REMARK 500 STANDARD TABLE:                                                      
REMARK 500 FORMAT:(10X,I3,1X,A3,1X,A1,I4,A1,4X,F7.2,3X,F7.2)                    
REMARK 500                                                                      
REMARK 500 EXPECTED VALUES: GJ KLEYWEGT AND TA JONES (1996). PHI/PSI-           
REMARK 500 CHOLOGY: RAMACHANDRAN REVISITED. STRUCTURE 4, 1395 - 1400            
REMARK 500                                                                      
REMARK 500  M RES CSSEQI        PSI       PHI                                   
REMARK 500    CYS A  28     -150.70   -103.38                                   
REMARK 500    ASN A  34       18.07     49.28                                   
REMARK 500    ILE A  35      -57.38   -132.35                                   
REMARK 500    ASP A  41       72.92     44.05                                   
REMARK 500    LYS A  43       16.14     58.78                                   
REMARK 500    PRO A  52      158.80    -42.40                                   
REMARK 500    PRO A  64       81.53    -69.90                                   
REMARK 500    LYS A  66      -71.37     64.58                                   
REMARK 500    ARG A  86       77.87     46.96                                   
REMARK 500    LEU A 100       47.78    -93.64                                   
REMARK 500    PRO A 112       36.56    -68.85                                   
REMARK 500    ILE A 113       49.45    -80.85                                   
REMARK 500    GLN A 114      -47.78    -27.33                                   
REMARK 500    ALA A 132       63.79   -117.48                                   
REMARK 500    PRO A 167      150.54    -46.01                                   
REMARK 500    ALA A 250      138.04    -35.86                                   
REMARK 500    ASP A 264       19.12   -154.61                                   
REMARK 500    ARG A 266      100.76    -38.92                                   
REMARK 500    PRO A 273      -27.79    -37.58                                   
REMARK 500    THR A 290     -164.40   -124.11                                   
REMARK 500    ASP A 297        2.81    -61.57                                   
REMARK 500    ASN A 307       56.38   -104.56                                   
REMARK 500    SER A 317       22.10    -72.48                                   
REMARK 500    GLU A 322      -11.25   -151.69                                   
REMARK 500    LYS A 329       39.90    -87.13                                   
REMARK 500    ASP A 347       36.15   -174.67                                   
REMARK 500    LYS A 360      -63.40    -21.77                                   
REMARK 500    ILE A 363     -178.96    -60.14                                   
REMARK 500    ALA A 382       21.94    -58.28                                   
REMARK 500    LEU A 394      -23.41   -140.81                                   
REMARK 500    SER A 398       -4.51    -57.19                                   
REMARK 500    ASN A 407     -157.80   -111.18                                   
REMARK 500    HIS A 429       15.92     50.60                                   
REMARK 500    GLU A 437      -70.07    -63.99                                   
REMARK 500    PHE A 438     -154.91    -86.58                                   
REMARK 500    ALA A 440      -49.77     -7.55                                   
REMARK 500    LEU A 442      -37.43    -30.63                                   
REMARK 500    ASN A 456       70.85     53.55                                   
REMARK 500    MET A 476       54.38   -157.49                                   
REMARK 500    ASN A 479     -138.31    -91.22                                   
REMARK 500    LYS A 482      133.07    -39.36                                   
REMARK 500    ASP A 483       24.94     43.07                                   
REMARK 500    SER A 487     -161.26    -69.69                                   
REMARK 500    ASN A 488       56.28   -114.71                                   
REMARK 500    THR A 493       46.84    -74.51                                   
REMARK 500    CYS A 504       32.57    -99.55                                   
REMARK 500    GLN A 505       28.34     38.86                                   
REMARK 500    GLU A 507      -33.33   -134.02                                   
REMARK 500    TRP A 511      -76.93    -61.93                                   
REMARK 500    ARG A 519       -8.14   -141.95                                   
REMARK 500                                                                      
REMARK 500 THIS ENTRY HAS      83 RAMACHANDRAN OUTLIERS.                        
REMARK 500                                                                      
REMARK 500 REMARK: NULL                                                         
REMARK 500                                                                      
REMARK 500 GEOMETRY AND STEREOCHEMISTRY                                         
REMARK 500 SUBTOPIC: NON-CIS, NON-TRANS                                         
REMARK 500                                                                      
REMARK 500 THE FOLLOWING PEPTIDE BONDS DEVIATE SIGNIFICANTLY FROM BOTH          
REMARK 500 CIS AND TRANS CONFORMATION.  CIS BONDS, IF ANY, ARE LISTED           
REMARK 500 ON CISPEP RECORDS.  TRANS IS DEFINED AS 180 +/- 30 AND               
REMARK 500 CIS IS DEFINED AS 0 +/- 30 DEGREES.                                  
REMARK 500                                 MODEL     OMEGA                      
REMARK 500 THR A  608     PRO A  609                 -148.38                    
REMARK 500                                                                      
REMARK 500 REMARK: NULL                                                         
REMARK 600                                                                      
REMARK 600 HETEROGEN                                                            
REMARK 600                                                                      
REMARK 600 ALL POLYSACCHARIDES WERE ORIGINALLY ASSIGNED TO CHAIN N.             
REMARK 610                                                                      
REMARK 610 MISSING HETEROATOM                                                   
REMARK 610 THE FOLLOWING RESIDUES HAVE MISSING ATOMS (M=MODEL NUMBER;           
REMARK 610 RES=RESIDUE NAME; C=CHAIN IDENTIFIER; SSEQ=SEQUENCE NUMBER;          
REMARK 610 I=INSERTION CODE):                                                   
REMARK 610   M RES C SSEQI                                                      
REMARK 610     NAG F    1                                                       
REMARK 900                                                                      
REMARK 900 RELATED ENTRIES                                                      
REMARK 900 RELATED ID: 2Z62   RELATED DB: PDB                                   
REMARK 900 THE TV3 HYBRID OF HUMAN TLR4 AND HAGFISH VLRB.61                     
REMARK 900 RELATED ID: 2Z63   RELATED DB: PDB                                   
REMARK 900 THE TV8 HYBRID OF HUMAN TLR4 AND HAGFISH VLRB.61                     
REMARK 900 RELATED ID: 2Z65   RELATED DB: PDB                                   
REMARK 900 THE HUMAN TLR4 TV3 HYBRID-MD-2-ERITORAN COMPLEX                      
REMARK 900 RELATED ID: 2Z66   RELATED DB: PDB                                   
REMARK 900 THE VT3 HYBRID OF HUMAN TLR4 AND HAGFISH VLRB.61                     
DBREF  2Z64 A   27   625  UNP    Q9QUK6   TLR4_MOUSE      27    625             
DBREF  2Z64 C   21   155  UNP    Q9JHF9   LY96_MOUSE      21    155             
SEQRES   1 A  599  PRO CYS ILE GLU VAL VAL PRO ASN ILE THR TYR GLN CYS          
SEQRES   2 A  599  MET ASP GLN LYS LEU SER LYS VAL PRO ASP ASP ILE PRO          
SEQRES   3 A  599  SER SER THR LYS ASN ILE ASP LEU SER PHE ASN PRO LEU          
SEQRES   4 A  599  LYS ILE LEU LYS SER TYR SER PHE SER ASN PHE SER GLU          
SEQRES   5 A  599  LEU GLN TRP LEU ASP LEU SER ARG CYS GLU ILE GLU THR          
SEQRES   6 A  599  ILE GLU ASP LYS ALA TRP HIS GLY LEU HIS HIS LEU SER          
SEQRES   7 A  599  ASN LEU ILE LEU THR GLY ASN PRO ILE GLN SER PHE SER          
SEQRES   8 A  599  PRO GLY SER PHE SER GLY LEU THR SER LEU GLU ASN LEU          
SEQRES   9 A  599  VAL ALA VAL GLU THR LYS LEU ALA SER LEU GLU SER PHE          
SEQRES  10 A  599  PRO ILE GLY GLN LEU ILE THR LEU LYS LYS LEU ASN VAL          
SEQRES  11 A  599  ALA HIS ASN PHE ILE HIS SER CYS LYS LEU PRO ALA TYR          
SEQRES  12 A  599  PHE SER ASN LEU THR ASN LEU VAL HIS VAL ASP LEU SER          
SEQRES  13 A  599  TYR ASN TYR ILE GLN THR ILE THR VAL ASN ASP LEU GLN          
SEQRES  14 A  599  PHE LEU ARG GLU ASN PRO GLN VAL ASN LEU SER LEU ASP          
SEQRES  15 A  599  MET SER LEU ASN PRO ILE ASP PHE ILE GLN ASP GLN ALA          
SEQRES  16 A  599  PHE GLN GLY ILE LYS LEU HIS GLU LEU THR LEU ARG GLY          
SEQRES  17 A  599  ASN PHE ASN SER SER ASN ILE MET LYS THR CYS LEU GLN          
SEQRES  18 A  599  ASN LEU ALA GLY LEU HIS VAL HIS ARG LEU ILE LEU GLY          
SEQRES  19 A  599  GLU PHE LYS ASP GLU ARG ASN LEU GLU ILE PHE GLU PRO          
SEQRES  20 A  599  SER ILE MET GLU GLY LEU CYS ASP VAL THR ILE ASP GLU          
SEQRES  21 A  599  PHE ARG LEU THR TYR THR ASN ASP PHE SER ASP ASP ILE          
SEQRES  22 A  599  VAL LYS PHE HIS CYS LEU ALA ASN VAL SER ALA MET SER          
SEQRES  23 A  599  LEU ALA GLY VAL SER ILE LYS TYR LEU GLU ASP VAL PRO          
SEQRES  24 A  599  LYS HIS PHE LYS TRP GLN SER LEU SER ILE ILE ARG CYS          
SEQRES  25 A  599  GLN LEU LYS GLN PHE PRO THR LEU ASP LEU PRO PHE LEU          
SEQRES  26 A  599  LYS SER LEU THR LEU THR MET ASN LYS GLY SER ILE SER          
SEQRES  27 A  599  PHE LYS LYS VAL ALA LEU PRO SER LEU SER TYR LEU ASP          
SEQRES  28 A  599  LEU SER ARG ASN ALA LEU SER PHE SER GLY CYS CYS SER          
SEQRES  29 A  599  TYR SER ASP LEU GLY THR ASN SER LEU ARG HIS LEU ASP          
SEQRES  30 A  599  LEU SER PHE ASN GLY ALA ILE ILE MET SER ALA ASN PHE          
SEQRES  31 A  599  MET GLY LEU GLU GLU LEU GLN HIS LEU ASP PHE GLN HIS          
SEQRES  32 A  599  SER THR LEU LYS ARG VAL THR GLU PHE SER ALA PHE LEU          
SEQRES  33 A  599  SER LEU GLU LYS LEU LEU TYR LEU ASP ILE SER TYR THR          
SEQRES  34 A  599  ASN THR LYS ILE ASP PHE ASP GLY ILE PHE LEU GLY LEU          
SEQRES  35 A  599  THR SER LEU ASN THR LEU LYS MET ALA GLY ASN SER PHE          
SEQRES  36 A  599  LYS ASP ASN THR LEU SER ASN VAL PHE ALA ASN THR THR          
SEQRES  37 A  599  ASN LEU THR PHE LEU ASP LEU SER LYS CYS GLN LEU GLU          
SEQRES  38 A  599  GLN ILE SER TRP GLY VAL PHE ASP THR LEU HIS ARG LEU          
SEQRES  39 A  599  GLN LEU LEU ASN MET SER HIS ASN ASN LEU LEU PHE LEU          
SEQRES  40 A  599  ASP SER SER HIS TYR ASN GLN LEU TYR SER LEU SER THR          
SEQRES  41 A  599  LEU ASP CYS SER PHE ASN ARG ILE GLU THR SER LYS GLY          
SEQRES  42 A  599  ILE LEU GLN HIS PHE PRO LYS SER LEU ALA PHE PHE ASN          
SEQRES  43 A  599  LEU THR ASN ASN SER VAL ALA CYS ILE CYS GLU HIS GLN          
SEQRES  44 A  599  LYS PHE LEU GLN TRP VAL LYS GLU GLN LYS GLN PHE LEU          
SEQRES  45 A  599  VAL ASN VAL GLU GLN MET THR CYS ALA THR PRO VAL GLU          
SEQRES  46 A  599  MET ASN THR SER LEU VAL LEU ASP PHE ASN ASN SER THR          
SEQRES  47 A  599  CYS                                                          
SEQRES   1 C  135  GLN GLN TRP PHE CYS ASN SER SER ASP ALA ILE ILE SER          
SEQRES   2 C  135  TYR SER TYR CYS ASP HIS LEU LYS PHE PRO ILE SER ILE          
SEQRES   3 C  135  SER SER GLU PRO CYS ILE ARG LEU ARG GLY THR ASN GLY          
SEQRES   4 C  135  PHE VAL HIS VAL GLU PHE ILE PRO ARG GLY ASN LEU LYS          
SEQRES   5 C  135  TYR LEU TYR PHE ASN LEU PHE ILE SER VAL ASN SER ILE          
SEQRES   6 C  135  GLU LEU PRO LYS ARG LYS GLU VAL LEU CYS HIS GLY HIS          
SEQRES   7 C  135  ASP ASP ASP TYR SER PHE CYS ARG ALA LEU LYS GLY GLU          
SEQRES   8 C  135  THR VAL ASN THR SER ILE PRO PHE SER PHE GLU GLY ILE          
SEQRES   9 C  135  LEU PHE PRO LYS GLY HIS TYR ARG CYS VAL ALA GLU ALA          
SEQRES  10 C  135  ILE ALA GLY ASP THR GLU GLU LYS LEU PHE CYS LEU ASN          
SEQRES  11 C  135  PHE THR ILE ILE HIS                                          
MODRES 2Z64 ASN A   34  ASN  GLYCOSYLATION SITE                                 
MODRES 2Z64 ASN A   75  ASN  GLYCOSYLATION SITE                                 
MODRES 2Z64 ASN A  172  ASN  GLYCOSYLATION SITE                                 
MODRES 2Z64 ASN A  204  ASN  GLYCOSYLATION SITE                                 
MODRES 2Z64 ASN A  237  ASN  GLYCOSYLATION SITE                                 
MODRES 2Z64 ASN A  307  ASN  GLYCOSYLATION SITE                                 
MODRES 2Z64 ASN A  492  ASN  GLYCOSYLATION SITE                                 
MODRES 2Z64 ASN A  524  ASN  GLYCOSYLATION SITE                                 
MODRES 2Z64 ASN A  572  ASN  GLYCOSYLATION SITE                                 
MODRES 2Z64 ASN C   26  ASN  GLYCOSYLATION SITE                                 
MODRES 2Z64 ASN C  114  ASN  GLYCOSYLATION SITE                                 
MODRES 2Z64 ASN C  150  ASN  GLYCOSYLATION SITE                                 
HET    NAG  B   1      14                                                       
HET    NAG  B   2      14                                                       
HET    NAG  D   1      14                                                       
HET    NAG  D   2      14                                                       
HET    BMA  D   3      11                                                       
HET    NAG  E   1      14                                                       
HET    NAG  E   2      14                                                       
HET    BMA  E   3      11                                                       
HET    NAG  F   1      14                                                       
HET    NAG  F   2      14                                                       
HET    BMA  F   3      11                                                       
HET    FUL  F   4      10                                                       
HET    NAG  A1431      14                                                       
HET    NAG  A1441      14                                                       
HET    NAG  A1451      14                                                       
HET    NAG  A1471      14                                                       
HET    NAG  A1481      14                                                       
HET    NAG  A1491      14                                                       
HET    NAG  C1501      14                                                       
HET    NAG  C1511      14                                                       
HET    NAG  C1521      14                                                       
HETNAM     NAG 2-ACETAMIDO-2-DEOXY-BETA-D-GLUCOPYRANOSE                         
HETNAM     BMA BETA-D-MANNOPYRANOSE                                             
HETNAM     FUL BETA-L-FUCOPYRANOSE                                              
HETSYN     FUL 6-DEOXY-BETA-L-GALACTOSE                                         
FORMUL   3  NAG    17(C8 H15 N O6)                                              
FORMUL   4  BMA    3(C6 H12 O6)                                                 
FORMUL   6  FUL    C6 H12 O5                                                    
FORMUL  16  HOH   *154(H2 O)                                                    
HELIX    1   1 PRO A  167  ASN A  172  5                                   6    
HELIX    2   2 SER A  238  LEU A  249  1                                  12    
HELIX    3   3 GLU A  272  GLU A  277  5                                   6    
HELIX    4   4 ASP A  298  ALA A  306  5                                   9    
HELIX    5   5 SER A  390  GLY A  395  1                                   6    
HELIX    6   6 SER A  536  TYR A  538  5                                   3    
HELIX    7   7 ILE A  560  PHE A  564  5                                   5    
HELIX    8   8 ILE A  581  GLU A  583  5                                   3    
HELIX    9   9 HIS A  584  GLN A  594  1                                  11    
HELIX   10  10 LYS A  595  LEU A  598  5                                   4    
HELIX   11  11 ASN A  600  MET A  604  5                                   5    
HELIX   12  12 SER A  615  ASP A  619  5                                   5    
HELIX   13  13 TYR C  102  ALA C  107  5                                   6    
SHEET    1   A24 ILE A  29  VAL A  32  0                                        
SHEET    2   A24 THR A  36  GLN A  38 -1  O  THR A  36   N  VAL A  32           
SHEET    3   A24 ASN A  57  ASP A  59  1  O  ASN A  57   N  TYR A  37           
SHEET    4   A24 TRP A  81  ASP A  83  1  O  ASP A  83   N  ILE A  58           
SHEET    5   A24 ASN A 105  ILE A 107  1  O  ASN A 105   N  LEU A  82           
SHEET    6   A24 ASN A 129  VAL A 131  1  O  ASN A 129   N  LEU A 106           
SHEET    7   A24 LYS A 153  ASN A 155  1  O  ASN A 155   N  LEU A 130           
SHEET    8   A24 HIS A 178  ASP A 180  1  O  HIS A 178   N  LEU A 154           
SHEET    9   A24 SER A 206  ASP A 208  1  O  ASP A 208   N  VAL A 179           
SHEET   10   A24 ILE A 225  ARG A 233  1  O  GLU A 229   N  LEU A 207           
SHEET   11   A24 LEU A 252  GLY A 260  1  O  ARG A 256   N  HIS A 228           
SHEET   12   A24 THR A 283  LEU A 289  1  O  ARG A 288   N  LEU A 259           
SHEET   13   A24 ALA A 310  ALA A 314  1  O  SER A 312   N  LEU A 289           
SHEET   14   A24 SER A 332  ILE A 336  1  O  SER A 334   N  LEU A 313           
SHEET   15   A24 SER A 353  THR A 357  1  O  THR A 357   N  ILE A 335           
SHEET   16   A24 TYR A 375  ASP A 377  1  O  ASP A 377   N  LEU A 354           
SHEET   17   A24 HIS A 401  ASP A 403  1  O  ASP A 403   N  LEU A 376           
SHEET   18   A24 HIS A 424  ASP A 426  1  O  ASP A 426   N  LEU A 402           
SHEET   19   A24 TYR A 449  ASP A 451  1  O  TYR A 449   N  LEU A 425           
SHEET   20   A24 THR A 473  LYS A 475  1  O  THR A 473   N  LEU A 450           
SHEET   21   A24 PHE A 498  ASP A 500  1  O  PHE A 498   N  LEU A 474           
SHEET   22   A24 LEU A 522  ASN A 524  1  O  ASN A 524   N  LEU A 499           
SHEET   23   A24 THR A 546  ASP A 548  1  O  ASP A 548   N  LEU A 523           
SHEET   24   A24 PHE A 570  ASN A 572  1  O  ASN A 572   N  LEU A 547           
SHEET    1   B 2 ILE A  67  LEU A  68  0                                        
SHEET    2   B 2 THR A  91  ILE A  92  1  O  THR A  91   N  LEU A  68           
SHEET    1   C 2 THR A 188  ILE A 189  0                                        
SHEET    2   C 2 PHE A 216  ILE A 217  1  O  PHE A 216   N  ILE A 189           
SHEET    1   D 3 PHE A 385  CYS A 388  0                                        
SHEET    2   D 3 ALA A 409  MET A 412  1  O  ILE A 411   N  PHE A 385           
SHEET    3   D 3 THR A 431  LYS A 433  1  O  THR A 431   N  ILE A 410           
SHEET    1   E 2 LYS A 458  ILE A 459  0                                        
SHEET    2   E 2 SER A 480  PHE A 481  1  O  SER A 480   N  ILE A 459           
SHEET    1   F 2 THR A 485  LEU A 486  0                                        
SHEET    2   F 2 GLN A 508  ILE A 509  1  O  GLN A 508   N  LEU A 486           
SHEET    1   G 2 PHE A 532  ASP A 534  0                                        
SHEET    2   G 2 THR A 556  LYS A 558  1  O  LYS A 558   N  LEU A 533           
SHEET    1   H 6 TRP C  23  ASN C  26  0                                        
SHEET    2   H 6 ILE C  31  TYR C  36 -1  O  ILE C  32   N  CYS C  25           
SHEET    3   H 6 LYS C 145  ILE C 154 -1  O  ILE C 154   N  ILE C  31           
SHEET    4   H 6 HIS C 130  ALA C 139 -1  N  ALA C 135   O  LEU C 149           
SHEET    5   H 6 LEU C  74  VAL C  82 -1  N  TYR C  75   O  ILE C 138           
SHEET    6   H 6 ILE C  85  GLU C  86 -1  O  ILE C  85   N  VAL C  82           
SHEET    1   I 6 TRP C  23  ASN C  26  0                                        
SHEET    2   I 6 ILE C  31  TYR C  36 -1  O  ILE C  32   N  CYS C  25           
SHEET    3   I 6 LYS C 145  ILE C 154 -1  O  ILE C 154   N  ILE C  31           
SHEET    4   I 6 HIS C 130  ALA C 139 -1  N  ALA C 135   O  LEU C 149           
SHEET    5   I 6 LEU C  74  VAL C  82 -1  N  TYR C  75   O  ILE C 138           
SHEET    6   I 6 ARG C  90  VAL C  93 -1  O  GLU C  92   N  PHE C  76           
SHEET    1   J 3 SER C  47  GLU C  49  0                                        
SHEET    2   J 3 THR C  57  PHE C  65 -1  O  PHE C  60   N  GLU C  49           
SHEET    3   J 3 VAL C 113  PHE C 121 -1  O  VAL C 113   N  PHE C  65           
SSBOND   1 CYS A   28    CYS A   39                          1555   1555  2.05  
SSBOND   2 CYS A  280    CYS A  304                          1555   1555  2.06  
SSBOND   3 CYS A  388    CYS A  389                          1555   1555  2.03  
SSBOND   4 CYS A  580    CYS A  606                          1555   1555  2.04  
SSBOND   5 CYS A  582    CYS A  625                          1555   1555  2.05  
SSBOND   6 CYS C   25    CYS C   51                          1555   1555  2.06  
SSBOND   7 CYS C   37    CYS C  148                          1555   1555  2.06  
SSBOND   8 CYS C   95    CYS C  105                          1555   1555  2.03  
LINK         ND2 ASN A  34                 C1  NAG A1431     1555   1555  1.45  
LINK         ND2 ASN A  75                 C1  NAG A1441     1555   1555  1.45  
LINK         ND2 ASN A 172                 C1  NAG A1451     1555   1555  1.45  
LINK         ND2 ASN A 204                 C1  NAG E   1     1555   1555  1.44  
LINK         ND2 ASN A 237                 C1  NAG A1471     1555   1555  1.45  
LINK         ND2 ASN A 307                 C1  NAG A1481     1555   1555  1.45  
LINK         ND2 ASN A 492                 C1  NAG A1491     1555   1555  1.45  
LINK         ND2 ASN A 524                 C1  NAG D   1     1555   1555  1.44  
LINK         ND2 ASN A 572                 C1  NAG B   1     1555   1555  1.46  
LINK         ND2 ASN C  26                 C1  NAG C1501     1555   1555  1.47  
LINK         ND2 ASN C 114                 C1  NAG C1511     1555   1555  1.45  
LINK         ND2 ASN C 150                 C1  NAG C1521     1555   1555  1.45  
LINK         O4  NAG B   1                 C1  NAG B   2     1555   1555  1.45  
LINK         O4  NAG D   1                 C1  NAG D   2     1555   1555  1.44  
LINK         O4  NAG D   2                 C1  BMA D   3     1555   1555  1.45  
LINK         O4  NAG E   1                 C1  NAG E   2     1555   1555  1.44  
LINK         O4  NAG E   2                 C1  BMA E   3     1555   1555  1.45  
LINK         O4  NAG F   1                 C1  NAG F   2     1555   1555  1.45  
LINK         O6  NAG F   1                 C1  FUL F   4     1555   1555  1.45  
LINK         O4  NAG F   2                 C1  BMA F   3     1555   1555  1.45  
CISPEP   1 CYS A  388    CYS A  389          0        -1.85                     
CISPEP   2 GLU C   49    PRO C   50          0         4.33                     
CRYST1   83.158  101.882  126.364  90.00  90.00  90.00 P 21 21 21    4          
ORIGX1      1.000000  0.000000  0.000000        0.00000                         
ORIGX2      0.000000  1.000000  0.000000        0.00000                         
ORIGX3      0.000000  0.000000  1.000000        0.00000                         
SCALE1      0.012025  0.000000  0.000000        0.00000                         
SCALE2      0.000000  0.009815  0.000000        0.00000                         
SCALE3      0.000000  0.000000  0.007914        0.00000                         
ATOM      1  N   PRO A  27     -26.949  21.586  26.375  1.00 50.49           N  
ATOM      2  CA  PRO A  27     -27.953  21.086  25.433  1.00 50.16           C  
ATOM      3  C   PRO A  27     -27.615  19.720  24.800  1.00 48.59           C  
ATOM      4  O   PRO A  27     -27.976  18.677  25.355  1.00 48.35           O  
ATOM      5  CB  PRO A  27     -28.014  22.193  24.353  1.00 50.64           C  
ATOM      6  CG  PRO A  27     -26.961  23.216  24.723  1.00 50.77           C  
ATOM      7  CD  PRO A  27     -26.694  23.024  26.181  1.00 50.41           C  
ATOM      8  N   CYS A  28     -26.921  19.753  23.659  1.00 46.35           N  
ATOM      9  CA  CYS A  28     -26.690  18.585  22.802  1.00 45.12           C  
ATOM     10  C   CYS A  28     -25.277  18.012  22.934  1.00 44.75           C  
ATOM     11  O   CYS A  28     -24.650  18.106  23.988  1.00 45.22           O  
ATOM     12  CB  CYS A  28     -26.924  18.966  21.333  1.00 45.54           C  
ATOM     13  SG  CYS A  28     -28.542  19.670  20.945  1.00 44.07           S  
ATOM     14  N   ILE A  29     -24.796  17.411  21.848  1.00 43.62           N  
ATOM     15  CA  ILE A  29     -23.427  16.926  21.745  1.00 42.10           C  
ATOM     16  C   ILE A  29     -22.791  17.539  20.506  1.00 42.33           C  
ATOM     17  O   ILE A  29     -23.280  17.365  19.395  1.00 41.96           O  
ATOM     18  CB  ILE A  29     -23.359  15.377  21.718  1.00 42.13           C  
ATOM     19  CG1 ILE A  29     -23.409  14.825  23.148  1.00 41.88           C  
ATOM     20  CG2 ILE A  29     -22.099  14.891  21.014  1.00 39.07           C  
ATOM     21  CD1 ILE A  29     -23.523  13.305  23.249  1.00 41.59           C  
ATOM     22  N   GLU A  30     -21.705  18.272  20.722  1.00 43.39           N  
ATOM     23  CA  GLU A  30     -21.006  18.986  19.667  1.00 44.42           C  
ATOM     24  C   GLU A  30     -20.039  18.034  18.987  1.00 42.44           C  
ATOM     25  O   GLU A  30     -18.919  17.846  19.436  1.00 42.73           O  
ATOM     26  CB  GLU A  30     -20.270  20.196  20.259  1.00 44.01           C  
ATOM     27  CG  GLU A  30     -19.772  21.209  19.228  1.00 50.25           C  
ATOM     28  CD  GLU A  30     -19.430  22.569  19.830  1.00 49.89           C  
ATOM     29  OE1 GLU A  30     -20.292  23.167  20.511  1.00 58.30           O  
ATOM     30  OE2 GLU A  30     -18.298  23.047  19.612  1.00 54.96           O  
ATOM     31  N   VAL A  31     -20.482  17.414  17.905  1.00 42.59           N  
ATOM     32  CA  VAL A  31     -19.644  16.440  17.217  1.00 43.67           C  
ATOM     33  C   VAL A  31     -18.637  17.149  16.303  1.00 44.88           C  
ATOM     34  O   VAL A  31     -17.486  16.733  16.205  1.00 45.39           O  
ATOM     35  CB  VAL A  31     -20.474  15.323  16.482  1.00 43.90           C  
ATOM     36  CG1 VAL A  31     -21.808  15.065  17.196  1.00 39.50           C  
ATOM     37  CG2 VAL A  31     -20.708  15.649  15.016  1.00 40.93           C  
ATOM     38  N   VAL A  32     -19.084  18.215  15.644  1.00 45.85           N  
ATOM     39  CA  VAL A  32     -18.204  19.116  14.900  1.00 46.79           C  
ATOM     40  C   VAL A  32     -18.618  20.552  15.242  1.00 47.78           C  
ATOM     41  O   VAL A  32     -19.714  20.978  14.880  1.00 49.48           O  
ATOM     42  CB  VAL A  32     -18.255  18.882  13.356  1.00 45.67           C  
ATOM     43  CG1 VAL A  32     -17.239  19.749  12.651  1.00 46.82           C  
ATOM     44  CG2 VAL A  32     -17.997  17.430  13.003  1.00 44.75           C  
ATOM     45  N   PRO A  33     -17.748  21.302  15.944  1.00 48.77           N  
ATOM     46  CA  PRO A  33     -18.036  22.670  16.370  1.00 50.83           C  
ATOM     47  C   PRO A  33     -18.615  23.524  15.244  1.00 52.70           C  
ATOM     48  O   PRO A  33     -18.116  23.463  14.118  1.00 54.31           O  
ATOM     49  CB  PRO A  33     -16.652  23.211  16.775  1.00 50.84           C  
ATOM     50  CG  PRO A  33     -15.660  22.201  16.289  1.00 51.15           C  
ATOM     51  CD  PRO A  33     -16.395  20.903  16.354  1.00 50.32           C  
ATOM     52  N   ASN A  34     -19.662  24.294  15.547  1.00 52.36           N  
ATOM     53  CA  ASN A  34     -20.331  25.163  14.566  1.00 52.71           C  
ATOM     54  C   ASN A  34     -20.704  24.485  13.228  1.00 53.04           C  
ATOM     55  O   ASN A  34     -20.962  25.172  12.236  1.00 51.83           O  
ATOM     56  CB  ASN A  34     -19.511  26.442  14.310  1.00 52.65           C  
ATOM     57  CG  ASN A  34     -19.256  27.251  15.578  1.00 57.82           C  
ATOM     58  OD1 ASN A  34     -19.839  26.983  16.624  1.00 55.76           O  
ATOM     59  ND2 ASN A  34     -18.354  28.236  15.486  1.00 69.22           N  
ATOM     60  N   ILE A  35     -20.740  23.148  13.209  1.00 53.71           N  
ATOM     61  CA  ILE A  35     -21.036  22.384  11.976  1.00 54.88           C  
ATOM     62  C   ILE A  35     -22.089  21.267  12.156  1.00 52.53           C  
ATOM     63  O   ILE A  35     -23.111  21.256  11.469  1.00 54.20           O  
ATOM     64  CB  ILE A  35     -19.736  21.840  11.283  1.00 55.05           C  
ATOM     65  CG1 ILE A  35     -18.851  23.000  10.812  1.00 56.85           C  
ATOM     66  CG2 ILE A  35     -20.071  20.946  10.084  1.00 53.00           C  
ATOM     67  CD1 ILE A  35     -17.431  22.605  10.428  1.00 58.49           C  
ATOM     68  N   THR A  36     -21.842  20.334  13.066  1.00 49.13           N  
ATOM     69  CA  THR A  36     -22.726  19.184  13.226  1.00 47.19           C  
ATOM     70  C   THR A  36     -23.056  18.948  14.698  1.00 47.15           C  
ATOM     71  O   THR A  36     -22.173  19.005  15.551  1.00 48.91           O  
ATOM     72  CB  THR A  36     -22.091  17.918  12.631  1.00 45.59           C  
ATOM     73  OG1 THR A  36     -21.620  18.198  11.316  1.00 45.93           O  
ATOM     74  CG2 THR A  36     -23.093  16.804  12.544  1.00 48.05           C  
ATOM     75  N   TYR A  37     -24.327  18.689  14.993  1.00 44.29           N  
ATOM     76  CA  TYR A  37     -24.742  18.452  16.361  1.00 42.95           C  
ATOM     77  C   TYR A  37     -25.583  17.195  16.499  1.00 43.75           C  
ATOM     78  O   TYR A  37     -26.198  16.731  15.542  1.00 43.77           O  
ATOM     79  CB  TYR A  37     -25.461  19.681  16.920  1.00 42.87           C  
ATOM     80  CG  TYR A  37     -24.528  20.838  17.223  1.00 42.43           C  
ATOM     81  CD1 TYR A  37     -23.938  21.571  16.187  1.00 38.77           C  
ATOM     82  CD2 TYR A  37     -24.230  21.202  18.548  1.00 43.17           C  
ATOM     83  CE1 TYR A  37     -23.066  22.627  16.446  1.00 39.71           C  
ATOM     84  CE2 TYR A  37     -23.360  22.269  18.826  1.00 40.77           C  
ATOM     85  CZ  TYR A  37     -22.784  22.976  17.759  1.00 44.00           C  
ATOM     86  OH  TYR A  37     -21.926  24.027  17.980  1.00 45.00           O  
ATOM     87  N   GLN A  38     -25.572  16.630  17.699  1.00 43.74           N  
ATOM     88  CA  GLN A  38     -26.329  15.429  17.997  1.00 44.20           C  
ATOM     89  C   GLN A  38     -27.183  15.653  19.227  1.00 43.78           C  
ATOM     90  O   GLN A  38     -26.689  15.671  20.358  1.00 43.53           O  
ATOM     91  CB  GLN A  38     -25.400  14.229  18.217  1.00 46.00           C  
ATOM     92  CG  GLN A  38     -25.387  13.210  17.089  1.00 46.84           C  
ATOM     93  CD  GLN A  38     -26.550  12.243  17.158  1.00 50.00           C  
ATOM     94  OE1 GLN A  38     -27.655  12.614  17.539  1.00 49.78           O  
ATOM     95  NE2 GLN A  38     -26.306  10.996  16.779  1.00 53.88           N  
ATOM     96  N   CYS A  39     -28.475  15.826  18.992  1.00 43.69           N  
ATOM     97  CA  CYS A  39     -29.423  16.040  20.063  1.00 42.50           C  
ATOM     98  C   CYS A  39     -30.375  14.857  20.122  1.00 41.16           C  
ATOM     99  O   CYS A  39     -31.490  14.962  20.635  1.00 40.24           O  
ATOM    100  CB  CYS A  39     -30.179  17.344  19.824  1.00 43.41           C  
ATOM    101  SG  CYS A  39     -29.130  18.708  19.234  1.00 49.23           S  
ATOM    102  N   MET A  40     -29.929  13.723  19.591  1.00 41.21           N  
ATOM    103  CA  MET A  40     -30.742  12.521  19.604  1.00 41.00           C  
ATOM    104  C   MET A  40     -31.010  12.162  21.046  1.00 38.61           C  
ATOM    105  O   MET A  40     -30.112  12.238  21.883  1.00 38.15           O  
ATOM    106  CB  MET A  40     -30.032  11.361  18.923  1.00 41.27           C  
ATOM    107  CG  MET A  40     -30.917  10.140  18.729  1.00 44.52           C  
ATOM    108  SD  MET A  40     -30.023   8.589  18.489  1.00 46.20           S  
ATOM    109  CE  MET A  40     -29.077   8.954  17.003  1.00 49.68           C  
ATOM    110  N   ASP A  41     -32.257  11.789  21.316  1.00 36.80           N  
ATOM    111  CA  ASP A  41     -32.706  11.353  22.629  1.00 36.03           C  
ATOM    112  C   ASP A  41     -32.186  12.234  23.766  1.00 36.97           C  
ATOM    113  O   ASP A  41     -31.303  11.829  24.526  1.00 38.21           O  
ATOM    114  CB  ASP A  41     -32.339   9.882  22.859  1.00 34.80           C  
ATOM    115  CG  ASP A  41     -32.906   9.326  24.161  1.00 34.54           C  
ATOM    116  OD1 ASP A  41     -33.753   9.987  24.801  1.00 23.49           O  
ATOM    117  OD2 ASP A  41     -32.497   8.212  24.543  1.00 39.04           O  
ATOM    118  N   GLN A  42     -32.741  13.439  23.874  1.00 35.79           N  
ATOM    119  CA  GLN A  42     -32.359  14.349  24.942  1.00 35.20           C  
ATOM    120  C   GLN A  42     -33.571  14.836  25.736  1.00 33.33           C  
ATOM    121  O   GLN A  42     -33.475  15.793  26.518  1.00 34.35           O  
ATOM    122  CB  GLN A  42     -31.572  15.535  24.377  1.00 35.94           C  
ATOM    123  CG  GLN A  42     -30.220  15.182  23.760  1.00 40.30           C  
ATOM    124  CD  GLN A  42     -29.170  14.796  24.786  1.00 48.20           C  
ATOM    125  OE1 GLN A  42     -29.232  13.717  25.375  1.00 50.86           O  
ATOM    126  NE2 GLN A  42     -28.186  15.672  24.992  1.00 54.89           N  
ATOM    127  N   LYS A  43     -34.705  14.167  25.544  1.00 29.70           N  
ATOM    128  CA  LYS A  43     -35.973  14.575  26.167  1.00 27.19           C  
ATOM    129  C   LYS A  43     -36.391  15.993  25.783  1.00 25.67           C  
ATOM    130  O   LYS A  43     -37.249  16.582  26.446  1.00 24.22           O  
ATOM    131  CB  LYS A  43     -35.918  14.448  27.696  1.00 26.10           C  
ATOM    132  CG  LYS A  43     -35.743  13.028  28.222  1.00 22.28           C  
ATOM    133  CD  LYS A  43     -35.964  13.009  29.737  1.00 25.82           C  
ATOM    134  CE  LYS A  43     -35.651  11.649  30.340  1.00 18.74           C  
ATOM    135  NZ  LYS A  43     -36.501  11.415  31.520  1.00  2.00           N  
ATOM    136  N   LEU A  44     -35.782  16.536  24.722  1.00 23.71           N  
ATOM    137  CA  LEU A  44     -36.117  17.874  24.218  1.00 21.92           C  
ATOM    138  C   LEU A  44     -37.530  17.896  23.670  1.00 23.95           C  
ATOM    139  O   LEU A  44     -37.991  16.910  23.064  1.00 21.84           O  
ATOM    140  CB  LEU A  44     -35.167  18.307  23.109  1.00 18.74           C  
ATOM    141  CG  LEU A  44     -33.652  18.271  23.263  1.00 11.41           C  
ATOM    142  CD1 LEU A  44     -33.023  18.542  21.894  1.00  4.28           C  
ATOM    143  CD2 LEU A  44     -33.177  19.299  24.284  1.00 13.44           C  
ATOM    144  N   SER A  45     -38.208  19.023  23.886  1.00 26.88           N  
ATOM    145  CA  SER A  45     -39.605  19.182  23.469  1.00 30.43           C  
ATOM    146  C   SER A  45     -39.752  20.210  22.365  1.00 32.34           C  
ATOM    147  O   SER A  45     -40.717  20.187  21.601  1.00 33.34           O  
ATOM    148  CB  SER A  45     -40.505  19.522  24.660  1.00 30.58           C  
ATOM    149  OG  SER A  45     -40.939  18.335  25.316  1.00 29.69           O  
ATOM    150  N   LYS A  46     -38.782  21.112  22.299  1.00 35.47           N  
ATOM    151  CA  LYS A  46     -38.631  22.032  21.180  1.00 37.08           C  
ATOM    152  C   LYS A  46     -37.208  21.893  20.664  1.00 36.76           C  
ATOM    153  O   LYS A  46     -36.364  21.271  21.316  1.00 36.75           O  
ATOM    154  CB  LYS A  46     -38.882  23.478  21.617  1.00 36.55           C  
ATOM    155  CG  LYS A  46     -40.332  23.791  21.943  1.00 40.28           C  
ATOM    156  CD  LYS A  46     -40.515  25.267  22.311  1.00 39.09           C  
ATOM    157  CE  LYS A  46     -41.973  25.694  22.195  1.00 37.11           C  
ATOM    158  NZ  LYS A  46     -42.094  27.175  22.050  1.00 41.33           N  
ATOM    159  N   VAL A  47     -36.951  22.454  19.487  1.00 36.84           N  
ATOM    160  CA  VAL A  47     -35.600  22.544  18.957  1.00 35.34           C  
ATOM    161  C   VAL A  47     -34.806  23.492  19.855  1.00 36.10           C  
ATOM    162  O   VAL A  47     -35.340  24.519  20.271  1.00 35.71           O  
ATOM    163  CB  VAL A  47     -35.612  23.109  17.531  1.00 34.73           C  
ATOM    164  CG1 VAL A  47     -34.299  22.802  16.828  1.00 35.09           C  
ATOM    165  CG2 VAL A  47     -36.790  22.557  16.756  1.00 33.86           C  
ATOM    166  N   PRO A  48     -33.549  23.140  20.185  1.00 36.63           N  
ATOM    167  CA  PRO A  48     -32.661  24.053  20.906  1.00 39.48           C  
ATOM    168  C   PRO A  48     -32.556  25.424  20.242  1.00 42.49           C  
ATOM    169  O   PRO A  48     -32.783  25.557  19.026  1.00 43.72           O  
ATOM    170  CB  PRO A  48     -31.305  23.345  20.851  1.00 38.21           C  
ATOM    171  CG  PRO A  48     -31.634  21.930  20.765  1.00 36.60           C  
ATOM    172  CD  PRO A  48     -32.897  21.844  19.940  1.00 36.69           C  
ATOM    173  N   ASP A  49     -32.202  26.426  21.042  1.00 43.39           N  
ATOM    174  CA  ASP A  49     -32.226  27.820  20.603  1.00 44.19           C  
ATOM    175  C   ASP A  49     -30.831  28.425  20.457  1.00 43.23           C  
ATOM    176  O   ASP A  49     -30.668  29.457  19.799  1.00 43.14           O  
ATOM    177  CB  ASP A  49     -33.061  28.648  21.579  1.00 44.76           C  
ATOM    178  CG  ASP A  49     -32.822  28.247  23.021  1.00 48.18           C  
ATOM    179  OD1 ASP A  49     -31.652  28.257  23.458  1.00 49.95           O  
ATOM    180  OD2 ASP A  49     -33.801  27.902  23.714  1.00 55.24           O  
ATOM    181  N   ASP A  50     -29.832  27.788  21.066  1.00 41.75           N  
ATOM    182  CA  ASP A  50     -28.462  28.305  21.012  1.00 39.62           C  
ATOM    183  C   ASP A  50     -27.503  27.443  20.177  1.00 36.26           C  
ATOM    184  O   ASP A  50     -26.291  27.432  20.411  1.00 34.86           O  
ATOM    185  CB  ASP A  50     -27.917  28.542  22.423  1.00 41.62           C  
ATOM    186  CG  ASP A  50     -27.820  27.265  23.240  1.00 45.78           C  
ATOM    187  OD1 ASP A  50     -28.010  26.152  22.688  1.00 53.99           O  
ATOM    188  OD2 ASP A  50     -27.538  27.381  24.449  1.00 46.77           O  
ATOM    189  N   ILE A  51     -28.064  26.725  19.208  1.00 33.87           N  
ATOM    190  CA  ILE A  51     -27.277  26.013  18.207  1.00 32.41           C  
ATOM    191  C   ILE A  51     -26.925  26.993  17.089  1.00 31.91           C  
ATOM    192  O   ILE A  51     -27.807  27.664  16.567  1.00 30.40           O  
ATOM    193  CB  ILE A  51     -28.045  24.786  17.642  1.00 32.88           C  
ATOM    194  CG1 ILE A  51     -28.346  23.776  18.760  1.00 33.21           C  
ATOM    195  CG2 ILE A  51     -27.261  24.124  16.512  1.00 32.06           C  
ATOM    196  CD1 ILE A  51     -28.885  22.437  18.295  1.00 30.33           C  
ATOM    197  N   PRO A  52     -25.628  27.098  16.736  1.00 33.63           N  
ATOM    198  CA  PRO A  52     -25.179  28.003  15.665  1.00 35.41           C  
ATOM    199  C   PRO A  52     -26.059  28.033  14.394  1.00 36.14           C  
ATOM    200  O   PRO A  52     -26.825  27.098  14.118  1.00 36.47           O  
ATOM    201  CB  PRO A  52     -23.776  27.477  15.327  1.00 33.73           C  
ATOM    202  CG  PRO A  52     -23.294  26.849  16.571  1.00 31.50           C  
ATOM    203  CD  PRO A  52     -24.494  26.381  17.356  1.00 33.87           C  
ATOM    204  N   SER A  53     -25.937  29.115  13.635  1.00 35.71           N  
ATOM    205  CA  SER A  53     -26.627  29.240  12.370  1.00 35.80           C  
ATOM    206  C   SER A  53     -25.732  28.744  11.248  1.00 36.53           C  
ATOM    207  O   SER A  53     -26.132  28.726  10.073  1.00 37.69           O  
ATOM    208  CB  SER A  53     -27.002  30.693  12.122  1.00 35.67           C  
ATOM    209  OG  SER A  53     -27.681  30.824  10.887  1.00 37.68           O  
ATOM    210  N   SER A  54     -24.515  28.352  11.606  1.00 35.42           N  
ATOM    211  CA  SER A  54     -23.581  27.835  10.623  1.00 35.49           C  
ATOM    212  C   SER A  54     -23.696  26.314  10.494  1.00 35.34           C  
ATOM    213  O   SER A  54     -23.311  25.741   9.464  1.00 37.18           O  
ATOM    214  CB  SER A  54     -22.156  28.254  10.967  1.00 34.51           C  
ATOM    215  OG  SER A  54     -21.785  27.747  12.232  1.00 37.01           O  
ATOM    216  N   THR A  55     -24.247  25.673  11.526  1.00 33.93           N  
ATOM    217  CA  THR A  55     -24.409  24.214  11.537  1.00 32.66           C  
ATOM    218  C   THR A  55     -25.063  23.686  10.265  1.00 31.62           C  
ATOM    219  O   THR A  55     -26.087  24.206   9.809  1.00 31.53           O  
ATOM    220  CB  THR A  55     -25.227  23.708  12.748  1.00 31.68           C  
ATOM    221  OG1 THR A  55     -26.615  23.970  12.535  1.00 31.56           O  
ATOM    222  CG2 THR A  55     -24.783  24.389  14.016  1.00 32.29           C  
ATOM    223  N   LYS A  56     -24.462  22.644   9.708  1.00 30.21           N  
ATOM    224  CA  LYS A  56     -24.945  22.055   8.483  1.00 31.15           C  
ATOM    225  C   LYS A  56     -25.741  20.775   8.711  1.00 30.60           C  
ATOM    226  O   LYS A  56     -26.567  20.407   7.875  1.00 34.39           O  
ATOM    227  CB  LYS A  56     -23.783  21.835   7.513  1.00 31.11           C  
ATOM    228  CG  LYS A  56     -23.303  23.131   6.874  1.00 35.13           C  
ATOM    229  CD  LYS A  56     -22.270  22.897   5.780  1.00 38.06           C  
ATOM    230  CE  LYS A  56     -22.019  24.166   4.976  1.00 39.36           C  
ATOM    231  NZ  LYS A  56     -20.615  24.263   4.493  1.00 42.05           N  
ATOM    232  N   ASN A  57     -25.501  20.102   9.833  1.00 28.02           N  
ATOM    233  CA  ASN A  57     -26.180  18.831  10.131  1.00 27.88           C  
ATOM    234  C   ASN A  57     -26.703  18.697  11.578  1.00 29.41           C  
ATOM    235  O   ASN A  57     -25.935  18.734  12.545  1.00 29.51           O  
ATOM    236  CB  ASN A  57     -25.282  17.637   9.803  1.00 26.45           C  
ATOM    237  CG  ASN A  57     -24.456  17.849   8.562  1.00 27.49           C  
ATOM    238  OD1 ASN A  57     -24.977  17.837   7.439  1.00 33.39           O  
ATOM    239  ND2 ASN A  57     -23.151  18.037   8.751  1.00 23.42           N  
ATOM    240  N   ILE A  58     -28.013  18.512  11.711  1.00 27.85           N  
ATOM    241  CA  ILE A  58     -28.632  18.416  13.011  1.00 26.24           C  
ATOM    242  C   ILE A  58     -29.476  17.150  13.160  1.00 27.20           C  
ATOM    243  O   ILE A  58     -30.354  16.855  12.345  1.00 27.65           O  
ATOM    244  CB  ILE A  58     -29.464  19.657  13.287  1.00 26.62           C  
ATOM    245  CG1 ILE A  58     -29.627  19.873  14.783  1.00 25.58           C  
ATOM    246  CG2 ILE A  58     -30.810  19.562  12.595  1.00 30.87           C  
ATOM    247  CD1 ILE A  58     -30.288  21.181  15.104  1.00 24.80           C  
ATOM    248  N   ASP A  59     -29.188  16.410  14.222  1.00 26.91           N  
ATOM    249  CA  ASP A  59     -29.865  15.172  14.533  1.00 25.75           C  
ATOM    250  C   ASP A  59     -30.771  15.409  15.751  1.00 23.63           C  
ATOM    251  O   ASP A  59     -30.291  15.648  16.858  1.00 20.20           O  
ATOM    252  CB  ASP A  59     -28.805  14.116  14.836  1.00 27.32           C  
ATOM    253  CG  ASP A  59     -29.329  12.695  14.740  1.00 30.88           C  
ATOM    254  OD1 ASP A  59     -30.327  12.361  15.423  1.00 25.77           O  
ATOM    255  OD2 ASP A  59     -28.712  11.904  13.993  1.00 31.69           O  
ATOM    256  N   LEU A  60     -32.082  15.372  15.535  1.00 20.70           N  
ATOM    257  CA  LEU A  60     -33.035  15.490  16.634  1.00 17.73           C  
ATOM    258  C   LEU A  60     -33.926  14.259  16.808  1.00 17.43           C  
ATOM    259  O   LEU A  60     -34.943  14.331  17.481  1.00 17.50           O  
ATOM    260  CB  LEU A  60     -33.895  16.746  16.478  1.00 16.53           C  
ATOM    261  CG  LEU A  60     -33.254  18.074  16.897  1.00 15.33           C  
ATOM    262  CD1 LEU A  60     -33.687  19.204  15.965  1.00 13.69           C  
ATOM    263  CD2 LEU A  60     -33.521  18.432  18.361  1.00  3.53           C  
ATOM    264  N   SER A  61     -33.536  13.127  16.220  1.00 15.66           N  
ATOM    265  CA  SER A  61     -34.301  11.884  16.363  1.00 11.77           C  
ATOM    266  C   SER A  61     -34.573  11.511  17.824  1.00 14.09           C  
ATOM    267  O   SER A  61     -33.803  11.864  18.731  1.00 10.72           O  
ATOM    268  CB  SER A  61     -33.620  10.711  15.651  1.00 10.57           C  
ATOM    269  OG  SER A  61     -32.218  10.762  15.771  1.00  2.50           O  
ATOM    270  N   PHE A  62     -35.687  10.808  18.029  1.00 15.49           N  
ATOM    271  CA  PHE A  62     -36.053  10.248  19.316  1.00 16.87           C  
ATOM    272  C   PHE A  62     -36.367  11.299  20.387  1.00 18.69           C  
ATOM    273  O   PHE A  62     -35.977  11.161  21.552  1.00 16.81           O  
ATOM    274  CB  PHE A  62     -34.982   9.267  19.777  1.00 18.01           C  
ATOM    275  CG  PHE A  62     -35.047   7.923  19.095  1.00 20.77           C  
ATOM    276  CD1 PHE A  62     -33.908   7.339  18.584  1.00 22.69           C  
ATOM    277  CD2 PHE A  62     -36.241   7.228  18.991  1.00 26.27           C  
ATOM    278  CE1 PHE A  62     -33.961   6.093  17.975  1.00 24.43           C  
ATOM    279  CE2 PHE A  62     -36.289   5.981  18.380  1.00 24.22           C  
ATOM    280  CZ  PHE A  62     -35.147   5.419  17.876  1.00 21.81           C  
ATOM    281  N   ASN A  63     -37.093  12.341  19.979  1.00 19.93           N  
ATOM    282  CA  ASN A  63     -37.516  13.414  20.878  1.00 18.91           C  
ATOM    283  C   ASN A  63     -38.998  13.801  20.771  1.00 17.23           C  
ATOM    284  O   ASN A  63     -39.529  13.904  19.665  1.00 17.93           O  
ATOM    285  CB  ASN A  63     -36.652  14.639  20.649  1.00 19.36           C  
ATOM    286  CG  ASN A  63     -35.473  14.667  21.555  1.00 19.09           C  
ATOM    287  OD1 ASN A  63     -35.606  14.972  22.737  1.00 28.85           O  
ATOM    288  ND2 ASN A  63     -34.299  14.348  21.019  1.00 20.70           N  
ATOM    289  N   PRO A  64     -39.664  14.051  21.919  1.00 13.22           N  
ATOM    290  CA  PRO A  64     -41.080  14.390  21.871  1.00 11.32           C  
ATOM    291  C   PRO A  64     -41.284  15.777  21.263  1.00  9.68           C  
ATOM    292  O   PRO A  64     -41.432  16.767  21.976  1.00  6.60           O  
ATOM    293  CB  PRO A  64     -41.499  14.357  23.340  1.00 12.84           C  
ATOM    294  CG  PRO A  64     -40.384  13.659  24.053  1.00 14.21           C  
ATOM    295  CD  PRO A  64     -39.170  14.049  23.300  1.00 13.08           C  
ATOM    296  N   LEU A  65     -41.266  15.833  19.935  1.00  8.78           N  
ATOM    297  CA  LEU A  65     -41.472  17.074  19.223  1.00  6.33           C  
ATOM    298  C   LEU A  65     -42.943  17.328  18.952  1.00  5.05           C  
ATOM    299  O   LEU A  65     -43.395  18.472  18.940  1.00  2.00           O  
ATOM    300  CB  LEU A  65     -40.647  17.078  17.947  1.00  7.75           C  
ATOM    301  CG  LEU A  65     -39.156  17.273  18.220  1.00  9.42           C  
ATOM    302  CD1 LEU A  65     -38.402  17.473  16.927  1.00  9.28           C  
ATOM    303  CD2 LEU A  65     -38.954  18.467  19.131  1.00 14.41           C  
ATOM    304  N   LYS A  66     -43.683  16.247  18.744  1.00  7.06           N  
ATOM    305  CA  LYS A  66     -45.147  16.291  18.733  1.00 12.13           C  
ATOM    306  C   LYS A  66     -45.687  17.138  17.579  1.00 14.02           C  
ATOM    307  O   LYS A  66     -46.240  16.611  16.619  1.00 16.65           O  
ATOM    308  CB  LYS A  66     -45.683  16.795  20.090  1.00 14.98           C  
ATOM    309  CG  LYS A  66     -45.200  16.013  21.315  1.00 15.40           C  
ATOM    310  CD  LYS A  66     -45.969  14.692  21.469  1.00 24.12           C  
ATOM    311  CE  LYS A  66     -45.527  13.895  22.701  1.00 23.15           C  
ATOM    312  NZ  LYS A  66     -45.280  14.719  23.945  1.00 22.82           N  
ATOM    313  N   ILE A  67     -45.521  18.451  17.674  1.00 15.39           N  
ATOM    314  CA  ILE A  67     -45.872  19.341  16.581  1.00 15.62           C  
ATOM    315  C   ILE A  67     -44.623  20.087  16.137  1.00 14.75           C  
ATOM    316  O   ILE A  67     -43.926  20.702  16.936  1.00 14.06           O  
ATOM    317  CB  ILE A  67     -47.051  20.293  16.944  1.00 14.08           C  
ATOM    318  CG1 ILE A  67     -48.334  19.474  17.163  1.00 18.67           C  
ATOM    319  CG2 ILE A  67     -47.293  21.313  15.845  1.00 13.34           C  
ATOM    320  CD1 ILE A  67     -49.433  20.179  17.979  1.00 17.53           C  
ATOM    321  N   LEU A  68     -44.342  19.980  14.847  1.00 14.21           N  
ATOM    322  CA  LEU A  68     -43.287  20.723  14.203  1.00 14.49           C  
ATOM    323  C   LEU A  68     -43.823  22.114  13.905  1.00 16.16           C  
ATOM    324  O   LEU A  68     -44.420  22.351  12.855  1.00 15.67           O  
ATOM    325  CB  LEU A  68     -42.887  20.016  12.912  1.00 13.48           C  
ATOM    326  CG  LEU A  68     -41.408  19.793  12.633  1.00 11.07           C  
ATOM    327  CD1 LEU A  68     -40.606  19.494  13.904  1.00  7.58           C  
ATOM    328  CD2 LEU A  68     -41.320  18.644  11.662  1.00 10.47           C  
ATOM    329  N   LYS A  69     -43.610  23.027  14.849  1.00 18.47           N  
ATOM    330  CA  LYS A  69     -44.159  24.377  14.789  1.00 20.04           C  
ATOM    331  C   LYS A  69     -43.714  25.135  13.539  1.00 20.62           C  
ATOM    332  O   LYS A  69     -42.799  24.705  12.828  1.00 20.08           O  
ATOM    333  CB  LYS A  69     -43.767  25.144  16.053  1.00 20.28           C  
ATOM    334  CG  LYS A  69     -44.601  26.404  16.364  1.00 26.67           C  
ATOM    335  CD  LYS A  69     -45.964  26.116  17.026  1.00 34.56           C  
ATOM    336  CE  LYS A  69     -45.850  25.525  18.434  1.00 35.64           C  
ATOM    337  NZ  LYS A  69     -45.909  24.032  18.413  1.00 33.71           N  
ATOM    338  N   SER A  70     -44.386  26.256  13.285  1.00 22.30           N  
ATOM    339  CA  SER A  70     -44.121  27.130  12.152  1.00 23.36           C  
ATOM    340  C   SER A  70     -42.939  28.041  12.460  1.00 24.77           C  
ATOM    341  O   SER A  70     -42.847  28.582  13.558  1.00 24.46           O  
ATOM    342  CB  SER A  70     -45.362  27.970  11.881  1.00 22.49           C  
ATOM    343  OG  SER A  70     -45.354  28.499  10.576  1.00 22.59           O  
ATOM    344  N   TYR A  71     -42.048  28.207  11.482  1.00 28.05           N  
ATOM    345  CA  TYR A  71     -40.785  28.974  11.624  1.00 30.28           C  
ATOM    346  C   TYR A  71     -39.848  28.449  12.720  1.00 28.74           C  
ATOM    347  O   TYR A  71     -39.158  29.226  13.371  1.00 28.04           O  
ATOM    348  CB  TYR A  71     -41.033  30.482  11.785  1.00 34.07           C  
ATOM    349  CG  TYR A  71     -41.709  31.117  10.589  1.00 40.86           C  
ATOM    350  CD1 TYR A  71     -43.036  30.815  10.276  1.00 48.88           C  
ATOM    351  CD2 TYR A  71     -41.035  32.025   9.774  1.00 45.47           C  
ATOM    352  CE1 TYR A  71     -43.672  31.385   9.182  1.00 49.22           C  
ATOM    353  CE2 TYR A  71     -41.671  32.606   8.667  1.00 47.14           C  
ATOM    354  CZ  TYR A  71     -42.991  32.276   8.383  1.00 46.72           C  
ATOM    355  OH  TYR A  71     -43.651  32.829   7.306  1.00 47.51           O  
ATOM    356  N   SER A  72     -39.825  27.125  12.891  1.00 28.29           N  
ATOM    357  CA  SER A  72     -38.933  26.446  13.836  1.00 26.89           C  
ATOM    358  C   SER A  72     -37.464  26.621  13.441  1.00 25.21           C  
ATOM    359  O   SER A  72     -36.648  27.089  14.236  1.00 24.95           O  
ATOM    360  CB  SER A  72     -39.247  24.946  13.890  1.00 27.47           C  
ATOM    361  OG  SER A  72     -40.633  24.690  13.994  1.00 28.60           O  
ATOM    362  N   PHE A  73     -37.143  26.228  12.205  1.00 23.58           N  
ATOM    363  CA  PHE A  73     -35.765  26.195  11.714  1.00 20.81           C  
ATOM    364  C   PHE A  73     -35.483  27.402  10.825  1.00 19.97           C  
ATOM    365  O   PHE A  73     -34.744  27.320   9.835  1.00 17.52           O  
ATOM    366  CB  PHE A  73     -35.487  24.890  10.962  1.00 20.24           C  
ATOM    367  CG  PHE A  73     -35.912  23.658  11.696  1.00 19.60           C  
ATOM    368  CD1 PHE A  73     -35.289  23.282  12.876  1.00 20.80           C  
ATOM    369  CD2 PHE A  73     -36.936  22.862  11.200  1.00 26.16           C  
ATOM    370  CE1 PHE A  73     -35.683  22.134  13.558  1.00 20.87           C  
ATOM    371  CE2 PHE A  73     -37.345  21.704  11.882  1.00 24.03           C  
ATOM    372  CZ  PHE A  73     -36.713  21.342  13.062  1.00 21.66           C  
ATOM    373  N   SER A  74     -36.076  28.527  11.217  1.00 19.64           N  
ATOM    374  CA  SER A  74     -35.930  29.790  10.518  1.00 21.56           C  
ATOM    375  C   SER A  74     -34.464  30.219  10.363  1.00 23.14           C  
ATOM    376  O   SER A  74     -34.048  30.600   9.275  1.00 24.74           O  
ATOM    377  CB  SER A  74     -36.734  30.868  11.249  1.00 21.93           C  
ATOM    378  OG  SER A  74     -36.768  32.073  10.501  1.00 26.25           O  
ATOM    379  N   ASN A  75     -33.691  30.127  11.449  1.00 23.63           N  
ATOM    380  CA  ASN A  75     -32.318  30.645  11.512  1.00 23.81           C  
ATOM    381  C   ASN A  75     -31.300  29.781  10.777  1.00 23.57           C  
ATOM    382  O   ASN A  75     -30.235  30.263  10.406  1.00 24.77           O  
ATOM    383  CB  ASN A  75     -31.865  30.793  12.977  1.00 24.43           C  
ATOM    384  CG  ASN A  75     -32.796  31.679  13.806  1.00 30.82           C  
ATOM    385  OD1 ASN A  75     -34.016  31.672  13.619  1.00 32.76           O  
ATOM    386  ND2 ASN A  75     -32.217  32.448  14.728  1.00 42.28           N  
ATOM    387  N   PHE A  76     -31.627  28.504  10.589  1.00 22.97           N  
ATOM    388  CA  PHE A  76     -30.688  27.515  10.047  1.00 22.33           C  
ATOM    389  C   PHE A  76     -30.615  27.531   8.518  1.00 23.94           C  
ATOM    390  O   PHE A  76     -31.089  26.601   7.850  1.00 25.07           O  
ATOM    391  CB  PHE A  76     -31.047  26.119  10.564  1.00 20.50           C  
ATOM    392  CG  PHE A  76     -31.211  26.053  12.050  1.00 19.74           C  
ATOM    393  CD1 PHE A  76     -30.235  26.563  12.900  1.00 24.79           C  
ATOM    394  CD2 PHE A  76     -32.339  25.478  12.612  1.00 28.36           C  
ATOM    395  CE1 PHE A  76     -30.386  26.505  14.296  1.00 27.33           C  
ATOM    396  CE2 PHE A  76     -32.500  25.407  14.011  1.00 28.62           C  
ATOM    397  CZ  PHE A  76     -31.520  25.922  14.850  1.00 26.73           C  
ATOM    398  N   SER A  77     -29.999  28.579   7.974  1.00 23.35           N  
ATOM    399  CA  SER A  77     -29.947  28.788   6.525  1.00 23.61           C  
ATOM    400  C   SER A  77     -28.892  27.958   5.765  1.00 22.59           C  
ATOM    401  O   SER A  77     -28.849  27.991   4.527  1.00 22.57           O  
ATOM    402  CB  SER A  77     -29.815  30.278   6.200  1.00 24.64           C  
ATOM    403  OG  SER A  77     -28.670  30.841   6.808  1.00 29.58           O  
ATOM    404  N   GLU A  78     -28.062  27.213   6.494  1.00 22.50           N  
ATOM    405  CA  GLU A  78     -27.068  26.325   5.878  1.00 22.66           C  
ATOM    406  C   GLU A  78     -27.282  24.861   6.240  1.00 21.47           C  
ATOM    407  O   GLU A  78     -26.432  24.019   5.966  1.00 22.46           O  
ATOM    408  CB  GLU A  78     -25.642  26.726   6.268  1.00 21.88           C  
ATOM    409  CG  GLU A  78     -25.331  28.213   6.200  1.00 24.82           C  
ATOM    410  CD  GLU A  78     -23.872  28.512   6.489  1.00 27.82           C  
ATOM    411  OE1 GLU A  78     -23.262  27.846   7.366  1.00 32.27           O  
ATOM    412  OE2 GLU A  78     -23.331  29.418   5.826  1.00 34.82           O  
ATOM    413  N   LEU A  79     -28.407  24.550   6.864  1.00 20.68           N  
ATOM    414  CA  LEU A  79     -28.675  23.186   7.273  1.00 19.14           C  
ATOM    415  C   LEU A  79     -28.952  22.361   6.030  1.00 21.55           C  
ATOM    416  O   LEU A  79     -29.815  22.736   5.233  1.00 22.30           O  
ATOM    417  CB  LEU A  79     -29.891  23.177   8.178  1.00 17.71           C  
ATOM    418  CG  LEU A  79     -30.207  21.902   8.934  1.00 17.57           C  
ATOM    419  CD1 LEU A  79     -29.421  21.872  10.216  1.00 12.30           C  
ATOM    420  CD2 LEU A  79     -31.681  21.905   9.214  1.00 15.04           C  
ATOM    421  N   GLN A  80     -28.232  21.253   5.847  1.00 23.60           N  
ATOM    422  CA  GLN A  80     -28.442  20.405   4.653  1.00 25.50           C  
ATOM    423  C   GLN A  80     -29.052  19.043   4.951  1.00 23.92           C  
ATOM    424  O   GLN A  80     -29.596  18.394   4.058  1.00 26.00           O  
ATOM    425  CB  GLN A  80     -27.147  20.200   3.869  1.00 24.28           C  
ATOM    426  CG  GLN A  80     -26.327  21.440   3.638  1.00 29.44           C  
ATOM    427  CD  GLN A  80     -24.873  21.103   3.407  1.00 35.08           C  
ATOM    428  OE1 GLN A  80     -24.271  20.344   4.168  1.00 35.81           O  
ATOM    429  NE2 GLN A  80     -24.299  21.661   2.348  1.00 46.26           N  
ATOM    430  N   TRP A  81     -28.953  18.618   6.202  1.00 21.19           N  
ATOM    431  CA  TRP A  81     -29.408  17.308   6.628  1.00 19.63           C  
ATOM    432  C   TRP A  81     -30.029  17.460   8.031  1.00 20.95           C  
ATOM    433  O   TRP A  81     -29.372  17.908   8.974  1.00 19.18           O  
ATOM    434  CB  TRP A  81     -28.196  16.373   6.622  1.00 19.19           C  
ATOM    435  CG  TRP A  81     -28.385  14.940   7.014  1.00 17.67           C  
ATOM    436  CD1 TRP A  81     -28.533  13.874   6.172  1.00 15.86           C  
ATOM    437  CD2 TRP A  81     -28.363  14.398   8.342  1.00 10.39           C  
ATOM    438  NE1 TRP A  81     -28.642  12.703   6.891  1.00 13.98           N  
ATOM    439  CE2 TRP A  81     -28.541  12.994   8.227  1.00 11.29           C  
ATOM    440  CE3 TRP A  81     -28.240  14.958   9.621  1.00 15.47           C  
ATOM    441  CZ2 TRP A  81     -28.583  12.142   9.347  1.00 13.85           C  
ATOM    442  CZ3 TRP A  81     -28.279  14.100  10.737  1.00 17.50           C  
ATOM    443  CH2 TRP A  81     -28.448  12.712  10.583  1.00 14.06           C  
ATOM    444  N   LEU A  82     -31.309  17.110   8.143  1.00 22.49           N  
ATOM    445  CA  LEU A  82     -32.056  17.186   9.403  1.00 22.05           C  
ATOM    446  C   LEU A  82     -32.698  15.830   9.726  1.00 23.41           C  
ATOM    447  O   LEU A  82     -33.542  15.347   8.981  1.00 23.69           O  
ATOM    448  CB  LEU A  82     -33.115  18.291   9.295  1.00 20.88           C  
ATOM    449  CG  LEU A  82     -34.303  18.454  10.246  1.00 11.57           C  
ATOM    450  CD1 LEU A  82     -33.945  19.285  11.428  1.00  2.00           C  
ATOM    451  CD2 LEU A  82     -35.384  19.141   9.475  1.00  2.34           C  
ATOM    452  N   ASP A  83     -32.268  15.210  10.821  1.00 26.28           N  
ATOM    453  CA  ASP A  83     -32.849  13.944  11.284  1.00 27.30           C  
ATOM    454  C   ASP A  83     -33.929  14.184  12.345  1.00 26.18           C  
ATOM    455  O   ASP A  83     -33.653  14.709  13.428  1.00 26.46           O  
ATOM    456  CB  ASP A  83     -31.774  12.995  11.830  1.00 28.02           C  
ATOM    457  CG  ASP A  83     -32.191  11.524  11.767  1.00 32.47           C  
ATOM    458  OD1 ASP A  83     -33.296  11.164  12.221  1.00 24.48           O  
ATOM    459  OD2 ASP A  83     -31.401  10.707  11.259  1.00 43.54           O  
ATOM    460  N   LEU A  84     -35.156  13.799  11.998  1.00 24.27           N  
ATOM    461  CA  LEU A  84     -36.293  13.841  12.894  1.00 22.95           C  
ATOM    462  C   LEU A  84     -36.891  12.446  13.042  1.00 24.54           C  
ATOM    463  O   LEU A  84     -38.105  12.317  13.218  1.00 27.41           O  
ATOM    464  CB  LEU A  84     -37.355  14.792  12.346  1.00 21.93           C  
ATOM    465  CG  LEU A  84     -36.998  16.272  12.218  1.00 20.09           C  
ATOM    466  CD1 LEU A  84     -37.870  16.962  11.170  1.00 16.08           C  
ATOM    467  CD2 LEU A  84     -37.142  16.952  13.554  1.00  7.06           C  
ATOM    468  N   SER A  85     -36.051  11.409  12.968  1.00 23.71           N  
ATOM    469  CA  SER A  85     -36.520  10.019  13.077  1.00 23.18           C  
ATOM    470  C   SER A  85     -37.194   9.778  14.409  1.00 23.86           C  
ATOM    471  O   SER A  85     -36.593  10.042  15.456  1.00 26.98           O  
ATOM    472  CB  SER A  85     -35.370   9.028  12.941  1.00 21.39           C  
ATOM    473  OG  SER A  85     -35.020   8.828  11.596  1.00 32.38           O  
ATOM    474  N   ARG A  86     -38.425   9.262  14.376  1.00 22.40           N  
ATOM    475  CA  ARG A  86     -39.186   8.967  15.601  1.00 23.33           C  
ATOM    476  C   ARG A  86     -39.137  10.132  16.588  1.00 23.61           C  
ATOM    477  O   ARG A  86     -38.373  10.126  17.555  1.00 18.37           O  
ATOM    478  CB  ARG A  86     -38.698   7.679  16.261  1.00 23.28           C  
ATOM    479  CG  ARG A  86     -39.565   7.213  17.427  1.00 27.55           C  
ATOM    480  CD  ARG A  86     -39.498   5.712  17.588  1.00 25.73           C  
ATOM    481  NE  ARG A  86     -40.722   5.043  17.154  1.00 30.64           N  
ATOM    482  CZ  ARG A  86     -41.106   4.870  15.890  1.00 32.79           C  
ATOM    483  NH1 ARG A  86     -40.376   5.335  14.881  1.00 36.47           N  
ATOM    484  NH2 ARG A  86     -42.237   4.223  15.632  1.00 32.08           N  
ATOM    485  N   CYS A  87     -39.939  11.148  16.303  1.00 25.56           N  
ATOM    486  CA  CYS A  87     -39.985  12.329  17.135  1.00 26.70           C  
ATOM    487  C   CYS A  87     -41.401  12.598  17.592  1.00 26.27           C  
ATOM    488  O   CYS A  87     -41.703  13.671  18.128  1.00 25.62           O  
ATOM    489  CB  CYS A  87     -39.382  13.523  16.408  1.00 26.74           C  
ATOM    490  SG  CYS A  87     -37.600  13.499  16.513  1.00 31.81           S  
ATOM    491  N   GLU A  88     -42.248  11.585  17.396  1.00 26.61           N  
ATOM    492  CA  GLU A  88     -43.661  11.608  17.805  1.00 28.09           C  
ATOM    493  C   GLU A  88     -44.434  12.754  17.122  1.00 26.02           C  
ATOM    494  O   GLU A  88     -45.406  13.290  17.668  1.00 24.95           O  
ATOM    495  CB  GLU A  88     -43.786  11.660  19.343  1.00 27.42           C  
ATOM    496  CG  GLU A  88     -42.986  10.570  20.090  1.00 28.60           C  
ATOM    497  CD  GLU A  88     -42.822  10.845  21.591  1.00 32.99           C  
ATOM    498  OE1 GLU A  88     -41.949  10.213  22.228  1.00 41.48           O  
ATOM    499  OE2 GLU A  88     -43.557  11.687  22.146  1.00 38.20           O  
ATOM    500  N   ILE A  89     -43.982  13.117  15.924  1.00 24.74           N  
ATOM    501  CA  ILE A  89     -44.550  14.230  15.195  1.00 23.43           C  
ATOM    502  C   ILE A  89     -45.902  13.823  14.651  1.00 24.70           C  
ATOM    503  O   ILE A  89     -46.009  12.846  13.904  1.00 27.81           O  
ATOM    504  CB  ILE A  89     -43.604  14.678  14.075  1.00 22.44           C  
ATOM    505  CG1 ILE A  89     -42.380  15.347  14.688  1.00 19.25           C  
ATOM    506  CG2 ILE A  89     -44.290  15.635  13.109  1.00 24.19           C  
ATOM    507  CD1 ILE A  89     -41.269  15.567  13.710  1.00 24.36           C  
ATOM    508  N   GLU A  90     -46.930  14.570  15.041  1.00 25.30           N  
ATOM    509  CA  GLU A  90     -48.310  14.294  14.613  1.00 27.71           C  
ATOM    510  C   GLU A  90     -48.865  15.301  13.623  1.00 28.29           C  
ATOM    511  O   GLU A  90     -49.753  14.965  12.835  1.00 28.49           O  
ATOM    512  CB  GLU A  90     -49.247  14.186  15.810  1.00 27.33           C  
ATOM    513  CG  GLU A  90     -48.983  12.954  16.620  1.00 33.69           C  
ATOM    514  CD  GLU A  90     -50.068  12.672  17.600  1.00 39.94           C  
ATOM    515  OE1 GLU A  90     -50.296  13.526  18.481  1.00 44.22           O  
ATOM    516  OE2 GLU A  90     -50.682  11.585  17.495  1.00 43.58           O  
ATOM    517  N   THR A  91     -48.330  16.523  13.665  1.00 29.79           N  
ATOM    518  CA  THR A  91     -48.767  17.602  12.780  1.00 29.97           C  
ATOM    519  C   THR A  91     -47.622  18.489  12.293  1.00 29.62           C  
ATOM    520  O   THR A  91     -46.980  19.200  13.077  1.00 27.99           O  
ATOM    521  CB  THR A  91     -49.856  18.478  13.447  1.00 30.26           C  
ATOM    522  OG1 THR A  91     -50.997  17.667  13.761  1.00 32.94           O  
ATOM    523  CG2 THR A  91     -50.281  19.611  12.523  1.00 28.63           C  
ATOM    524  N   ILE A  92     -47.398  18.438  10.980  1.00 29.80           N  
ATOM    525  CA  ILE A  92     -46.542  19.389  10.284  1.00 27.61           C  
ATOM    526  C   ILE A  92     -47.317  20.685  10.098  1.00 28.15           C  
ATOM    527  O   ILE A  92     -48.198  20.779   9.244  1.00 28.93           O  
ATOM    528  CB  ILE A  92     -46.077  18.830   8.930  1.00 26.49           C  
ATOM    529  CG1 ILE A  92     -45.043  17.729   9.173  1.00 27.44           C  
ATOM    530  CG2 ILE A  92     -45.485  19.940   8.043  1.00 23.41           C  
ATOM    531  CD1 ILE A  92     -44.912  16.726   8.049  1.00 30.33           C  
ATOM    532  N   GLU A  93     -46.994  21.672  10.928  1.00 28.27           N  
ATOM    533  CA  GLU A  93     -47.627  22.984  10.894  1.00 27.75           C  
ATOM    534  C   GLU A  93     -47.285  23.719   9.599  1.00 28.65           C  
ATOM    535  O   GLU A  93     -46.235  23.483   8.998  1.00 28.07           O  
ATOM    536  CB  GLU A  93     -47.132  23.793  12.085  1.00 26.77           C  
ATOM    537  CG  GLU A  93     -48.045  24.878  12.555  1.00 28.64           C  
ATOM    538  CD  GLU A  93     -47.612  25.422  13.900  1.00 31.48           C  
ATOM    539  OE1 GLU A  93     -47.549  24.627  14.869  1.00 24.14           O  
ATOM    540  OE2 GLU A  93     -47.339  26.644  13.991  1.00 34.28           O  
ATOM    541  N   ASP A  94     -48.176  24.613   9.181  1.00 29.74           N  
ATOM    542  CA  ASP A  94     -47.979  25.425   7.991  1.00 31.46           C  
ATOM    543  C   ASP A  94     -46.674  26.215   8.106  1.00 32.61           C  
ATOM    544  O   ASP A  94     -46.336  26.689   9.190  1.00 32.73           O  
ATOM    545  CB  ASP A  94     -49.162  26.379   7.842  1.00 31.57           C  
ATOM    546  CG  ASP A  94     -49.414  26.801   6.401  1.00 34.55           C  
ATOM    547  OD1 ASP A  94     -50.160  27.796   6.204  1.00 28.25           O  
ATOM    548  OD2 ASP A  94     -48.888  26.137   5.473  1.00 39.34           O  
ATOM    549  N   LYS A  95     -45.937  26.318   6.997  1.00 34.11           N  
ATOM    550  CA  LYS A  95     -44.666  27.076   6.922  1.00 35.65           C  
ATOM    551  C   LYS A  95     -43.540  26.577   7.847  1.00 36.16           C  
ATOM    552  O   LYS A  95     -42.669  27.356   8.250  1.00 35.91           O  
ATOM    553  CB  LYS A  95     -44.905  28.574   7.164  1.00 35.55           C  
ATOM    554  CG  LYS A  95     -45.921  29.232   6.222  1.00 38.17           C  
ATOM    555  CD  LYS A  95     -46.281  30.650   6.691  1.00 36.42           C  
ATOM    556  CE  LYS A  95     -47.012  30.622   8.041  1.00 35.61           C  
ATOM    557  NZ  LYS A  95     -47.372  31.975   8.544  1.00 35.70           N  
ATOM    558  N   ALA A  96     -43.558  25.280   8.165  1.00 36.73           N  
ATOM    559  CA  ALA A  96     -42.611  24.689   9.126  1.00 36.00           C  
ATOM    560  C   ALA A  96     -41.163  24.743   8.641  1.00 36.30           C  
ATOM    561  O   ALA A  96     -40.237  24.927   9.443  1.00 36.09           O  
ATOM    562  CB  ALA A  96     -43.012  23.246   9.463  1.00 34.22           C  
ATOM    563  N   TRP A  97     -40.987  24.605   7.326  1.00 36.31           N  
ATOM    564  CA  TRP A  97     -39.671  24.487   6.713  1.00 36.46           C  
ATOM    565  C   TRP A  97     -39.137  25.810   6.191  1.00 37.62           C  
ATOM    566  O   TRP A  97     -38.196  25.816   5.398  1.00 39.06           O  
ATOM    567  CB  TRP A  97     -39.731  23.505   5.543  1.00 35.25           C  
ATOM    568  CG  TRP A  97     -40.426  22.200   5.833  1.00 35.24           C  
ATOM    569  CD1 TRP A  97     -41.484  21.670   5.154  1.00 30.84           C  
ATOM    570  CD2 TRP A  97     -40.106  21.266   6.874  1.00 32.09           C  
ATOM    571  NE1 TRP A  97     -41.845  20.468   5.705  1.00 28.83           N  
ATOM    572  CE2 TRP A  97     -41.016  20.196   6.763  1.00 30.53           C  
ATOM    573  CE3 TRP A  97     -39.142  21.235   7.893  1.00 28.77           C  
ATOM    574  CZ2 TRP A  97     -40.992  19.104   7.631  1.00 32.07           C  
ATOM    575  CZ3 TRP A  97     -39.118  20.155   8.746  1.00 30.16           C  
ATOM    576  CH2 TRP A  97     -40.038  19.100   8.610  1.00 32.61           C  
ATOM    577  N   HIS A  98     -39.735  26.916   6.637  1.00 38.28           N  
ATOM    578  CA  HIS A  98     -39.461  28.264   6.111  1.00 37.79           C  
ATOM    579  C   HIS A  98     -38.007  28.533   5.758  1.00 36.67           C  
ATOM    580  O   HIS A  98     -37.680  28.704   4.576  1.00 37.36           O  
ATOM    581  CB  HIS A  98     -39.967  29.336   7.088  1.00 39.87           C  
ATOM    582  CG  HIS A  98     -39.655  30.747   6.675  1.00 43.97           C  
ATOM    583  ND1 HIS A  98     -40.380  31.425   5.716  1.00 47.30           N  
ATOM    584  CD2 HIS A  98     -38.709  31.616   7.113  1.00 44.30           C  
ATOM    585  CE1 HIS A  98     -39.890  32.645   5.575  1.00 46.52           C  
ATOM    586  NE2 HIS A  98     -38.876  32.786   6.411  1.00 43.68           N  
ATOM    587  N   GLY A  99     -37.144  28.563   6.775  1.00 33.73           N  
ATOM    588  CA  GLY A  99     -35.758  29.017   6.606  1.00 31.74           C  
ATOM    589  C   GLY A  99     -34.803  28.100   5.851  1.00 30.14           C  
ATOM    590  O   GLY A  99     -33.706  28.535   5.477  1.00 32.23           O  
ATOM    591  N   LEU A 100     -35.234  26.857   5.605  1.00 26.20           N  
ATOM    592  CA  LEU A 100     -34.374  25.749   5.162  1.00 21.39           C  
ATOM    593  C   LEU A 100     -34.297  25.545   3.659  1.00 21.04           C  
ATOM    594  O   LEU A 100     -34.405  24.418   3.181  1.00 22.83           O  
ATOM    595  CB  LEU A 100     -34.850  24.438   5.795  1.00 18.90           C  
ATOM    596  CG  LEU A 100     -35.073  24.505   7.292  1.00 12.89           C  
ATOM    597  CD1 LEU A 100     -35.458  23.159   7.807  1.00  5.74           C  
ATOM    598  CD2 LEU A 100     -33.817  24.987   7.959  1.00 19.05           C  
ATOM    599  N   HIS A 101     -34.078  26.625   2.919  1.00 21.07           N  
ATOM    600  CA  HIS A 101     -34.067  26.595   1.456  1.00 18.61           C  
ATOM    601  C   HIS A 101     -32.853  25.864   0.910  1.00 20.05           C  
ATOM    602  O   HIS A 101     -32.850  25.505  -0.265  1.00 22.36           O  
ATOM    603  CB  HIS A 101     -34.139  28.013   0.884  1.00 18.32           C  
ATOM    604  CG  HIS A 101     -33.154  28.953   1.492  1.00 16.07           C  
ATOM    605  ND1 HIS A 101     -33.330  29.507   2.739  1.00 25.58           N  
ATOM    606  CD2 HIS A 101     -31.968  29.417   1.040  1.00 22.63           C  
ATOM    607  CE1 HIS A 101     -32.297  30.276   3.029  1.00 28.46           C  
ATOM    608  NE2 HIS A 101     -31.459  30.248   2.009  1.00 27.28           N  
ATOM    609  N   HIS A 102     -31.841  25.644   1.761  1.00 19.58           N  
ATOM    610  CA  HIS A 102     -30.629  24.884   1.402  1.00 19.35           C  
ATOM    611  C   HIS A 102     -30.651  23.434   1.852  1.00 20.71           C  
ATOM    612  O   HIS A 102     -29.675  22.721   1.650  1.00 24.83           O  
ATOM    613  CB  HIS A 102     -29.359  25.529   1.983  1.00 20.08           C  
ATOM    614  CG  HIS A 102     -28.917  26.765   1.264  1.00 18.59           C  
ATOM    615  ND1 HIS A 102     -28.560  26.765  -0.067  1.00 11.57           N  
ATOM    616  CD2 HIS A 102     -28.769  28.040   1.695  1.00 14.66           C  
ATOM    617  CE1 HIS A 102     -28.228  27.991  -0.429  1.00 18.21           C  
ATOM    618  NE2 HIS A 102     -28.349  28.785   0.620  1.00 17.80           N  
ATOM    619  N   LEU A 103     -31.731  22.999   2.485  1.00 20.08           N  
ATOM    620  CA  LEU A 103     -31.806  21.628   2.988  1.00 17.79           C  
ATOM    621  C   LEU A 103     -31.839  20.653   1.826  1.00 17.29           C  
ATOM    622  O   LEU A 103     -32.499  20.931   0.837  1.00 15.69           O  
ATOM    623  CB  LEU A 103     -33.054  21.446   3.852  1.00 17.34           C  
ATOM    624  CG  LEU A 103     -33.121  20.112   4.579  1.00 13.59           C  
ATOM    625  CD1 LEU A 103     -32.263  20.182   5.818  1.00 12.97           C  
ATOM    626  CD2 LEU A 103     -34.543  19.800   4.928  1.00 13.96           C  
ATOM    627  N   SER A 104     -31.137  19.523   1.947  1.00 18.37           N  
ATOM    628  CA  SER A 104     -31.079  18.518   0.865  1.00 21.02           C  
ATOM    629  C   SER A 104     -31.454  17.108   1.284  1.00 18.69           C  
ATOM    630  O   SER A 104     -31.799  16.279   0.444  1.00 16.54           O  
ATOM    631  CB  SER A 104     -29.691  18.485   0.230  1.00 22.59           C  
ATOM    632  OG  SER A 104     -28.706  18.303   1.223  1.00 31.46           O  
ATOM    633  N   ASN A 105     -31.353  16.846   2.582  1.00 17.36           N  
ATOM    634  CA  ASN A 105     -31.738  15.568   3.166  1.00 18.51           C  
ATOM    635  C   ASN A 105     -32.742  15.793   4.277  1.00 19.24           C  
ATOM    636  O   ASN A 105     -32.403  16.366   5.314  1.00 22.02           O  
ATOM    637  CB  ASN A 105     -30.521  14.863   3.763  1.00 21.13           C  
ATOM    638  CG  ASN A 105     -29.567  14.345   2.723  1.00 21.05           C  
ATOM    639  OD1 ASN A 105     -29.754  13.266   2.182  1.00 16.29           O  
ATOM    640  ND2 ASN A 105     -28.518  15.105   2.456  1.00 26.84           N  
ATOM    641  N   LEU A 106     -33.968  15.327   4.077  1.00 19.27           N  
ATOM    642  CA  LEU A 106     -34.999  15.426   5.106  1.00 18.50           C  
ATOM    643  C   LEU A 106     -35.484  14.040   5.496  1.00 18.86           C  
ATOM    644  O   LEU A 106     -36.069  13.319   4.679  1.00 18.54           O  
ATOM    645  CB  LEU A 106     -36.165  16.297   4.637  1.00 15.94           C  
ATOM    646  CG  LEU A 106     -37.287  16.458   5.651  1.00 16.90           C  
ATOM    647  CD1 LEU A 106     -36.769  17.121   6.918  1.00 20.38           C  
ATOM    648  CD2 LEU A 106     -38.455  17.232   5.076  1.00 15.65           C  
ATOM    649  N   ILE A 107     -35.230  13.678   6.752  1.00 19.25           N  
ATOM    650  CA  ILE A 107     -35.565  12.355   7.276  1.00 18.06           C  
ATOM    651  C   ILE A 107     -36.730  12.441   8.249  1.00 17.08           C  
ATOM    652  O   ILE A 107     -36.619  13.074   9.293  1.00 16.49           O  
ATOM    653  CB  ILE A 107     -34.363  11.727   7.991  1.00 19.69           C  
ATOM    654  CG1 ILE A 107     -33.146  11.703   7.070  1.00 19.60           C  
ATOM    655  CG2 ILE A 107     -34.693  10.322   8.480  1.00 25.68           C  
ATOM    656  CD1 ILE A 107     -31.856  11.320   7.782  1.00 31.52           C  
ATOM    657  N   LEU A 108     -37.840  11.793   7.903  1.00 16.39           N  
ATOM    658  CA  LEU A 108     -39.027  11.789   8.756  1.00 17.87           C  
ATOM    659  C   LEU A 108     -39.512  10.394   9.121  1.00 19.72           C  
ATOM    660  O   LEU A 108     -40.720  10.203   9.254  1.00 25.15           O  
ATOM    661  CB  LEU A 108     -40.198  12.513   8.087  1.00 13.36           C  
ATOM    662  CG  LEU A 108     -40.089  13.942   7.583  1.00  9.98           C  
ATOM    663  CD1 LEU A 108     -41.334  14.281   6.803  1.00  7.95           C  
ATOM    664  CD2 LEU A 108     -39.913  14.906   8.716  1.00  8.82           C  
ATOM    665  N   THR A 109     -38.608   9.430   9.295  1.00 18.79           N  
ATOM    666  CA  THR A 109     -39.021   8.058   9.614  1.00 17.35           C  
ATOM    667  C   THR A 109     -39.779   7.939  10.946  1.00 19.49           C  
ATOM    668  O   THR A 109     -39.345   8.478  11.974  1.00 21.30           O  
ATOM    669  CB  THR A 109     -37.847   7.061   9.659  1.00 16.90           C  
ATOM    670  OG1 THR A 109     -36.787   7.470   8.790  1.00 16.14           O  
ATOM    671  CG2 THR A 109     -38.327   5.687   9.275  1.00 11.45           C  
ATOM    672  N   GLY A 110     -40.915   7.238  10.911  1.00 20.79           N  
ATOM    673  CA  GLY A 110     -41.651   6.868  12.122  1.00 22.37           C  
ATOM    674  C   GLY A 110     -42.402   7.930  12.910  1.00 23.99           C  
ATOM    675  O   GLY A 110     -42.609   7.777  14.119  1.00 23.83           O  
ATOM    676  N   ASN A 111     -42.810   9.007  12.247  1.00 25.68           N  
ATOM    677  CA  ASN A 111     -43.706   9.968  12.870  1.00 26.30           C  
ATOM    678  C   ASN A 111     -45.127   9.666  12.426  1.00 27.16           C  
ATOM    679  O   ASN A 111     -45.369   9.480  11.237  1.00 27.40           O  
ATOM    680  CB  ASN A 111     -43.326  11.401  12.515  1.00 26.27           C  
ATOM    681  CG  ASN A 111     -41.877  11.714  12.831  1.00 26.64           C  
ATOM    682  OD1 ASN A 111     -40.986  11.466  12.009  1.00 25.53           O  
ATOM    683  ND2 ASN A 111     -41.629  12.269  14.025  1.00 17.05           N  
ATOM    684  N   PRO A 112     -46.065   9.580  13.383  1.00 27.12           N  
ATOM    685  CA  PRO A 112     -47.477   9.324  13.104  1.00 27.83           C  
ATOM    686  C   PRO A 112     -48.201  10.470  12.398  1.00 28.81           C  
ATOM    687  O   PRO A 112     -49.375  10.706  12.681  1.00 32.01           O  
ATOM    688  CB  PRO A 112     -48.081   9.123  14.505  1.00 27.74           C  
ATOM    689  CG  PRO A 112     -46.915   8.833  15.397  1.00 28.54           C  
ATOM    690  CD  PRO A 112     -45.812   9.668  14.830  1.00 27.44           C  
ATOM    691  N   ILE A 113     -47.525  11.168  11.488  1.00 27.97           N  
ATOM    692  CA  ILE A 113     -48.159  12.223  10.680  1.00 27.52           C  
ATOM    693  C   ILE A 113     -48.937  11.679   9.497  1.00 25.56           C  
ATOM    694  O   ILE A 113     -48.775  12.157   8.379  1.00 26.99           O  
ATOM    695  CB  ILE A 113     -47.134  13.230  10.110  1.00 28.87           C  
ATOM    696  CG1 ILE A 113     -45.941  12.488   9.478  1.00 26.91           C  
ATOM    697  CG2 ILE A 113     -46.709  14.201  11.184  1.00 33.20           C  
ATOM    698  CD1 ILE A 113     -44.706  13.318   9.300  1.00 21.10           C  
ATOM    699  N   GLN A 114     -49.786  10.697   9.753  1.00 24.09           N  
ATOM    700  CA  GLN A 114     -50.658  10.090   8.750  1.00 23.78           C  
ATOM    701  C   GLN A 114     -51.087  10.951   7.542  1.00 24.86           C  
ATOM    702  O   GLN A 114     -51.008  10.482   6.399  1.00 24.97           O  
ATOM    703  CB  GLN A 114     -51.908   9.546   9.438  1.00 24.20           C  
ATOM    704  CG  GLN A 114     -52.556   8.414   8.688  1.00 23.75           C  
ATOM    705  CD  GLN A 114     -53.954   8.134   9.153  1.00 18.23           C  
ATOM    706  OE1 GLN A 114     -54.871   8.925   8.929  1.00 23.91           O  
ATOM    707  NE2 GLN A 114     -54.136   6.990   9.787  1.00 16.40           N  
ATOM    708  N   SER A 115     -51.543  12.184   7.790  1.00 24.59           N  
ATOM    709  CA  SER A 115     -52.110  13.035   6.732  1.00 26.39           C  
ATOM    710  C   SER A 115     -51.263  14.242   6.369  1.00 25.43           C  
ATOM    711  O   SER A 115     -51.071  15.124   7.195  1.00 26.64           O  
ATOM    712  CB  SER A 115     -53.495  13.547   7.143  1.00 27.90           C  
ATOM    713  OG  SER A 115     -54.495  12.556   6.983  1.00 34.31           O  
ATOM    714  N   PHE A 116     -50.800  14.317   5.124  1.00 25.48           N  
ATOM    715  CA  PHE A 116     -50.032  15.490   4.685  1.00 25.61           C  
ATOM    716  C   PHE A 116     -50.896  16.476   3.875  1.00 26.29           C  
ATOM    717  O   PHE A 116     -51.238  16.229   2.709  1.00 23.49           O  
ATOM    718  CB  PHE A 116     -48.782  15.091   3.878  1.00 24.49           C  
ATOM    719  CG  PHE A 116     -47.830  14.165   4.601  1.00 22.25           C  
ATOM    720  CD1 PHE A 116     -48.126  12.815   4.756  1.00 13.39           C  
ATOM    721  CD2 PHE A 116     -46.616  14.642   5.087  1.00 25.00           C  
ATOM    722  CE1 PHE A 116     -47.248  11.972   5.389  1.00 12.93           C  
ATOM    723  CE2 PHE A 116     -45.725  13.794   5.729  1.00 22.01           C  
ATOM    724  CZ  PHE A 116     -46.040  12.458   5.875  1.00 19.81           C  
ATOM    725  N   SER A 117     -51.248  17.592   4.508  1.00 27.44           N  
ATOM    726  CA  SER A 117     -51.980  18.657   3.824  1.00 29.22           C  
ATOM    727  C   SER A 117     -51.063  19.324   2.804  1.00 29.46           C  
ATOM    728  O   SER A 117     -49.864  19.455   3.063  1.00 31.12           O  
ATOM    729  CB  SER A 117     -52.493  19.696   4.828  1.00 28.70           C  
ATOM    730  OG  SER A 117     -53.659  19.234   5.497  1.00 30.54           O  
ATOM    731  N   PRO A 118     -51.607  19.751   1.641  1.00 28.55           N  
ATOM    732  CA  PRO A 118     -50.723  20.464   0.716  1.00 27.37           C  
ATOM    733  C   PRO A 118     -50.018  21.645   1.404  1.00 27.04           C  
ATOM    734  O   PRO A 118     -50.577  22.275   2.321  1.00 22.68           O  
ATOM    735  CB  PRO A 118     -51.664  20.929  -0.404  1.00 25.88           C  
ATOM    736  CG  PRO A 118     -53.050  20.759   0.138  1.00 26.64           C  
ATOM    737  CD  PRO A 118     -52.973  19.626   1.105  1.00 28.16           C  
ATOM    738  N   GLY A 119     -48.785  21.906   0.964  1.00 27.09           N  
ATOM    739  CA  GLY A 119     -47.917  22.887   1.604  1.00 28.11           C  
ATOM    740  C   GLY A 119     -47.136  22.292   2.769  1.00 28.64           C  
ATOM    741  O   GLY A 119     -46.498  23.024   3.544  1.00 29.73           O  
ATOM    742  N   SER A 120     -47.190  20.966   2.899  1.00 27.15           N  
ATOM    743  CA  SER A 120     -46.419  20.265   3.902  1.00 25.37           C  
ATOM    744  C   SER A 120     -44.941  20.542   3.691  1.00 23.70           C  
ATOM    745  O   SER A 120     -44.228  20.866   4.631  1.00 24.98           O  
ATOM    746  CB  SER A 120     -46.666  18.768   3.806  1.00 26.62           C  
ATOM    747  OG  SER A 120     -48.048  18.463   3.861  1.00 28.06           O  
ATOM    748  N   PHE A 121     -44.485  20.435   2.450  1.00 21.97           N  
ATOM    749  CA  PHE A 121     -43.065  20.546   2.181  1.00 20.89           C  
ATOM    750  C   PHE A 121     -42.644  21.880   1.566  1.00 21.68           C  
ATOM    751  O   PHE A 121     -41.590  21.980   0.935  1.00 23.04           O  
ATOM    752  CB  PHE A 121     -42.608  19.378   1.324  1.00 19.98           C  
ATOM    753  CG  PHE A 121     -43.004  18.042   1.871  1.00 16.98           C  
ATOM    754  CD1 PHE A 121     -42.390  17.531   3.010  1.00 13.98           C  
ATOM    755  CD2 PHE A 121     -43.990  17.289   1.243  1.00 14.13           C  
ATOM    756  CE1 PHE A 121     -42.756  16.284   3.524  1.00 13.27           C  
ATOM    757  CE2 PHE A 121     -44.362  16.048   1.740  1.00 15.24           C  
ATOM    758  CZ  PHE A 121     -43.746  15.542   2.892  1.00 13.90           C  
ATOM    759  N   SER A 122     -43.445  22.919   1.772  1.00 21.47           N  
ATOM    760  CA  SER A 122     -43.105  24.243   1.240  1.00 20.41           C  
ATOM    761  C   SER A 122     -41.888  24.812   1.967  1.00 18.10           C  
ATOM    762  O   SER A 122     -41.756  24.660   3.184  1.00 17.73           O  
ATOM    763  CB  SER A 122     -44.299  25.203   1.348  1.00 20.78           C  
ATOM    764  OG  SER A 122     -44.571  25.538   2.707  1.00 23.10           O  
ATOM    765  N   GLY A 123     -41.006  25.466   1.217  1.00 16.38           N  
ATOM    766  CA  GLY A 123     -39.791  26.046   1.789  1.00 15.22           C  
ATOM    767  C   GLY A 123     -38.543  25.214   1.537  1.00 15.39           C  
ATOM    768  O   GLY A 123     -37.434  25.754   1.516  1.00 17.38           O  
ATOM    769  N   LEU A 124     -38.739  23.906   1.339  1.00 14.58           N  
ATOM    770  CA  LEU A 124     -37.686  22.938   1.029  1.00 13.70           C  
ATOM    771  C   LEU A 124     -37.315  22.954  -0.454  1.00 16.75           C  
ATOM    772  O   LEU A 124     -37.453  21.945  -1.175  1.00 15.93           O  
ATOM    773  CB  LEU A 124     -38.192  21.543   1.368  1.00 14.30           C  
ATOM    774  CG  LEU A 124     -37.980  20.877   2.716  1.00 13.07           C  
ATOM    775  CD1 LEU A 124     -37.616  21.868   3.800  1.00 22.46           C  
ATOM    776  CD2 LEU A 124     -39.247  20.158   3.041  1.00 15.66           C  
ATOM    777  N   THR A 125     -36.818  24.097  -0.903  1.00 17.12           N  
ATOM    778  CA  THR A 125     -36.561  24.323  -2.306  1.00 17.97           C  
ATOM    779  C   THR A 125     -35.274  23.661  -2.829  1.00 18.90           C  
ATOM    780  O   THR A 125     -34.922  23.854  -3.989  1.00 22.66           O  
ATOM    781  CB  THR A 125     -36.555  25.835  -2.604  1.00 19.54           C  
ATOM    782  OG1 THR A 125     -35.666  26.501  -1.699  1.00 21.98           O  
ATOM    783  CG2 THR A 125     -37.959  26.418  -2.434  1.00 20.69           C  
ATOM    784  N   SER A 126     -34.583  22.877  -1.999  1.00 19.14           N  
ATOM    785  CA  SER A 126     -33.293  22.285  -2.390  1.00 19.84           C  
ATOM    786  C   SER A 126     -33.170  20.802  -2.087  1.00 19.98           C  
ATOM    787  O   SER A 126     -32.069  20.256  -2.108  1.00 20.02           O  
ATOM    788  CB  SER A 126     -32.140  23.020  -1.705  1.00 21.16           C  
ATOM    789  OG  SER A 126     -31.856  24.246  -2.351  1.00 22.04           O  
ATOM    790  N   LEU A 127     -34.303  20.163  -1.813  1.00 20.95           N  
ATOM    791  CA  LEU A 127     -34.344  18.797  -1.303  1.00 20.14           C  
ATOM    792  C   LEU A 127     -34.112  17.761  -2.377  1.00 21.50           C  
ATOM    793  O   LEU A 127     -34.754  17.804  -3.415  1.00 20.50           O  
ATOM    794  CB  LEU A 127     -35.705  18.531  -0.674  1.00 19.01           C  
ATOM    795  CG  LEU A 127     -35.739  17.441   0.386  1.00 17.35           C  
ATOM    796  CD1 LEU A 127     -35.070  17.955   1.637  1.00 25.76           C  
ATOM    797  CD2 LEU A 127     -37.165  17.042   0.683  1.00 16.82           C  
ATOM    798  N   GLU A 128     -33.213  16.820  -2.115  1.00 21.06           N  
ATOM    799  CA  GLU A 128     -32.994  15.695  -3.017  1.00 19.80           C  
ATOM    800  C   GLU A 128     -33.448  14.374  -2.405  1.00 19.89           C  
ATOM    801  O   GLU A 128     -33.549  13.361  -3.097  1.00 17.13           O  
ATOM    802  CB  GLU A 128     -31.522  15.577  -3.374  1.00 20.35           C  
ATOM    803  CG  GLU A 128     -30.879  16.823  -3.947  1.00 30.03           C  
ATOM    804  CD  GLU A 128     -29.358  16.714  -3.991  1.00 42.02           C  
ATOM    805  OE1 GLU A 128     -28.823  15.697  -4.486  1.00 37.30           O  
ATOM    806  OE2 GLU A 128     -28.690  17.650  -3.515  1.00 50.17           O  
ATOM    807  N   ASN A 129     -33.703  14.378  -1.098  1.00 20.77           N  
ATOM    808  CA  ASN A 129     -33.945  13.138  -0.386  1.00 21.17           C  
ATOM    809  C   ASN A 129     -34.988  13.251   0.690  1.00 19.94           C  
ATOM    810  O   ASN A 129     -34.733  13.799   1.748  1.00 23.52           O  
ATOM    811  CB  ASN A 129     -32.650  12.609   0.216  1.00 24.02           C  
ATOM    812  CG  ASN A 129     -32.489  11.117   0.014  1.00 37.53           C  
ATOM    813  OD1 ASN A 129     -31.416  10.655  -0.374  1.00 55.75           O  
ATOM    814  ND2 ASN A 129     -33.559  10.355   0.248  1.00 37.53           N  
ATOM    815  N   LEU A 130     -36.172  12.730   0.421  1.00 17.52           N  
ATOM    816  CA  LEU A 130     -37.215  12.713   1.425  1.00 13.07           C  
ATOM    817  C   LEU A 130     -37.494  11.296   1.825  1.00 14.27           C  
ATOM    818  O   LEU A 130     -37.729  10.411   0.982  1.00 12.60           O  
ATOM    819  CB  LEU A 130     -38.494  13.387   0.952  1.00 11.58           C  
ATOM    820  CG  LEU A 130     -39.694  13.262   1.887  1.00 10.88           C  
ATOM    821  CD1 LEU A 130     -39.515  14.032   3.205  1.00 21.87           C  
ATOM    822  CD2 LEU A 130     -40.916  13.746   1.172  1.00  8.04           C  
ATOM    823  N   VAL A 131     -37.442  11.102   3.140  1.00 14.00           N  
ATOM    824  CA  VAL A 131     -37.662   9.820   3.758  1.00 10.93           C  
ATOM    825  C   VAL A 131     -38.845  10.035   4.665  1.00 10.10           C  
ATOM    826  O   VAL A 131     -38.741  10.694   5.684  1.00 11.53           O  
ATOM    827  CB  VAL A 131     -36.404   9.361   4.519  1.00 12.24           C  
ATOM    828  CG1 VAL A 131     -36.636   8.055   5.245  1.00  9.30           C  
ATOM    829  CG2 VAL A 131     -35.241   9.219   3.560  1.00 10.51           C  
ATOM    830  N   ALA A 132     -39.990   9.534   4.231  1.00  9.79           N  
ATOM    831  CA  ALA A 132     -41.155   9.442   5.074  1.00  9.02           C  
ATOM    832  C   ALA A 132     -41.502   7.972   5.219  1.00 12.96           C  
ATOM    833  O   ALA A 132     -42.547   7.538   4.759  1.00 17.62           O  
ATOM    834  CB  ALA A 132     -42.263  10.164   4.478  1.00  6.09           C  
ATOM    835  N   VAL A 133     -40.599   7.205   5.832  1.00 12.70           N  
ATOM    836  CA  VAL A 133     -40.860   5.815   6.182  1.00 13.20           C  
ATOM    837  C   VAL A 133     -41.746   5.765   7.430  1.00 17.21           C  
ATOM    838  O   VAL A 133     -41.638   6.626   8.316  1.00 18.37           O  
ATOM    839  CB  VAL A 133     -39.566   5.033   6.459  1.00 10.01           C  
ATOM    840  CG1 VAL A 133     -39.854   3.557   6.573  1.00  6.20           C  
ATOM    841  CG2 VAL A 133     -38.573   5.240   5.372  1.00 13.04           C  
ATOM    842  N   GLU A 134     -42.630   4.765   7.483  1.00 18.60           N  
ATOM    843  CA  GLU A 134     -43.522   4.550   8.629  1.00 20.57           C  
ATOM    844  C   GLU A 134     -44.154   5.835   9.148  1.00 20.39           C  
ATOM    845  O   GLU A 134     -44.115   6.105  10.351  1.00 19.37           O  
ATOM    846  CB  GLU A 134     -42.778   3.833   9.756  1.00 18.63           C  
ATOM    847  CG  GLU A 134     -43.676   3.103  10.734  1.00 24.78           C  
ATOM    848  CD  GLU A 134     -42.887   2.368  11.794  1.00 33.24           C  
ATOM    849  OE1 GLU A 134     -42.971   2.752  12.984  1.00 30.26           O  
ATOM    850  OE2 GLU A 134     -42.174   1.411  11.427  1.00 40.08           O  
ATOM    851  N   THR A 135     -44.711   6.634   8.234  1.00 20.82           N  
ATOM    852  CA  THR A 135     -45.426   7.861   8.610  1.00 19.89           C  
ATOM    853  C   THR A 135     -46.923   7.634   8.532  1.00 20.06           C  
ATOM    854  O   THR A 135     -47.719   8.565   8.716  1.00 22.20           O  
ATOM    855  CB  THR A 135     -45.039   9.061   7.741  1.00 18.14           C  
ATOM    856  OG1 THR A 135     -45.356   8.779   6.378  1.00 21.30           O  
ATOM    857  CG2 THR A 135     -43.558   9.344   7.864  1.00 20.12           C  
ATOM    858  N   LYS A 136     -47.281   6.372   8.292  1.00 20.92           N  
ATOM    859  CA  LYS A 136     -48.661   5.921   8.071  1.00 19.70           C  
ATOM    860  C   LYS A 136     -49.229   6.464   6.759  1.00 16.87           C  
ATOM    861  O   LYS A 136     -50.440   6.625   6.622  1.00 15.93           O  
ATOM    862  CB  LYS A 136     -49.574   6.260   9.263  1.00 19.36           C  
ATOM    863  CG  LYS A 136     -49.168   5.634  10.604  1.00 21.95           C  
ATOM    864  CD  LYS A 136     -50.172   5.988  11.696  1.00 23.72           C  
ATOM    865  CE  LYS A 136     -50.084   5.029  12.876  1.00 34.86           C  
ATOM    866  NZ  LYS A 136     -51.442   4.757  13.456  1.00 37.51           N  
ATOM    867  N   LEU A 137     -48.339   6.717   5.799  1.00 17.32           N  
ATOM    868  CA  LEU A 137     -48.708   7.236   4.478  1.00 19.70           C  
ATOM    869  C   LEU A 137     -49.630   6.318   3.686  1.00 19.56           C  
ATOM    870  O   LEU A 137     -49.274   5.178   3.384  1.00 21.82           O  
ATOM    871  CB  LEU A 137     -47.467   7.535   3.646  1.00 20.28           C  
ATOM    872  CG  LEU A 137     -47.661   8.347   2.358  1.00 22.75           C  
ATOM    873  CD1 LEU A 137     -48.133   7.467   1.202  1.00 26.62           C  
ATOM    874  CD2 LEU A 137     -48.583   9.572   2.553  1.00 24.53           C  
ATOM    875  N   ALA A 138     -50.797   6.845   3.326  1.00 18.66           N  
ATOM    876  CA  ALA A 138     -51.847   6.040   2.716  1.00 19.86           C  
ATOM    877  C   ALA A 138     -51.748   5.942   1.188  1.00 19.93           C  
ATOM    878  O   ALA A 138     -51.850   4.848   0.640  1.00 19.65           O  
ATOM    879  CB  ALA A 138     -53.212   6.545   3.141  1.00 21.70           C  
ATOM    880  N   SER A 139     -51.551   7.074   0.510  1.00 19.46           N  
ATOM    881  CA  SER A 139     -51.417   7.078  -0.944  1.00 20.38           C  
ATOM    882  C   SER A 139     -50.449   8.145  -1.444  1.00 20.89           C  
ATOM    883  O   SER A 139     -50.250   9.170  -0.773  1.00 17.92           O  
ATOM    884  CB  SER A 139     -52.789   7.264  -1.610  1.00 22.52           C  
ATOM    885  OG  SER A 139     -52.670   7.546  -3.002  1.00 18.92           O  
ATOM    886  N   LEU A 140     -49.880   7.901  -2.635  1.00 21.20           N  
ATOM    887  CA  LEU A 140     -48.978   8.851  -3.296  1.00 22.38           C  
ATOM    888  C   LEU A 140     -49.694  10.011  -4.002  1.00 23.53           C  
ATOM    889  O   LEU A 140     -49.110  11.080  -4.215  1.00 23.53           O  
ATOM    890  CB  LEU A 140     -48.059   8.129  -4.282  1.00 23.32           C  
ATOM    891  CG  LEU A 140     -46.863   7.322  -3.765  1.00 20.95           C  
ATOM    892  CD1 LEU A 140     -46.275   6.471  -4.874  1.00 11.53           C  
ATOM    893  CD2 LEU A 140     -45.805   8.234  -3.180  1.00 15.76           C  
ATOM    894  N   GLU A 141     -50.958   9.812  -4.358  1.00 25.61           N  
ATOM    895  CA  GLU A 141     -51.744  10.878  -4.995  1.00 28.28           C  
ATOM    896  C   GLU A 141     -51.995  12.064  -4.047  1.00 27.29           C  
ATOM    897  O   GLU A 141     -51.900  13.219  -4.454  1.00 26.30           O  
ATOM    898  CB  GLU A 141     -53.068  10.326  -5.544  1.00 29.93           C  
ATOM    899  CG  GLU A 141     -52.996   8.910  -6.144  1.00 35.50           C  
ATOM    900  CD  GLU A 141     -52.229   8.858  -7.462  1.00 47.60           C  
ATOM    901  OE1 GLU A 141     -52.890   8.879  -8.535  1.00 43.99           O  
ATOM    902  OE2 GLU A 141     -50.971   8.794  -7.420  1.00 50.31           O  
ATOM    903  N   SER A 142     -52.313  11.774  -2.786  1.00 26.72           N  
ATOM    904  CA  SER A 142     -52.467  12.828  -1.786  1.00 28.03           C  
ATOM    905  C   SER A 142     -51.123  13.484  -1.435  1.00 26.83           C  
ATOM    906  O   SER A 142     -51.075  14.677  -1.127  1.00 28.52           O  
ATOM    907  CB  SER A 142     -53.160  12.303  -0.518  1.00 30.68           C  
ATOM    908  OG  SER A 142     -52.229  11.749   0.406  1.00 33.32           O  
ATOM    909  N   PHE A 143     -50.042  12.706  -1.504  1.00 25.17           N  
ATOM    910  CA  PHE A 143     -48.698  13.164  -1.103  1.00 22.63           C  
ATOM    911  C   PHE A 143     -48.227  14.425  -1.850  1.00 22.50           C  
ATOM    912  O   PHE A 143     -48.009  14.391  -3.064  1.00 21.83           O  
ATOM    913  CB  PHE A 143     -47.681  12.023  -1.232  1.00 19.85           C  
ATOM    914  CG  PHE A 143     -46.549  12.101  -0.241  1.00 17.66           C  
ATOM    915  CD1 PHE A 143     -46.798  12.387   1.108  1.00 12.11           C  
ATOM    916  CD2 PHE A 143     -45.229  11.865  -0.648  1.00 10.96           C  
ATOM    917  CE1 PHE A 143     -45.745  12.450   2.028  1.00 13.97           C  
ATOM    918  CE2 PHE A 143     -44.174  11.926   0.256  1.00  3.53           C  
ATOM    919  CZ  PHE A 143     -44.432  12.215   1.598  1.00 13.99           C  
ATOM    920  N   PRO A 144     -48.075  15.541  -1.114  1.00 22.14           N  
ATOM    921  CA  PRO A 144     -47.865  16.861  -1.691  1.00 23.27           C  
ATOM    922  C   PRO A 144     -46.405  17.157  -2.001  1.00 24.39           C  
ATOM    923  O   PRO A 144     -45.792  18.001  -1.352  1.00 26.21           O  
ATOM    924  CB  PRO A 144     -48.382  17.800  -0.592  1.00 22.26           C  
ATOM    925  CG  PRO A 144     -48.180  17.064   0.668  1.00 22.05           C  
ATOM    926  CD  PRO A 144     -48.100  15.587   0.357  1.00 19.73           C  
ATOM    927  N   ILE A 145     -45.852  16.484  -3.001  1.00 26.21           N  
ATOM    928  CA  ILE A 145     -44.432  16.673  -3.348  1.00 25.82           C  
ATOM    929  C   ILE A 145     -44.183  17.220  -4.768  1.00 26.88           C  
ATOM    930  O   ILE A 145     -43.039  17.482  -5.156  1.00 27.26           O  
ATOM    931  CB  ILE A 145     -43.634  15.392  -3.110  1.00 23.95           C  
ATOM    932  CG1 ILE A 145     -44.372  14.188  -3.695  1.00 21.55           C  
ATOM    933  CG2 ILE A 145     -43.439  15.206  -1.619  1.00 29.35           C  
ATOM    934  CD1 ILE A 145     -43.503  12.978  -3.880  1.00 29.14           C  
ATOM    935  N   GLY A 146     -45.268  17.424  -5.512  1.00 27.05           N  
ATOM    936  CA  GLY A 146     -45.207  17.810  -6.917  1.00 27.74           C  
ATOM    937  C   GLY A 146     -44.430  19.071  -7.235  1.00 28.13           C  
ATOM    938  O   GLY A 146     -44.049  19.284  -8.397  1.00 28.19           O  
ATOM    939  N   GLN A 147     -44.197  19.908  -6.224  1.00 27.73           N  
ATOM    940  CA  GLN A 147     -43.415  21.130  -6.429  1.00 27.42           C  
ATOM    941  C   GLN A 147     -41.984  20.971  -5.893  1.00 25.54           C  
ATOM    942  O   GLN A 147     -41.221  21.943  -5.812  1.00 26.10           O  
ATOM    943  CB  GLN A 147     -44.104  22.336  -5.793  1.00 28.27           C  
ATOM    944  CG  GLN A 147     -45.620  22.209  -5.668  1.00 34.13           C  
ATOM    945  CD  GLN A 147     -46.397  22.998  -6.702  1.00 41.29           C  
ATOM    946  OE1 GLN A 147     -47.620  23.138  -6.589  1.00 45.31           O  
ATOM    947  NE2 GLN A 147     -45.704  23.522  -7.711  1.00 46.29           N  
ATOM    948  N   LEU A 148     -41.628  19.739  -5.528  1.00 22.39           N  
ATOM    949  CA  LEU A 148     -40.264  19.419  -5.135  1.00 20.23           C  
ATOM    950  C   LEU A 148     -39.443  19.041  -6.361  1.00 22.48           C  
ATOM    951  O   LEU A 148     -39.191  17.865  -6.647  1.00 22.03           O  
ATOM    952  CB  LEU A 148     -40.252  18.332  -4.062  1.00 17.25           C  
ATOM    953  CG  LEU A 148     -40.095  18.799  -2.611  1.00 12.12           C  
ATOM    954  CD1 LEU A 148     -40.253  20.288  -2.432  1.00 17.90           C  
ATOM    955  CD2 LEU A 148     -41.036  18.078  -1.704  1.00  6.88           C  
ATOM    956  N   ILE A 149     -39.037  20.076  -7.082  1.00 23.96           N  
ATOM    957  CA  ILE A 149     -38.347  19.945  -8.358  1.00 26.42           C  
ATOM    958  C   ILE A 149     -36.902  19.412  -8.191  1.00 27.71           C  
ATOM    959  O   ILE A 149     -36.375  18.767  -9.093  1.00 29.69           O  
ATOM    960  CB  ILE A 149     -38.367  21.309  -9.119  1.00 25.85           C  
ATOM    961  CG1 ILE A 149     -39.711  22.016  -8.916  1.00 27.80           C  
ATOM    962  CG2 ILE A 149     -38.107  21.118 -10.597  1.00 27.98           C  
ATOM    963  CD1 ILE A 149     -39.632  23.538  -8.896  1.00 32.43           C  
ATOM    964  N   THR A 150     -36.277  19.666  -7.041  1.00 25.56           N  
ATOM    965  CA  THR A 150     -34.893  19.225  -6.799  1.00 25.94           C  
ATOM    966  C   THR A 150     -34.774  17.752  -6.432  1.00 23.33           C  
ATOM    967  O   THR A 150     -33.703  17.163  -6.521  1.00 24.26           O  
ATOM    968  CB  THR A 150     -34.207  20.018  -5.652  1.00 27.92           C  
ATOM    969  OG1 THR A 150     -35.065  20.060  -4.507  1.00 30.49           O  
ATOM    970  CG2 THR A 150     -33.868  21.438  -6.080  1.00 31.88           C  
ATOM    971  N   LEU A 151     -35.873  17.170  -5.989  1.00 20.58           N  
ATOM    972  CA  LEU A 151     -35.870  15.837  -5.423  1.00 17.84           C  
ATOM    973  C   LEU A 151     -35.236  14.809  -6.364  1.00 18.03           C  
ATOM    974  O   LEU A 151     -35.434  14.879  -7.578  1.00 18.65           O  
ATOM    975  CB  LEU A 151     -37.302  15.456  -5.078  1.00 15.71           C  
ATOM    976  CG  LEU A 151     -37.535  14.161  -4.345  1.00 11.44           C  
ATOM    977  CD1 LEU A 151     -37.493  14.402  -2.837  1.00 22.03           C  
ATOM    978  CD2 LEU A 151     -38.861  13.630  -4.773  1.00  6.84           C  
ATOM    979  N   LYS A 152     -34.469  13.881  -5.784  1.00 16.68           N  
ATOM    980  CA  LYS A 152     -33.822  12.778  -6.486  1.00 14.26           C  
ATOM    981  C   LYS A 152     -34.323  11.433  -5.989  1.00 18.69           C  
ATOM    982  O   LYS A 152     -34.734  10.595  -6.783  1.00 21.51           O  
ATOM    983  CB  LYS A 152     -32.316  12.798  -6.284  1.00 11.25           C  
ATOM    984  CG  LYS A 152     -31.612  13.971  -6.853  1.00 10.06           C  
ATOM    985  CD  LYS A 152     -30.194  13.599  -7.179  1.00 12.24           C  
ATOM    986  CE  LYS A 152     -29.383  14.833  -7.558  1.00 15.55           C  
ATOM    987  NZ  LYS A 152     -27.940  14.477  -7.763  1.00 20.95           N  
ATOM    988  N   LYS A 153     -34.259  11.205  -4.677  1.00 19.23           N  
ATOM    989  CA  LYS A 153     -34.715   9.938  -4.105  1.00 21.01           C  
ATOM    990  C   LYS A 153     -35.944  10.135  -3.216  1.00 21.60           C  
ATOM    991  O   LYS A 153     -36.075  11.170  -2.568  1.00 21.60           O  
ATOM    992  CB  LYS A 153     -33.577   9.265  -3.347  1.00 22.78           C  
ATOM    993  CG  LYS A 153     -32.299   9.141  -4.168  1.00 27.89           C  
ATOM    994  CD  LYS A 153     -31.476   7.932  -3.763  1.00 39.58           C  
ATOM    995  CE  LYS A 153     -30.191   7.839  -4.588  1.00 43.30           C  
ATOM    996  NZ  LYS A 153     -29.369   6.619  -4.270  1.00 39.00           N  
ATOM    997  N   LEU A 154     -36.852   9.160  -3.217  1.00 21.68           N  
ATOM    998  CA  LEU A 154     -38.062   9.217  -2.397  1.00 21.92           C  
ATOM    999  C   LEU A 154     -38.285   7.873  -1.739  1.00 23.27           C  
ATOM   1000  O   LEU A 154     -38.544   6.884  -2.421  1.00 26.07           O  
ATOM   1001  CB  LEU A 154     -39.274   9.611  -3.251  1.00 22.04           C  
ATOM   1002  CG  LEU A 154     -40.768   9.680  -2.842  1.00 21.60           C  
ATOM   1003  CD1 LEU A 154     -41.439   8.323  -2.931  1.00 23.12           C  
ATOM   1004  CD2 LEU A 154     -41.055  10.334  -1.490  1.00 16.96           C  
ATOM   1005  N   ASN A 155     -38.168   7.837  -0.414  1.00 22.35           N  
ATOM   1006  CA  ASN A 155     -38.384   6.604   0.326  1.00 24.37           C  
ATOM   1007  C   ASN A 155     -39.727   6.586   1.042  1.00 26.03           C  
ATOM   1008  O   ASN A 155     -39.965   7.354   1.980  1.00 28.54           O  
ATOM   1009  CB  ASN A 155     -37.248   6.355   1.315  1.00 25.50           C  
ATOM   1010  CG  ASN A 155     -37.206   4.911   1.820  1.00 27.96           C  
ATOM   1011  OD1 ASN A 155     -36.429   4.585   2.720  1.00 24.60           O  
ATOM   1012  ND2 ASN A 155     -38.028   4.041   1.237  1.00 30.59           N  
ATOM   1013  N   VAL A 156     -40.612   5.705   0.595  1.00 26.07           N  
ATOM   1014  CA  VAL A 156     -41.942   5.609   1.196  1.00 25.51           C  
ATOM   1015  C   VAL A 156     -42.295   4.201   1.620  1.00 25.50           C  
ATOM   1016  O   VAL A 156     -43.470   3.824   1.631  1.00 27.41           O  
ATOM   1017  CB  VAL A 156     -43.031   6.160   0.279  1.00 24.64           C  
ATOM   1018  CG1 VAL A 156     -42.989   7.676   0.294  1.00 25.05           C  
ATOM   1019  CG2 VAL A 156     -42.893   5.593  -1.136  1.00 22.15           C  
ATOM   1020  N   ALA A 157     -41.269   3.442   1.991  1.00 23.36           N  
ATOM   1021  CA  ALA A 157     -41.437   2.083   2.459  1.00 20.80           C  
ATOM   1022  C   ALA A 157     -42.146   2.060   3.800  1.00 19.89           C  
ATOM   1023  O   ALA A 157     -42.246   3.081   4.473  1.00 21.68           O  
ATOM   1024  CB  ALA A 157     -40.088   1.405   2.571  1.00 22.22           C  
ATOM   1025  N   HIS A 158     -42.641   0.886   4.178  1.00 19.13           N  
ATOM   1026  CA  HIS A 158     -43.258   0.676   5.474  1.00 17.16           C  
ATOM   1027  C   HIS A 158     -44.366   1.688   5.746  1.00 20.28           C  
ATOM   1028  O   HIS A 158     -44.269   2.511   6.658  1.00 21.61           O  
ATOM   1029  CB  HIS A 158     -42.209   0.779   6.562  1.00 15.85           C  
ATOM   1030  CG  HIS A 158     -42.600   0.099   7.826  1.00 10.61           C  
ATOM   1031  ND1 HIS A 158     -41.684  -0.515   8.647  1.00  7.51           N  
ATOM   1032  CD2 HIS A 158     -43.810  -0.097   8.393  1.00  5.42           C  
ATOM   1033  CE1 HIS A 158     -42.312  -1.050   9.677  1.00 16.40           C  
ATOM   1034  NE2 HIS A 158     -43.604  -0.812   9.545  1.00 15.96           N  
ATOM   1035  N   ASN A 159     -45.412   1.625   4.939  1.00 20.95           N  
ATOM   1036  CA  ASN A 159     -46.541   2.522   5.075  1.00 21.36           C  
ATOM   1037  C   ASN A 159     -47.801   1.719   4.795  1.00 20.09           C  
ATOM   1038  O   ASN A 159     -47.748   0.487   4.805  1.00 18.84           O  
ATOM   1039  CB  ASN A 159     -46.399   3.705   4.107  1.00 21.63           C  
ATOM   1040  CG  ASN A 159     -45.497   4.823   4.654  1.00 24.21           C  
ATOM   1041  OD1 ASN A 159     -45.703   5.328   5.761  1.00 19.86           O  
ATOM   1042  ND2 ASN A 159     -44.513   5.230   3.857  1.00 22.71           N  
ATOM   1043  N   PHE A 160     -48.919   2.410   4.559  1.00 21.23           N  
ATOM   1044  CA  PHE A 160     -50.159   1.787   4.080  1.00 21.93           C  
ATOM   1045  C   PHE A 160     -50.489   2.166   2.630  1.00 22.59           C  
ATOM   1046  O   PHE A 160     -51.624   2.528   2.343  1.00 24.24           O  
ATOM   1047  CB  PHE A 160     -51.353   2.202   4.946  1.00 23.70           C  
ATOM   1048  CG  PHE A 160     -51.183   1.933   6.409  1.00 26.99           C  
ATOM   1049  CD1 PHE A 160     -50.793   0.681   6.864  1.00 31.21           C  
ATOM   1050  CD2 PHE A 160     -51.466   2.933   7.340  1.00 33.41           C  
ATOM   1051  CE1 PHE A 160     -50.644   0.437   8.223  1.00 38.79           C  
ATOM   1052  CE2 PHE A 160     -51.330   2.706   8.704  1.00 37.91           C  
ATOM   1053  CZ  PHE A 160     -50.914   1.454   9.151  1.00 38.54           C  
ATOM   1054  N   ILE A 161     -49.524   2.101   1.718  1.00 21.16           N  
ATOM   1055  CA  ILE A 161     -49.816   2.401   0.319  1.00 23.79           C  
ATOM   1056  C   ILE A 161     -50.410   1.191  -0.396  1.00 25.11           C  
ATOM   1057  O   ILE A 161     -49.754   0.155  -0.527  1.00 25.71           O  
ATOM   1058  CB  ILE A 161     -48.563   2.884  -0.429  1.00 25.38           C  
ATOM   1059  CG1 ILE A 161     -48.138   4.253   0.107  1.00 23.82           C  
ATOM   1060  CG2 ILE A 161     -48.808   2.911  -1.941  1.00 21.43           C  
ATOM   1061  CD1 ILE A 161     -46.815   4.703  -0.412  1.00 24.71           C  
ATOM   1062  N   HIS A 162     -51.651   1.322  -0.856  1.00 25.87           N  
ATOM   1063  CA  HIS A 162     -52.310   0.209  -1.556  1.00 28.89           C  
ATOM   1064  C   HIS A 162     -52.188   0.290  -3.090  1.00 29.60           C  
ATOM   1065  O   HIS A 162     -52.431  -0.700  -3.776  1.00 29.67           O  
ATOM   1066  CB  HIS A 162     -53.784   0.099  -1.157  1.00 28.84           C  
ATOM   1067  CG  HIS A 162     -54.007  -0.410   0.233  1.00 35.49           C  
ATOM   1068  ND1 HIS A 162     -54.290  -1.733   0.506  1.00 41.54           N  
ATOM   1069  CD2 HIS A 162     -54.014   0.229   1.428  1.00 41.46           C  
ATOM   1070  CE1 HIS A 162     -54.448  -1.890   1.809  1.00 41.22           C  
ATOM   1071  NE2 HIS A 162     -54.286  -0.714   2.391  1.00 42.11           N  
ATOM   1072  N   SER A 163     -51.792   1.455  -3.606  1.00 29.09           N  
ATOM   1073  CA  SER A 163     -51.809   1.727  -5.035  1.00 30.24           C  
ATOM   1074  C   SER A 163     -50.420   1.803  -5.658  1.00 31.25           C  
ATOM   1075  O   SER A 163     -49.589   2.644  -5.282  1.00 29.61           O  
ATOM   1076  CB  SER A 163     -52.559   3.035  -5.317  1.00 32.10           C  
ATOM   1077  OG  SER A 163     -52.627   3.293  -6.712  1.00 32.49           O  
ATOM   1078  N   CYS A 164     -50.192   0.953  -6.654  1.00 31.37           N  
ATOM   1079  CA  CYS A 164     -48.910   0.928  -7.337  1.00 30.99           C  
ATOM   1080  C   CYS A 164     -48.854   2.034  -8.390  1.00 30.59           C  
ATOM   1081  O   CYS A 164     -47.902   2.128  -9.171  1.00 33.13           O  
ATOM   1082  CB  CYS A 164     -48.647  -0.448  -7.948  1.00 31.29           C  
ATOM   1083  SG  CYS A 164     -46.932  -0.681  -8.517  1.00 31.40           S  
ATOM   1084  N   LYS A 165     -49.884   2.876  -8.398  1.00 27.70           N  
ATOM   1085  CA  LYS A 165     -49.948   4.012  -9.304  1.00 24.76           C  
ATOM   1086  C   LYS A 165     -48.710   4.866  -9.156  1.00 23.60           C  
ATOM   1087  O   LYS A 165     -48.302   5.187  -8.046  1.00 23.71           O  
ATOM   1088  CB  LYS A 165     -51.208   4.846  -9.034  1.00 24.06           C  
ATOM   1089  CG  LYS A 165     -51.425   6.026  -9.960  1.00 21.81           C  
ATOM   1090  CD  LYS A 165     -51.648   5.564 -11.399  1.00 21.47           C  
ATOM   1091  CE  LYS A 165     -51.882   6.742 -12.313  1.00 21.82           C  
ATOM   1092  NZ  LYS A 165     -51.740   6.314 -13.722  1.00 25.97           N  
ATOM   1093  N   LEU A 166     -48.095   5.196 -10.281  1.00 23.86           N  
ATOM   1094  CA  LEU A 166     -47.042   6.178 -10.289  1.00 24.24           C  
ATOM   1095  C   LEU A 166     -47.681   7.508 -10.644  1.00 25.67           C  
ATOM   1096  O   LEU A 166     -48.069   7.709 -11.792  1.00 28.29           O  
ATOM   1097  CB  LEU A 166     -45.930   5.784 -11.266  1.00 23.37           C  
ATOM   1098  CG  LEU A 166     -44.858   4.848 -10.673  1.00 21.76           C  
ATOM   1099  CD1 LEU A 166     -45.356   3.436 -10.477  1.00 18.29           C  
ATOM   1100  CD2 LEU A 166     -43.634   4.812 -11.526  1.00 17.37           C  
ATOM   1101  N   PRO A 167     -47.810   8.414  -9.652  1.00 27.31           N  
ATOM   1102  CA  PRO A 167     -48.483   9.711  -9.765  1.00 27.45           C  
ATOM   1103  C   PRO A 167     -48.121  10.520 -11.013  1.00 29.81           C  
ATOM   1104  O   PRO A 167     -47.003  10.418 -11.540  1.00 29.39           O  
ATOM   1105  CB  PRO A 167     -48.001  10.460  -8.527  1.00 26.82           C  
ATOM   1106  CG  PRO A 167     -47.774   9.418  -7.533  1.00 29.59           C  
ATOM   1107  CD  PRO A 167     -47.270   8.211  -8.294  1.00 29.16           C  
ATOM   1108  N   ALA A 168     -49.081  11.328 -11.459  1.00 31.28           N  
ATOM   1109  CA  ALA A 168     -48.948  12.128 -12.667  1.00 32.04           C  
ATOM   1110  C   ALA A 168     -48.017  13.311 -12.460  1.00 32.24           C  
ATOM   1111  O   ALA A 168     -47.422  13.811 -13.428  1.00 31.17           O  
ATOM   1112  CB  ALA A 168     -50.313  12.601 -13.134  1.00 32.01           C  
ATOM   1113  N   TYR A 169     -47.886  13.755 -11.209  1.00 31.58           N  
ATOM   1114  CA  TYR A 169     -47.008  14.892 -10.904  1.00 32.05           C  
ATOM   1115  C   TYR A 169     -45.521  14.555 -11.064  1.00 32.15           C  
ATOM   1116  O   TYR A 169     -44.671  15.441 -10.980  1.00 33.20           O  
ATOM   1117  CB  TYR A 169     -47.305  15.500  -9.517  1.00 32.04           C  
ATOM   1118  CG  TYR A 169     -47.205  14.550  -8.336  1.00 28.84           C  
ATOM   1119  CD1 TYR A 169     -45.973  14.048  -7.915  1.00 23.84           C  
ATOM   1120  CD2 TYR A 169     -48.346  14.176  -7.625  1.00 30.56           C  
ATOM   1121  CE1 TYR A 169     -45.884  13.180  -6.837  1.00 31.13           C  
ATOM   1122  CE2 TYR A 169     -48.266  13.311  -6.532  1.00 30.76           C  
ATOM   1123  CZ  TYR A 169     -47.033  12.819  -6.146  1.00 29.56           C  
ATOM   1124  OH  TYR A 169     -46.947  11.972  -5.071  1.00 28.24           O  
ATOM   1125  N   PHE A 170     -45.234  13.275 -11.308  1.00 30.97           N  
ATOM   1126  CA  PHE A 170     -43.875  12.764 -11.498  1.00 29.83           C  
ATOM   1127  C   PHE A 170     -43.145  13.432 -12.670  1.00 31.65           C  
ATOM   1128  O   PHE A 170     -41.925  13.658 -12.623  1.00 31.68           O  
ATOM   1129  CB  PHE A 170     -43.922  11.246 -11.688  1.00 26.35           C  
ATOM   1130  CG  PHE A 170     -43.804  10.463 -10.405  1.00 24.20           C  
ATOM   1131  CD1 PHE A 170     -44.346  10.941  -9.211  1.00 19.53           C  
ATOM   1132  CD2 PHE A 170     -43.169   9.233 -10.392  1.00 20.23           C  
ATOM   1133  CE1 PHE A 170     -44.233  10.217  -8.040  1.00 17.42           C  
ATOM   1134  CE2 PHE A 170     -43.059   8.506  -9.213  1.00 18.70           C  
ATOM   1135  CZ  PHE A 170     -43.589   8.998  -8.040  1.00 15.44           C  
ATOM   1136  N   SER A 171     -43.905  13.755 -13.715  1.00 33.49           N  
ATOM   1137  CA  SER A 171     -43.388  14.473 -14.881  1.00 35.56           C  
ATOM   1138  C   SER A 171     -42.641  15.767 -14.496  1.00 35.33           C  
ATOM   1139  O   SER A 171     -41.590  16.078 -15.071  1.00 34.55           O  
ATOM   1140  CB  SER A 171     -44.544  14.782 -15.813  1.00 34.67           C  
ATOM   1141  OG  SER A 171     -45.571  15.386 -15.053  1.00 37.83           O  
ATOM   1142  N   ASN A 172     -43.189  16.503 -13.530  1.00 35.28           N  
ATOM   1143  CA  ASN A 172     -42.495  17.652 -12.946  1.00 37.26           C  
ATOM   1144  C   ASN A 172     -41.211  17.248 -12.226  1.00 35.46           C  
ATOM   1145  O   ASN A 172     -40.188  17.921 -12.347  1.00 35.97           O  
ATOM   1146  CB  ASN A 172     -43.395  18.425 -11.971  1.00 38.96           C  
ATOM   1147  CG  ASN A 172     -44.664  18.944 -12.623  1.00 49.08           C  
ATOM   1148  OD1 ASN A 172     -45.668  18.234 -12.683  1.00 59.37           O  
ATOM   1149  ND2 ASN A 172     -44.623  20.183 -13.128  1.00 62.06           N  
ATOM   1150  N   LEU A 173     -41.276  16.143 -11.486  1.00 33.68           N  
ATOM   1151  CA  LEU A 173     -40.186  15.693 -10.623  1.00 32.03           C  
ATOM   1152  C   LEU A 173     -39.030  15.191 -11.476  1.00 31.40           C  
ATOM   1153  O   LEU A 173     -38.603  14.036 -11.411  1.00 29.63           O  
ATOM   1154  CB  LEU A 173     -40.701  14.628  -9.663  1.00 30.85           C  
ATOM   1155  CG  LEU A 173     -41.462  15.121  -8.430  1.00 33.10           C  
ATOM   1156  CD1 LEU A 173     -42.091  16.501  -8.590  1.00 28.88           C  
ATOM   1157  CD2 LEU A 173     -42.513  14.096  -8.043  1.00 39.11           C  
ATOM   1158  N   THR A 174     -38.517  16.117 -12.263  1.00 31.78           N  
ATOM   1159  CA  THR A 174     -37.647  15.822 -13.382  1.00 33.33           C  
ATOM   1160  C   THR A 174     -36.337  15.113 -13.007  1.00 32.11           C  
ATOM   1161  O   THR A 174     -35.691  14.506 -13.862  1.00 30.24           O  
ATOM   1162  CB  THR A 174     -37.381  17.115 -14.189  1.00 33.07           C  
ATOM   1163  OG1 THR A 174     -36.482  16.835 -15.259  1.00 38.23           O  
ATOM   1164  CG2 THR A 174     -36.782  18.206 -13.300  1.00 35.29           C  
ATOM   1165  N   ASN A 175     -35.960  15.180 -11.732  1.00 32.30           N  
ATOM   1166  CA  ASN A 175     -34.683  14.612 -11.279  1.00 33.00           C  
ATOM   1167  C   ASN A 175     -34.783  13.367 -10.398  1.00 30.96           C  
ATOM   1168  O   ASN A 175     -33.782  12.689 -10.144  1.00 29.95           O  
ATOM   1169  CB  ASN A 175     -33.858  15.684 -10.579  1.00 34.03           C  
ATOM   1170  CG  ASN A 175     -33.478  16.817 -11.509  1.00 39.47           C  
ATOM   1171  OD1 ASN A 175     -33.184  17.922 -11.052  1.00 47.57           O  
ATOM   1172  ND2 ASN A 175     -33.481  16.552 -12.819  1.00 35.59           N  
ATOM   1173  N   LEU A 176     -36.005  13.080  -9.957  1.00 30.57           N  
ATOM   1174  CA  LEU A 176     -36.285  11.979  -9.053  1.00 27.58           C  
ATOM   1175  C   LEU A 176     -36.119  10.682  -9.790  1.00 24.81           C  
ATOM   1176  O   LEU A 176     -36.899  10.399 -10.678  1.00 26.94           O  
ATOM   1177  CB  LEU A 176     -37.709  12.104  -8.484  1.00 27.19           C  
ATOM   1178  CG  LEU A 176     -38.381  10.829  -7.960  1.00 24.62           C  
ATOM   1179  CD1 LEU A 176     -37.852  10.415  -6.589  1.00 23.10           C  
ATOM   1180  CD2 LEU A 176     -39.875  11.009  -7.923  1.00 20.77           C  
ATOM   1181  N   VAL A 177     -35.112   9.897  -9.414  1.00 23.12           N  
ATOM   1182  CA  VAL A 177     -34.800   8.650 -10.124  1.00 22.69           C  
ATOM   1183  C   VAL A 177     -34.922   7.335  -9.328  1.00 24.33           C  
ATOM   1184  O   VAL A 177     -34.896   6.252  -9.909  1.00 24.62           O  
ATOM   1185  CB  VAL A 177     -33.429   8.728 -10.825  1.00 22.18           C  
ATOM   1186  CG1 VAL A 177     -33.486   9.746 -11.942  1.00 19.43           C  
ATOM   1187  CG2 VAL A 177     -32.319   9.060  -9.838  1.00 17.27           C  
ATOM   1188  N   HIS A 178     -35.054   7.423  -8.011  1.00 24.43           N  
ATOM   1189  CA  HIS A 178     -35.287   6.230  -7.208  1.00 25.19           C  
ATOM   1190  C   HIS A 178     -36.564   6.331  -6.390  1.00 26.25           C  
ATOM   1191  O   HIS A 178     -36.808   7.355  -5.745  1.00 29.88           O  
ATOM   1192  CB  HIS A 178     -34.114   5.958  -6.284  1.00 25.06           C  
ATOM   1193  CG  HIS A 178     -34.234   4.669  -5.536  1.00 30.43           C  
ATOM   1194  ND1 HIS A 178     -34.858   4.575  -4.310  1.00 36.35           N  
ATOM   1195  CD2 HIS A 178     -33.818   3.417  -5.844  1.00 30.80           C  
ATOM   1196  CE1 HIS A 178     -34.811   3.324  -3.889  1.00 35.56           C  
ATOM   1197  NE2 HIS A 178     -34.189   2.600  -4.803  1.00 38.41           N  
ATOM   1198  N   VAL A 179     -37.374   5.272  -6.424  1.00 24.50           N  
ATOM   1199  CA  VAL A 179     -38.578   5.198  -5.600  1.00 22.44           C  
ATOM   1200  C   VAL A 179     -38.767   3.825  -4.983  1.00 22.27           C  
ATOM   1201  O   VAL A 179     -39.032   2.848  -5.683  1.00 18.45           O  
ATOM   1202  CB  VAL A 179     -39.860   5.623  -6.348  1.00 22.46           C  
ATOM   1203  CG1 VAL A 179     -41.065   5.434  -5.459  1.00 21.56           C  
ATOM   1204  CG2 VAL A 179     -39.783   7.084  -6.754  1.00 23.77           C  
ATOM   1205  N   ASP A 180     -38.628   3.768  -3.659  1.00 23.57           N  
ATOM   1206  CA  ASP A 180     -38.782   2.529  -2.903  1.00 24.94           C  
ATOM   1207  C   ASP A 180     -40.133   2.472  -2.203  1.00 25.36           C  
ATOM   1208  O   ASP A 180     -40.515   3.404  -1.496  1.00 28.09           O  
ATOM   1209  CB  ASP A 180     -37.648   2.393  -1.886  1.00 24.46           C  
ATOM   1210  CG  ASP A 180     -37.915   1.323  -0.837  1.00 29.01           C  
ATOM   1211  OD1 ASP A 180     -38.509   0.265  -1.168  1.00 30.96           O  
ATOM   1212  OD2 ASP A 180     -37.518   1.551   0.327  1.00 25.93           O  
ATOM   1213  N   LEU A 181     -40.851   1.372  -2.401  1.00 24.11           N  
ATOM   1214  CA  LEU A 181     -42.128   1.174  -1.726  1.00 22.86           C  
ATOM   1215  C   LEU A 181     -42.164  -0.194  -1.064  1.00 23.69           C  
ATOM   1216  O   LEU A 181     -43.151  -0.927  -1.156  1.00 20.59           O  
ATOM   1217  CB  LEU A 181     -43.287   1.329  -2.709  1.00 22.59           C  
ATOM   1218  CG  LEU A 181     -43.338   2.571  -3.601  1.00 18.82           C  
ATOM   1219  CD1 LEU A 181     -42.467   2.359  -4.818  1.00 24.58           C  
ATOM   1220  CD2 LEU A 181     -44.761   2.817  -4.021  1.00  5.69           C  
ATOM   1221  N   SER A 182     -41.071  -0.538  -0.394  1.00 24.73           N  
ATOM   1222  CA  SER A 182     -40.988  -1.801   0.313  1.00 27.01           C  
ATOM   1223  C   SER A 182     -41.946  -1.867   1.504  1.00 25.95           C  
ATOM   1224  O   SER A 182     -42.432  -0.850   1.970  1.00 25.65           O  
ATOM   1225  CB  SER A 182     -39.551  -2.057   0.757  1.00 28.32           C  
ATOM   1226  OG  SER A 182     -38.738  -2.337  -0.373  1.00 32.15           O  
ATOM   1227  N   TYR A 183     -42.245  -3.075   1.969  1.00 26.86           N  
ATOM   1228  CA  TYR A 183     -43.027  -3.256   3.179  1.00 28.54           C  
ATOM   1229  C   TYR A 183     -44.274  -2.388   3.121  1.00 28.99           C  
ATOM   1230  O   TYR A 183     -44.701  -1.821   4.136  1.00 32.71           O  
ATOM   1231  CB  TYR A 183     -42.182  -2.874   4.394  1.00 29.99           C  
ATOM   1232  CG  TYR A 183     -42.292  -3.774   5.606  1.00 30.91           C  
ATOM   1233  CD1 TYR A 183     -41.929  -5.118   5.537  1.00 34.07           C  
ATOM   1234  CD2 TYR A 183     -42.692  -3.261   6.841  1.00 32.73           C  
ATOM   1235  CE1 TYR A 183     -41.995  -5.940   6.661  1.00 33.12           C  
ATOM   1236  CE2 TYR A 183     -42.763  -4.070   7.971  1.00 34.20           C  
ATOM   1237  CZ  TYR A 183     -42.415  -5.411   7.872  1.00 37.11           C  
ATOM   1238  OH  TYR A 183     -42.477  -6.223   8.987  1.00 38.40           O  
ATOM   1239  N   ASN A 184     -44.830  -2.252   1.921  1.00 26.27           N  
ATOM   1240  CA  ASN A 184     -46.190  -1.762   1.771  1.00 25.92           C  
ATOM   1241  C   ASN A 184     -47.139  -2.882   1.330  1.00 27.67           C  
ATOM   1242  O   ASN A 184     -46.721  -4.030   1.124  1.00 28.29           O  
ATOM   1243  CB  ASN A 184     -46.250  -0.581   0.809  1.00 24.85           C  
ATOM   1244  CG  ASN A 184     -46.008   0.743   1.496  1.00 20.99           C  
ATOM   1245  OD1 ASN A 184     -46.896   1.586   1.565  1.00 16.13           O  
ATOM   1246  ND2 ASN A 184     -44.800   0.939   1.999  1.00 21.12           N  
ATOM   1247  N   TYR A 185     -48.418  -2.541   1.205  1.00 27.54           N  
ATOM   1248  CA  TYR A 185     -49.437  -3.462   0.735  1.00 27.48           C  
ATOM   1249  C   TYR A 185     -49.749  -3.094  -0.705  1.00 29.53           C  
ATOM   1250  O   TYR A 185     -50.527  -2.176  -0.953  1.00 32.68           O  
ATOM   1251  CB  TYR A 185     -50.703  -3.344   1.598  1.00 26.13           C  
ATOM   1252  CG  TYR A 185     -50.451  -3.423   3.097  1.00 27.97           C  
ATOM   1253  CD1 TYR A 185     -50.331  -2.268   3.872  1.00 27.40           C  
ATOM   1254  CD2 TYR A 185     -50.319  -4.653   3.736  1.00 30.90           C  
ATOM   1255  CE1 TYR A 185     -50.091  -2.338   5.236  1.00 20.72           C  
ATOM   1256  CE2 TYR A 185     -50.078  -4.732   5.101  1.00 28.66           C  
ATOM   1257  CZ  TYR A 185     -49.973  -3.575   5.844  1.00 24.80           C  
ATOM   1258  OH  TYR A 185     -49.744  -3.666   7.197  1.00 25.21           O  
ATOM   1259  N   ILE A 186     -49.109  -3.772  -1.651  1.00 29.07           N  
ATOM   1260  CA  ILE A 186     -49.476  -3.652  -3.057  1.00 29.98           C  
ATOM   1261  C   ILE A 186     -49.731  -5.042  -3.646  1.00 31.44           C  
ATOM   1262  O   ILE A 186     -48.841  -5.901  -3.663  1.00 32.92           O  
ATOM   1263  CB  ILE A 186     -48.431  -2.876  -3.902  1.00 31.10           C  
ATOM   1264  CG1 ILE A 186     -48.339  -1.409  -3.457  1.00 35.34           C  
ATOM   1265  CG2 ILE A 186     -48.797  -2.940  -5.391  1.00 29.08           C  
ATOM   1266  CD1 ILE A 186     -47.455  -0.530  -4.350  1.00 29.60           C  
ATOM   1267  N   GLN A 187     -50.956  -5.254  -4.128  1.00 30.65           N  
ATOM   1268  CA  GLN A 187     -51.375  -6.563  -4.595  1.00 28.34           C  
ATOM   1269  C   GLN A 187     -51.513  -6.605  -6.113  1.00 25.91           C  
ATOM   1270  O   GLN A 187     -51.596  -7.686  -6.706  1.00 26.32           O  
ATOM   1271  CB  GLN A 187     -52.696  -6.957  -3.939  1.00 29.60           C  
ATOM   1272  CG  GLN A 187     -52.751  -6.766  -2.423  1.00 36.07           C  
ATOM   1273  CD  GLN A 187     -53.808  -7.646  -1.763  1.00 45.75           C  
ATOM   1274  OE1 GLN A 187     -53.636  -8.863  -1.638  1.00 49.82           O  
ATOM   1275  NE2 GLN A 187     -54.906  -7.031  -1.338  1.00 49.10           N  
ATOM   1276  N   THR A 188     -51.508  -5.433  -6.738  1.00 23.36           N  
ATOM   1277  CA  THR A 188     -51.838  -5.317  -8.153  1.00 23.26           C  
ATOM   1278  C   THR A 188     -51.064  -4.249  -8.915  1.00 22.98           C  
ATOM   1279  O   THR A 188     -51.159  -3.054  -8.624  1.00 23.62           O  
ATOM   1280  CB  THR A 188     -53.318  -4.978  -8.310  1.00 23.64           C  
ATOM   1281  OG1 THR A 188     -53.742  -4.246  -7.150  1.00 28.05           O  
ATOM   1282  CG2 THR A 188     -54.161  -6.249  -8.462  1.00 25.17           C  
ATOM   1283  N   ILE A 189     -50.319  -4.676  -9.921  1.00 24.22           N  
ATOM   1284  CA  ILE A 189     -49.739  -3.730 -10.875  1.00 25.36           C  
ATOM   1285  C   ILE A 189     -50.649  -3.712 -12.113  1.00 22.65           C  
ATOM   1286  O   ILE A 189     -50.829  -4.749 -12.768  1.00 21.44           O  
ATOM   1287  CB  ILE A 189     -48.273  -4.108 -11.247  1.00 25.94           C  
ATOM   1288  CG1 ILE A 189     -47.461  -4.393  -9.990  1.00 27.72           C  
ATOM   1289  CG2 ILE A 189     -47.594  -2.985 -12.015  1.00 26.48           C  
ATOM   1290  CD1 ILE A 189     -46.392  -5.441 -10.197  1.00 38.75           C  
ATOM   1291  N   THR A 190     -51.234  -2.550 -12.408  1.00 22.09           N  
ATOM   1292  CA  THR A 190     -52.211  -2.426 -13.510  1.00 24.76           C  
ATOM   1293  C   THR A 190     -51.733  -1.507 -14.637  1.00 23.75           C  
ATOM   1294  O   THR A 190     -51.065  -0.499 -14.365  1.00 21.56           O  
ATOM   1295  CB  THR A 190     -53.590  -1.911 -13.015  1.00 24.79           C  
ATOM   1296  OG1 THR A 190     -53.469  -0.559 -12.550  1.00 25.97           O  
ATOM   1297  CG2 THR A 190     -54.139  -2.793 -11.909  1.00 26.57           C  
ATOM   1298  N   VAL A 191     -52.107  -1.828 -15.885  1.00 23.58           N  
ATOM   1299  CA  VAL A 191     -51.632  -1.053 -17.056  1.00 26.53           C  
ATOM   1300  C   VAL A 191     -51.651   0.444 -16.802  1.00 27.74           C  
ATOM   1301  O   VAL A 191     -50.837   1.183 -17.350  1.00 30.23           O  
ATOM   1302  CB  VAL A 191     -52.402  -1.308 -18.392  1.00 25.46           C  
ATOM   1303  CG1 VAL A 191     -52.310  -2.757 -18.816  1.00 26.05           C  
ATOM   1304  CG2 VAL A 191     -53.842  -0.816 -18.306  1.00 29.90           C  
ATOM   1305  N   ASN A 192     -52.577   0.888 -15.967  1.00 28.14           N  
ATOM   1306  CA  ASN A 192     -52.634   2.292 -15.660  1.00 28.35           C  
ATOM   1307  C   ASN A 192     -51.554   2.764 -14.681  1.00 26.15           C  
ATOM   1308  O   ASN A 192     -51.047   3.883 -14.831  1.00 24.25           O  
ATOM   1309  CB  ASN A 192     -54.023   2.689 -15.192  1.00 29.98           C  
ATOM   1310  CG  ASN A 192     -54.372   4.096 -15.601  1.00 37.11           C  
ATOM   1311  OD1 ASN A 192     -53.797   5.065 -15.094  1.00 43.47           O  
ATOM   1312  ND2 ASN A 192     -55.306   4.223 -16.544  1.00 41.11           N  
ATOM   1313  N   ASP A 193     -51.192   1.921 -13.706  1.00 24.27           N  
ATOM   1314  CA  ASP A 193     -50.211   2.308 -12.682  1.00 25.24           C  
ATOM   1315  C   ASP A 193     -48.972   2.900 -13.342  1.00 25.38           C  
ATOM   1316  O   ASP A 193     -48.449   3.934 -12.917  1.00 22.42           O  
ATOM   1317  CB  ASP A 193     -49.791   1.108 -11.822  1.00 27.51           C  
ATOM   1318  CG  ASP A 193     -50.839   0.706 -10.790  1.00 23.94           C  
ATOM   1319  OD1 ASP A 193     -51.491   1.599 -10.212  1.00 27.52           O  
ATOM   1320  OD2 ASP A 193     -50.997  -0.517 -10.543  1.00 24.49           O  
ATOM   1321  N   LEU A 194     -48.547   2.237 -14.414  1.00 27.73           N  
ATOM   1322  CA  LEU A 194     -47.313   2.554 -15.134  1.00 29.62           C  
ATOM   1323  C   LEU A 194     -47.518   3.396 -16.402  1.00 28.34           C  
ATOM   1324  O   LEU A 194     -46.582   3.618 -17.172  1.00 28.35           O  
ATOM   1325  CB  LEU A 194     -46.591   1.256 -15.495  1.00 31.33           C  
ATOM   1326  CG  LEU A 194     -46.556   0.189 -14.401  1.00 31.82           C  
ATOM   1327  CD1 LEU A 194     -47.783  -0.710 -14.484  1.00 37.06           C  
ATOM   1328  CD2 LEU A 194     -45.316  -0.625 -14.557  1.00 29.98           C  
ATOM   1329  N   GLN A 195     -48.733   3.887 -16.598  1.00 29.17           N  
ATOM   1330  CA  GLN A 195     -49.079   4.644 -17.803  1.00 31.21           C  
ATOM   1331  C   GLN A 195     -48.410   6.025 -17.809  1.00 29.73           C  
ATOM   1332  O   GLN A 195     -48.846   6.936 -18.521  1.00 29.31           O  
ATOM   1333  CB  GLN A 195     -50.604   4.769 -17.899  1.00 32.68           C  
ATOM   1334  CG  GLN A 195     -51.160   5.314 -19.196  1.00 37.42           C  
ATOM   1335  CD  GLN A 195     -52.505   6.002 -18.983  1.00 46.58           C  
ATOM   1336  OE1 GLN A 195     -52.631   6.901 -18.141  1.00 50.84           O  
ATOM   1337  NE2 GLN A 195     -53.520   5.582 -19.747  1.00 44.98           N  
ATOM   1338  N   PHE A 196     -47.366   6.178 -16.996  1.00 27.87           N  
ATOM   1339  CA  PHE A 196     -46.630   7.428 -16.906  1.00 25.10           C  
ATOM   1340  C   PHE A 196     -45.244   7.218 -17.463  1.00 25.13           C  
ATOM   1341  O   PHE A 196     -44.638   8.159 -17.998  1.00 25.97           O  
ATOM   1342  CB  PHE A 196     -46.508   7.911 -15.457  1.00 25.43           C  
ATOM   1343  CG  PHE A 196     -45.361   8.862 -15.249  1.00 20.12           C  
ATOM   1344  CD1 PHE A 196     -45.500  10.208 -15.549  1.00 18.11           C  
ATOM   1345  CD2 PHE A 196     -44.131   8.403 -14.802  1.00 19.26           C  
ATOM   1346  CE1 PHE A 196     -44.435  11.088 -15.384  1.00 25.67           C  
ATOM   1347  CE2 PHE A 196     -43.059   9.270 -14.639  1.00 23.96           C  
ATOM   1348  CZ  PHE A 196     -43.207  10.614 -14.932  1.00 26.31           C  
ATOM   1349  N   LEU A 197     -44.736   5.993 -17.291  1.00 22.60           N  
ATOM   1350  CA  LEU A 197     -43.441   5.584 -17.821  1.00 21.90           C  
ATOM   1351  C   LEU A 197     -43.592   5.409 -19.333  1.00 26.08           C  
ATOM   1352  O   LEU A 197     -42.605   5.433 -20.082  1.00 24.73           O  
ATOM   1353  CB  LEU A 197     -42.994   4.265 -17.184  1.00 19.86           C  
ATOM   1354  CG  LEU A 197     -42.513   4.114 -15.725  1.00 16.22           C  
ATOM   1355  CD1 LEU A 197     -41.070   4.557 -15.543  1.00 10.23           C  
ATOM   1356  CD2 LEU A 197     -43.432   4.790 -14.700  1.00 12.60           C  
ATOM   1357  N   ARG A 198     -44.851   5.248 -19.758  1.00 29.26           N  
ATOM   1358  CA  ARG A 198     -45.231   5.110 -21.161  1.00 33.26           C  
ATOM   1359  C   ARG A 198     -44.985   6.389 -21.929  1.00 36.56           C  
ATOM   1360  O   ARG A 198     -44.141   6.424 -22.828  1.00 38.10           O  
ATOM   1361  CB  ARG A 198     -46.706   4.758 -21.265  1.00 33.64           C  
ATOM   1362  CG  ARG A 198     -47.049   3.419 -20.697  1.00 34.92           C  
ATOM   1363  CD  ARG A 198     -47.346   2.404 -21.783  1.00 31.80           C  
ATOM   1364  NE  ARG A 198     -47.650   1.103 -21.194  1.00 29.16           N  
ATOM   1365  CZ  ARG A 198     -48.650   0.877 -20.346  1.00 23.07           C  
ATOM   1366  NH1 ARG A 198     -49.461   1.862 -19.969  1.00 15.82           N  
ATOM   1367  NH2 ARG A 198     -48.835  -0.340 -19.870  1.00 27.88           N  
ATOM   1368  N   GLU A 199     -45.724   7.439 -21.578  1.00 39.15           N  
ATOM   1369  CA  GLU A 199     -45.597   8.710 -22.279  1.00 41.83           C  
ATOM   1370  C   GLU A 199     -44.224   9.323 -22.059  1.00 41.52           C  
ATOM   1371  O   GLU A 199     -43.838  10.276 -22.746  1.00 42.21           O  
ATOM   1372  CB  GLU A 199     -46.685   9.695 -21.861  1.00 43.08           C  
ATOM   1373  CG  GLU A 199     -48.070   9.319 -22.340  1.00 50.18           C  
ATOM   1374  CD  GLU A 199     -48.876   8.661 -21.246  1.00 59.41           C  
ATOM   1375  OE1 GLU A 199     -48.973   9.264 -20.151  1.00 62.28           O  
ATOM   1376  OE2 GLU A 199     -49.410   7.550 -21.476  1.00 62.03           O  
ATOM   1377  N   ASN A 200     -43.487   8.762 -21.102  1.00 40.27           N  
ATOM   1378  CA  ASN A 200     -42.149   9.236 -20.782  1.00 38.08           C  
ATOM   1379  C   ASN A 200     -41.104   8.112 -20.889  1.00 38.30           C  
ATOM   1380  O   ASN A 200     -40.622   7.610 -19.872  1.00 38.57           O  
ATOM   1381  CB  ASN A 200     -42.132   9.872 -19.386  1.00 38.60           C  
ATOM   1382  CG  ASN A 200     -43.085  11.041 -19.258  1.00 33.60           C  
ATOM   1383  OD1 ASN A 200     -42.689  12.187 -19.416  1.00 28.35           O  
ATOM   1384  ND2 ASN A 200     -44.346  10.756 -18.972  1.00 31.73           N  
ATOM   1385  N   PRO A 201     -40.761   7.695 -22.127  1.00 39.03           N  
ATOM   1386  CA  PRO A 201     -39.676   6.717 -22.272  1.00 38.46           C  
ATOM   1387  C   PRO A 201     -38.315   7.297 -21.886  1.00 38.56           C  
ATOM   1388  O   PRO A 201     -37.446   6.561 -21.419  1.00 39.38           O  
ATOM   1389  CB  PRO A 201     -39.705   6.383 -23.764  1.00 37.68           C  
ATOM   1390  CG  PRO A 201     -40.327   7.573 -24.403  1.00 38.88           C  
ATOM   1391  CD  PRO A 201     -41.346   8.060 -23.433  1.00 37.86           C  
ATOM   1392  N   GLN A 202     -38.157   8.606 -22.072  1.00 38.30           N  
ATOM   1393  CA  GLN A 202     -36.930   9.333 -21.746  1.00 38.56           C  
ATOM   1394  C   GLN A 202     -36.619   9.409 -20.245  1.00 39.66           C  
ATOM   1395  O   GLN A 202     -35.603   9.997 -19.861  1.00 40.95           O  
ATOM   1396  CB  GLN A 202     -37.004  10.757 -22.317  1.00 38.16           C  
ATOM   1397  CG  GLN A 202     -37.846  11.756 -21.501  1.00 41.77           C  
ATOM   1398  CD  GLN A 202     -39.357  11.587 -21.682  1.00 50.06           C  
ATOM   1399  OE1 GLN A 202     -39.877  10.473 -21.712  1.00 49.18           O  
ATOM   1400  NE2 GLN A 202     -40.066  12.706 -21.791  1.00 53.85           N  
ATOM   1401  N   VAL A 203     -37.485   8.831 -19.407  1.00 38.88           N  
ATOM   1402  CA  VAL A 203     -37.331   8.938 -17.951  1.00 38.84           C  
ATOM   1403  C   VAL A 203     -36.738   7.697 -17.272  1.00 37.38           C  
ATOM   1404  O   VAL A 203     -37.338   6.616 -17.256  1.00 37.52           O  
ATOM   1405  CB  VAL A 203     -38.628   9.417 -17.262  1.00 39.27           C  
ATOM   1406  CG1 VAL A 203     -38.429   9.528 -15.750  1.00 42.60           C  
ATOM   1407  CG2 VAL A 203     -39.033  10.774 -17.823  1.00 39.61           C  
ATOM   1408  N   ASN A 204     -35.547   7.889 -16.713  1.00 33.71           N  
ATOM   1409  CA  ASN A 204     -34.758   6.837 -16.095  1.00 32.01           C  
ATOM   1410  C   ASN A 204     -35.136   6.645 -14.624  1.00 31.74           C  
ATOM   1411  O   ASN A 204     -34.718   7.414 -13.757  1.00 33.13           O  
ATOM   1412  CB  ASN A 204     -33.276   7.190 -16.257  1.00 32.00           C  
ATOM   1413  CG  ASN A 204     -32.370   6.372 -15.377  1.00 36.15           C  
ATOM   1414  OD1 ASN A 204     -32.522   5.157 -15.267  1.00 43.69           O  
ATOM   1415  ND2 ASN A 204     -31.405   7.042 -14.751  1.00 38.76           N  
ATOM   1416  N   LEU A 205     -35.927   5.611 -14.347  1.00 28.91           N  
ATOM   1417  CA  LEU A 205     -36.476   5.409 -13.021  1.00 25.04           C  
ATOM   1418  C   LEU A 205     -36.190   4.019 -12.470  1.00 24.52           C  
ATOM   1419  O   LEU A 205     -36.486   3.000 -13.105  1.00 26.05           O  
ATOM   1420  CB  LEU A 205     -37.976   5.684 -13.042  1.00 24.07           C  
ATOM   1421  CG  LEU A 205     -38.784   5.571 -11.750  1.00 25.37           C  
ATOM   1422  CD1 LEU A 205     -38.224   6.441 -10.607  1.00 26.50           C  
ATOM   1423  CD2 LEU A 205     -40.225   5.929 -12.024  1.00 26.06           C  
ATOM   1424  N   SER A 206     -35.597   3.997 -11.278  1.00 23.74           N  
ATOM   1425  CA  SER A 206     -35.404   2.775 -10.504  1.00 20.77           C  
ATOM   1426  C   SER A 206     -36.552   2.640  -9.536  1.00 17.79           C  
ATOM   1427  O   SER A 206     -37.099   3.629  -9.068  1.00 17.29           O  
ATOM   1428  CB  SER A 206     -34.097   2.825  -9.732  1.00 20.26           C  
ATOM   1429  OG  SER A 206     -33.002   2.800 -10.617  1.00 27.56           O  
ATOM   1430  N   LEU A 207     -36.914   1.407  -9.239  1.00 17.08           N  
ATOM   1431  CA  LEU A 207     -38.106   1.148  -8.478  1.00 17.15           C  
ATOM   1432  C   LEU A 207     -37.948  -0.140  -7.685  1.00 18.83           C  
ATOM   1433  O   LEU A 207     -37.459  -1.148  -8.210  1.00 20.84           O  
ATOM   1434  CB  LEU A 207     -39.291   1.053  -9.429  1.00 17.21           C  
ATOM   1435  CG  LEU A 207     -40.663   1.531  -8.968  1.00 17.71           C  
ATOM   1436  CD1 LEU A 207     -40.708   3.055  -8.887  1.00 11.43           C  
ATOM   1437  CD2 LEU A 207     -41.709   0.993  -9.933  1.00 11.78           C  
ATOM   1438  N   ASP A 208     -38.338  -0.092  -6.413  1.00 18.00           N  
ATOM   1439  CA  ASP A 208     -38.296  -1.268  -5.557  1.00 19.09           C  
ATOM   1440  C   ASP A 208     -39.602  -1.525  -4.824  1.00 21.39           C  
ATOM   1441  O   ASP A 208     -40.035  -0.702  -4.001  1.00 23.15           O  
ATOM   1442  CB  ASP A 208     -37.194  -1.128  -4.531  1.00 18.02           C  
ATOM   1443  CG  ASP A 208     -37.327  -2.127  -3.411  1.00 22.67           C  
ATOM   1444  OD1 ASP A 208     -37.956  -3.191  -3.613  1.00 27.89           O  
ATOM   1445  OD2 ASP A 208     -36.804  -1.845  -2.321  1.00 33.19           O  
ATOM   1446  N   MET A 209     -40.223  -2.670  -5.104  1.00 21.78           N  
ATOM   1447  CA  MET A 209     -41.427  -3.058  -4.362  1.00 24.12           C  
ATOM   1448  C   MET A 209     -41.283  -4.419  -3.737  1.00 24.94           C  
ATOM   1449  O   MET A 209     -42.108  -5.301  -3.939  1.00 25.68           O  
ATOM   1450  CB  MET A 209     -42.686  -3.005  -5.214  1.00 23.80           C  
ATOM   1451  CG  MET A 209     -42.549  -2.166  -6.453  1.00 27.24           C  
ATOM   1452  SD  MET A 209     -42.247  -3.312  -7.782  1.00 31.70           S  
ATOM   1453  CE  MET A 209     -43.920  -3.436  -8.401  1.00 35.07           C  
ATOM   1454  N   SER A 210     -40.216  -4.573  -2.967  1.00 26.05           N  
ATOM   1455  CA  SER A 210     -40.022  -5.760  -2.168  1.00 28.36           C  
ATOM   1456  C   SER A 210     -40.959  -5.740  -0.956  1.00 29.16           C  
ATOM   1457  O   SER A 210     -41.360  -4.676  -0.489  1.00 29.78           O  
ATOM   1458  CB  SER A 210     -38.566  -5.860  -1.744  1.00 29.77           C  
ATOM   1459  OG  SER A 210     -37.732  -5.796  -2.883  1.00 26.28           O  
ATOM   1460  N   LEU A 211     -41.318  -6.931  -0.482  1.00 28.53           N  
ATOM   1461  CA  LEU A 211     -42.219  -7.118   0.664  1.00 26.72           C  
ATOM   1462  C   LEU A 211     -43.683  -6.708   0.418  1.00 28.17           C  
ATOM   1463  O   LEU A 211     -44.477  -6.583   1.356  1.00 27.83           O  
ATOM   1464  CB  LEU A 211     -41.634  -6.519   1.965  1.00 25.80           C  
ATOM   1465  CG  LEU A 211     -40.411  -7.215   2.595  1.00 19.91           C  
ATOM   1466  CD1 LEU A 211     -40.542  -8.713   2.511  1.00 14.91           C  
ATOM   1467  CD2 LEU A 211     -39.113  -6.807   1.944  1.00 17.49           C  
ATOM   1468  N   ASN A 212     -44.050  -6.546  -0.848  1.00 29.14           N  
ATOM   1469  CA  ASN A 212     -45.453  -6.342  -1.191  1.00 30.69           C  
ATOM   1470  C   ASN A 212     -46.156  -7.658  -1.587  1.00 31.43           C  
ATOM   1471  O   ASN A 212     -45.582  -8.470  -2.322  1.00 31.40           O  
ATOM   1472  CB  ASN A 212     -45.571  -5.280  -2.268  1.00 30.50           C  
ATOM   1473  CG  ASN A 212     -45.233  -3.896  -1.751  1.00 33.65           C  
ATOM   1474  OD1 ASN A 212     -46.108  -3.168  -1.293  1.00 29.90           O  
ATOM   1475  ND2 ASN A 212     -43.957  -3.520  -1.835  1.00 39.43           N  
ATOM   1476  N   PRO A 213     -47.400  -7.879  -1.096  1.00 31.92           N  
ATOM   1477  CA  PRO A 213     -48.038  -9.171  -1.312  1.00 32.28           C  
ATOM   1478  C   PRO A 213     -48.717  -9.218  -2.677  1.00 33.45           C  
ATOM   1479  O   PRO A 213     -49.909  -9.510  -2.784  1.00 34.61           O  
ATOM   1480  CB  PRO A 213     -49.053  -9.244  -0.171  1.00 31.18           C  
ATOM   1481  CG  PRO A 213     -49.479  -7.839   0.022  1.00 32.42           C  
ATOM   1482  CD  PRO A 213     -48.286  -6.968  -0.342  1.00 33.68           C  
ATOM   1483  N   ILE A 214     -47.941  -8.927  -3.712  1.00 34.31           N  
ATOM   1484  CA  ILE A 214     -48.437  -8.917  -5.073  1.00 34.64           C  
ATOM   1485  C   ILE A 214     -48.976 -10.296  -5.452  1.00 35.03           C  
ATOM   1486  O   ILE A 214     -48.333 -11.313  -5.196  1.00 34.91           O  
ATOM   1487  CB  ILE A 214     -47.328  -8.455  -6.041  1.00 34.58           C  
ATOM   1488  CG1 ILE A 214     -46.925  -7.004  -5.708  1.00 34.98           C  
ATOM   1489  CG2 ILE A 214     -47.780  -8.600  -7.495  1.00 35.44           C  
ATOM   1490  CD1 ILE A 214     -45.731  -6.476  -6.468  1.00 35.24           C  
ATOM   1491  N   ASP A 215     -50.176 -10.320  -6.029  1.00 35.18           N  
ATOM   1492  CA  ASP A 215     -50.790 -11.568  -6.495  1.00 34.74           C  
ATOM   1493  C   ASP A 215     -51.270 -11.474  -7.942  1.00 34.70           C  
ATOM   1494  O   ASP A 215     -51.449 -12.498  -8.604  1.00 36.52           O  
ATOM   1495  CB  ASP A 215     -51.952 -11.998  -5.581  1.00 33.73           C  
ATOM   1496  CG  ASP A 215     -53.111 -11.004  -5.582  1.00 34.41           C  
ATOM   1497  OD1 ASP A 215     -53.386 -10.362  -6.628  1.00 30.04           O  
ATOM   1498  OD2 ASP A 215     -53.760 -10.872  -4.522  1.00 36.49           O  
ATOM   1499  N   PHE A 216     -51.491 -10.251  -8.424  1.00 33.85           N  
ATOM   1500  CA  PHE A 216     -52.027 -10.056  -9.764  1.00 32.56           C  
ATOM   1501  C   PHE A 216     -51.395  -8.906 -10.538  1.00 30.59           C  
ATOM   1502  O   PHE A 216     -51.523  -7.743 -10.167  1.00 29.65           O  
ATOM   1503  CB  PHE A 216     -53.548  -9.879  -9.708  1.00 33.45           C  
ATOM   1504  CG  PHE A 216     -54.177  -9.679 -11.054  1.00 35.02           C  
ATOM   1505  CD1 PHE A 216     -54.139 -10.695 -12.014  1.00 36.14           C  
ATOM   1506  CD2 PHE A 216     -54.800  -8.476 -11.372  1.00 37.00           C  
ATOM   1507  CE1 PHE A 216     -54.707 -10.518 -13.263  1.00 36.87           C  
ATOM   1508  CE2 PHE A 216     -55.374  -8.281 -12.626  1.00 38.84           C  
ATOM   1509  CZ  PHE A 216     -55.328  -9.304 -13.576  1.00 39.06           C  
ATOM   1510  N   ILE A 217     -50.723  -9.237 -11.632  1.00 30.17           N  
ATOM   1511  CA  ILE A 217     -50.248  -8.209 -12.558  1.00 27.71           C  
ATOM   1512  C   ILE A 217     -51.105  -8.269 -13.807  1.00 26.51           C  
ATOM   1513  O   ILE A 217     -51.244  -9.331 -14.411  1.00 26.61           O  
ATOM   1514  CB  ILE A 217     -48.760  -8.397 -12.950  1.00 27.23           C  
ATOM   1515  CG1 ILE A 217     -47.907  -8.719 -11.715  1.00 25.46           C  
ATOM   1516  CG2 ILE A 217     -48.247  -7.160 -13.699  1.00 28.84           C  
ATOM   1517  CD1 ILE A 217     -46.503  -9.195 -12.026  1.00 26.35           C  
ATOM   1518  N   GLN A 218     -51.666  -7.124 -14.184  1.00 26.81           N  
ATOM   1519  CA  GLN A 218     -52.511  -6.993 -15.381  1.00 26.26           C  
ATOM   1520  C   GLN A 218     -51.765  -7.361 -16.657  1.00 25.90           C  
ATOM   1521  O   GLN A 218     -50.574  -7.065 -16.785  1.00 23.47           O  
ATOM   1522  CB  GLN A 218     -53.025  -5.561 -15.504  1.00 26.38           C  
ATOM   1523  CG  GLN A 218     -54.188  -5.402 -16.466  1.00 25.78           C  
ATOM   1524  CD  GLN A 218     -54.617  -3.950 -16.664  1.00 26.76           C  
ATOM   1525  OE1 GLN A 218     -54.471  -3.091 -15.779  1.00 33.19           O  
ATOM   1526  NE2 GLN A 218     -55.160  -3.672 -17.839  1.00 17.83           N  
ATOM   1527  N   ASP A 219     -52.475  -7.994 -17.595  1.00 28.39           N  
ATOM   1528  CA  ASP A 219     -51.887  -8.401 -18.883  1.00 30.47           C  
ATOM   1529  C   ASP A 219     -51.385  -7.210 -19.670  1.00 30.08           C  
ATOM   1530  O   ASP A 219     -52.018  -6.155 -19.679  1.00 28.52           O  
ATOM   1531  CB  ASP A 219     -52.849  -9.248 -19.719  1.00 30.91           C  
ATOM   1532  CG  ASP A 219     -52.931 -10.698 -19.219  1.00 39.37           C  
ATOM   1533  OD1 ASP A 219     -52.347 -11.608 -19.861  1.00 45.83           O  
ATOM   1534  OD2 ASP A 219     -53.564 -10.930 -18.161  1.00 48.31           O  
ATOM   1535  N   GLN A 220     -50.207  -7.392 -20.272  1.00 31.61           N  
ATOM   1536  CA  GLN A 220     -49.518  -6.382 -21.085  1.00 32.54           C  
ATOM   1537  C   GLN A 220     -49.173  -5.086 -20.309  1.00 31.23           C  
ATOM   1538  O   GLN A 220     -48.841  -4.056 -20.910  1.00 30.62           O  
ATOM   1539  CB  GLN A 220     -50.312  -6.099 -22.377  1.00 31.81           C  
ATOM   1540  CG  GLN A 220     -49.438  -5.947 -23.618  1.00 37.04           C  
ATOM   1541  CD  GLN A 220     -50.132  -5.186 -24.749  1.00 37.11           C  
ATOM   1542  OE1 GLN A 220     -51.096  -5.678 -25.347  1.00 34.89           O  
ATOM   1543  NE2 GLN A 220     -49.634  -3.979 -25.052  1.00 42.37           N  
ATOM   1544  N   ALA A 221     -49.240  -5.153 -18.976  1.00 30.46           N  
ATOM   1545  CA  ALA A 221     -48.930  -4.011 -18.107  1.00 29.44           C  
ATOM   1546  C   ALA A 221     -47.579  -3.407 -18.450  1.00 30.50           C  
ATOM   1547  O   ALA A 221     -47.509  -2.304 -18.987  1.00 33.10           O  
ATOM   1548  CB  ALA A 221     -48.979  -4.413 -16.646  1.00 28.39           C  
ATOM   1549  N   PHE A 222     -46.506  -4.139 -18.170  1.00 30.78           N  
ATOM   1550  CA  PHE A 222     -45.167  -3.619 -18.397  1.00 30.37           C  
ATOM   1551  C   PHE A 222     -44.812  -3.523 -19.874  1.00 32.04           C  
ATOM   1552  O   PHE A 222     -43.633  -3.436 -20.206  1.00 34.91           O  
ATOM   1553  CB  PHE A 222     -44.125  -4.487 -17.705  1.00 28.10           C  
ATOM   1554  CG  PHE A 222     -44.155  -4.402 -16.223  1.00 25.74           C  
ATOM   1555  CD1 PHE A 222     -44.919  -5.299 -15.476  1.00 29.60           C  
ATOM   1556  CD2 PHE A 222     -43.397  -3.455 -15.560  1.00 23.57           C  
ATOM   1557  CE1 PHE A 222     -44.944  -5.235 -14.086  1.00 21.12           C  
ATOM   1558  CE2 PHE A 222     -43.411  -3.381 -14.170  1.00 24.71           C  
ATOM   1559  CZ  PHE A 222     -44.191  -4.270 -13.432  1.00 24.96           C  
ATOM   1560  N   GLN A 223     -45.808  -3.546 -20.760  1.00 32.41           N  
ATOM   1561  CA  GLN A 223     -45.541  -3.414 -22.194  1.00 33.48           C  
ATOM   1562  C   GLN A 223     -45.225  -1.973 -22.551  1.00 31.97           C  
ATOM   1563  O   GLN A 223     -46.078  -1.089 -22.452  1.00 31.36           O  
ATOM   1564  CB  GLN A 223     -46.710  -3.941 -23.040  1.00 35.29           C  
ATOM   1565  CG  GLN A 223     -46.513  -3.864 -24.561  1.00 41.54           C  
ATOM   1566  CD  GLN A 223     -45.336  -4.696 -25.052  1.00 49.60           C  
ATOM   1567  OE1 GLN A 223     -44.205  -4.206 -25.134  1.00 52.94           O  
ATOM   1568  NE2 GLN A 223     -45.599  -5.956 -25.390  1.00 48.62           N  
ATOM   1569  N   GLY A 224     -43.982  -1.749 -22.948  1.00 31.99           N  
ATOM   1570  CA  GLY A 224     -43.551  -0.434 -23.408  1.00 33.53           C  
ATOM   1571  C   GLY A 224     -42.762   0.404 -22.420  1.00 33.44           C  
ATOM   1572  O   GLY A 224     -42.423   1.553 -22.715  1.00 33.04           O  
ATOM   1573  N   ILE A 225     -42.452  -0.157 -21.254  1.00 34.25           N  
ATOM   1574  CA  ILE A 225     -41.738   0.611 -20.232  1.00 34.69           C  
ATOM   1575  C   ILE A 225     -40.285   0.167 -20.045  1.00 36.25           C  
ATOM   1576  O   ILE A 225     -39.976  -1.025 -20.174  1.00 37.56           O  
ATOM   1577  CB  ILE A 225     -42.498   0.638 -18.887  1.00 33.16           C  
ATOM   1578  CG1 ILE A 225     -42.291  -0.651 -18.113  1.00 31.95           C  
ATOM   1579  CG2 ILE A 225     -44.005   0.873 -19.110  1.00 32.56           C  
ATOM   1580  CD1 ILE A 225     -42.645  -0.503 -16.660  1.00 30.91           C  
ATOM   1581  N   LYS A 226     -39.408   1.144 -19.784  1.00 36.67           N  
ATOM   1582  CA  LYS A 226     -38.000   0.922 -19.419  1.00 35.72           C  
ATOM   1583  C   LYS A 226     -37.795   1.269 -17.946  1.00 34.35           C  
ATOM   1584  O   LYS A 226     -38.325   2.274 -17.469  1.00 37.58           O  
ATOM   1585  CB  LYS A 226     -37.074   1.820 -20.246  1.00 35.61           C  
ATOM   1586  CG  LYS A 226     -36.863   1.398 -21.699  1.00 39.55           C  
ATOM   1587  CD  LYS A 226     -35.653   2.118 -22.333  1.00 38.55           C  
ATOM   1588  CE  LYS A 226     -35.634   2.039 -23.876  1.00 42.59           C  
ATOM   1589  NZ  LYS A 226     -35.089   0.757 -24.455  1.00 41.91           N  
ATOM   1590  N   LEU A 227     -37.032   0.453 -17.225  1.00 31.87           N  
ATOM   1591  CA  LEU A 227     -36.617   0.789 -15.860  1.00 28.55           C  
ATOM   1592  C   LEU A 227     -35.155   0.469 -15.708  1.00 28.92           C  
ATOM   1593  O   LEU A 227     -34.680  -0.516 -16.263  1.00 30.70           O  
ATOM   1594  CB  LEU A 227     -37.401  -0.011 -14.821  1.00 27.25           C  
ATOM   1595  CG  LEU A 227     -38.908   0.191 -14.665  1.00 26.70           C  
ATOM   1596  CD1 LEU A 227     -39.407  -0.466 -13.393  1.00 20.79           C  
ATOM   1597  CD2 LEU A 227     -39.252   1.661 -14.642  1.00 31.12           C  
ATOM   1598  N   HIS A 228     -34.431   1.282 -14.951  1.00 29.75           N  
ATOM   1599  CA  HIS A 228     -33.031   0.976 -14.687  1.00 27.87           C  
ATOM   1600  C   HIS A 228     -32.909  -0.251 -13.788  1.00 27.06           C  
ATOM   1601  O   HIS A 228     -32.340  -1.264 -14.200  1.00 28.60           O  
ATOM   1602  CB  HIS A 228     -32.296   2.157 -14.078  1.00 26.80           C  
ATOM   1603  CG  HIS A 228     -30.832   1.910 -13.893  1.00 28.30           C  
ATOM   1604  ND1 HIS A 228     -29.928   1.992 -14.930  1.00 25.16           N  
ATOM   1605  CD2 HIS A 228     -30.115   1.570 -12.796  1.00 27.12           C  
ATOM   1606  CE1 HIS A 228     -28.717   1.719 -14.477  1.00 29.29           C  
ATOM   1607  NE2 HIS A 228     -28.803   1.458 -13.187  1.00 29.01           N  
ATOM   1608  N   GLU A 229     -33.440  -0.168 -12.569  1.00 24.89           N  
ATOM   1609  CA  GLU A 229     -33.484  -1.340 -11.701  1.00 25.63           C  
ATOM   1610  C   GLU A 229     -34.844  -1.549 -11.043  1.00 24.79           C  
ATOM   1611  O   GLU A 229     -35.569  -0.601 -10.749  1.00 26.03           O  
ATOM   1612  CB  GLU A 229     -32.374  -1.325 -10.642  1.00 23.72           C  
ATOM   1613  CG  GLU A 229     -32.692  -0.450  -9.439  1.00 30.07           C  
ATOM   1614  CD  GLU A 229     -32.546  -1.173  -8.109  1.00 32.52           C  
ATOM   1615  OE1 GLU A 229     -31.433  -1.673  -7.824  1.00 23.01           O  
ATOM   1616  OE2 GLU A 229     -33.548  -1.220  -7.352  1.00 28.07           O  
ATOM   1617  N   LEU A 230     -35.169  -2.813 -10.814  1.00 24.05           N  
ATOM   1618  CA  LEU A 230     -36.443  -3.191 -10.254  1.00 22.20           C  
ATOM   1619  C   LEU A 230     -36.202  -4.294  -9.245  1.00 21.66           C  
ATOM   1620  O   LEU A 230     -35.537  -5.289  -9.552  1.00 20.43           O  
ATOM   1621  CB  LEU A 230     -37.388  -3.650 -11.368  1.00 21.98           C  
ATOM   1622  CG  LEU A 230     -38.638  -4.462 -11.005  1.00 21.67           C  
ATOM   1623  CD1 LEU A 230     -39.577  -3.710 -10.089  1.00 23.20           C  
ATOM   1624  CD2 LEU A 230     -39.348  -4.845 -12.285  1.00 21.68           C  
ATOM   1625  N   THR A 231     -36.728  -4.111  -8.036  1.00 21.69           N  
ATOM   1626  CA  THR A 231     -36.478  -5.069  -6.960  1.00 21.99           C  
ATOM   1627  C   THR A 231     -37.763  -5.748  -6.521  1.00 22.25           C  
ATOM   1628  O   THR A 231     -38.712  -5.089  -6.103  1.00 22.29           O  
ATOM   1629  CB  THR A 231     -35.772  -4.419  -5.753  1.00 20.29           C  
ATOM   1630  OG1 THR A 231     -34.720  -3.566  -6.209  1.00 24.27           O  
ATOM   1631  CG2 THR A 231     -35.172  -5.466  -4.864  1.00 19.51           C  
ATOM   1632  N   LEU A 232     -37.770  -7.073  -6.629  1.00 23.81           N  
ATOM   1633  CA  LEU A 232     -38.905  -7.895  -6.248  1.00 24.85           C  
ATOM   1634  C   LEU A 232     -38.462  -9.003  -5.316  1.00 24.66           C  
ATOM   1635  O   LEU A 232     -38.169 -10.109  -5.770  1.00 28.05           O  
ATOM   1636  CB  LEU A 232     -39.535  -8.522  -7.490  1.00 25.48           C  
ATOM   1637  CG  LEU A 232     -40.323  -7.565  -8.375  1.00 25.57           C  
ATOM   1638  CD1 LEU A 232     -40.316  -8.074  -9.815  1.00 17.93           C  
ATOM   1639  CD2 LEU A 232     -41.741  -7.361  -7.817  1.00 21.69           C  
ATOM   1640  N   ARG A 233     -38.410  -8.709  -4.022  1.00 23.02           N  
ATOM   1641  CA  ARG A 233     -38.000  -9.698  -3.036  1.00 23.69           C  
ATOM   1642  C   ARG A 233     -39.070  -9.919  -1.986  1.00 25.90           C  
ATOM   1643  O   ARG A 233     -39.598  -8.953  -1.409  1.00 24.23           O  
ATOM   1644  CB  ARG A 233     -36.688  -9.294  -2.365  1.00 23.15           C  
ATOM   1645  CG  ARG A 233     -35.476  -9.628  -3.185  1.00 24.92           C  
ATOM   1646  CD  ARG A 233     -34.259  -9.008  -2.597  1.00 24.98           C  
ATOM   1647  NE  ARG A 233     -33.509  -9.976  -1.820  1.00 30.27           N  
ATOM   1648  CZ  ARG A 233     -32.475  -9.668  -1.050  1.00 34.18           C  
ATOM   1649  NH1 ARG A 233     -32.084  -8.407  -0.940  1.00 37.43           N  
ATOM   1650  NH2 ARG A 233     -31.843 -10.619  -0.377  1.00 35.80           N  
ATOM   1651  N   GLY A 234     -39.365 -11.195  -1.726  1.00 27.77           N  
ATOM   1652  CA  GLY A 234     -40.412 -11.571  -0.783  1.00 29.76           C  
ATOM   1653  C   GLY A 234     -41.740 -10.962  -1.205  1.00 32.61           C  
ATOM   1654  O   GLY A 234     -42.358 -10.195  -0.458  1.00 34.42           O  
ATOM   1655  N   ASN A 235     -42.169 -11.274  -2.422  1.00 32.42           N  
ATOM   1656  CA  ASN A 235     -43.455 -10.801  -2.898  1.00 32.14           C  
ATOM   1657  C   ASN A 235     -44.428 -11.946  -3.038  1.00 34.70           C  
ATOM   1658  O   ASN A 235     -45.633 -11.747  -2.935  1.00 36.32           O  
ATOM   1659  CB  ASN A 235     -43.300 -10.095  -4.234  1.00 29.86           C  
ATOM   1660  CG  ASN A 235     -42.504  -8.818  -4.125  1.00 28.17           C  
ATOM   1661  OD1 ASN A 235     -43.053  -7.751  -3.840  1.00 31.17           O  
ATOM   1662  ND2 ASN A 235     -41.203  -8.916  -4.352  1.00 13.40           N  
ATOM   1663  N   PHE A 236     -43.898 -13.152  -3.242  1.00 36.62           N  
ATOM   1664  CA  PHE A 236     -44.713 -14.270  -3.719  1.00 37.30           C  
ATOM   1665  C   PHE A 236     -44.917 -15.388  -2.720  1.00 38.23           C  
ATOM   1666  O   PHE A 236     -43.946 -15.995  -2.234  1.00 38.34           O  
ATOM   1667  CB  PHE A 236     -44.149 -14.816  -5.031  1.00 37.13           C  
ATOM   1668  CG  PHE A 236     -43.913 -13.757  -6.049  1.00 35.44           C  
ATOM   1669  CD1 PHE A 236     -42.634 -13.520  -6.533  1.00 37.29           C  
ATOM   1670  CD2 PHE A 236     -44.962 -12.956  -6.483  1.00 30.13           C  
ATOM   1671  CE1 PHE A 236     -42.409 -12.521  -7.476  1.00 41.28           C  
ATOM   1672  CE2 PHE A 236     -44.753 -11.951  -7.412  1.00 33.02           C  
ATOM   1673  CZ  PHE A 236     -43.476 -11.733  -7.918  1.00 38.04           C  
ATOM   1674  N   ASN A 237     -46.197 -15.654  -2.436  1.00 37.86           N  
ATOM   1675  CA  ASN A 237     -46.587 -16.706  -1.504  1.00 36.34           C  
ATOM   1676  C   ASN A 237     -46.416 -18.088  -2.117  1.00 34.24           C  
ATOM   1677  O   ASN A 237     -46.008 -19.033  -1.435  1.00 33.67           O  
ATOM   1678  CB  ASN A 237     -48.018 -16.498  -1.002  1.00 36.59           C  
ATOM   1679  CG  ASN A 237     -48.134 -16.724   0.487  1.00 39.09           C  
ATOM   1680  OD1 ASN A 237     -47.373 -17.512   1.046  1.00 35.90           O  
ATOM   1681  ND2 ASN A 237     -49.054 -16.006   1.147  1.00 46.57           N  
ATOM   1682  N   SER A 238     -46.713 -18.186  -3.412  1.00 31.74           N  
ATOM   1683  CA  SER A 238     -46.580 -19.433  -4.151  1.00 28.56           C  
ATOM   1684  C   SER A 238     -45.906 -19.235  -5.502  1.00 27.89           C  
ATOM   1685  O   SER A 238     -46.147 -18.245  -6.215  1.00 27.03           O  
ATOM   1686  CB  SER A 238     -47.939 -20.103  -4.345  1.00 27.56           C  
ATOM   1687  OG  SER A 238     -47.798 -21.353  -4.994  1.00 28.81           O  
ATOM   1688  N   SER A 239     -45.058 -20.201  -5.836  1.00 27.09           N  
ATOM   1689  CA  SER A 239     -44.383 -20.263  -7.121  1.00 26.83           C  
ATOM   1690  C   SER A 239     -45.371 -20.132  -8.276  1.00 26.91           C  
ATOM   1691  O   SER A 239     -45.003 -19.719  -9.384  1.00 26.79           O  
ATOM   1692  CB  SER A 239     -43.639 -21.591  -7.233  1.00 27.00           C  
ATOM   1693  OG  SER A 239     -44.437 -22.661  -6.755  1.00 27.34           O  
ATOM   1694  N   ASN A 240     -46.625 -20.490  -8.003  1.00 25.82           N  
ATOM   1695  CA  ASN A 240     -47.671 -20.458  -9.007  1.00 26.95           C  
ATOM   1696  C   ASN A 240     -48.158 -19.044  -9.229  1.00 26.81           C  
ATOM   1697  O   ASN A 240     -48.238 -18.571 -10.367  1.00 27.97           O  
ATOM   1698  CB  ASN A 240     -48.801 -21.388  -8.601  1.00 26.95           C  
ATOM   1699  CG  ASN A 240     -48.306 -22.794  -8.351  1.00 32.29           C  
ATOM   1700  OD1 ASN A 240     -47.843 -23.487  -9.274  1.00 30.44           O  
ATOM   1701  ND2 ASN A 240     -48.368 -23.222  -7.090  1.00 40.58           N  
ATOM   1702  N   ILE A 241     -48.458 -18.365  -8.126  1.00 26.37           N  
ATOM   1703  CA  ILE A 241     -48.744 -16.941  -8.159  1.00 23.89           C  
ATOM   1704  C   ILE A 241     -47.597 -16.243  -8.877  1.00 23.39           C  
ATOM   1705  O   ILE A 241     -47.827 -15.340  -9.681  1.00 22.25           O  
ATOM   1706  CB  ILE A 241     -48.874 -16.366  -6.741  1.00 23.20           C  
ATOM   1707  CG1 ILE A 241     -49.689 -17.320  -5.855  1.00 20.26           C  
ATOM   1708  CG2 ILE A 241     -49.468 -14.960  -6.802  1.00 23.36           C  
ATOM   1709  CD1 ILE A 241     -49.650 -17.012  -4.340  1.00 24.28           C  
ATOM   1710  N   MET A 242     -46.368 -16.686  -8.578  1.00 24.05           N  
ATOM   1711  CA  MET A 242     -45.147 -16.110  -9.146  1.00 22.03           C  
ATOM   1712  C   MET A 242     -45.069 -16.373 -10.641  1.00 23.29           C  
ATOM   1713  O   MET A 242     -45.160 -15.428 -11.440  1.00 25.21           O  
ATOM   1714  CB  MET A 242     -43.901 -16.652  -8.440  1.00 22.35           C  
ATOM   1715  CG  MET A 242     -42.577 -15.968  -8.857  1.00 21.66           C  
ATOM   1716  SD  MET A 242     -41.174 -16.482  -7.818  1.00 15.98           S  
ATOM   1717  CE  MET A 242     -39.875 -15.417  -8.406  1.00 18.11           C  
ATOM   1718  N   LYS A 243     -44.915 -17.646 -11.014  1.00 22.35           N  
ATOM   1719  CA  LYS A 243     -44.831 -18.039 -12.419  1.00 22.37           C  
ATOM   1720  C   LYS A 243     -45.800 -17.216 -13.255  1.00 22.82           C  
ATOM   1721  O   LYS A 243     -45.376 -16.507 -14.180  1.00 21.90           O  
ATOM   1722  CB  LYS A 243     -45.121 -19.532 -12.580  1.00 23.13           C  
ATOM   1723  CG  LYS A 243     -44.850 -20.098 -13.978  1.00 24.45           C  
ATOM   1724  CD  LYS A 243     -45.414 -21.523 -14.116  1.00 23.26           C  
ATOM   1725  CE  LYS A 243     -44.971 -22.209 -15.405  1.00 21.47           C  
ATOM   1726  NZ  LYS A 243     -45.316 -23.664 -15.372  1.00 22.44           N  
ATOM   1727  N   THR A 244     -47.085 -17.281 -12.896  1.00 23.97           N  
ATOM   1728  CA  THR A 244     -48.134 -16.560 -13.616  1.00 26.64           C  
ATOM   1729  C   THR A 244     -47.875 -15.043 -13.689  1.00 28.39           C  
ATOM   1730  O   THR A 244     -47.968 -14.430 -14.768  1.00 30.78           O  
ATOM   1731  CB  THR A 244     -49.552 -16.878 -13.080  1.00 25.04           C  
ATOM   1732  OG1 THR A 244     -50.525 -16.324 -13.963  1.00 24.71           O  
ATOM   1733  CG2 THR A 244     -49.787 -16.289 -11.702  1.00 28.71           C  
ATOM   1734  N   CYS A 245     -47.513 -14.449 -12.558  1.00 28.93           N  
ATOM   1735  CA  CYS A 245     -47.218 -13.028 -12.520  1.00 29.85           C  
ATOM   1736  C   CYS A 245     -45.980 -12.691 -13.321  1.00 29.17           C  
ATOM   1737  O   CYS A 245     -46.027 -11.806 -14.188  1.00 30.00           O  
ATOM   1738  CB  CYS A 245     -47.099 -12.543 -11.083  1.00 29.81           C  
ATOM   1739  SG  CYS A 245     -48.723 -12.360 -10.381  1.00 35.87           S  
ATOM   1740  N   LEU A 246     -44.886 -13.409 -13.062  1.00 27.54           N  
ATOM   1741  CA  LEU A 246     -43.645 -13.161 -13.792  1.00 28.37           C  
ATOM   1742  C   LEU A 246     -43.839 -13.120 -15.315  1.00 29.08           C  
ATOM   1743  O   LEU A 246     -43.130 -12.399 -16.026  1.00 27.04           O  
ATOM   1744  CB  LEU A 246     -42.556 -14.161 -13.408  1.00 27.11           C  
ATOM   1745  CG  LEU A 246     -41.669 -13.697 -12.251  1.00 26.82           C  
ATOM   1746  CD1 LEU A 246     -40.537 -14.690 -11.999  1.00 18.95           C  
ATOM   1747  CD2 LEU A 246     -41.116 -12.293 -12.510  1.00 25.58           C  
ATOM   1748  N   GLN A 247     -44.820 -13.879 -15.797  1.00 31.00           N  
ATOM   1749  CA  GLN A 247     -45.090 -13.963 -17.228  1.00 34.59           C  
ATOM   1750  C   GLN A 247     -45.539 -12.630 -17.824  1.00 34.48           C  
ATOM   1751  O   GLN A 247     -45.082 -12.257 -18.905  1.00 34.79           O  
ATOM   1752  CB  GLN A 247     -46.081 -15.096 -17.526  1.00 36.00           C  
ATOM   1753  CG  GLN A 247     -45.399 -16.489 -17.549  1.00 40.59           C  
ATOM   1754  CD  GLN A 247     -46.311 -17.650 -17.136  1.00 41.53           C  
ATOM   1755  OE1 GLN A 247     -45.842 -18.779 -16.939  1.00 42.93           O  
ATOM   1756  NE2 GLN A 247     -47.610 -17.376 -16.999  1.00 41.18           N  
ATOM   1757  N   ASN A 248     -46.388 -11.898 -17.106  1.00 33.81           N  
ATOM   1758  CA  ASN A 248     -46.898 -10.610 -17.595  1.00 33.51           C  
ATOM   1759  C   ASN A 248     -45.917  -9.410 -17.564  1.00 34.13           C  
ATOM   1760  O   ASN A 248     -46.215  -8.338 -18.113  1.00 35.56           O  
ATOM   1761  CB  ASN A 248     -48.204 -10.273 -16.890  1.00 34.08           C  
ATOM   1762  CG  ASN A 248     -49.206 -11.402 -16.972  1.00 34.12           C  
ATOM   1763  OD1 ASN A 248     -49.912 -11.548 -17.972  1.00 32.05           O  
ATOM   1764  ND2 ASN A 248     -49.270 -12.217 -15.919  1.00 39.64           N  
ATOM   1765  N   LEU A 249     -44.748  -9.587 -16.945  1.00 31.19           N  
ATOM   1766  CA  LEU A 249     -43.655  -8.619 -17.084  1.00 26.86           C  
ATOM   1767  C   LEU A 249     -43.246  -8.460 -18.544  1.00 26.96           C  
ATOM   1768  O   LEU A 249     -42.496  -7.548 -18.889  1.00 27.76           O  
ATOM   1769  CB  LEU A 249     -42.442  -9.059 -16.268  1.00 27.52           C  
ATOM   1770  CG  LEU A 249     -42.119  -8.393 -14.924  1.00 25.31           C  
ATOM   1771  CD1 LEU A 249     -43.323  -8.311 -13.980  1.00 23.66           C  
ATOM   1772  CD2 LEU A 249     -40.988  -9.171 -14.276  1.00 23.66           C  
ATOM   1773  N   ALA A 250     -43.741  -9.360 -19.391  1.00 26.56           N  
ATOM   1774  CA  ALA A 250     -43.522  -9.329 -20.840  1.00 26.28           C  
ATOM   1775  C   ALA A 250     -43.486  -7.921 -21.394  1.00 25.93           C  
ATOM   1776  O   ALA A 250     -44.275  -7.065 -20.993  1.00 25.67           O  
ATOM   1777  CB  ALA A 250     -44.601 -10.132 -21.548  1.00 24.82           C  
ATOM   1778  N   GLY A 251     -42.544  -7.689 -22.302  1.00 26.18           N  
ATOM   1779  CA  GLY A 251     -42.461  -6.427 -23.035  1.00 25.34           C  
ATOM   1780  C   GLY A 251     -41.845  -5.282 -22.263  1.00 23.93           C  
ATOM   1781  O   GLY A 251     -42.246  -4.130 -22.442  1.00 23.83           O  
ATOM   1782  N   LEU A 252     -40.855  -5.600 -21.429  1.00 23.11           N  
ATOM   1783  CA  LEU A 252     -40.204  -4.622 -20.550  1.00 24.37           C  
ATOM   1784  C   LEU A 252     -38.680  -4.694 -20.640  1.00 24.26           C  
ATOM   1785  O   LEU A 252     -38.101  -5.797 -20.663  1.00 25.56           O  
ATOM   1786  CB  LEU A 252     -40.675  -4.813 -19.092  1.00 24.06           C  
ATOM   1787  CG  LEU A 252     -39.751  -4.536 -17.892  1.00 26.79           C  
ATOM   1788  CD1 LEU A 252     -39.428  -3.070 -17.748  1.00 30.69           C  
ATOM   1789  CD2 LEU A 252     -40.373  -5.042 -16.597  1.00 26.36           C  
ATOM   1790  N   HIS A 253     -38.046  -3.521 -20.678  1.00 22.75           N  
ATOM   1791  CA  HIS A 253     -36.594  -3.423 -20.715  1.00 22.57           C  
ATOM   1792  C   HIS A 253     -36.083  -3.071 -19.322  1.00 20.35           C  
ATOM   1793  O   HIS A 253     -36.365  -1.984 -18.819  1.00 19.75           O  
ATOM   1794  CB  HIS A 253     -36.129  -2.333 -21.701  1.00 23.41           C  
ATOM   1795  CG  HIS A 253     -36.415  -2.625 -23.145  1.00 28.33           C  
ATOM   1796  ND1 HIS A 253     -37.572  -3.247 -23.578  1.00 35.55           N  
ATOM   1797  CD2 HIS A 253     -35.712  -2.324 -24.266  1.00 35.53           C  
ATOM   1798  CE1 HIS A 253     -37.556  -3.340 -24.897  1.00 37.07           C  
ATOM   1799  NE2 HIS A 253     -36.438  -2.786 -25.340  1.00 38.29           N  
ATOM   1800  N   VAL A 254     -35.325  -3.983 -18.716  1.00 19.75           N  
ATOM   1801  CA  VAL A 254     -34.727  -3.760 -17.398  1.00 19.81           C  
ATOM   1802  C   VAL A 254     -33.218  -3.924 -17.458  1.00 21.34           C  
ATOM   1803  O   VAL A 254     -32.726  -5.017 -17.763  1.00 24.29           O  
ATOM   1804  CB  VAL A 254     -35.240  -4.770 -16.360  1.00 20.22           C  
ATOM   1805  CG1 VAL A 254     -34.656  -4.461 -14.996  1.00 14.57           C  
ATOM   1806  CG2 VAL A 254     -36.763  -4.754 -16.297  1.00 24.13           C  
ATOM   1807  N   HIS A 255     -32.484  -2.853 -17.161  1.00 19.83           N  
ATOM   1808  CA  HIS A 255     -31.036  -2.920 -17.145  1.00 17.71           C  
ATOM   1809  C   HIS A 255     -30.627  -3.852 -16.021  1.00 19.59           C  
ATOM   1810  O   HIS A 255     -29.735  -4.683 -16.208  1.00 22.13           O  
ATOM   1811  CB  HIS A 255     -30.434  -1.538 -16.955  1.00 18.08           C  
ATOM   1812  CG  HIS A 255     -28.942  -1.491 -17.101  1.00 18.85           C  
ATOM   1813  ND1 HIS A 255     -28.227  -0.319 -16.992  1.00 23.78           N  
ATOM   1814  CD2 HIS A 255     -28.032  -2.459 -17.355  1.00 20.36           C  
ATOM   1815  CE1 HIS A 255     -26.941  -0.568 -17.154  1.00 24.91           C  
ATOM   1816  NE2 HIS A 255     -26.796  -1.861 -17.375  1.00 24.69           N  
ATOM   1817  N   ARG A 256     -31.299  -3.741 -14.869  1.00 18.75           N  
ATOM   1818  CA  ARG A 256     -31.046  -4.650 -13.746  1.00 18.57           C  
ATOM   1819  C   ARG A 256     -32.277  -5.118 -12.973  1.00 19.17           C  
ATOM   1820  O   ARG A 256     -32.911  -4.340 -12.276  1.00 17.17           O  
ATOM   1821  CB  ARG A 256     -30.043  -4.055 -12.759  1.00 17.84           C  
ATOM   1822  CG  ARG A 256     -29.549  -5.075 -11.743  1.00 19.18           C  
ATOM   1823  CD  ARG A 256     -28.948  -4.422 -10.526  1.00 21.82           C  
ATOM   1824  NE  ARG A 256     -27.840  -3.528 -10.867  1.00 26.34           N  
ATOM   1825  CZ  ARG A 256     -27.934  -2.202 -10.942  1.00 21.90           C  
ATOM   1826  NH1 ARG A 256     -29.090  -1.594 -10.693  1.00 18.34           N  
ATOM   1827  NH2 ARG A 256     -26.867  -1.485 -11.258  1.00  8.92           N  
ATOM   1828  N   LEU A 257     -32.567  -6.412 -13.071  1.00 20.65           N  
ATOM   1829  CA  LEU A 257     -33.617  -7.038 -12.268  1.00 19.44           C  
ATOM   1830  C   LEU A 257     -33.086  -7.969 -11.178  1.00 18.56           C  
ATOM   1831  O   LEU A 257     -32.510  -9.032 -11.443  1.00 16.13           O  
ATOM   1832  CB  LEU A 257     -34.607  -7.785 -13.161  1.00 21.01           C  
ATOM   1833  CG  LEU A 257     -35.604  -8.773 -12.559  1.00 15.98           C  
ATOM   1834  CD1 LEU A 257     -36.610  -8.079 -11.718  1.00  2.00           C  
ATOM   1835  CD2 LEU A 257     -36.271  -9.477 -13.720  1.00 17.35           C  
ATOM   1836  N   ILE A 258     -33.307  -7.556  -9.937  1.00 20.27           N  
ATOM   1837  CA  ILE A 258     -32.926  -8.355  -8.789  1.00 17.87           C  
ATOM   1838  C   ILE A 258     -34.122  -9.170  -8.338  1.00 17.33           C  
ATOM   1839  O   ILE A 258     -35.262  -8.687  -8.354  1.00 17.84           O  
ATOM   1840  CB  ILE A 258     -32.442  -7.487  -7.656  1.00 16.57           C  
ATOM   1841  CG1 ILE A 258     -31.388  -6.494  -8.156  1.00 20.83           C  
ATOM   1842  CG2 ILE A 258     -31.886  -8.355  -6.552  1.00 20.03           C  
ATOM   1843  CD1 ILE A 258     -31.937  -5.133  -8.493  1.00 26.73           C  
ATOM   1844  N   LEU A 259     -33.852 -10.411  -7.946  1.00 16.49           N  
ATOM   1845  CA  LEU A 259     -34.899 -11.347  -7.550  1.00 13.97           C  
ATOM   1846  C   LEU A 259     -34.411 -12.325  -6.483  1.00 10.92           C  
ATOM   1847  O   LEU A 259     -33.209 -12.584  -6.347  1.00  8.64           O  
ATOM   1848  CB  LEU A 259     -35.404 -12.099  -8.780  1.00 12.90           C  
ATOM   1849  CG  LEU A 259     -36.535 -13.128  -8.705  1.00 17.31           C  
ATOM   1850  CD1 LEU A 259     -37.686 -12.739  -7.727  1.00 21.12           C  
ATOM   1851  CD2 LEU A 259     -37.053 -13.359 -10.136  1.00 16.95           C  
ATOM   1852  N   GLY A 260     -35.358 -12.863  -5.733  1.00  8.63           N  
ATOM   1853  CA  GLY A 260     -35.040 -13.785  -4.665  1.00 10.23           C  
ATOM   1854  C   GLY A 260     -35.865 -13.371  -3.490  1.00 11.33           C  
ATOM   1855  O   GLY A 260     -36.831 -12.634  -3.650  1.00 14.22           O  
ATOM   1856  N   GLU A 261     -35.490 -13.829  -2.307  1.00 13.84           N  
ATOM   1857  CA  GLU A 261     -36.291 -13.578  -1.105  1.00 14.65           C  
ATOM   1858  C   GLU A 261     -35.448 -13.416   0.132  1.00 15.51           C  
ATOM   1859  O   GLU A 261     -34.224 -13.491   0.081  1.00 16.73           O  
ATOM   1860  CB  GLU A 261     -37.273 -14.716  -0.879  1.00 15.31           C  
ATOM   1861  CG  GLU A 261     -36.621 -16.043  -0.593  1.00 19.71           C  
ATOM   1862  CD  GLU A 261     -37.590 -17.183  -0.723  1.00 36.31           C  
ATOM   1863  OE1 GLU A 261     -37.165 -18.270  -1.174  1.00 45.23           O  
ATOM   1864  OE2 GLU A 261     -38.782 -16.988  -0.386  1.00 40.83           O  
ATOM   1865  N   PHE A 262     -36.113 -13.210   1.257  1.00 19.02           N  
ATOM   1866  CA  PHE A 262     -35.398 -13.019   2.512  1.00 20.78           C  
ATOM   1867  C   PHE A 262     -35.394 -14.253   3.374  1.00 21.27           C  
ATOM   1868  O   PHE A 262     -36.217 -15.151   3.200  1.00 20.33           O  
ATOM   1869  CB  PHE A 262     -35.940 -11.819   3.280  1.00 20.76           C  
ATOM   1870  CG  PHE A 262     -35.636 -10.507   2.622  1.00 21.22           C  
ATOM   1871  CD1 PHE A 262     -36.659  -9.697   2.155  1.00 20.11           C  
ATOM   1872  CD2 PHE A 262     -34.320 -10.093   2.443  1.00 26.65           C  
ATOM   1873  CE1 PHE A 262     -36.377  -8.490   1.547  1.00 25.68           C  
ATOM   1874  CE2 PHE A 262     -34.025  -8.888   1.829  1.00 20.98           C  
ATOM   1875  CZ  PHE A 262     -35.055  -8.083   1.385  1.00 26.51           C  
ATOM   1876  N   LYS A 263     -34.441 -14.279   4.298  1.00 24.15           N  
ATOM   1877  CA  LYS A 263     -34.226 -15.391   5.206  1.00 24.41           C  
ATOM   1878  C   LYS A 263     -35.105 -15.260   6.436  1.00 26.81           C  
ATOM   1879  O   LYS A 263     -34.854 -15.937   7.425  1.00 28.76           O  
ATOM   1880  CB  LYS A 263     -32.762 -15.405   5.642  1.00 21.83           C  
ATOM   1881  CG  LYS A 263     -32.116 -16.747   5.595  1.00 20.69           C  
ATOM   1882  CD  LYS A 263     -30.647 -16.622   5.910  1.00 25.79           C  
ATOM   1883  CE  LYS A 263     -29.893 -17.889   5.518  1.00 32.60           C  
ATOM   1884  NZ  LYS A 263     -28.406 -17.718   5.535  1.00 32.57           N  
ATOM   1885  N   ASP A 264     -36.119 -14.393   6.389  1.00 28.60           N  
ATOM   1886  CA  ASP A 264     -36.965 -14.135   7.564  1.00 31.15           C  
ATOM   1887  C   ASP A 264     -38.373 -13.640   7.219  1.00 31.59           C  
ATOM   1888  O   ASP A 264     -39.080 -13.084   8.059  1.00 30.80           O  
ATOM   1889  CB  ASP A 264     -36.264 -13.162   8.530  1.00 31.03           C  
ATOM   1890  CG  ASP A 264     -35.855 -11.864   7.861  1.00 34.46           C  
ATOM   1891  OD1 ASP A 264     -35.667 -10.849   8.575  1.00 36.85           O  
ATOM   1892  OD2 ASP A 264     -35.720 -11.860   6.619  1.00 34.96           O  
ATOM   1893  N   GLU A 265     -38.786 -13.875   5.982  1.00 34.15           N  
ATOM   1894  CA  GLU A 265     -40.062 -13.364   5.487  1.00 35.58           C  
ATOM   1895  C   GLU A 265     -40.824 -14.385   4.647  1.00 35.75           C  
ATOM   1896  O   GLU A 265     -40.356 -15.509   4.448  1.00 34.72           O  
ATOM   1897  CB  GLU A 265     -39.821 -12.097   4.671  1.00 35.45           C  
ATOM   1898  CG  GLU A 265     -39.696 -10.845   5.506  1.00 36.98           C  
ATOM   1899  CD  GLU A 265     -41.029 -10.210   5.797  1.00 40.83           C  
ATOM   1900  OE1 GLU A 265     -41.037  -9.083   6.330  1.00 49.06           O  
ATOM   1901  OE2 GLU A 265     -42.070 -10.830   5.488  1.00 40.96           O  
ATOM   1902  N   ARG A 266     -42.001 -13.988   4.166  1.00 37.62           N  
ATOM   1903  CA  ARG A 266     -42.796 -14.839   3.281  1.00 41.41           C  
ATOM   1904  C   ARG A 266     -41.899 -15.595   2.286  1.00 40.26           C  
ATOM   1905  O   ARG A 266     -41.419 -15.032   1.286  1.00 39.47           O  
ATOM   1906  CB  ARG A 266     -43.907 -14.035   2.570  1.00 42.42           C  
ATOM   1907  CG  ARG A 266     -43.442 -12.817   1.733  1.00 46.64           C  
ATOM   1908  CD  ARG A 266     -44.570 -11.787   1.490  1.00 45.70           C  
ATOM   1909  NE  ARG A 266     -45.600 -12.239   0.548  1.00 54.70           N  
ATOM   1910  CZ  ARG A 266     -46.785 -12.744   0.900  1.00 60.10           C  
ATOM   1911  NH1 ARG A 266     -47.121 -12.872   2.185  1.00 63.02           N  
ATOM   1912  NH2 ARG A 266     -47.642 -13.128  -0.039  1.00 57.64           N  
ATOM   1913  N   ASN A 267     -41.649 -16.866   2.598  1.00 37.93           N  
ATOM   1914  CA  ASN A 267     -40.810 -17.701   1.753  1.00 35.48           C  
ATOM   1915  C   ASN A 267     -41.573 -18.519   0.719  1.00 34.87           C  
ATOM   1916  O   ASN A 267     -42.789 -18.645   0.773  1.00 34.18           O  
ATOM   1917  CB  ASN A 267     -39.887 -18.585   2.598  1.00 34.09           C  
ATOM   1918  CG  ASN A 267     -38.484 -18.020   2.702  1.00 31.38           C  
ATOM   1919  OD1 ASN A 267     -37.512 -18.747   2.940  1.00 25.06           O  
ATOM   1920  ND2 ASN A 267     -38.368 -16.713   2.507  1.00 26.30           N  
ATOM   1921  N   LEU A 268     -40.841 -19.054  -0.244  1.00 35.07           N  
ATOM   1922  CA  LEU A 268     -41.408 -19.992  -1.188  1.00 35.68           C  
ATOM   1923  C   LEU A 268     -41.302 -21.412  -0.649  1.00 38.04           C  
ATOM   1924  O   LEU A 268     -40.368 -21.749   0.092  1.00 38.94           O  
ATOM   1925  CB  LEU A 268     -40.706 -19.886  -2.543  1.00 34.30           C  
ATOM   1926  CG  LEU A 268     -41.176 -18.767  -3.463  1.00 29.40           C  
ATOM   1927  CD1 LEU A 268     -40.480 -18.918  -4.785  1.00 26.36           C  
ATOM   1928  CD2 LEU A 268     -42.688 -18.807  -3.644  1.00 24.62           C  
ATOM   1929  N   GLU A 269     -42.272 -22.241  -1.019  1.00 39.84           N  
ATOM   1930  CA  GLU A 269     -42.220 -23.656  -0.695  1.00 40.85           C  
ATOM   1931  C   GLU A 269     -41.256 -24.333  -1.684  1.00 41.35           C  
ATOM   1932  O   GLU A 269     -40.271 -24.943  -1.264  1.00 42.40           O  
ATOM   1933  CB  GLU A 269     -43.629 -24.273  -0.724  1.00 41.32           C  
ATOM   1934  CG  GLU A 269     -44.748 -23.368  -0.154  1.00 44.77           C  
ATOM   1935  CD  GLU A 269     -44.860 -23.392   1.383  1.00 50.14           C  
ATOM   1936  OE1 GLU A 269     -44.731 -24.482   1.989  1.00 50.48           O  
ATOM   1937  OE2 GLU A 269     -45.104 -22.315   1.984  1.00 45.75           O  
ATOM   1938  N   ILE A 270     -41.515 -24.196  -2.988  1.00 41.61           N  
ATOM   1939  CA  ILE A 270     -40.606 -24.729  -4.020  1.00 42.71           C  
ATOM   1940  C   ILE A 270     -40.284 -23.728  -5.130  1.00 43.05           C  
ATOM   1941  O   ILE A 270     -41.181 -23.134  -5.744  1.00 43.41           O  
ATOM   1942  CB  ILE A 270     -41.100 -26.074  -4.668  1.00 42.17           C  
ATOM   1943  CG1 ILE A 270     -42.568 -25.984  -5.109  1.00 41.82           C  
ATOM   1944  CG2 ILE A 270     -40.880 -27.246  -3.724  1.00 42.36           C  
ATOM   1945  CD1 ILE A 270     -43.070 -27.208  -5.886  1.00 44.95           C  
ATOM   1946  N   PHE A 271     -38.992 -23.560  -5.393  1.00 43.62           N  
ATOM   1947  CA  PHE A 271     -38.549 -22.707  -6.492  1.00 43.87           C  
ATOM   1948  C   PHE A 271     -38.056 -23.565  -7.661  1.00 43.12           C  
ATOM   1949  O   PHE A 271     -36.917 -24.043  -7.681  1.00 42.56           O  
ATOM   1950  CB  PHE A 271     -37.497 -21.691  -6.011  1.00 44.33           C  
ATOM   1951  CG  PHE A 271     -37.177 -20.606  -7.015  1.00 45.84           C  
ATOM   1952  CD1 PHE A 271     -35.860 -20.380  -7.415  1.00 45.79           C  
ATOM   1953  CD2 PHE A 271     -38.186 -19.808  -7.554  1.00 44.95           C  
ATOM   1954  CE1 PHE A 271     -35.558 -19.378  -8.334  1.00 42.71           C  
ATOM   1955  CE2 PHE A 271     -37.892 -18.809  -8.478  1.00 42.50           C  
ATOM   1956  CZ  PHE A 271     -36.579 -18.595  -8.866  1.00 41.66           C  
ATOM   1957  N   GLU A 272     -38.951 -23.764  -8.623  1.00 43.33           N  
ATOM   1958  CA  GLU A 272     -38.673 -24.580  -9.802  1.00 42.60           C  
ATOM   1959  C   GLU A 272     -38.265 -23.710 -10.977  1.00 41.35           C  
ATOM   1960  O   GLU A 272     -38.980 -22.759 -11.311  1.00 41.10           O  
ATOM   1961  CB  GLU A 272     -39.894 -25.433 -10.167  1.00 42.86           C  
ATOM   1962  CG  GLU A 272     -40.379 -26.352  -9.029  1.00 44.55           C  
ATOM   1963  CD  GLU A 272     -39.336 -27.388  -8.598  1.00 44.64           C  
ATOM   1964  OE1 GLU A 272     -38.248 -26.994  -8.115  1.00 43.71           O  
ATOM   1965  OE2 GLU A 272     -39.614 -28.600  -8.734  1.00 41.38           O  
ATOM   1966  N   PRO A 273     -37.112 -24.036 -11.605  1.00 40.30           N  
ATOM   1967  CA  PRO A 273     -36.536 -23.343 -12.770  1.00 38.71           C  
ATOM   1968  C   PRO A 273     -37.583 -22.858 -13.791  1.00 36.90           C  
ATOM   1969  O   PRO A 273     -37.362 -21.861 -14.494  1.00 33.80           O  
ATOM   1970  CB  PRO A 273     -35.639 -24.416 -13.394  1.00 38.86           C  
ATOM   1971  CG  PRO A 273     -35.208 -25.264 -12.248  1.00 38.62           C  
ATOM   1972  CD  PRO A 273     -36.264 -25.167 -11.173  1.00 40.26           C  
ATOM   1973  N   SER A 274     -38.714 -23.563 -13.839  1.00 36.13           N  
ATOM   1974  CA  SER A 274     -39.813 -23.251 -14.748  1.00 35.75           C  
ATOM   1975  C   SER A 274     -40.372 -21.831 -14.589  1.00 34.91           C  
ATOM   1976  O   SER A 274     -40.697 -21.186 -15.597  1.00 36.38           O  
ATOM   1977  CB  SER A 274     -40.932 -24.293 -14.621  1.00 35.62           C  
ATOM   1978  OG  SER A 274     -41.452 -24.342 -13.307  1.00 35.61           O  
ATOM   1979  N   ILE A 275     -40.467 -21.351 -13.345  1.00 32.08           N  
ATOM   1980  CA  ILE A 275     -41.029 -20.022 -13.042  1.00 29.82           C  
ATOM   1981  C   ILE A 275     -40.469 -18.909 -13.956  1.00 29.33           C  
ATOM   1982  O   ILE A 275     -41.234 -18.096 -14.483  1.00 26.52           O  
ATOM   1983  CB  ILE A 275     -40.865 -19.653 -11.537  1.00 28.86           C  
ATOM   1984  CG1 ILE A 275     -41.586 -20.670 -10.651  1.00 28.35           C  
ATOM   1985  CG2 ILE A 275     -41.443 -18.281 -11.240  1.00 27.57           C  
ATOM   1986  CD1 ILE A 275     -41.004 -20.794  -9.259  1.00 26.11           C  
ATOM   1987  N   MET A 276     -39.144 -18.911 -14.147  1.00 30.23           N  
ATOM   1988  CA  MET A 276     -38.431 -17.960 -15.021  1.00 31.53           C  
ATOM   1989  C   MET A 276     -38.941 -17.851 -16.469  1.00 32.45           C  
ATOM   1990  O   MET A 276     -38.644 -16.861 -17.161  1.00 31.72           O  
ATOM   1991  CB  MET A 276     -36.937 -18.293 -15.058  1.00 32.58           C  
ATOM   1992  CG  MET A 276     -36.080 -17.566 -14.040  1.00 35.20           C  
ATOM   1993  SD  MET A 276     -36.406 -18.102 -12.358  1.00 47.54           S  
ATOM   1994  CE  MET A 276     -37.550 -16.835 -11.809  1.00 51.07           C  
ATOM   1995  N   GLU A 277     -39.663 -18.877 -16.934  1.00 32.50           N  
ATOM   1996  CA  GLU A 277     -40.418 -18.794 -18.187  1.00 32.08           C  
ATOM   1997  C   GLU A 277     -41.266 -17.510 -18.215  1.00 32.57           C  
ATOM   1998  O   GLU A 277     -41.985 -17.200 -17.257  1.00 33.05           O  
ATOM   1999  CB  GLU A 277     -41.301 -20.039 -18.385  1.00 31.17           C  
ATOM   2000  CG  GLU A 277     -40.737 -21.099 -19.356  1.00 33.47           C  
ATOM   2001  CD  GLU A 277     -40.522 -20.571 -20.795  1.00 32.51           C  
ATOM   2002  OE1 GLU A 277     -41.430 -19.914 -21.356  1.00 30.94           O  
ATOM   2003  OE2 GLU A 277     -39.438 -20.819 -21.368  1.00 30.05           O  
ATOM   2004  N   GLY A 278     -41.168 -16.758 -19.305  1.00 32.39           N  
ATOM   2005  CA  GLY A 278     -41.846 -15.468 -19.397  1.00 32.76           C  
ATOM   2006  C   GLY A 278     -40.852 -14.335 -19.304  1.00 32.48           C  
ATOM   2007  O   GLY A 278     -40.999 -13.313 -19.978  1.00 32.43           O  
ATOM   2008  N   LEU A 279     -39.836 -14.526 -18.462  1.00 32.84           N  
ATOM   2009  CA  LEU A 279     -38.664 -13.661 -18.439  1.00 33.97           C  
ATOM   2010  C   LEU A 279     -37.976 -13.756 -19.795  1.00 35.48           C  
ATOM   2011  O   LEU A 279     -37.015 -13.039 -20.093  1.00 35.76           O  
ATOM   2012  CB  LEU A 279     -37.712 -14.080 -17.317  1.00 33.73           C  
ATOM   2013  CG  LEU A 279     -38.029 -13.586 -15.892  1.00 36.43           C  
ATOM   2014  CD1 LEU A 279     -39.515 -13.727 -15.492  1.00 38.80           C  
ATOM   2015  CD2 LEU A 279     -37.140 -14.269 -14.857  1.00 34.89           C  
ATOM   2016  N   CYS A 280     -38.509 -14.651 -20.621  1.00 38.01           N  
ATOM   2017  CA  CYS A 280     -38.029 -14.883 -21.971  1.00 40.90           C  
ATOM   2018  C   CYS A 280     -38.675 -13.866 -22.920  1.00 41.02           C  
ATOM   2019  O   CYS A 280     -38.439 -13.898 -24.127  1.00 42.07           O  
ATOM   2020  CB  CYS A 280     -38.323 -16.332 -22.378  1.00 41.21           C  
ATOM   2021  SG  CYS A 280     -38.754 -17.371 -20.931  1.00 47.43           S  
ATOM   2022  N   ASP A 281     -39.478 -12.959 -22.360  1.00 40.66           N  
ATOM   2023  CA  ASP A 281     -39.977 -11.789 -23.088  1.00 40.12           C  
ATOM   2024  C   ASP A 281     -39.258 -10.536 -22.631  1.00 38.68           C  
ATOM   2025  O   ASP A 281     -38.752  -9.757 -23.449  1.00 39.45           O  
ATOM   2026  CB  ASP A 281     -41.466 -11.595 -22.854  1.00 40.34           C  
ATOM   2027  CG  ASP A 281     -42.279 -12.746 -23.362  1.00 43.86           C  
ATOM   2028  OD1 ASP A 281     -42.445 -12.857 -24.602  1.00 44.71           O  
ATOM   2029  OD2 ASP A 281     -42.748 -13.540 -22.513  1.00 49.51           O  
ATOM   2030  N   VAL A 282     -39.224 -10.346 -21.315  1.00 35.99           N  
ATOM   2031  CA  VAL A 282     -38.556  -9.192 -20.733  1.00 34.21           C  
ATOM   2032  C   VAL A 282     -37.110  -9.173 -21.211  1.00 32.98           C  
ATOM   2033  O   VAL A 282     -36.417 -10.194 -21.162  1.00 32.02           O  
ATOM   2034  CB  VAL A 282     -38.674  -9.164 -19.184  1.00 33.49           C  
ATOM   2035  CG1 VAL A 282     -40.114  -9.341 -18.765  1.00 32.71           C  
ATOM   2036  CG2 VAL A 282     -37.864 -10.250 -18.549  1.00 34.46           C  
ATOM   2037  N   THR A 283     -36.685  -8.028 -21.736  1.00 31.92           N  
ATOM   2038  CA  THR A 283     -35.309  -7.865 -22.207  1.00 30.18           C  
ATOM   2039  C   THR A 283     -34.398  -7.443 -21.046  1.00 28.95           C  
ATOM   2040  O   THR A 283     -34.558  -6.357 -20.477  1.00 27.61           O  
ATOM   2041  CB  THR A 283     -35.233  -6.864 -23.379  1.00 30.33           C  
ATOM   2042  OG1 THR A 283     -36.424  -6.066 -23.391  1.00 32.39           O  
ATOM   2043  CG2 THR A 283     -35.121  -7.593 -24.705  1.00 27.11           C  
ATOM   2044  N   ILE A 284     -33.460  -8.317 -20.687  1.00 27.89           N  
ATOM   2045  CA  ILE A 284     -32.627  -8.090 -19.499  1.00 29.18           C  
ATOM   2046  C   ILE A 284     -31.125  -7.962 -19.789  1.00 30.72           C  
ATOM   2047  O   ILE A 284     -30.561  -8.695 -20.610  1.00 31.97           O  
ATOM   2048  CB  ILE A 284     -32.820  -9.204 -18.433  1.00 28.97           C  
ATOM   2049  CG1 ILE A 284     -34.292  -9.349 -18.058  1.00 29.57           C  
ATOM   2050  CG2 ILE A 284     -31.980  -8.926 -17.197  1.00 20.92           C  
ATOM   2051  CD1 ILE A 284     -34.613 -10.690 -17.426  1.00 37.16           C  
ATOM   2052  N   ASP A 285     -30.482  -7.040 -19.077  1.00 31.69           N  
ATOM   2053  CA  ASP A 285     -29.038  -6.886 -19.153  1.00 31.08           C  
ATOM   2054  C   ASP A 285     -28.360  -7.516 -17.945  1.00 29.88           C  
ATOM   2055  O   ASP A 285     -27.387  -8.259 -18.100  1.00 31.03           O  
ATOM   2056  CB  ASP A 285     -28.667  -5.410 -19.300  1.00 32.26           C  
ATOM   2057  CG  ASP A 285     -29.264  -4.789 -20.550  1.00 32.44           C  
ATOM   2058  OD1 ASP A 285     -28.972  -5.289 -21.659  1.00 36.00           O  
ATOM   2059  OD2 ASP A 285     -30.030  -3.809 -20.430  1.00 34.93           O  
ATOM   2060  N   GLU A 286     -28.878  -7.231 -16.751  1.00 26.84           N  
ATOM   2061  CA  GLU A 286     -28.307  -7.775 -15.526  1.00 24.83           C  
ATOM   2062  C   GLU A 286     -29.388  -8.414 -14.674  1.00 23.15           C  
ATOM   2063  O   GLU A 286     -30.428  -7.821 -14.400  1.00 21.14           O  
ATOM   2064  CB  GLU A 286     -27.552  -6.694 -14.752  1.00 24.34           C  
ATOM   2065  CG  GLU A 286     -26.542  -7.230 -13.733  1.00 28.78           C  
ATOM   2066  CD  GLU A 286     -25.924  -6.131 -12.856  1.00 30.65           C  
ATOM   2067  OE1 GLU A 286     -25.600  -5.040 -13.389  1.00 36.74           O  
ATOM   2068  OE2 GLU A 286     -25.759  -6.363 -11.629  1.00 27.31           O  
ATOM   2069  N   PHE A 287     -29.127  -9.647 -14.278  1.00 23.55           N  
ATOM   2070  CA  PHE A 287     -30.075 -10.447 -13.540  1.00 23.94           C  
ATOM   2071  C   PHE A 287     -29.409 -10.870 -12.257  1.00 25.37           C  
ATOM   2072  O   PHE A 287     -28.419 -11.603 -12.264  1.00 26.76           O  
ATOM   2073  CB  PHE A 287     -30.449 -11.670 -14.363  1.00 23.42           C  
ATOM   2074  CG  PHE A 287     -31.283 -12.675 -13.629  1.00 24.89           C  
ATOM   2075  CD1 PHE A 287     -32.663 -12.541 -13.575  1.00 21.55           C  
ATOM   2076  CD2 PHE A 287     -30.689 -13.785 -13.031  1.00 28.97           C  
ATOM   2077  CE1 PHE A 287     -33.437 -13.475 -12.917  1.00 25.29           C  
ATOM   2078  CE2 PHE A 287     -31.453 -14.731 -12.376  1.00 30.03           C  
ATOM   2079  CZ  PHE A 287     -32.835 -14.574 -12.316  1.00 27.84           C  
ATOM   2080  N   ARG A 288     -29.944 -10.397 -11.148  1.00 25.20           N  
ATOM   2081  CA  ARG A 288     -29.317 -10.682  -9.887  1.00 26.21           C  
ATOM   2082  C   ARG A 288     -30.199 -11.578  -9.030  1.00 27.95           C  
ATOM   2083  O   ARG A 288     -31.361 -11.253  -8.746  1.00 28.48           O  
ATOM   2084  CB  ARG A 288     -28.981  -9.383  -9.164  1.00 26.17           C  
ATOM   2085  CG  ARG A 288     -28.000  -9.545  -8.014  1.00 27.23           C  
ATOM   2086  CD  ARG A 288     -27.774  -8.221  -7.353  1.00 29.66           C  
ATOM   2087  NE  ARG A 288     -26.951  -7.335  -8.164  1.00 36.95           N  
ATOM   2088  CZ  ARG A 288     -26.882  -6.020  -7.996  1.00 43.62           C  
ATOM   2089  NH1 ARG A 288     -27.594  -5.430  -7.040  1.00 50.41           N  
ATOM   2090  NH2 ARG A 288     -26.104  -5.295  -8.789  1.00 41.40           N  
ATOM   2091  N   LEU A 289     -29.627 -12.707  -8.621  1.00 26.93           N  
ATOM   2092  CA  LEU A 289     -30.301 -13.638  -7.739  1.00 26.38           C  
ATOM   2093  C   LEU A 289     -29.760 -13.491  -6.324  1.00 26.69           C  
ATOM   2094  O   LEU A 289     -28.553 -13.310  -6.137  1.00 27.85           O  
ATOM   2095  CB  LEU A 289     -30.065 -15.059  -8.221  1.00 25.88           C  
ATOM   2096  CG  LEU A 289     -31.261 -15.967  -8.479  1.00 24.68           C  
ATOM   2097  CD1 LEU A 289     -30.716 -17.347  -8.760  1.00 24.84           C  
ATOM   2098  CD2 LEU A 289     -32.263 -16.002  -7.329  1.00 25.71           C  
ATOM   2099  N   THR A 290     -30.651 -13.572  -5.336  1.00 25.59           N  
ATOM   2100  CA  THR A 290     -30.263 -13.512  -3.925  1.00 23.87           C  
ATOM   2101  C   THR A 290     -30.775 -14.752  -3.204  1.00 24.24           C  
ATOM   2102  O   THR A 290     -31.148 -15.724  -3.867  1.00 24.07           O  
ATOM   2103  CB  THR A 290     -30.768 -12.239  -3.256  1.00 23.59           C  
ATOM   2104  OG1 THR A 290     -32.193 -12.160  -3.380  1.00 26.72           O  
ATOM   2105  CG2 THR A 290     -30.151 -11.031  -3.920  1.00 23.49           C  
ATOM   2106  N   TYR A 291     -30.800 -14.730  -1.866  1.00 24.20           N  
ATOM   2107  CA  TYR A 291     -31.104 -15.941  -1.087  1.00 23.26           C  
ATOM   2108  C   TYR A 291     -32.483 -16.481  -1.381  1.00 24.83           C  
ATOM   2109  O   TYR A 291     -33.474 -15.772  -1.260  1.00 25.26           O  
ATOM   2110  CB  TYR A 291     -30.938 -15.747   0.431  1.00 23.92           C  
ATOM   2111  CG  TYR A 291     -31.750 -16.747   1.255  1.00 21.50           C  
ATOM   2112  CD1 TYR A 291     -31.229 -17.987   1.601  1.00 19.18           C  
ATOM   2113  CD2 TYR A 291     -33.053 -16.453   1.660  1.00 18.42           C  
ATOM   2114  CE1 TYR A 291     -31.986 -18.910   2.327  1.00 21.17           C  
ATOM   2115  CE2 TYR A 291     -33.810 -17.360   2.375  1.00 22.97           C  
ATOM   2116  CZ  TYR A 291     -33.279 -18.591   2.713  1.00 26.37           C  
ATOM   2117  OH  TYR A 291     -34.051 -19.489   3.449  1.00 29.28           O  
ATOM   2118  N   THR A 292     -32.525 -17.752  -1.757  1.00 27.47           N  
ATOM   2119  CA  THR A 292     -33.772 -18.446  -2.005  1.00 31.12           C  
ATOM   2120  C   THR A 292     -33.921 -19.520  -0.946  1.00 32.98           C  
ATOM   2121  O   THR A 292     -32.921 -20.067  -0.465  1.00 34.48           O  
ATOM   2122  CB  THR A 292     -33.791 -19.122  -3.398  1.00 32.59           C  
ATOM   2123  OG1 THR A 292     -32.833 -18.500  -4.274  1.00 32.52           O  
ATOM   2124  CG2 THR A 292     -35.200 -19.050  -4.005  1.00 33.18           C  
ATOM   2125  N   ASN A 293     -35.163 -19.826  -0.585  1.00 35.11           N  
ATOM   2126  CA  ASN A 293     -35.433 -20.872   0.393  1.00 36.59           C  
ATOM   2127  C   ASN A 293     -35.148 -22.262  -0.160  1.00 36.30           C  
ATOM   2128  O   ASN A 293     -34.613 -23.117   0.537  1.00 37.58           O  
ATOM   2129  CB  ASN A 293     -36.871 -20.796   0.887  1.00 37.36           C  
ATOM   2130  CG  ASN A 293     -37.155 -21.785   1.999  1.00 41.45           C  
ATOM   2131  OD1 ASN A 293     -38.313 -22.112   2.269  1.00 48.18           O  
ATOM   2132  ND2 ASN A 293     -36.098 -22.269   2.655  1.00 40.24           N  
ATOM   2133  N   ASP A 294     -35.521 -22.485  -1.410  1.00 36.63           N  
ATOM   2134  CA  ASP A 294     -35.220 -23.740  -2.077  1.00 36.71           C  
ATOM   2135  C   ASP A 294     -34.554 -23.456  -3.421  1.00 35.77           C  
ATOM   2136  O   ASP A 294     -35.143 -22.808  -4.293  1.00 35.34           O  
ATOM   2137  CB  ASP A 294     -36.493 -24.566  -2.265  1.00 37.19           C  
ATOM   2138  CG  ASP A 294     -36.316 -25.684  -3.275  1.00 39.74           C  
ATOM   2139  OD1 ASP A 294     -35.515 -26.616  -3.000  1.00 38.28           O  
ATOM   2140  OD2 ASP A 294     -36.980 -25.616  -4.341  1.00 42.56           O  
ATOM   2141  N   PHE A 295     -33.326 -23.945  -3.579  1.00 34.48           N  
ATOM   2142  CA  PHE A 295     -32.549 -23.660  -4.769  1.00 32.78           C  
ATOM   2143  C   PHE A 295     -32.054 -24.933  -5.430  1.00 31.79           C  
ATOM   2144  O   PHE A 295     -31.703 -25.891  -4.747  1.00 31.32           O  
ATOM   2145  CB  PHE A 295     -31.373 -22.743  -4.425  1.00 33.18           C  
ATOM   2146  CG  PHE A 295     -30.531 -22.353  -5.618  1.00 34.61           C  
ATOM   2147  CD1 PHE A 295     -30.926 -21.319  -6.455  1.00 32.77           C  
ATOM   2148  CD2 PHE A 295     -29.343 -23.017  -5.895  1.00 34.44           C  
ATOM   2149  CE1 PHE A 295     -30.157 -20.960  -7.541  1.00 29.22           C  
ATOM   2150  CE2 PHE A 295     -28.576 -22.660  -6.984  1.00 32.42           C  
ATOM   2151  CZ  PHE A 295     -28.986 -21.631  -7.807  1.00 29.83           C  
ATOM   2152  N   SER A 296     -32.041 -24.928  -6.763  1.00 31.50           N  
ATOM   2153  CA  SER A 296     -31.477 -26.015  -7.566  1.00 30.69           C  
ATOM   2154  C   SER A 296     -30.294 -25.450  -8.313  1.00 31.07           C  
ATOM   2155  O   SER A 296     -30.387 -24.378  -8.903  1.00 30.71           O  
ATOM   2156  CB  SER A 296     -32.482 -26.532  -8.602  1.00 29.80           C  
ATOM   2157  OG  SER A 296     -33.824 -26.510  -8.148  1.00 29.20           O  
ATOM   2158  N   ASP A 297     -29.186 -26.176  -8.314  1.00 32.64           N  
ATOM   2159  CA  ASP A 297     -27.981 -25.711  -8.997  1.00 34.59           C  
ATOM   2160  C   ASP A 297     -28.214 -25.537 -10.507  1.00 33.87           C  
ATOM   2161  O   ASP A 297     -27.308 -25.167 -11.249  1.00 33.84           O  
ATOM   2162  CB  ASP A 297     -26.797 -26.648  -8.702  1.00 35.79           C  
ATOM   2163  CG  ASP A 297     -26.487 -26.762  -7.195  1.00 39.50           C  
ATOM   2164  OD1 ASP A 297     -27.426 -26.986  -6.393  1.00 41.03           O  
ATOM   2165  OD2 ASP A 297     -25.299 -26.636  -6.813  1.00 39.72           O  
ATOM   2166  N   ASP A 298     -29.450 -25.770 -10.940  1.00 33.94           N  
ATOM   2167  CA  ASP A 298     -29.802 -25.772 -12.358  1.00 35.01           C  
ATOM   2168  C   ASP A 298     -30.640 -24.560 -12.783  1.00 33.71           C  
ATOM   2169  O   ASP A 298     -30.559 -24.110 -13.930  1.00 34.24           O  
ATOM   2170  CB  ASP A 298     -30.546 -27.065 -12.712  1.00 37.27           C  
ATOM   2171  CG  ASP A 298     -31.510 -27.497 -11.621  1.00 40.66           C  
ATOM   2172  OD1 ASP A 298     -31.039 -28.104 -10.638  1.00 46.45           O  
ATOM   2173  OD2 ASP A 298     -32.729 -27.226 -11.736  1.00 45.86           O  
ATOM   2174  N   ILE A 299     -31.456 -24.043 -11.871  1.00 31.77           N  
ATOM   2175  CA  ILE A 299     -32.250 -22.847 -12.154  1.00 29.17           C  
ATOM   2176  C   ILE A 299     -31.395 -21.755 -12.809  1.00 29.27           C  
ATOM   2177  O   ILE A 299     -31.895 -20.992 -13.633  1.00 30.36           O  
ATOM   2178  CB  ILE A 299     -33.037 -22.358 -10.881  1.00 28.23           C  
ATOM   2179  CG1 ILE A 299     -33.605 -20.932 -11.036  1.00 27.70           C  
ATOM   2180  CG2 ILE A 299     -32.212 -22.542  -9.622  1.00 26.76           C  
ATOM   2181  CD1 ILE A 299     -32.678 -19.790 -10.628  1.00 23.10           C  
ATOM   2182  N   VAL A 300     -30.108 -21.704 -12.466  1.00 29.62           N  
ATOM   2183  CA  VAL A 300     -29.163 -20.742 -13.070  1.00 28.61           C  
ATOM   2184  C   VAL A 300     -28.809 -21.077 -14.517  1.00 28.24           C  
ATOM   2185  O   VAL A 300     -28.442 -20.191 -15.281  1.00 30.20           O  
ATOM   2186  CB  VAL A 300     -27.854 -20.560 -12.239  1.00 27.19           C  
ATOM   2187  CG1 VAL A 300     -28.161 -19.932 -10.913  1.00 24.88           C  
ATOM   2188  CG2 VAL A 300     -27.119 -21.884 -12.037  1.00 28.64           C  
ATOM   2189  N   LYS A 301     -28.922 -22.353 -14.877  1.00 27.20           N  
ATOM   2190  CA  LYS A 301     -28.689 -22.818 -16.246  1.00 29.57           C  
ATOM   2191  C   LYS A 301     -29.861 -22.466 -17.194  1.00 29.38           C  
ATOM   2192  O   LYS A 301     -29.697 -22.476 -18.413  1.00 29.82           O  
ATOM   2193  CB  LYS A 301     -28.373 -24.337 -16.232  1.00 30.60           C  
ATOM   2194  CG  LYS A 301     -28.747 -25.172 -17.492  1.00 31.03           C  
ATOM   2195  CD  LYS A 301     -28.754 -26.695 -17.177  1.00 30.75           C  
ATOM   2196  CE  LYS A 301     -29.282 -27.574 -18.340  1.00 30.36           C  
ATOM   2197  NZ  LYS A 301     -28.544 -27.397 -19.654  1.00 28.90           N  
ATOM   2198  N   PHE A 302     -31.018 -22.131 -16.623  1.00 28.54           N  
ATOM   2199  CA  PHE A 302     -32.268 -21.967 -17.374  1.00 28.28           C  
ATOM   2200  C   PHE A 302     -32.143 -21.136 -18.652  1.00 29.03           C  
ATOM   2201  O   PHE A 302     -31.437 -20.117 -18.676  1.00 29.68           O  
ATOM   2202  CB  PHE A 302     -33.365 -21.384 -16.478  1.00 27.53           C  
ATOM   2203  CG  PHE A 302     -34.755 -21.624 -16.996  1.00 28.38           C  
ATOM   2204  CD1 PHE A 302     -35.308 -22.906 -16.986  1.00 29.65           C  
ATOM   2205  CD2 PHE A 302     -35.513 -20.577 -17.503  1.00 26.98           C  
ATOM   2206  CE1 PHE A 302     -36.599 -23.138 -17.475  1.00 23.53           C  
ATOM   2207  CE2 PHE A 302     -36.808 -20.803 -17.988  1.00 25.34           C  
ATOM   2208  CZ  PHE A 302     -37.347 -22.091 -17.972  1.00 22.43           C  
ATOM   2209  N   HIS A 303     -32.847 -21.570 -19.700  1.00 29.54           N  
ATOM   2210  CA  HIS A 303     -32.680 -21.015 -21.052  1.00 30.21           C  
ATOM   2211  C   HIS A 303     -33.159 -19.566 -21.210  1.00 30.45           C  
ATOM   2212  O   HIS A 303     -32.764 -18.878 -22.163  1.00 28.95           O  
ATOM   2213  CB  HIS A 303     -33.380 -21.894 -22.084  1.00 30.74           C  
ATOM   2214  CG  HIS A 303     -34.871 -21.819 -22.011  1.00 32.63           C  
ATOM   2215  ND1 HIS A 303     -35.630 -22.764 -21.355  1.00 35.57           N  
ATOM   2216  CD2 HIS A 303     -35.742 -20.897 -22.487  1.00 32.43           C  
ATOM   2217  CE1 HIS A 303     -36.907 -22.433 -21.442  1.00 35.86           C  
ATOM   2218  NE2 HIS A 303     -37.001 -21.300 -22.116  1.00 30.52           N  
ATOM   2219  N   CYS A 304     -34.014 -19.099 -20.299  1.00 30.50           N  
ATOM   2220  CA  CYS A 304     -34.429 -17.691 -20.351  1.00 31.89           C  
ATOM   2221  C   CYS A 304     -33.325 -16.771 -19.804  1.00 29.45           C  
ATOM   2222  O   CYS A 304     -33.446 -15.551 -19.862  1.00 29.18           O  
ATOM   2223  CB  CYS A 304     -35.819 -17.461 -19.713  1.00 31.80           C  
ATOM   2224  SG  CYS A 304     -37.114 -18.539 -20.487  1.00 46.18           S  
ATOM   2225  N   LEU A 305     -32.237 -17.377 -19.317  1.00 28.12           N  
ATOM   2226  CA  LEU A 305     -31.031 -16.649 -18.909  1.00 25.94           C  
ATOM   2227  C   LEU A 305     -29.905 -16.745 -19.936  1.00 26.39           C  
ATOM   2228  O   LEU A 305     -28.790 -16.277 -19.693  1.00 26.66           O  
ATOM   2229  CB  LEU A 305     -30.526 -17.146 -17.550  1.00 25.85           C  
ATOM   2230  CG  LEU A 305     -31.299 -16.793 -16.277  1.00 21.40           C  
ATOM   2231  CD1 LEU A 305     -30.503 -17.269 -15.093  1.00 16.63           C  
ATOM   2232  CD2 LEU A 305     -31.544 -15.304 -16.179  1.00 21.46           C  
ATOM   2233  N   ALA A 306     -30.213 -17.340 -21.087  1.00 28.32           N  
ATOM   2234  CA  ALA A 306     -29.257 -17.537 -22.189  1.00 28.19           C  
ATOM   2235  C   ALA A 306     -28.511 -16.282 -22.638  1.00 28.44           C  
ATOM   2236  O   ALA A 306     -27.281 -16.240 -22.601  1.00 28.42           O  
ATOM   2237  CB  ALA A 306     -29.961 -18.171 -23.385  1.00 28.52           C  
ATOM   2238  N   ASN A 307     -29.257 -15.273 -23.076  1.00 29.18           N  
ATOM   2239  CA  ASN A 307     -28.647 -14.099 -23.686  1.00 30.76           C  
ATOM   2240  C   ASN A 307     -28.643 -12.893 -22.746  1.00 30.76           C  
ATOM   2241  O   ASN A 307     -29.165 -11.816 -23.062  1.00 30.57           O  
ATOM   2242  CB  ASN A 307     -29.307 -13.784 -25.038  1.00 31.30           C  
ATOM   2243  CG  ASN A 307     -29.085 -14.890 -26.092  1.00 36.66           C  
ATOM   2244  OD1 ASN A 307     -28.154 -15.708 -25.995  1.00 36.10           O  
ATOM   2245  ND2 ASN A 307     -29.929 -14.880 -27.129  1.00 43.18           N  
ATOM   2246  N   VAL A 308     -28.046 -13.101 -21.576  1.00 30.75           N  
ATOM   2247  CA  VAL A 308     -27.880 -12.049 -20.576  1.00 31.24           C  
ATOM   2248  C   VAL A 308     -26.432 -11.602 -20.653  1.00 32.28           C  
ATOM   2249  O   VAL A 308     -25.555 -12.416 -20.949  1.00 34.67           O  
ATOM   2250  CB  VAL A 308     -28.185 -12.572 -19.150  1.00 29.96           C  
ATOM   2251  CG1 VAL A 308     -28.262 -11.431 -18.166  1.00 29.58           C  
ATOM   2252  CG2 VAL A 308     -29.490 -13.320 -19.131  1.00 30.65           C  
ATOM   2253  N   SER A 309     -26.165 -10.324 -20.413  1.00 31.88           N  
ATOM   2254  CA  SER A 309     -24.776  -9.860 -20.406  1.00 31.71           C  
ATOM   2255  C   SER A 309     -24.138  -9.941 -19.018  1.00 30.69           C  
ATOM   2256  O   SER A 309     -22.909 -10.052 -18.886  1.00 31.00           O  
ATOM   2257  CB  SER A 309     -24.654  -8.453 -20.991  1.00 31.10           C  
ATOM   2258  OG  SER A 309     -25.748  -7.649 -20.598  1.00 35.58           O  
ATOM   2259  N   ALA A 310     -24.976  -9.910 -17.986  1.00 29.24           N  
ATOM   2260  CA  ALA A 310     -24.483  -9.868 -16.621  1.00 28.96           C  
ATOM   2261  C   ALA A 310     -25.298 -10.736 -15.675  1.00 29.43           C  
ATOM   2262  O   ALA A 310     -26.495 -10.525 -15.490  1.00 31.15           O  
ATOM   2263  CB  ALA A 310     -24.445  -8.443 -16.138  1.00 30.19           C  
ATOM   2264  N   MET A 311     -24.627 -11.707 -15.071  1.00 28.29           N  
ATOM   2265  CA  MET A 311     -25.261 -12.676 -14.196  1.00 28.62           C  
ATOM   2266  C   MET A 311     -24.693 -12.522 -12.804  1.00 28.22           C  
ATOM   2267  O   MET A 311     -23.485 -12.706 -12.608  1.00 28.81           O  
ATOM   2268  CB  MET A 311     -24.973 -14.082 -14.720  1.00 30.59           C  
ATOM   2269  CG  MET A 311     -25.718 -15.207 -14.033  1.00 32.95           C  
ATOM   2270  SD  MET A 311     -27.501 -15.102 -14.214  1.00 40.71           S  
ATOM   2271  CE  MET A 311     -27.711 -14.848 -15.981  1.00 42.38           C  
ATOM   2272  N   SER A 312     -25.562 -12.186 -11.849  1.00 27.38           N  
ATOM   2273  CA  SER A 312     -25.167 -11.990 -10.444  1.00 28.32           C  
ATOM   2274  C   SER A 312     -25.898 -12.894  -9.454  1.00 26.43           C  
ATOM   2275  O   SER A 312     -27.132 -12.932  -9.418  1.00 26.95           O  
ATOM   2276  CB  SER A 312     -25.390 -10.540 -10.018  1.00 29.40           C  
ATOM   2277  OG  SER A 312     -24.626  -9.635 -10.796  1.00 38.68           O  
ATOM   2278  N   LEU A 313     -25.123 -13.608  -8.643  1.00 24.33           N  
ATOM   2279  CA  LEU A 313     -25.670 -14.434  -7.563  1.00 20.88           C  
ATOM   2280  C   LEU A 313     -25.104 -13.959  -6.245  1.00 20.04           C  
ATOM   2281  O   LEU A 313     -23.880 -13.940  -6.050  1.00 20.64           O  
ATOM   2282  CB  LEU A 313     -25.334 -15.924  -7.750  1.00 19.94           C  
ATOM   2283  CG  LEU A 313     -25.673 -16.725  -9.011  1.00 13.28           C  
ATOM   2284  CD1 LEU A 313     -26.021 -18.094  -8.568  1.00  5.25           C  
ATOM   2285  CD2 LEU A 313     -26.833 -16.160  -9.805  1.00 15.42           C  
ATOM   2286  N   ALA A 314     -25.992 -13.581  -5.340  1.00 19.96           N  
ATOM   2287  CA  ALA A 314     -25.578 -13.101  -4.029  1.00 22.10           C  
ATOM   2288  C   ALA A 314     -26.317 -13.834  -2.925  1.00 25.03           C  
ATOM   2289  O   ALA A 314     -27.552 -13.781  -2.846  1.00 26.27           O  
ATOM   2290  CB  ALA A 314     -25.796 -11.595  -3.914  1.00 21.61           C  
ATOM   2291  N   GLY A 315     -25.553 -14.527  -2.086  1.00 26.61           N  
ATOM   2292  CA  GLY A 315     -26.109 -15.225  -0.929  1.00 28.29           C  
ATOM   2293  C   GLY A 315     -26.936 -16.441  -1.300  1.00 29.06           C  
ATOM   2294  O   GLY A 315     -27.959 -16.715  -0.667  1.00 30.72           O  
ATOM   2295  N   VAL A 316     -26.465 -17.184  -2.301  1.00 29.79           N  
ATOM   2296  CA  VAL A 316     -27.212 -18.297  -2.896  1.00 30.82           C  
ATOM   2297  C   VAL A 316     -26.834 -19.661  -2.302  1.00 30.42           C  
ATOM   2298  O   VAL A 316     -25.662 -19.952  -2.066  1.00 31.48           O  
ATOM   2299  CB  VAL A 316     -27.050 -18.329  -4.462  1.00 30.71           C  
ATOM   2300  CG1 VAL A 316     -27.870 -19.445  -5.082  1.00 30.14           C  
ATOM   2301  CG2 VAL A 316     -27.440 -16.987  -5.086  1.00 30.21           C  
ATOM   2302  N   SER A 317     -27.851 -20.494  -2.095  1.00 30.45           N  
ATOM   2303  CA  SER A 317     -27.686 -21.879  -1.636  1.00 29.24           C  
ATOM   2304  C   SER A 317     -27.115 -22.797  -2.733  1.00 27.40           C  
ATOM   2305  O   SER A 317     -27.305 -24.018  -2.686  1.00 26.49           O  
ATOM   2306  CB  SER A 317     -29.037 -22.442  -1.133  1.00 30.56           C  
ATOM   2307  OG  SER A 317     -29.836 -21.475  -0.442  1.00 31.81           O  
ATOM   2308  N   ILE A 318     -26.440 -22.210  -3.725  1.00 25.87           N  
ATOM   2309  CA  ILE A 318     -25.749 -22.971  -4.770  1.00 23.88           C  
ATOM   2310  C   ILE A 318     -24.532 -23.647  -4.165  1.00 24.43           C  
ATOM   2311  O   ILE A 318     -23.867 -23.069  -3.318  1.00 23.53           O  
ATOM   2312  CB  ILE A 318     -25.314 -22.080  -5.949  1.00 22.05           C  
ATOM   2313  CG1 ILE A 318     -24.665 -22.924  -7.046  1.00 21.31           C  
ATOM   2314  CG2 ILE A 318     -24.373 -20.984  -5.488  1.00 24.89           C  
ATOM   2315  CD1 ILE A 318     -24.494 -22.202  -8.367  1.00 14.29           C  
ATOM   2316  N   LYS A 319     -24.264 -24.879  -4.584  1.00 26.93           N  
ATOM   2317  CA  LYS A 319     -23.132 -25.644  -4.060  1.00 27.68           C  
ATOM   2318  C   LYS A 319     -22.140 -26.061  -5.146  1.00 27.33           C  
ATOM   2319  O   LYS A 319     -20.954 -26.200  -4.869  1.00 26.20           O  
ATOM   2320  CB  LYS A 319     -23.610 -26.874  -3.277  1.00 28.38           C  
ATOM   2321  CG  LYS A 319     -24.598 -26.608  -2.121  1.00 32.41           C  
ATOM   2322  CD  LYS A 319     -23.917 -25.950  -0.906  1.00 36.18           C  
ATOM   2323  CE  LYS A 319     -24.550 -26.345   0.432  1.00 34.64           C  
ATOM   2324  NZ  LYS A 319     -26.029 -26.195   0.455  1.00 36.30           N  
ATOM   2325  N   TYR A 320     -22.631 -26.269  -6.371  1.00 28.77           N  
ATOM   2326  CA  TYR A 320     -21.795 -26.686  -7.506  1.00 30.97           C  
ATOM   2327  C   TYR A 320     -22.205 -25.869  -8.719  1.00 31.45           C  
ATOM   2328  O   TYR A 320     -23.384 -25.536  -8.858  1.00 31.10           O  
ATOM   2329  CB  TYR A 320     -21.968 -28.195  -7.822  1.00 31.63           C  
ATOM   2330  CG  TYR A 320     -21.702 -29.160  -6.660  1.00 34.43           C  
ATOM   2331  CD1 TYR A 320     -22.531 -29.163  -5.528  1.00 37.96           C  
ATOM   2332  CD2 TYR A 320     -20.647 -30.076  -6.698  1.00 33.49           C  
ATOM   2333  CE1 TYR A 320     -22.307 -30.012  -4.447  1.00 32.65           C  
ATOM   2334  CE2 TYR A 320     -20.420 -30.949  -5.617  1.00 34.04           C  
ATOM   2335  CZ  TYR A 320     -21.264 -30.898  -4.496  1.00 33.35           C  
ATOM   2336  OH  TYR A 320     -21.097 -31.721  -3.412  1.00 34.42           O  
ATOM   2337  N   LEU A 321     -21.244 -25.538  -9.588  1.00 32.52           N  
ATOM   2338  CA  LEU A 321     -21.555 -24.898 -10.887  1.00 33.63           C  
ATOM   2339  C   LEU A 321     -20.678 -25.374 -12.053  1.00 33.40           C  
ATOM   2340  O   LEU A 321     -19.503 -25.024 -12.127  1.00 34.09           O  
ATOM   2341  CB  LEU A 321     -21.523 -23.364 -10.783  1.00 34.50           C  
ATOM   2342  CG  LEU A 321     -21.858 -22.612 -12.083  1.00 35.46           C  
ATOM   2343  CD1 LEU A 321     -22.877 -21.472 -11.881  1.00 37.57           C  
ATOM   2344  CD2 LEU A 321     -20.584 -22.094 -12.693  1.00 39.70           C  
ATOM   2345  N   GLU A 322     -21.263 -26.161 -12.956  1.00 33.96           N  
ATOM   2346  CA  GLU A 322     -20.561 -26.624 -14.163  1.00 35.93           C  
ATOM   2347  C   GLU A 322     -21.488 -26.895 -15.340  1.00 36.26           C  
ATOM   2348  O   GLU A 322     -21.021 -27.099 -16.464  1.00 37.49           O  
ATOM   2349  CB  GLU A 322     -19.686 -27.858 -13.891  1.00 36.24           C  
ATOM   2350  CG  GLU A 322     -20.432 -29.133 -13.549  1.00 41.60           C  
ATOM   2351  CD  GLU A 322     -20.791 -29.232 -12.066  1.00 50.81           C  
ATOM   2352  OE1 GLU A 322     -21.414 -28.287 -11.530  1.00 53.16           O  
ATOM   2353  OE2 GLU A 322     -20.460 -30.267 -11.434  1.00 53.19           O  
ATOM   2354  N   ASP A 323     -22.793 -26.914 -15.096  1.00 36.57           N  
ATOM   2355  CA  ASP A 323     -23.730 -27.106 -16.195  1.00 37.46           C  
ATOM   2356  C   ASP A 323     -24.029 -25.769 -16.865  1.00 36.72           C  
ATOM   2357  O   ASP A 323     -25.154 -25.237 -16.776  1.00 36.65           O  
ATOM   2358  CB  ASP A 323     -25.014 -27.800 -15.737  1.00 38.49           C  
ATOM   2359  CG  ASP A 323     -25.670 -28.595 -16.858  1.00 42.01           C  
ATOM   2360  OD1 ASP A 323     -26.005 -27.993 -17.901  1.00 45.43           O  
ATOM   2361  OD2 ASP A 323     -25.838 -29.828 -16.701  1.00 46.39           O  
ATOM   2362  N   VAL A 324     -23.000 -25.232 -17.524  1.00 34.87           N  
ATOM   2363  CA  VAL A 324     -23.096 -23.960 -18.232  1.00 32.23           C  
ATOM   2364  C   VAL A 324     -22.818 -24.205 -19.713  1.00 30.37           C  
ATOM   2365  O   VAL A 324     -21.685 -24.501 -20.080  1.00 31.71           O  
ATOM   2366  CB  VAL A 324     -22.086 -22.906 -17.708  1.00 31.95           C  
ATOM   2367  CG1 VAL A 324     -22.654 -21.512 -17.873  1.00 34.06           C  
ATOM   2368  CG2 VAL A 324     -21.717 -23.150 -16.245  1.00 33.21           C  
ATOM   2369  N   PRO A 325     -23.850 -24.087 -20.567  1.00 27.87           N  
ATOM   2370  CA  PRO A 325     -23.690 -24.277 -22.013  1.00 27.31           C  
ATOM   2371  C   PRO A 325     -22.840 -23.196 -22.704  1.00 27.66           C  
ATOM   2372  O   PRO A 325     -22.877 -22.019 -22.333  1.00 25.88           O  
ATOM   2373  CB  PRO A 325     -25.128 -24.232 -22.532  1.00 27.41           C  
ATOM   2374  CG  PRO A 325     -25.865 -23.425 -21.513  1.00 25.93           C  
ATOM   2375  CD  PRO A 325     -25.239 -23.756 -20.203  1.00 26.09           C  
ATOM   2376  N   LYS A 326     -22.104 -23.615 -23.728  1.00 29.50           N  
ATOM   2377  CA  LYS A 326     -21.116 -22.766 -24.383  1.00 30.61           C  
ATOM   2378  C   LYS A 326     -21.726 -21.693 -25.280  1.00 28.92           C  
ATOM   2379  O   LYS A 326     -20.994 -20.878 -25.841  1.00 29.27           O  
ATOM   2380  CB  LYS A 326     -20.080 -23.616 -25.142  1.00 30.99           C  
ATOM   2381  CG  LYS A 326     -19.318 -24.588 -24.234  1.00 34.11           C  
ATOM   2382  CD  LYS A 326     -18.080 -25.245 -24.881  1.00 34.18           C  
ATOM   2383  CE  LYS A 326     -17.452 -26.288 -23.922  1.00 33.68           C  
ATOM   2384  NZ  LYS A 326     -16.268 -27.013 -24.472  1.00 32.95           N  
ATOM   2385  N   HIS A 327     -23.054 -21.676 -25.404  1.00 27.41           N  
ATOM   2386  CA  HIS A 327     -23.715 -20.638 -26.208  1.00 26.84           C  
ATOM   2387  C   HIS A 327     -24.211 -19.416 -25.413  1.00 24.53           C  
ATOM   2388  O   HIS A 327     -24.565 -18.380 -26.012  1.00 21.19           O  
ATOM   2389  CB  HIS A 327     -24.840 -21.230 -27.049  1.00 28.35           C  
ATOM   2390  CG  HIS A 327     -26.036 -21.649 -26.255  1.00 34.87           C  
ATOM   2391  ND1 HIS A 327     -26.018 -22.725 -25.391  1.00 40.15           N  
ATOM   2392  CD2 HIS A 327     -27.296 -21.152 -26.216  1.00 37.73           C  
ATOM   2393  CE1 HIS A 327     -27.216 -22.870 -24.852  1.00 41.24           C  
ATOM   2394  NE2 HIS A 327     -28.010 -21.929 -25.336  1.00 40.02           N  
ATOM   2395  N   PHE A 328     -24.216 -19.554 -24.079  1.00 24.55           N  
ATOM   2396  CA  PHE A 328     -24.590 -18.495 -23.130  1.00 23.07           C  
ATOM   2397  C   PHE A 328     -23.716 -17.253 -23.267  1.00 22.90           C  
ATOM   2398  O   PHE A 328     -22.505 -17.310 -23.051  1.00 21.95           O  
ATOM   2399  CB  PHE A 328     -24.481 -19.026 -21.709  1.00 23.96           C  
ATOM   2400  CG  PHE A 328     -25.717 -19.706 -21.210  1.00 25.42           C  
ATOM   2401  CD1 PHE A 328     -25.891 -19.917 -19.840  1.00 29.69           C  
ATOM   2402  CD2 PHE A 328     -26.714 -20.123 -22.091  1.00 25.64           C  
ATOM   2403  CE1 PHE A 328     -27.033 -20.555 -19.349  1.00 33.06           C  
ATOM   2404  CE2 PHE A 328     -27.866 -20.760 -21.616  1.00 28.91           C  
ATOM   2405  CZ  PHE A 328     -28.026 -20.973 -20.243  1.00 31.47           C  
ATOM   2406  N   LYS A 329     -24.347 -16.129 -23.599  1.00 24.28           N  
ATOM   2407  CA  LYS A 329     -23.639 -14.914 -24.022  1.00 26.91           C  
ATOM   2408  C   LYS A 329     -23.214 -14.000 -22.856  1.00 28.50           C  
ATOM   2409  O   LYS A 329     -23.287 -12.757 -22.940  1.00 27.71           O  
ATOM   2410  CB  LYS A 329     -24.496 -14.142 -25.042  1.00 26.82           C  
ATOM   2411  CG  LYS A 329     -25.048 -15.002 -26.194  1.00 29.64           C  
ATOM   2412  CD  LYS A 329     -24.008 -15.245 -27.291  1.00 30.88           C  
ATOM   2413  CE  LYS A 329     -23.898 -14.033 -28.222  1.00 32.03           C  
ATOM   2414  NZ  LYS A 329     -22.750 -14.134 -29.180  1.00 38.70           N  
ATOM   2415  N   TRP A 330     -22.758 -14.625 -21.775  1.00 29.58           N  
ATOM   2416  CA  TRP A 330     -22.397 -13.892 -20.576  1.00 31.31           C  
ATOM   2417  C   TRP A 330     -21.065 -13.178 -20.754  1.00 32.46           C  
ATOM   2418  O   TRP A 330     -20.067 -13.779 -21.176  1.00 32.39           O  
ATOM   2419  CB  TRP A 330     -22.378 -14.810 -19.351  1.00 32.68           C  
ATOM   2420  CG  TRP A 330     -23.722 -15.410 -19.020  1.00 33.84           C  
ATOM   2421  CD1 TRP A 330     -24.918 -15.137 -19.622  1.00 35.62           C  
ATOM   2422  CD2 TRP A 330     -24.006 -16.354 -17.983  1.00 35.48           C  
ATOM   2423  NE1 TRP A 330     -25.924 -15.865 -19.039  1.00 36.18           N  
ATOM   2424  CE2 TRP A 330     -25.392 -16.621 -18.029  1.00 39.16           C  
ATOM   2425  CE3 TRP A 330     -23.223 -17.010 -17.027  1.00 31.11           C  
ATOM   2426  CZ2 TRP A 330     -26.011 -17.516 -17.153  1.00 38.69           C  
ATOM   2427  CZ3 TRP A 330     -23.835 -17.893 -16.162  1.00 33.14           C  
ATOM   2428  CH2 TRP A 330     -25.217 -18.136 -16.226  1.00 36.05           C  
ATOM   2429  N   GLN A 331     -21.093 -11.878 -20.457  1.00 33.06           N  
ATOM   2430  CA  GLN A 331     -19.924 -11.011 -20.480  1.00 31.88           C  
ATOM   2431  C   GLN A 331     -19.373 -10.826 -19.063  1.00 32.59           C  
ATOM   2432  O   GLN A 331     -18.165 -10.663 -18.879  1.00 35.38           O  
ATOM   2433  CB  GLN A 331     -20.264  -9.661 -21.121  1.00 31.70           C  
ATOM   2434  CG  GLN A 331     -20.549  -9.720 -22.626  1.00 31.27           C  
ATOM   2435  CD  GLN A 331     -20.975  -8.371 -23.224  1.00 31.70           C  
ATOM   2436  OE1 GLN A 331     -21.565  -7.525 -22.545  1.00 32.34           O  
ATOM   2437  NE2 GLN A 331     -20.686  -8.180 -24.509  1.00 22.16           N  
ATOM   2438  N   SER A 332     -20.242 -10.861 -18.057  1.00 31.70           N  
ATOM   2439  CA  SER A 332     -19.762 -10.903 -16.671  1.00 32.81           C  
ATOM   2440  C   SER A 332     -20.438 -11.991 -15.842  1.00 33.04           C  
ATOM   2441  O   SER A 332     -21.548 -12.422 -16.161  1.00 32.51           O  
ATOM   2442  CB  SER A 332     -19.955  -9.553 -15.985  1.00 33.41           C  
ATOM   2443  OG  SER A 332     -21.315  -9.360 -15.650  1.00 33.28           O  
ATOM   2444  N   LEU A 333     -19.762 -12.434 -14.782  1.00 31.95           N  
ATOM   2445  CA  LEU A 333     -20.392 -13.275 -13.770  1.00 29.62           C  
ATOM   2446  C   LEU A 333     -19.951 -12.873 -12.382  1.00 29.91           C  
ATOM   2447  O   LEU A 333     -18.751 -12.748 -12.123  1.00 31.46           O  
ATOM   2448  CB  LEU A 333     -20.086 -14.756 -13.995  1.00 28.85           C  
ATOM   2449  CG  LEU A 333     -20.694 -15.687 -12.937  1.00 23.07           C  
ATOM   2450  CD1 LEU A 333     -22.223 -15.829 -13.085  1.00  4.78           C  
ATOM   2451  CD2 LEU A 333     -19.999 -17.031 -12.960  1.00 19.24           C  
ATOM   2452  N   SER A 334     -20.933 -12.692 -11.499  1.00 29.94           N  
ATOM   2453  CA  SER A 334     -20.697 -12.361 -10.087  1.00 29.70           C  
ATOM   2454  C   SER A 334     -21.209 -13.419  -9.106  1.00 28.96           C  
ATOM   2455  O   SER A 334     -22.397 -13.729  -9.069  1.00 26.59           O  
ATOM   2456  CB  SER A 334     -21.328 -11.017  -9.745  1.00 30.29           C  
ATOM   2457  OG  SER A 334     -20.600 -10.406  -8.710  1.00 33.20           O  
ATOM   2458  N   ILE A 335     -20.290 -13.947  -8.304  1.00 29.76           N  
ATOM   2459  CA  ILE A 335     -20.582 -14.973  -7.299  1.00 29.43           C  
ATOM   2460  C   ILE A 335     -20.131 -14.485  -5.920  1.00 29.08           C  
ATOM   2461  O   ILE A 335     -18.930 -14.410  -5.629  1.00 29.03           O  
ATOM   2462  CB  ILE A 335     -19.864 -16.306  -7.643  1.00 30.67           C  
ATOM   2463  CG1 ILE A 335     -20.253 -16.806  -9.047  1.00 31.71           C  
ATOM   2464  CG2 ILE A 335     -20.111 -17.351  -6.564  1.00 28.20           C  
ATOM   2465  CD1 ILE A 335     -21.765 -16.947  -9.304  1.00 31.14           C  
ATOM   2466  N   ILE A 336     -21.104 -14.152  -5.076  1.00 27.78           N  
ATOM   2467  CA  ILE A 336     -20.830 -13.499  -3.794  1.00 25.07           C  
ATOM   2468  C   ILE A 336     -21.575 -14.174  -2.656  1.00 24.85           C  
ATOM   2469  O   ILE A 336     -22.740 -14.558  -2.806  1.00 25.55           O  
ATOM   2470  CB  ILE A 336     -21.254 -12.019  -3.832  1.00 26.32           C  
ATOM   2471  CG1 ILE A 336     -20.531 -11.265  -4.961  1.00 25.63           C  
ATOM   2472  CG2 ILE A 336     -21.020 -11.356  -2.488  1.00 25.63           C  
ATOM   2473  CD1 ILE A 336     -21.176  -9.962  -5.336  1.00 19.35           C  
ATOM   2474  N   ARG A 337     -20.893 -14.302  -1.519  1.00 24.28           N  
ATOM   2475  CA  ARG A 337     -21.428 -14.930  -0.297  1.00 24.21           C  
ATOM   2476  C   ARG A 337     -22.214 -16.207  -0.577  1.00 24.32           C  
ATOM   2477  O   ARG A 337     -23.296 -16.401  -0.039  1.00 25.49           O  
ATOM   2478  CB  ARG A 337     -22.265 -13.932   0.503  1.00 21.98           C  
ATOM   2479  CG  ARG A 337     -21.496 -12.679   0.923  1.00 24.63           C  
ATOM   2480  CD  ARG A 337     -22.411 -11.545   1.394  1.00 26.68           C  
ATOM   2481  NE  ARG A 337     -23.108 -11.925   2.619  1.00 43.00           N  
ATOM   2482  CZ  ARG A 337     -24.357 -12.381   2.679  1.00 45.11           C  
ATOM   2483  NH1 ARG A 337     -24.880 -12.713   3.849  1.00 48.67           N  
ATOM   2484  NH2 ARG A 337     -25.088 -12.502   1.579  1.00 48.35           N  
ATOM   2485  N   CYS A 338     -21.655 -17.075  -1.420  1.00 25.05           N  
ATOM   2486  CA  CYS A 338     -22.356 -18.278  -1.882  1.00 25.07           C  
ATOM   2487  C   CYS A 338     -21.851 -19.544  -1.232  1.00 24.30           C  
ATOM   2488  O   CYS A 338     -21.076 -19.477  -0.288  1.00 27.40           O  
ATOM   2489  CB  CYS A 338     -22.305 -18.393  -3.402  1.00 24.27           C  
ATOM   2490  SG  CYS A 338     -23.566 -17.384  -4.148  1.00 24.20           S  
ATOM   2491  N   GLN A 339     -22.293 -20.695  -1.733  1.00 23.40           N  
ATOM   2492  CA  GLN A 339     -22.020 -21.958  -1.044  1.00 23.48           C  
ATOM   2493  C   GLN A 339     -21.384 -23.047  -1.927  1.00 23.12           C  
ATOM   2494  O   GLN A 339     -21.781 -24.216  -1.888  1.00 23.49           O  
ATOM   2495  CB  GLN A 339     -23.289 -22.466  -0.341  1.00 24.22           C  
ATOM   2496  CG  GLN A 339     -23.889 -21.468   0.641  1.00 23.07           C  
ATOM   2497  CD  GLN A 339     -24.268 -22.094   1.959  1.00 28.68           C  
ATOM   2498  OE1 GLN A 339     -25.029 -21.512   2.724  1.00 39.09           O  
ATOM   2499  NE2 GLN A 339     -23.737 -23.281   2.241  1.00 31.74           N  
ATOM   2500  N   LEU A 340     -20.373 -22.660  -2.695  1.00 21.64           N  
ATOM   2501  CA  LEU A 340     -19.681 -23.592  -3.554  1.00 21.83           C  
ATOM   2502  C   LEU A 340     -18.735 -24.500  -2.783  1.00 23.42           C  
ATOM   2503  O   LEU A 340     -17.962 -24.050  -1.935  1.00 25.15           O  
ATOM   2504  CB  LEU A 340     -18.938 -22.837  -4.637  1.00 22.18           C  
ATOM   2505  CG  LEU A 340     -19.686 -22.609  -5.952  1.00 24.00           C  
ATOM   2506  CD1 LEU A 340     -21.106 -22.071  -5.791  1.00 23.87           C  
ATOM   2507  CD2 LEU A 340     -18.858 -21.673  -6.782  1.00 24.78           C  
ATOM   2508  N   LYS A 341     -18.818 -25.789  -3.084  1.00 24.65           N  
ATOM   2509  CA  LYS A 341     -18.041 -26.814  -2.408  1.00 25.24           C  
ATOM   2510  C   LYS A 341     -16.812 -27.217  -3.256  1.00 26.96           C  
ATOM   2511  O   LYS A 341     -15.845 -27.807  -2.738  1.00 26.89           O  
ATOM   2512  CB  LYS A 341     -18.951 -28.011  -2.099  1.00 23.16           C  
ATOM   2513  CG  LYS A 341     -18.343 -29.056  -1.191  1.00 24.08           C  
ATOM   2514  CD  LYS A 341     -19.212 -30.307  -1.089  1.00 25.95           C  
ATOM   2515  CE  LYS A 341     -18.352 -31.582  -0.948  1.00 27.73           C  
ATOM   2516  NZ  LYS A 341     -17.805 -32.076  -2.272  1.00 27.87           N  
ATOM   2517  N   GLN A 342     -16.866 -26.894  -4.552  1.00 28.00           N  
ATOM   2518  CA  GLN A 342     -15.746 -27.068  -5.495  1.00 28.99           C  
ATOM   2519  C   GLN A 342     -15.703 -25.845  -6.405  1.00 28.09           C  
ATOM   2520  O   GLN A 342     -16.749 -25.269  -6.740  1.00 28.41           O  
ATOM   2521  CB  GLN A 342     -15.918 -28.317  -6.381  1.00 29.80           C  
ATOM   2522  CG  GLN A 342     -16.046 -29.664  -5.657  1.00 38.43           C  
ATOM   2523  CD  GLN A 342     -14.706 -30.354  -5.394  1.00 45.46           C  
ATOM   2524  OE1 GLN A 342     -13.923 -30.595  -6.315  1.00 46.86           O  
ATOM   2525  NE2 GLN A 342     -14.455 -30.701  -4.131  1.00 50.76           N  
ATOM   2526  N   PHE A 343     -14.502 -25.454  -6.819  1.00 25.98           N  
ATOM   2527  CA  PHE A 343     -14.363 -24.346  -7.751  1.00 24.10           C  
ATOM   2528  C   PHE A 343     -15.176 -24.591  -9.023  1.00 25.01           C  
ATOM   2529  O   PHE A 343     -15.118 -25.689  -9.575  1.00 25.49           O  
ATOM   2530  CB  PHE A 343     -12.899 -24.128  -8.117  1.00 22.24           C  
ATOM   2531  CG  PHE A 343     -12.631 -22.777  -8.673  1.00 18.76           C  
ATOM   2532  CD1 PHE A 343     -12.465 -21.690  -7.825  1.00  8.17           C  
ATOM   2533  CD2 PHE A 343     -12.583 -22.575 -10.050  1.00 19.58           C  
ATOM   2534  CE1 PHE A 343     -12.235 -20.427  -8.330  1.00 14.65           C  
ATOM   2535  CE2 PHE A 343     -12.352 -21.302 -10.577  1.00 16.40           C  
ATOM   2536  CZ  PHE A 343     -12.174 -20.226  -9.716  1.00 15.10           C  
ATOM   2537  N   PRO A 344     -15.933 -23.572  -9.495  1.00 25.68           N  
ATOM   2538  CA  PRO A 344     -16.699 -23.694 -10.733  1.00 25.71           C  
ATOM   2539  C   PRO A 344     -15.776 -24.103 -11.847  1.00 26.61           C  
ATOM   2540  O   PRO A 344     -14.562 -23.964 -11.727  1.00 26.89           O  
ATOM   2541  CB  PRO A 344     -17.155 -22.263 -11.011  1.00 24.84           C  
ATOM   2542  CG  PRO A 344     -17.204 -21.641  -9.707  1.00 25.01           C  
ATOM   2543  CD  PRO A 344     -16.094 -22.233  -8.902  1.00 25.92           C  
ATOM   2544  N   THR A 345     -16.345 -24.600 -12.927  1.00 28.43           N  
ATOM   2545  CA  THR A 345     -15.539 -24.994 -14.058  1.00 32.02           C  
ATOM   2546  C   THR A 345     -16.268 -24.650 -15.356  1.00 32.12           C  
ATOM   2547  O   THR A 345     -17.207 -25.335 -15.768  1.00 30.89           O  
ATOM   2548  CB  THR A 345     -15.083 -26.471 -13.937  1.00 33.08           C  
ATOM   2549  OG1 THR A 345     -14.487 -26.902 -15.168  1.00 42.75           O  
ATOM   2550  CG2 THR A 345     -16.235 -27.396 -13.548  1.00 32.44           C  
ATOM   2551  N   LEU A 346     -15.830 -23.560 -15.976  1.00 33.63           N  
ATOM   2552  CA  LEU A 346     -16.586 -22.935 -17.061  1.00 36.15           C  
ATOM   2553  C   LEU A 346     -15.711 -22.675 -18.279  1.00 36.50           C  
ATOM   2554  O   LEU A 346     -14.529 -23.025 -18.290  1.00 36.84           O  
ATOM   2555  CB  LEU A 346     -17.201 -21.602 -16.602  1.00 36.24           C  
ATOM   2556  CG  LEU A 346     -17.508 -21.237 -15.148  1.00 35.18           C  
ATOM   2557  CD1 LEU A 346     -16.301 -20.555 -14.518  1.00 34.55           C  
ATOM   2558  CD2 LEU A 346     -18.712 -20.304 -15.110  1.00 36.74           C  
ATOM   2559  N   ASP A 347     -16.295 -22.052 -19.300  1.00 36.95           N  
ATOM   2560  CA  ASP A 347     -15.557 -21.686 -20.505  1.00 39.34           C  
ATOM   2561  C   ASP A 347     -16.400 -20.871 -21.476  1.00 38.63           C  
ATOM   2562  O   ASP A 347     -16.282 -21.021 -22.697  1.00 38.63           O  
ATOM   2563  CB  ASP A 347     -15.014 -22.935 -21.203  1.00 40.12           C  
ATOM   2564  CG  ASP A 347     -16.017 -24.057 -21.227  1.00 45.14           C  
ATOM   2565  OD1 ASP A 347     -15.605 -25.231 -21.096  1.00 50.85           O  
ATOM   2566  OD2 ASP A 347     -17.225 -23.759 -21.355  1.00 54.80           O  
ATOM   2567  N   LEU A 348     -17.256 -20.013 -20.931  1.00 38.09           N  
ATOM   2568  CA  LEU A 348     -18.093 -19.152 -21.758  1.00 36.28           C  
ATOM   2569  C   LEU A 348     -17.183 -18.205 -22.512  1.00 34.41           C  
ATOM   2570  O   LEU A 348     -16.402 -17.476 -21.892  1.00 35.01           O  
ATOM   2571  CB  LEU A 348     -19.088 -18.372 -20.904  1.00 37.13           C  
ATOM   2572  CG  LEU A 348     -19.899 -19.261 -19.971  1.00 37.03           C  
ATOM   2573  CD1 LEU A 348     -20.154 -18.568 -18.643  1.00 39.71           C  
ATOM   2574  CD2 LEU A 348     -21.179 -19.688 -20.658  1.00 41.39           C  
ATOM   2575  N   PRO A 349     -17.263 -18.243 -23.853  1.00 32.07           N  
ATOM   2576  CA  PRO A 349     -16.403 -17.524 -24.789  1.00 30.30           C  
ATOM   2577  C   PRO A 349     -16.305 -16.002 -24.574  1.00 28.54           C  
ATOM   2578  O   PRO A 349     -15.208 -15.444 -24.637  1.00 27.32           O  
ATOM   2579  CB  PRO A 349     -17.039 -17.833 -26.154  1.00 29.83           C  
ATOM   2580  CG  PRO A 349     -18.409 -18.315 -25.856  1.00 31.43           C  
ATOM   2581  CD  PRO A 349     -18.265 -19.051 -24.567  1.00 32.21           C  
ATOM   2582  N   PHE A 350     -17.427 -15.340 -24.323  1.00 26.91           N  
ATOM   2583  CA  PHE A 350     -17.436 -13.883 -24.291  1.00 28.12           C  
ATOM   2584  C   PHE A 350     -17.287 -13.322 -22.873  1.00 28.53           C  
ATOM   2585  O   PHE A 350     -17.387 -12.103 -22.671  1.00 29.97           O  
ATOM   2586  CB  PHE A 350     -18.717 -13.345 -24.938  1.00 30.16           C  
ATOM   2587  CG  PHE A 350     -18.921 -13.798 -26.368  1.00 34.61           C  
ATOM   2588  CD1 PHE A 350     -19.353 -15.104 -26.652  1.00 34.54           C  
ATOM   2589  CD2 PHE A 350     -18.704 -12.913 -27.431  1.00 34.23           C  
ATOM   2590  CE1 PHE A 350     -19.537 -15.527 -27.964  1.00 34.16           C  
ATOM   2591  CE2 PHE A 350     -18.894 -13.325 -28.747  1.00 35.25           C  
ATOM   2592  CZ  PHE A 350     -19.312 -14.639 -29.013  1.00 33.93           C  
ATOM   2593  N   LEU A 351     -17.038 -14.209 -21.905  1.00 27.34           N  
ATOM   2594  CA  LEU A 351     -16.910 -13.828 -20.502  1.00 25.58           C  
ATOM   2595  C   LEU A 351     -15.687 -12.957 -20.234  1.00 26.94           C  
ATOM   2596  O   LEU A 351     -14.557 -13.449 -20.205  1.00 28.87           O  
ATOM   2597  CB  LEU A 351     -16.866 -15.071 -19.620  1.00 24.89           C  
ATOM   2598  CG  LEU A 351     -17.097 -14.821 -18.132  1.00 22.43           C  
ATOM   2599  CD1 LEU A 351     -18.537 -14.379 -17.870  1.00 28.05           C  
ATOM   2600  CD2 LEU A 351     -16.785 -16.063 -17.355  1.00 24.98           C  
ATOM   2601  N   LYS A 352     -15.936 -11.664 -20.030  1.00 25.90           N  
ATOM   2602  CA  LYS A 352     -14.888 -10.681 -19.805  1.00 25.78           C  
ATOM   2603  C   LYS A 352     -14.480 -10.631 -18.340  1.00 25.41           C  
ATOM   2604  O   LYS A 352     -13.290 -10.691 -18.001  1.00 25.70           O  
ATOM   2605  CB  LYS A 352     -15.356  -9.293 -20.251  1.00 26.06           C  
ATOM   2606  CG  LYS A 352     -15.189  -8.977 -21.745  1.00 30.55           C  
ATOM   2607  CD  LYS A 352     -15.722  -7.572 -22.102  1.00 29.70           C  
ATOM   2608  CE  LYS A 352     -14.880  -6.444 -21.473  1.00 37.48           C  
ATOM   2609  NZ  LYS A 352     -15.645  -5.171 -21.235  1.00 35.34           N  
ATOM   2610  N   SER A 353     -15.466 -10.502 -17.464  1.00 24.92           N  
ATOM   2611  CA  SER A 353     -15.162 -10.359 -16.053  1.00 26.26           C  
ATOM   2612  C   SER A 353     -15.685 -11.509 -15.238  1.00 25.65           C  
ATOM   2613  O   SER A 353     -16.783 -11.997 -15.486  1.00 28.57           O  
ATOM   2614  CB  SER A 353     -15.760  -9.072 -15.515  1.00 26.87           C  
ATOM   2615  OG  SER A 353     -15.671  -9.066 -14.104  1.00 31.92           O  
ATOM   2616  N   LEU A 354     -14.906 -11.923 -14.248  1.00 24.73           N  
ATOM   2617  CA  LEU A 354     -15.368 -12.932 -13.293  1.00 24.51           C  
ATOM   2618  C   LEU A 354     -14.994 -12.624 -11.851  1.00 23.23           C  
ATOM   2619  O   LEU A 354     -13.826 -12.393 -11.530  1.00 22.81           O  
ATOM   2620  CB  LEU A 354     -14.865 -14.328 -13.679  1.00 25.67           C  
ATOM   2621  CG  LEU A 354     -15.300 -15.517 -12.819  1.00 22.89           C  
ATOM   2622  CD1 LEU A 354     -16.801 -15.536 -12.651  1.00 29.01           C  
ATOM   2623  CD2 LEU A 354     -14.832 -16.799 -13.453  1.00 23.32           C  
ATOM   2624  N   THR A 355     -16.009 -12.646 -10.995  1.00 22.61           N  
ATOM   2625  CA  THR A 355     -15.867 -12.357  -9.579  1.00 22.63           C  
ATOM   2626  C   THR A 355     -16.401 -13.530  -8.802  1.00 21.83           C  
ATOM   2627  O   THR A 355     -17.519 -13.975  -9.035  1.00 22.94           O  
ATOM   2628  CB  THR A 355     -16.674 -11.108  -9.187  1.00 23.22           C  
ATOM   2629  OG1 THR A 355     -16.307 -10.020 -10.042  1.00 31.70           O  
ATOM   2630  CG2 THR A 355     -16.394 -10.711  -7.761  1.00 21.88           C  
ATOM   2631  N   LEU A 356     -15.602 -14.033  -7.880  1.00 22.39           N  
ATOM   2632  CA  LEU A 356     -16.057 -15.067  -6.968  1.00 23.28           C  
ATOM   2633  C   LEU A 356     -15.496 -14.720  -5.607  1.00 24.79           C  
ATOM   2634  O   LEU A 356     -14.305 -14.921  -5.339  1.00 24.85           O  
ATOM   2635  CB  LEU A 356     -15.595 -16.454  -7.432  1.00 22.03           C  
ATOM   2636  CG  LEU A 356     -16.181 -17.700  -6.753  1.00 20.58           C  
ATOM   2637  CD1 LEU A 356     -16.043 -18.910  -7.657  1.00  8.35           C  
ATOM   2638  CD2 LEU A 356     -15.573 -17.993  -5.378  1.00 17.09           C  
ATOM   2639  N   THR A 357     -16.362 -14.188  -4.753  1.00 27.47           N  
ATOM   2640  CA  THR A 357     -15.923 -13.583  -3.496  1.00 30.18           C  
ATOM   2641  C   THR A 357     -16.795 -13.937  -2.303  1.00 29.30           C  
ATOM   2642  O   THR A 357     -17.994 -14.146  -2.453  1.00 31.91           O  
ATOM   2643  CB  THR A 357     -15.847 -12.038  -3.624  1.00 30.70           C  
ATOM   2644  OG1 THR A 357     -15.812 -11.443  -2.322  1.00 33.95           O  
ATOM   2645  CG2 THR A 357     -17.052 -11.500  -4.367  1.00 32.50           C  
ATOM   2646  N   MET A 358     -16.178 -13.984  -1.124  1.00 28.96           N  
ATOM   2647  CA  MET A 358     -16.875 -14.242   0.133  1.00 30.65           C  
ATOM   2648  C   MET A 358     -17.624 -15.565   0.102  1.00 29.57           C  
ATOM   2649  O   MET A 358     -18.848 -15.598   0.090  1.00 29.71           O  
ATOM   2650  CB  MET A 358     -17.834 -13.103   0.462  1.00 28.95           C  
ATOM   2651  CG  MET A 358     -17.151 -11.806   0.759  1.00 34.87           C  
ATOM   2652  SD  MET A 358     -17.843 -11.034   2.225  1.00 39.17           S  
ATOM   2653  CE  MET A 358     -17.216 -12.113   3.522  1.00 39.09           C  
ATOM   2654  N   ASN A 359     -16.883 -16.662   0.103  1.00 29.52           N  
ATOM   2655  CA  ASN A 359     -17.499 -17.955  -0.119  1.00 30.08           C  
ATOM   2656  C   ASN A 359     -17.573 -18.828   1.126  1.00 32.26           C  
ATOM   2657  O   ASN A 359     -16.549 -19.186   1.710  1.00 32.85           O  
ATOM   2658  CB  ASN A 359     -16.804 -18.699  -1.257  1.00 27.25           C  
ATOM   2659  CG  ASN A 359     -17.621 -19.852  -1.759  1.00 28.24           C  
ATOM   2660  OD1 ASN A 359     -17.277 -21.018  -1.540  1.00 24.78           O  
ATOM   2661  ND2 ASN A 359     -18.732 -19.540  -2.422  1.00 30.46           N  
ATOM   2662  N   LYS A 360     -18.805 -19.168   1.501  1.00 35.33           N  
ATOM   2663  CA  LYS A 360     -19.133 -20.028   2.645  1.00 37.97           C  
ATOM   2664  C   LYS A 360     -17.998 -20.945   3.100  1.00 38.68           C  
ATOM   2665  O   LYS A 360     -17.508 -20.827   4.232  1.00 40.51           O  
ATOM   2666  CB  LYS A 360     -20.378 -20.874   2.323  1.00 38.04           C  
ATOM   2667  CG  LYS A 360     -21.085 -21.492   3.539  1.00 43.42           C  
ATOM   2668  CD  LYS A 360     -20.591 -22.903   3.880  1.00 44.44           C  
ATOM   2669  CE  LYS A 360     -21.185 -23.378   5.201  1.00 45.57           C  
ATOM   2670  NZ  LYS A 360     -22.654 -23.593   5.103  1.00 47.15           N  
ATOM   2671  N   GLY A 361     -17.596 -21.856   2.218  1.00 37.23           N  
ATOM   2672  CA  GLY A 361     -16.629 -22.885   2.569  1.00 36.44           C  
ATOM   2673  C   GLY A 361     -15.220 -22.508   2.185  1.00 35.39           C  
ATOM   2674  O   GLY A 361     -14.854 -21.333   2.208  1.00 34.63           O  
ATOM   2675  N   SER A 362     -14.428 -23.514   1.833  1.00 35.50           N  
ATOM   2676  CA  SER A 362     -13.046 -23.283   1.425  1.00 35.90           C  
ATOM   2677  C   SER A 362     -12.658 -24.059   0.161  1.00 36.58           C  
ATOM   2678  O   SER A 362     -11.872 -25.006   0.228  1.00 38.41           O  
ATOM   2679  CB  SER A 362     -12.085 -23.605   2.574  1.00 34.76           C  
ATOM   2680  OG  SER A 362     -10.757 -23.234   2.242  1.00 28.71           O  
ATOM   2681  N   ILE A 363     -13.189 -23.652  -0.990  1.00 35.86           N  
ATOM   2682  CA  ILE A 363     -12.844 -24.314  -2.249  1.00 35.50           C  
ATOM   2683  C   ILE A 363     -11.341 -24.237  -2.559  1.00 35.81           C  
ATOM   2684  O   ILE A 363     -10.557 -23.691  -1.777  1.00 35.52           O  
ATOM   2685  CB  ILE A 363     -13.640 -23.747  -3.446  1.00 34.73           C  
ATOM   2686  CG1 ILE A 363     -13.410 -22.241  -3.561  1.00 32.43           C  
ATOM   2687  CG2 ILE A 363     -15.121 -24.094  -3.321  1.00 33.70           C  
ATOM   2688  CD1 ILE A 363     -14.133 -21.590  -4.716  1.00 39.59           C  
ATOM   2689  N   SER A 364     -10.953 -24.799  -3.700  1.00 35.48           N  
ATOM   2690  CA  SER A 364      -9.581 -24.717  -4.194  1.00 33.84           C  
ATOM   2691  C   SER A 364      -9.611 -24.422  -5.686  1.00 32.96           C  
ATOM   2692  O   SER A 364     -10.519 -24.859  -6.399  1.00 30.05           O  
ATOM   2693  CB  SER A 364      -8.816 -26.005  -3.907  1.00 32.80           C  
ATOM   2694  OG  SER A 364      -9.688 -27.126  -3.959  1.00 36.08           O  
ATOM   2695  N   PHE A 365      -8.621 -23.660  -6.149  1.00 34.37           N  
ATOM   2696  CA  PHE A 365      -8.561 -23.260  -7.545  1.00 33.57           C  
ATOM   2697  C   PHE A 365      -8.732 -24.470  -8.439  1.00 31.63           C  
ATOM   2698  O   PHE A 365      -8.361 -25.579  -8.068  1.00 32.08           O  
ATOM   2699  CB  PHE A 365      -7.249 -22.540  -7.877  1.00 33.97           C  
ATOM   2700  CG  PHE A 365      -7.190 -22.037  -9.296  1.00 33.68           C  
ATOM   2701  CD1 PHE A 365      -8.072 -21.049  -9.737  1.00 34.39           C  
ATOM   2702  CD2 PHE A 365      -6.281 -22.570 -10.197  1.00 36.19           C  
ATOM   2703  CE1 PHE A 365      -8.040 -20.589 -11.053  1.00 36.99           C  
ATOM   2704  CE2 PHE A 365      -6.230 -22.113 -11.527  1.00 37.29           C  
ATOM   2705  CZ  PHE A 365      -7.114 -21.121 -11.955  1.00 36.14           C  
ATOM   2706  N   LYS A 366      -9.319 -24.254  -9.604  1.00 30.63           N  
ATOM   2707  CA  LYS A 366      -9.504 -25.318 -10.570  1.00 29.66           C  
ATOM   2708  C   LYS A 366      -9.431 -24.730 -11.956  1.00 29.62           C  
ATOM   2709  O   LYS A 366     -10.159 -23.786 -12.280  1.00 27.66           O  
ATOM   2710  CB  LYS A 366     -10.843 -26.014 -10.362  1.00 29.55           C  
ATOM   2711  CG  LYS A 366     -11.060 -27.229 -11.228  1.00 29.00           C  
ATOM   2712  CD  LYS A 366     -12.492 -27.739 -11.076  1.00 33.56           C  
ATOM   2713  CE  LYS A 366     -12.883 -28.668 -12.226  1.00 35.91           C  
ATOM   2714  NZ  LYS A 366     -12.643 -28.060 -13.571  1.00 30.68           N  
ATOM   2715  N   LYS A 367      -8.533 -25.305 -12.752  1.00 31.54           N  
ATOM   2716  CA  LYS A 367      -8.303 -24.939 -14.151  1.00 33.30           C  
ATOM   2717  C   LYS A 367      -9.593 -24.655 -14.940  1.00 32.73           C  
ATOM   2718  O   LYS A 367     -10.591 -25.391 -14.832  1.00 31.94           O  
ATOM   2719  CB  LYS A 367      -7.466 -26.029 -14.846  1.00 35.38           C  
ATOM   2720  CG  LYS A 367      -5.941 -25.994 -14.566  1.00 40.14           C  
ATOM   2721  CD  LYS A 367      -5.559 -26.406 -13.128  1.00 45.98           C  
ATOM   2722  CE  LYS A 367      -4.036 -26.441 -12.941  1.00 45.35           C  
ATOM   2723  NZ  LYS A 367      -3.628 -26.619 -11.507  1.00 49.29           N  
ATOM   2724  N   VAL A 368      -9.562 -23.577 -15.722  1.00 32.53           N  
ATOM   2725  CA  VAL A 368     -10.724 -23.120 -16.492  1.00 32.19           C  
ATOM   2726  C   VAL A 368     -10.235 -22.302 -17.691  1.00 32.32           C  
ATOM   2727  O   VAL A 368      -9.248 -21.580 -17.562  1.00 33.84           O  
ATOM   2728  CB  VAL A 368     -11.720 -22.315 -15.595  1.00 31.63           C  
ATOM   2729  CG1 VAL A 368     -10.991 -21.316 -14.703  1.00 28.10           C  
ATOM   2730  CG2 VAL A 368     -12.781 -21.625 -16.427  1.00 31.02           C  
ATOM   2731  N   ALA A 369     -10.899 -22.430 -18.847  1.00 31.05           N  
ATOM   2732  CA  ALA A 369     -10.483 -21.711 -20.069  1.00 29.78           C  
ATOM   2733  C   ALA A 369     -11.488 -20.646 -20.517  1.00 29.21           C  
ATOM   2734  O   ALA A 369     -12.529 -20.971 -21.103  1.00 28.86           O  
ATOM   2735  CB  ALA A 369     -10.188 -22.691 -21.212  1.00 29.28           C  
ATOM   2736  N   LEU A 370     -11.160 -19.378 -20.249  1.00 26.89           N  
ATOM   2737  CA  LEU A 370     -12.020 -18.243 -20.625  1.00 25.26           C  
ATOM   2738  C   LEU A 370     -11.310 -17.269 -21.562  1.00 24.29           C  
ATOM   2739  O   LEU A 370     -10.663 -16.319 -21.101  1.00 24.98           O  
ATOM   2740  CB  LEU A 370     -12.516 -17.483 -19.396  1.00 24.48           C  
ATOM   2741  CG  LEU A 370     -13.177 -18.296 -18.290  1.00 24.78           C  
ATOM   2742  CD1 LEU A 370     -13.108 -17.544 -16.974  1.00 17.53           C  
ATOM   2743  CD2 LEU A 370     -14.613 -18.637 -18.669  1.00 27.78           C  
ATOM   2744  N   PRO A 371     -11.458 -17.483 -22.882  1.00 22.70           N  
ATOM   2745  CA  PRO A 371     -10.900 -16.638 -23.947  1.00 22.08           C  
ATOM   2746  C   PRO A 371     -10.967 -15.130 -23.666  1.00 21.42           C  
ATOM   2747  O   PRO A 371      -9.941 -14.463 -23.712  1.00 20.93           O  
ATOM   2748  CB  PRO A 371     -11.782 -16.984 -25.163  1.00 23.36           C  
ATOM   2749  CG  PRO A 371     -12.899 -17.914 -24.603  1.00 22.84           C  
ATOM   2750  CD  PRO A 371     -12.252 -18.584 -23.446  1.00 20.68           C  
ATOM   2751  N   SER A 372     -12.156 -14.609 -23.361  1.00 21.59           N  
ATOM   2752  CA  SER A 372     -12.359 -13.157 -23.263  1.00 21.11           C  
ATOM   2753  C   SER A 372     -12.109 -12.562 -21.883  1.00 22.43           C  
ATOM   2754  O   SER A 372     -12.464 -11.400 -21.646  1.00 22.48           O  
ATOM   2755  CB  SER A 372     -13.770 -12.770 -23.709  1.00 20.29           C  
ATOM   2756  OG  SER A 372     -14.021 -13.187 -25.035  1.00 22.58           O  
ATOM   2757  N   LEU A 373     -11.509 -13.344 -20.981  1.00 24.01           N  
ATOM   2758  CA  LEU A 373     -11.317 -12.904 -19.593  1.00 24.31           C  
ATOM   2759  C   LEU A 373     -10.294 -11.776 -19.477  1.00 24.91           C  
ATOM   2760  O   LEU A 373      -9.142 -11.919 -19.903  1.00 26.95           O  
ATOM   2761  CB  LEU A 373     -10.932 -14.073 -18.677  1.00 23.89           C  
ATOM   2762  CG  LEU A 373     -10.773 -13.691 -17.201  1.00 23.35           C  
ATOM   2763  CD1 LEU A 373     -12.125 -13.454 -16.560  1.00 30.51           C  
ATOM   2764  CD2 LEU A 373     -10.036 -14.751 -16.438  1.00 24.99           C  
ATOM   2765  N   SER A 374     -10.724 -10.656 -18.903  1.00 23.85           N  
ATOM   2766  CA  SER A 374      -9.831  -9.535 -18.683  1.00 24.48           C  
ATOM   2767  C   SER A 374      -9.905  -9.018 -17.241  1.00 25.16           C  
ATOM   2768  O   SER A 374      -9.114  -8.152 -16.848  1.00 27.33           O  
ATOM   2769  CB  SER A 374     -10.082  -8.421 -19.709  1.00 26.11           C  
ATOM   2770  OG  SER A 374     -11.326  -7.764 -19.503  1.00 28.18           O  
ATOM   2771  N   TYR A 375     -10.833  -9.565 -16.453  1.00 23.98           N  
ATOM   2772  CA  TYR A 375     -10.972  -9.188 -15.044  1.00 21.70           C  
ATOM   2773  C   TYR A 375     -11.289 -10.400 -14.189  1.00 20.77           C  
ATOM   2774  O   TYR A 375     -12.387 -10.944 -14.279  1.00 22.28           O  
ATOM   2775  CB  TYR A 375     -12.081  -8.143 -14.879  1.00 23.45           C  
ATOM   2776  CG  TYR A 375     -12.248  -7.624 -13.462  1.00 23.42           C  
ATOM   2777  CD1 TYR A 375     -11.630  -6.445 -13.057  1.00 21.53           C  
ATOM   2778  CD2 TYR A 375     -13.024  -8.313 -12.530  1.00 21.27           C  
ATOM   2779  CE1 TYR A 375     -11.783  -5.969 -11.765  1.00 26.26           C  
ATOM   2780  CE2 TYR A 375     -13.177  -7.853 -11.240  1.00 23.23           C  
ATOM   2781  CZ  TYR A 375     -12.555  -6.682 -10.852  1.00 28.49           C  
ATOM   2782  OH  TYR A 375     -12.705  -6.219  -9.553  1.00 28.52           O  
ATOM   2783  N   LEU A 376     -10.337 -10.811 -13.356  1.00 18.75           N  
ATOM   2784  CA  LEU A 376     -10.546 -11.931 -12.432  1.00 18.85           C  
ATOM   2785  C   LEU A 376     -10.457 -11.506 -10.950  1.00 21.09           C  
ATOM   2786  O   LEU A 376      -9.427 -10.999 -10.486  1.00 20.24           O  
ATOM   2787  CB  LEU A 376      -9.599 -13.108 -12.749  1.00 18.96           C  
ATOM   2788  CG  LEU A 376      -9.656 -14.384 -11.879  1.00 18.78           C  
ATOM   2789  CD1 LEU A 376     -11.045 -15.014 -11.844  1.00 20.56           C  
ATOM   2790  CD2 LEU A 376      -8.642 -15.428 -12.301  1.00 14.20           C  
ATOM   2791  N   ASP A 377     -11.554 -11.740 -10.231  1.00 21.60           N  
ATOM   2792  CA  ASP A 377     -11.741 -11.292  -8.859  1.00 22.56           C  
ATOM   2793  C   ASP A 377     -12.046 -12.520  -8.015  1.00 25.33           C  
ATOM   2794  O   ASP A 377     -13.121 -13.111  -8.150  1.00 27.08           O  
ATOM   2795  CB  ASP A 377     -12.943 -10.352  -8.828  1.00 23.92           C  
ATOM   2796  CG  ASP A 377     -12.943  -9.411  -7.636  1.00 28.31           C  
ATOM   2797  OD1 ASP A 377     -13.217  -8.211  -7.863  1.00 28.77           O  
ATOM   2798  OD2 ASP A 377     -12.691  -9.851  -6.489  1.00 28.21           O  
ATOM   2799  N   LEU A 378     -11.123 -12.892  -7.134  1.00 25.57           N  
ATOM   2800  CA  LEU A 378     -11.227 -14.156  -6.416  1.00 24.82           C  
ATOM   2801  C   LEU A 378     -10.990 -14.000  -4.928  1.00 28.62           C  
ATOM   2802  O   LEU A 378     -10.698 -14.983  -4.245  1.00 30.87           O  
ATOM   2803  CB  LEU A 378     -10.199 -15.141  -6.975  1.00 25.26           C  
ATOM   2804  CG  LEU A 378     -10.499 -16.301  -7.945  1.00 24.94           C  
ATOM   2805  CD1 LEU A 378     -11.804 -16.209  -8.766  1.00 13.18           C  
ATOM   2806  CD2 LEU A 378      -9.260 -16.571  -8.827  1.00 20.72           C  
ATOM   2807  N   SER A 379     -11.114 -12.773  -4.426  1.00 28.82           N  
ATOM   2808  CA  SER A 379     -10.760 -12.451  -3.039  1.00 29.35           C  
ATOM   2809  C   SER A 379     -11.714 -12.992  -1.969  1.00 28.81           C  
ATOM   2810  O   SER A 379     -12.845 -13.371  -2.274  1.00 26.54           O  
ATOM   2811  CB  SER A 379     -10.591 -10.938  -2.869  1.00 30.25           C  
ATOM   2812  OG  SER A 379     -11.776 -10.253  -3.191  1.00 33.42           O  
ATOM   2813  N   ARG A 380     -11.221 -13.039  -0.725  1.00 29.38           N  
ATOM   2814  CA  ARG A 380     -12.003 -13.405   0.474  1.00 28.74           C  
ATOM   2815  C   ARG A 380     -12.744 -14.732   0.360  1.00 28.31           C  
ATOM   2816  O   ARG A 380     -13.955 -14.805   0.565  1.00 29.34           O  
ATOM   2817  CB  ARG A 380     -12.984 -12.293   0.858  1.00 27.98           C  
ATOM   2818  CG  ARG A 380     -12.350 -10.937   1.012  1.00 32.02           C  
ATOM   2819  CD  ARG A 380     -13.344  -9.831   0.717  1.00 40.26           C  
ATOM   2820  NE  ARG A 380     -12.729  -8.769  -0.077  1.00 42.87           N  
ATOM   2821  CZ  ARG A 380     -12.091  -7.723   0.433  1.00 40.32           C  
ATOM   2822  NH1 ARG A 380     -11.980  -7.583   1.753  1.00 37.22           N  
ATOM   2823  NH2 ARG A 380     -11.568  -6.818  -0.382  1.00 30.26           N  
ATOM   2824  N   ASN A 381     -12.009 -15.774   0.003  1.00 27.98           N  
ATOM   2825  CA  ASN A 381     -12.495 -17.143   0.066  1.00 28.43           C  
ATOM   2826  C   ASN A 381     -11.362 -17.852   0.770  1.00 29.75           C  
ATOM   2827  O   ASN A 381     -10.209 -17.599   0.442  1.00 32.64           O  
ATOM   2828  CB  ASN A 381     -12.690 -17.745  -1.339  1.00 27.17           C  
ATOM   2829  CG  ASN A 381     -13.512 -16.853  -2.274  1.00 25.92           C  
ATOM   2830  OD1 ASN A 381     -14.691 -16.605  -2.049  1.00 26.07           O  
ATOM   2831  ND2 ASN A 381     -12.886 -16.392  -3.346  1.00 26.68           N  
ATOM   2832  N   ALA A 382     -11.653 -18.711   1.743  1.00 30.06           N  
ATOM   2833  CA  ALA A 382     -10.590 -19.436   2.458  1.00 31.03           C  
ATOM   2834  C   ALA A 382      -9.745 -20.263   1.470  1.00 31.99           C  
ATOM   2835  O   ALA A 382      -9.037 -21.215   1.843  1.00 33.11           O  
ATOM   2836  CB  ALA A 382     -11.187 -20.307   3.563  1.00 32.07           C  
ATOM   2837  N   LEU A 383      -9.816 -19.822   0.214  1.00 30.52           N  
ATOM   2838  CA  LEU A 383      -9.315 -20.487  -0.985  1.00 30.10           C  
ATOM   2839  C   LEU A 383      -7.821 -20.771  -1.036  1.00 31.08           C  
ATOM   2840  O   LEU A 383      -7.011 -19.937  -0.657  1.00 33.08           O  
ATOM   2841  CB  LEU A 383      -9.710 -19.624  -2.195  1.00 28.53           C  
ATOM   2842  CG  LEU A 383      -9.380 -19.924  -3.656  1.00 22.39           C  
ATOM   2843  CD1 LEU A 383      -7.925 -19.645  -3.954  1.00 29.03           C  
ATOM   2844  CD2 LEU A 383      -9.740 -21.329  -4.013  1.00 19.19           C  
ATOM   2845  N   SER A 384      -7.465 -21.944  -1.549  1.00 32.51           N  
ATOM   2846  CA  SER A 384      -6.068 -22.274  -1.824  1.00 30.94           C  
ATOM   2847  C   SER A 384      -5.822 -22.498  -3.308  1.00 29.92           C  
ATOM   2848  O   SER A 384      -6.648 -23.071  -4.015  1.00 29.49           O  
ATOM   2849  CB  SER A 384      -5.637 -23.499  -1.024  1.00 31.34           C  
ATOM   2850  OG  SER A 384      -5.430 -23.149   0.331  1.00 29.05           O  
ATOM   2851  N   PHE A 385      -4.668 -22.031  -3.757  1.00 30.79           N  
ATOM   2852  CA  PHE A 385      -4.269 -22.088  -5.150  1.00 32.81           C  
ATOM   2853  C   PHE A 385      -2.832 -22.568  -5.132  1.00 33.60           C  
ATOM   2854  O   PHE A 385      -1.980 -21.947  -4.500  1.00 34.57           O  
ATOM   2855  CB  PHE A 385      -4.335 -20.679  -5.760  1.00 32.17           C  
ATOM   2856  CG  PHE A 385      -4.125 -20.623  -7.261  1.00 35.77           C  
ATOM   2857  CD1 PHE A 385      -4.797 -19.666  -8.024  1.00 36.19           C  
ATOM   2858  CD2 PHE A 385      -3.255 -21.500  -7.916  1.00 38.56           C  
ATOM   2859  CE1 PHE A 385      -4.615 -19.588  -9.409  1.00 32.90           C  
ATOM   2860  CE2 PHE A 385      -3.071 -21.434  -9.301  1.00 35.91           C  
ATOM   2861  CZ  PHE A 385      -3.749 -20.472 -10.044  1.00 35.74           C  
ATOM   2862  N   SER A 386      -2.564 -23.689  -5.794  1.00 34.02           N  
ATOM   2863  CA  SER A 386      -1.183 -24.132  -5.990  1.00 36.36           C  
ATOM   2864  C   SER A 386      -0.883 -24.417  -7.470  1.00 38.00           C  
ATOM   2865  O   SER A 386      -1.602 -25.182  -8.128  1.00 37.37           O  
ATOM   2866  CB  SER A 386      -0.862 -25.345  -5.111  1.00 35.84           C  
ATOM   2867  OG  SER A 386      -1.789 -26.384  -5.339  1.00 35.43           O  
ATOM   2868  N   GLY A 387       0.183 -23.792  -7.974  1.00 39.12           N  
ATOM   2869  CA  GLY A 387       0.554 -23.889  -9.384  1.00 40.67           C  
ATOM   2870  C   GLY A 387       0.148 -22.656 -10.165  1.00 41.23           C  
ATOM   2871  O   GLY A 387      -0.549 -22.758 -11.170  1.00 41.01           O  
ATOM   2872  N   CYS A 388       0.608 -21.494  -9.701  1.00 43.79           N  
ATOM   2873  CA  CYS A 388       0.209 -20.200 -10.245  1.00 44.46           C  
ATOM   2874  C   CYS A 388       1.405 -19.468 -10.847  1.00 45.40           C  
ATOM   2875  O   CYS A 388       2.452 -19.399 -10.199  1.00 46.83           O  
ATOM   2876  CB  CYS A 388      -0.355 -19.343  -9.117  1.00 44.50           C  
ATOM   2877  SG  CYS A 388      -1.557 -18.116  -9.641  1.00 48.38           S  
ATOM   2878  N   CYS A 389       1.283 -18.904 -12.061  1.00 44.92           N  
ATOM   2879  CA  CYS A 389       0.087 -18.948 -12.923  1.00 44.90           C  
ATOM   2880  C   CYS A 389       0.551 -18.748 -14.358  1.00 43.93           C  
ATOM   2881  O   CYS A 389       1.676 -18.304 -14.584  1.00 44.03           O  
ATOM   2882  CB  CYS A 389      -0.909 -17.839 -12.579  1.00 44.66           C  
ATOM   2883  SG  CYS A 389      -0.581 -16.997 -11.029  1.00 51.27           S  
ATOM   2884  N   SER A 390      -0.322 -19.063 -15.316  1.00 43.64           N  
ATOM   2885  CA  SER A 390       0.004 -19.048 -16.745  1.00 42.88           C  
ATOM   2886  C   SER A 390      -1.261 -19.255 -17.564  1.00 43.69           C  
ATOM   2887  O   SER A 390      -2.297 -19.632 -17.008  1.00 42.76           O  
ATOM   2888  CB  SER A 390       0.957 -20.189 -17.066  1.00 43.18           C  
ATOM   2889  OG  SER A 390       0.313 -21.433 -16.843  1.00 41.34           O  
ATOM   2890  N   TYR A 391      -1.167 -19.024 -18.881  1.00 44.67           N  
ATOM   2891  CA  TYR A 391      -2.291 -19.220 -19.822  1.00 45.05           C  
ATOM   2892  C   TYR A 391      -3.131 -20.442 -19.449  1.00 44.60           C  
ATOM   2893  O   TYR A 391      -4.326 -20.317 -19.149  1.00 43.77           O  
ATOM   2894  CB  TYR A 391      -1.777 -19.364 -21.262  1.00 46.57           C  
ATOM   2895  CG  TYR A 391      -2.850 -19.453 -22.350  1.00 48.97           C  
ATOM   2896  CD1 TYR A 391      -3.103 -18.369 -23.195  1.00 51.17           C  
ATOM   2897  CD2 TYR A 391      -3.589 -20.624 -22.551  1.00 50.68           C  
ATOM   2898  CE1 TYR A 391      -4.072 -18.438 -24.198  1.00 50.75           C  
ATOM   2899  CE2 TYR A 391      -4.561 -20.703 -23.548  1.00 51.53           C  
ATOM   2900  CZ  TYR A 391      -4.794 -19.605 -24.372  1.00 51.88           C  
ATOM   2901  OH  TYR A 391      -5.747 -19.670 -25.370  1.00 52.59           O  
ATOM   2902  N   SER A 392      -2.493 -21.613 -19.458  1.00 43.01           N  
ATOM   2903  CA  SER A 392      -3.150 -22.872 -19.121  1.00 42.57           C  
ATOM   2904  C   SER A 392      -4.119 -22.752 -17.936  1.00 41.85           C  
ATOM   2905  O   SER A 392      -5.252 -23.239 -18.004  1.00 41.62           O  
ATOM   2906  CB  SER A 392      -2.105 -23.955 -18.862  1.00 42.37           C  
ATOM   2907  OG  SER A 392      -1.123 -23.484 -17.961  1.00 44.86           O  
ATOM   2908  N   ASP A 393      -3.679 -22.080 -16.872  1.00 41.23           N  
ATOM   2909  CA  ASP A 393      -4.499 -21.858 -15.676  1.00 41.66           C  
ATOM   2910  C   ASP A 393      -5.873 -21.241 -15.953  1.00 41.25           C  
ATOM   2911  O   ASP A 393      -6.822 -21.480 -15.203  1.00 41.52           O  
ATOM   2912  CB  ASP A 393      -3.749 -20.964 -14.683  1.00 42.32           C  
ATOM   2913  CG  ASP A 393      -2.762 -21.733 -13.838  1.00 46.58           C  
ATOM   2914  OD1 ASP A 393      -3.219 -22.534 -12.993  1.00 50.41           O  
ATOM   2915  OD2 ASP A 393      -1.536 -21.538 -14.010  1.00 51.42           O  
ATOM   2916  N   LEU A 394      -5.977 -20.450 -17.021  1.00 40.84           N  
ATOM   2917  CA  LEU A 394      -7.153 -19.601 -17.236  1.00 40.21           C  
ATOM   2918  C   LEU A 394      -7.625 -19.512 -18.688  1.00 41.01           C  
ATOM   2919  O   LEU A 394      -8.798 -19.203 -18.943  1.00 40.78           O  
ATOM   2920  CB  LEU A 394      -6.913 -18.192 -16.670  1.00 40.33           C  
ATOM   2921  CG  LEU A 394      -6.643 -18.096 -15.156  1.00 40.51           C  
ATOM   2922  CD1 LEU A 394      -6.152 -16.716 -14.739  1.00 34.89           C  
ATOM   2923  CD2 LEU A 394      -7.855 -18.516 -14.336  1.00 43.04           C  
ATOM   2924  N   GLY A 395      -6.716 -19.772 -19.628  1.00 40.84           N  
ATOM   2925  CA  GLY A 395      -7.050 -19.790 -21.055  1.00 41.29           C  
ATOM   2926  C   GLY A 395      -7.332 -18.428 -21.659  1.00 40.76           C  
ATOM   2927  O   GLY A 395      -8.277 -18.263 -22.432  1.00 40.83           O  
ATOM   2928  N   THR A 396      -6.519 -17.448 -21.286  1.00 41.03           N  
ATOM   2929  CA  THR A 396      -6.526 -16.136 -21.937  1.00 41.20           C  
ATOM   2930  C   THR A 396      -5.225 -15.391 -21.701  1.00 40.09           C  
ATOM   2931  O   THR A 396      -4.495 -15.682 -20.749  1.00 41.26           O  
ATOM   2932  CB  THR A 396      -7.668 -15.235 -21.460  1.00 41.44           C  
ATOM   2933  OG1 THR A 396      -7.537 -13.955 -22.089  1.00 46.46           O  
ATOM   2934  CG2 THR A 396      -7.624 -15.050 -19.955  1.00 39.45           C  
ATOM   2935  N   ASN A 397      -4.945 -14.424 -22.569  1.00 37.69           N  
ATOM   2936  CA  ASN A 397      -3.790 -13.553 -22.390  1.00 35.90           C  
ATOM   2937  C   ASN A 397      -4.234 -12.168 -21.946  1.00 34.39           C  
ATOM   2938  O   ASN A 397      -3.515 -11.480 -21.217  1.00 36.72           O  
ATOM   2939  CB  ASN A 397      -2.988 -13.462 -23.685  1.00 37.23           C  
ATOM   2940  CG  ASN A 397      -2.774 -14.817 -24.324  1.00 35.54           C  
ATOM   2941  OD1 ASN A 397      -3.667 -15.343 -25.000  1.00 34.10           O  
ATOM   2942  ND2 ASN A 397      -1.590 -15.398 -24.108  1.00 31.91           N  
ATOM   2943  N   SER A 398      -5.443 -11.801 -22.367  1.00 30.57           N  
ATOM   2944  CA  SER A 398      -6.041 -10.490 -22.133  1.00 26.61           C  
ATOM   2945  C   SER A 398      -6.184 -10.021 -20.668  1.00 25.60           C  
ATOM   2946  O   SER A 398      -6.604  -8.888 -20.423  1.00 23.51           O  
ATOM   2947  CB  SER A 398      -7.407 -10.446 -22.825  1.00 26.61           C  
ATOM   2948  OG  SER A 398      -8.263 -11.462 -22.326  1.00 23.31           O  
ATOM   2949  N   LEU A 399      -5.837 -10.882 -19.711  1.00 24.66           N  
ATOM   2950  CA  LEU A 399      -5.926 -10.573 -18.275  1.00 24.62           C  
ATOM   2951  C   LEU A 399      -5.160  -9.316 -17.780  1.00 24.04           C  
ATOM   2952  O   LEU A 399      -3.924  -9.280 -17.811  1.00 22.65           O  
ATOM   2953  CB  LEU A 399      -5.440 -11.782 -17.493  1.00 25.45           C  
ATOM   2954  CG  LEU A 399      -5.999 -11.902 -16.084  1.00 23.37           C  
ATOM   2955  CD1 LEU A 399      -7.481 -12.209 -16.177  1.00 21.10           C  
ATOM   2956  CD2 LEU A 399      -5.260 -12.993 -15.312  1.00 22.80           C  
ATOM   2957  N   ARG A 400      -5.906  -8.312 -17.304  1.00 23.49           N  
ATOM   2958  CA  ARG A 400      -5.339  -7.050 -16.772  1.00 24.61           C  
ATOM   2959  C   ARG A 400      -5.439  -6.945 -15.225  1.00 26.46           C  
ATOM   2960  O   ARG A 400      -4.490  -6.532 -14.533  1.00 24.19           O  
ATOM   2961  CB  ARG A 400      -6.043  -5.840 -17.394  1.00 24.41           C  
ATOM   2962  CG  ARG A 400      -6.290  -5.921 -18.887  1.00 28.41           C  
ATOM   2963  CD  ARG A 400      -7.012  -4.678 -19.373  1.00 33.93           C  
ATOM   2964  NE  ARG A 400      -7.062  -4.627 -20.831  1.00 40.18           N  
ATOM   2965  CZ  ARG A 400      -7.311  -3.531 -21.551  1.00 44.01           C  
ATOM   2966  NH1 ARG A 400      -7.533  -2.356 -20.962  1.00 36.93           N  
ATOM   2967  NH2 ARG A 400      -7.330  -3.611 -22.878  1.00 47.02           N  
ATOM   2968  N   HIS A 401      -6.609  -7.314 -14.710  1.00 25.34           N  
ATOM   2969  CA  HIS A 401      -6.870  -7.350 -13.295  1.00 25.69           C  
ATOM   2970  C   HIS A 401      -6.776  -8.790 -12.828  1.00 25.78           C  
ATOM   2971  O   HIS A 401      -7.139  -9.692 -13.558  1.00 26.58           O  
ATOM   2972  CB  HIS A 401      -8.279  -6.834 -13.048  1.00 25.01           C  
ATOM   2973  CG  HIS A 401      -8.599  -6.603 -11.605  1.00 23.66           C  
ATOM   2974  ND1 HIS A 401      -8.387  -5.393 -10.978  1.00 23.43           N  
ATOM   2975  CD2 HIS A 401      -9.129  -7.424 -10.668  1.00 23.72           C  
ATOM   2976  CE1 HIS A 401      -8.774  -5.479  -9.719  1.00 19.05           C  
ATOM   2977  NE2 HIS A 401      -9.230  -6.700  -9.505  1.00 17.55           N  
ATOM   2978  N   LEU A 402      -6.266  -8.991 -11.616  1.00 28.04           N  
ATOM   2979  CA  LEU A 402      -6.293 -10.290 -10.924  1.00 27.81           C  
ATOM   2980  C   LEU A 402      -6.222 -10.078  -9.414  1.00 28.10           C  
ATOM   2981  O   LEU A 402      -5.225  -9.571  -8.894  1.00 30.26           O  
ATOM   2982  CB  LEU A 402      -5.167 -11.229 -11.389  1.00 27.77           C  
ATOM   2983  CG  LEU A 402      -4.959 -12.559 -10.630  1.00 29.95           C  
ATOM   2984  CD1 LEU A 402      -6.238 -13.364 -10.467  1.00 29.79           C  
ATOM   2985  CD2 LEU A 402      -3.905 -13.411 -11.299  1.00 26.38           C  
ATOM   2986  N   ASP A 403      -7.284 -10.462  -8.715  1.00 27.93           N  
ATOM   2987  CA  ASP A 403      -7.313 -10.314  -7.265  1.00 27.59           C  
ATOM   2988  C   ASP A 403      -7.396 -11.653  -6.526  1.00 26.64           C  
ATOM   2989  O   ASP A 403      -8.356 -12.425  -6.682  1.00 26.81           O  
ATOM   2990  CB  ASP A 403      -8.437  -9.372  -6.834  1.00 27.44           C  
ATOM   2991  CG  ASP A 403      -8.268  -8.879  -5.411  1.00 32.85           C  
ATOM   2992  OD1 ASP A 403      -9.020  -7.966  -5.011  1.00 41.12           O  
ATOM   2993  OD2 ASP A 403      -7.382  -9.398  -4.697  1.00 35.35           O  
ATOM   2994  N   LEU A 404      -6.378 -11.909  -5.712  1.00 23.92           N  
ATOM   2995  CA  LEU A 404      -6.246 -13.173  -5.003  1.00 21.31           C  
ATOM   2996  C   LEU A 404      -6.012 -12.943  -3.522  1.00 19.14           C  
ATOM   2997  O   LEU A 404      -5.333 -13.730  -2.865  1.00 19.44           O  
ATOM   2998  CB  LEU A 404      -5.085 -13.986  -5.581  1.00 20.11           C  
ATOM   2999  CG  LEU A 404      -5.192 -14.465  -7.023  1.00 20.16           C  
ATOM   3000  CD1 LEU A 404      -3.939 -15.207  -7.379  1.00 26.94           C  
ATOM   3001  CD2 LEU A 404      -6.407 -15.362  -7.212  1.00 25.79           C  
ATOM   3002  N   SER A 405      -6.580 -11.866  -2.998  1.00 15.87           N  
ATOM   3003  CA  SER A 405      -6.281 -11.453  -1.653  1.00 15.73           C  
ATOM   3004  C   SER A 405      -7.252 -12.079  -0.665  1.00 17.31           C  
ATOM   3005  O   SER A 405      -8.339 -12.498  -1.045  1.00 16.21           O  
ATOM   3006  CB  SER A 405      -6.331  -9.937  -1.570  1.00 15.90           C  
ATOM   3007  OG  SER A 405      -7.615  -9.460  -1.925  1.00 18.78           O  
ATOM   3008  N   PHE A 406      -6.842 -12.138   0.606  1.00 19.67           N  
ATOM   3009  CA  PHE A 406      -7.684 -12.621   1.717  1.00 19.29           C  
ATOM   3010  C   PHE A 406      -8.108 -14.073   1.537  1.00 20.57           C  
ATOM   3011  O   PHE A 406      -9.220 -14.463   1.875  1.00 21.96           O  
ATOM   3012  CB  PHE A 406      -8.904 -11.722   1.900  1.00 17.47           C  
ATOM   3013  CG  PHE A 406      -8.564 -10.300   2.257  1.00 16.77           C  
ATOM   3014  CD1 PHE A 406      -8.406  -9.342   1.262  1.00  4.32           C  
ATOM   3015  CD2 PHE A 406      -8.425  -9.918   3.594  1.00  7.87           C  
ATOM   3016  CE1 PHE A 406      -8.102  -8.031   1.585  1.00 11.87           C  
ATOM   3017  CE2 PHE A 406      -8.113  -8.621   3.923  1.00  7.29           C  
ATOM   3018  CZ  PHE A 406      -7.955  -7.664   2.914  1.00  9.92           C  
ATOM   3019  N   ASN A 407      -7.198 -14.858   0.977  1.00 20.57           N  
ATOM   3020  CA  ASN A 407      -7.386 -16.279   0.785  1.00 20.17           C  
ATOM   3021  C   ASN A 407      -6.440 -17.054   1.707  1.00 22.06           C  
ATOM   3022  O   ASN A 407      -5.975 -16.526   2.734  1.00 24.04           O  
ATOM   3023  CB  ASN A 407      -7.130 -16.645  -0.683  1.00 20.61           C  
ATOM   3024  CG  ASN A 407      -8.241 -16.178  -1.616  1.00 17.89           C  
ATOM   3025  OD1 ASN A 407      -8.267 -15.035  -2.065  1.00 18.36           O  
ATOM   3026  ND2 ASN A 407      -9.148 -17.079  -1.925  1.00  6.52           N  
ATOM   3027  N   GLY A 408      -6.157 -18.302   1.347  1.00 21.99           N  
ATOM   3028  CA  GLY A 408      -5.259 -19.143   2.117  1.00 20.59           C  
ATOM   3029  C   GLY A 408      -3.907 -19.319   1.445  1.00 20.69           C  
ATOM   3030  O   GLY A 408      -3.168 -18.352   1.226  1.00 20.01           O  
ATOM   3031  N   ALA A 409      -3.590 -20.567   1.114  1.00 21.51           N  
ATOM   3032  CA  ALA A 409      -2.238 -20.942   0.726  1.00 21.97           C  
ATOM   3033  C   ALA A 409      -2.043 -20.890  -0.784  1.00 22.61           C  
ATOM   3034  O   ALA A 409      -2.436 -21.803  -1.525  1.00 22.51           O  
ATOM   3035  CB  ALA A 409      -1.891 -22.318   1.284  1.00 21.84           C  
ATOM   3036  N   ILE A 410      -1.446 -19.795  -1.233  1.00 23.25           N  
ATOM   3037  CA  ILE A 410      -1.164 -19.607  -2.642  1.00 24.11           C  
ATOM   3038  C   ILE A 410       0.274 -20.014  -2.934  1.00 25.54           C  
ATOM   3039  O   ILE A 410       1.221 -19.281  -2.636  1.00 28.05           O  
ATOM   3040  CB  ILE A 410      -1.465 -18.172  -3.086  1.00 24.00           C  
ATOM   3041  CG1 ILE A 410      -2.924 -17.840  -2.725  1.00 24.04           C  
ATOM   3042  CG2 ILE A 410      -1.176 -18.009  -4.602  1.00 23.46           C  
ATOM   3043  CD1 ILE A 410      -3.240 -16.361  -2.640  1.00 23.46           C  
ATOM   3044  N   ILE A 411       0.424 -21.204  -3.501  1.00 26.12           N  
ATOM   3045  CA  ILE A 411       1.740 -21.754  -3.780  1.00 27.53           C  
ATOM   3046  C   ILE A 411       2.250 -21.317  -5.168  1.00 28.85           C  
ATOM   3047  O   ILE A 411       1.606 -21.547  -6.210  1.00 28.56           O  
ATOM   3048  CB  ILE A 411       1.780 -23.295  -3.560  1.00 27.10           C  
ATOM   3049  CG1 ILE A 411       1.346 -23.624  -2.118  1.00 27.93           C  
ATOM   3050  CG2 ILE A 411       3.183 -23.849  -3.844  1.00 29.86           C  
ATOM   3051  CD1 ILE A 411       1.659 -25.044  -1.628  1.00 29.11           C  
ATOM   3052  N   MET A 412       3.405 -20.660  -5.158  1.00 29.99           N  
ATOM   3053  CA  MET A 412       3.980 -20.119  -6.376  1.00 31.37           C  
ATOM   3054  C   MET A 412       4.797 -21.178  -7.098  1.00 30.99           C  
ATOM   3055  O   MET A 412       5.801 -21.675  -6.574  1.00 31.31           O  
ATOM   3056  CB  MET A 412       4.820 -18.879  -6.074  1.00 31.96           C  
ATOM   3057  CG  MET A 412       4.002 -17.711  -5.517  1.00 35.06           C  
ATOM   3058  SD  MET A 412       2.763 -17.122  -6.679  1.00 37.19           S  
ATOM   3059  CE  MET A 412       3.782 -16.282  -7.891  1.00 32.99           C  
ATOM   3060  N   SER A 413       4.347 -21.514  -8.305  1.00 29.76           N  
ATOM   3061  CA  SER A 413       4.919 -22.613  -9.071  1.00 28.25           C  
ATOM   3062  C   SER A 413       5.574 -22.097 -10.344  1.00 27.05           C  
ATOM   3063  O   SER A 413       6.801 -22.141 -10.476  1.00 25.40           O  
ATOM   3064  CB  SER A 413       3.829 -23.643  -9.394  1.00 27.61           C  
ATOM   3065  OG  SER A 413       4.273 -24.619 -10.317  1.00 27.01           O  
ATOM   3066  N   ALA A 414       4.740 -21.618 -11.267  1.00 26.13           N  
ATOM   3067  CA  ALA A 414       5.182 -21.044 -12.524  1.00 25.30           C  
ATOM   3068  C   ALA A 414       5.271 -19.534 -12.362  1.00 23.95           C  
ATOM   3069  O   ALA A 414       4.970 -19.024 -11.290  1.00 24.47           O  
ATOM   3070  CB  ALA A 414       4.208 -21.414 -13.632  1.00 28.46           C  
ATOM   3071  N   ASN A 415       5.656 -18.823 -13.424  1.00 23.60           N  
ATOM   3072  CA  ASN A 415       6.059 -17.419 -13.307  1.00 23.11           C  
ATOM   3073  C   ASN A 415       5.221 -16.385 -14.045  1.00 22.03           C  
ATOM   3074  O   ASN A 415       5.742 -15.353 -14.462  1.00 22.18           O  
ATOM   3075  CB  ASN A 415       7.554 -17.239 -13.649  1.00 23.32           C  
ATOM   3076  CG  ASN A 415       7.864 -17.482 -15.127  1.00 25.62           C  
ATOM   3077  OD1 ASN A 415       7.630 -16.616 -15.981  1.00 25.03           O  
ATOM   3078  ND2 ASN A 415       8.415 -18.660 -15.429  1.00 28.60           N  
ATOM   3079  N   PHE A 416       3.924 -16.631 -14.170  1.00 21.90           N  
ATOM   3080  CA  PHE A 416       3.039 -15.714 -14.915  1.00 22.09           C  
ATOM   3081  C   PHE A 416       3.301 -15.704 -16.417  1.00 21.71           C  
ATOM   3082  O   PHE A 416       2.895 -14.779 -17.128  1.00 19.04           O  
ATOM   3083  CB  PHE A 416       3.087 -14.306 -14.329  1.00 21.20           C  
ATOM   3084  CG  PHE A 416       2.336 -14.192 -13.066  1.00 23.16           C  
ATOM   3085  CD1 PHE A 416       2.939 -14.516 -11.862  1.00 21.28           C  
ATOM   3086  CD2 PHE A 416       0.995 -13.824 -13.081  1.00 26.19           C  
ATOM   3087  CE1 PHE A 416       2.226 -14.445 -10.683  1.00 22.23           C  
ATOM   3088  CE2 PHE A 416       0.270 -13.751 -11.906  1.00 23.66           C  
ATOM   3089  CZ  PHE A 416       0.884 -14.058 -10.703  1.00 20.87           C  
ATOM   3090  N   MET A 417       3.964 -16.773 -16.862  1.00 23.48           N  
ATOM   3091  CA  MET A 417       4.361 -17.013 -18.247  1.00 26.86           C  
ATOM   3092  C   MET A 417       3.142 -17.180 -19.138  1.00 26.10           C  
ATOM   3093  O   MET A 417       2.402 -18.157 -18.996  1.00 28.00           O  
ATOM   3094  CB  MET A 417       5.211 -18.291 -18.297  1.00 28.01           C  
ATOM   3095  CG  MET A 417       6.072 -18.444 -19.544  1.00 33.20           C  
ATOM   3096  SD  MET A 417       5.221 -19.245 -20.920  1.00 48.29           S  
ATOM   3097  CE  MET A 417       5.140 -20.959 -20.334  1.00 45.86           C  
ATOM   3098  N   GLY A 418       2.933 -16.225 -20.038  1.00 24.02           N  
ATOM   3099  CA  GLY A 418       1.769 -16.243 -20.914  1.00 24.76           C  
ATOM   3100  C   GLY A 418       0.701 -15.235 -20.541  1.00 25.39           C  
ATOM   3101  O   GLY A 418      -0.280 -15.062 -21.276  1.00 25.67           O  
ATOM   3102  N   LEU A 419       0.897 -14.563 -19.402  1.00 27.79           N  
ATOM   3103  CA  LEU A 419      -0.057 -13.564 -18.861  1.00 27.74           C  
ATOM   3104  C   LEU A 419       0.513 -12.140 -18.754  1.00 28.73           C  
ATOM   3105  O   LEU A 419       0.119 -11.366 -17.885  1.00 29.35           O  
ATOM   3106  CB  LEU A 419      -0.560 -14.007 -17.491  1.00 26.56           C  
ATOM   3107  CG  LEU A 419      -1.426 -15.255 -17.446  1.00 23.69           C  
ATOM   3108  CD1 LEU A 419      -1.440 -15.778 -16.025  1.00 27.09           C  
ATOM   3109  CD2 LEU A 419      -2.833 -14.957 -17.953  1.00 21.22           C  
ATOM   3110  N   GLU A 420       1.429 -11.811 -19.659  1.00 29.98           N  
ATOM   3111  CA  GLU A 420       2.107 -10.509 -19.740  1.00 29.91           C  
ATOM   3112  C   GLU A 420       1.209  -9.260 -19.670  1.00 27.56           C  
ATOM   3113  O   GLU A 420       1.639  -8.228 -19.155  1.00 27.07           O  
ATOM   3114  CB  GLU A 420       2.980 -10.468 -21.010  1.00 31.48           C  
ATOM   3115  CG  GLU A 420       2.223 -10.767 -22.342  1.00 38.22           C  
ATOM   3116  CD  GLU A 420       1.774 -12.231 -22.498  1.00 42.34           C  
ATOM   3117  OE1 GLU A 420       2.650 -13.127 -22.472  1.00 43.70           O  
ATOM   3118  OE2 GLU A 420       0.547 -12.476 -22.652  1.00 42.08           O  
ATOM   3119  N   GLU A 421      -0.024  -9.352 -20.170  1.00 24.55           N  
ATOM   3120  CA  GLU A 421      -0.918  -8.186 -20.215  1.00 24.82           C  
ATOM   3121  C   GLU A 421      -1.469  -7.791 -18.855  1.00 24.35           C  
ATOM   3122  O   GLU A 421      -2.160  -6.781 -18.735  1.00 25.61           O  
ATOM   3123  CB  GLU A 421      -2.080  -8.418 -21.179  1.00 24.90           C  
ATOM   3124  CG  GLU A 421      -1.652  -8.686 -22.615  1.00 34.80           C  
ATOM   3125  CD  GLU A 421      -0.844  -7.552 -23.207  1.00 43.00           C  
ATOM   3126  OE1 GLU A 421      -1.426  -6.473 -23.458  1.00 47.52           O  
ATOM   3127  OE2 GLU A 421       0.371  -7.744 -23.427  1.00 45.84           O  
ATOM   3128  N   LEU A 422      -1.162  -8.611 -17.849  1.00 22.91           N  
ATOM   3129  CA  LEU A 422      -1.588  -8.423 -16.478  1.00 19.99           C  
ATOM   3130  C   LEU A 422      -0.932  -7.194 -15.891  1.00 20.06           C  
ATOM   3131  O   LEU A 422       0.277  -7.009 -16.034  1.00 22.34           O  
ATOM   3132  CB  LEU A 422      -1.224  -9.670 -15.664  1.00 19.18           C  
ATOM   3133  CG  LEU A 422      -1.844 -10.044 -14.290  1.00 18.01           C  
ATOM   3134  CD1 LEU A 422      -0.830  -9.912 -13.161  1.00  6.61           C  
ATOM   3135  CD2 LEU A 422      -3.179  -9.325 -13.957  1.00  3.97           C  
ATOM   3136  N   GLN A 423      -1.731  -6.364 -15.225  1.00 19.75           N  
ATOM   3137  CA  GLN A 423      -1.237  -5.094 -14.687  1.00 21.09           C  
ATOM   3138  C   GLN A 423      -1.709  -4.725 -13.255  1.00 21.48           C  
ATOM   3139  O   GLN A 423      -1.468  -3.605 -12.781  1.00 19.92           O  
ATOM   3140  CB  GLN A 423      -1.561  -3.965 -15.660  1.00 20.70           C  
ATOM   3141  CG  GLN A 423      -3.026  -3.705 -15.822  1.00 22.19           C  
ATOM   3142  CD  GLN A 423      -3.304  -2.536 -16.737  1.00 24.51           C  
ATOM   3143  OE1 GLN A 423      -2.530  -2.236 -17.655  1.00 16.68           O  
ATOM   3144  NE2 GLN A 423      -4.431  -1.871 -16.506  1.00 27.65           N  
ATOM   3145  N   HIS A 424      -2.360  -5.675 -12.582  1.00 20.98           N  
ATOM   3146  CA  HIS A 424      -2.905  -5.482 -11.237  1.00 16.89           C  
ATOM   3147  C   HIS A 424      -2.874  -6.804 -10.464  1.00 16.40           C  
ATOM   3148  O   HIS A 424      -3.746  -7.665 -10.619  1.00 15.29           O  
ATOM   3149  CB  HIS A 424      -4.341  -4.959 -11.322  1.00 17.43           C  
ATOM   3150  CG  HIS A 424      -4.867  -4.432 -10.028  1.00 17.04           C  
ATOM   3151  ND1 HIS A 424      -5.708  -5.159  -9.217  1.00 20.67           N  
ATOM   3152  CD2 HIS A 424      -4.667  -3.249  -9.402  1.00 16.81           C  
ATOM   3153  CE1 HIS A 424      -5.991  -4.455  -8.137  1.00 18.99           C  
ATOM   3154  NE2 HIS A 424      -5.372  -3.291  -8.225  1.00 21.38           N  
ATOM   3155  N   LEU A 425      -1.871  -6.960  -9.620  1.00 15.56           N  
ATOM   3156  CA  LEU A 425      -1.751  -8.174  -8.847  1.00 15.61           C  
ATOM   3157  C   LEU A 425      -1.933  -7.909  -7.333  1.00 15.88           C  
ATOM   3158  O   LEU A 425      -1.224  -7.098  -6.740  1.00 15.54           O  
ATOM   3159  CB  LEU A 425      -0.396  -8.792  -9.169  1.00 14.04           C  
ATOM   3160  CG  LEU A 425      -0.176 -10.289  -9.013  1.00 17.08           C  
ATOM   3161  CD1 LEU A 425      -1.298 -11.117  -9.648  1.00 20.18           C  
ATOM   3162  CD2 LEU A 425       1.191 -10.634  -9.603  1.00 12.65           C  
ATOM   3163  N   ASP A 426      -2.888  -8.581  -6.711  1.00 18.58           N  
ATOM   3164  CA  ASP A 426      -3.159  -8.340  -5.277  1.00 24.16           C  
ATOM   3165  C   ASP A 426      -3.192  -9.618  -4.424  1.00 23.09           C  
ATOM   3166  O   ASP A 426      -4.117 -10.418  -4.529  1.00 25.06           O  
ATOM   3167  CB  ASP A 426      -4.467  -7.542  -5.104  1.00 25.40           C  
ATOM   3168  CG  ASP A 426      -4.682  -7.036  -3.674  1.00 32.53           C  
ATOM   3169  OD1 ASP A 426      -3.977  -7.476  -2.736  1.00 39.63           O  
ATOM   3170  OD2 ASP A 426      -5.583  -6.191  -3.489  1.00 35.98           O  
ATOM   3171  N   PHE A 427      -2.190  -9.795  -3.571  1.00 21.44           N  
ATOM   3172  CA  PHE A 427      -2.121 -10.991  -2.738  1.00 21.64           C  
ATOM   3173  C   PHE A 427      -2.285 -10.717  -1.245  1.00 18.81           C  
ATOM   3174  O   PHE A 427      -1.873 -11.523  -0.444  1.00 17.70           O  
ATOM   3175  CB  PHE A 427      -0.795 -11.737  -2.950  1.00 23.45           C  
ATOM   3176  CG  PHE A 427      -0.619 -12.330  -4.327  1.00 29.55           C  
ATOM   3177  CD1 PHE A 427       0.515 -12.023  -5.086  1.00 30.15           C  
ATOM   3178  CD2 PHE A 427      -1.562 -13.211  -4.860  1.00 32.15           C  
ATOM   3179  CE1 PHE A 427       0.702 -12.566  -6.353  1.00 24.57           C  
ATOM   3180  CE2 PHE A 427      -1.380 -13.762  -6.131  1.00 29.26           C  
ATOM   3181  CZ  PHE A 427      -0.247 -13.437  -6.878  1.00 26.25           C  
ATOM   3182  N   GLN A 428      -2.893  -9.597  -0.879  1.00 19.83           N  
ATOM   3183  CA  GLN A 428      -3.036  -9.195   0.533  1.00 22.40           C  
ATOM   3184  C   GLN A 428      -3.525 -10.267   1.505  1.00 21.14           C  
ATOM   3185  O   GLN A 428      -4.504 -10.966   1.237  1.00 21.57           O  
ATOM   3186  CB  GLN A 428      -3.963  -7.984   0.657  1.00 24.44           C  
ATOM   3187  CG  GLN A 428      -3.267  -6.646   0.595  1.00 27.76           C  
ATOM   3188  CD  GLN A 428      -4.111  -5.521   1.166  1.00 30.16           C  
ATOM   3189  OE1 GLN A 428      -3.696  -4.356   1.168  1.00 28.62           O  
ATOM   3190  NE2 GLN A 428      -5.302  -5.863   1.656  1.00 14.71           N  
ATOM   3191  N   HIS A 429      -2.834 -10.366   2.642  1.00 20.46           N  
ATOM   3192  CA  HIS A 429      -3.170 -11.307   3.727  1.00 20.23           C  
ATOM   3193  C   HIS A 429      -3.367 -12.753   3.276  1.00 20.35           C  
ATOM   3194  O   HIS A 429      -3.933 -13.558   4.012  1.00 20.97           O  
ATOM   3195  CB  HIS A 429      -4.408 -10.850   4.510  1.00 18.98           C  
ATOM   3196  CG  HIS A 429      -4.227  -9.561   5.240  1.00 16.56           C  
ATOM   3197  ND1 HIS A 429      -3.699  -9.493   6.511  1.00 18.04           N  
ATOM   3198  CD2 HIS A 429      -4.520  -8.288   4.886  1.00 14.22           C  
ATOM   3199  CE1 HIS A 429      -3.669  -8.233   6.908  1.00 16.44           C  
ATOM   3200  NE2 HIS A 429      -4.153  -7.480   5.936  1.00 16.01           N  
ATOM   3201  N   SER A 430      -2.915 -13.086   2.074  1.00 20.55           N  
ATOM   3202  CA  SER A 430      -2.963 -14.472   1.623  1.00 22.61           C  
ATOM   3203  C   SER A 430      -1.583 -15.090   1.708  1.00 23.58           C  
ATOM   3204  O   SER A 430      -0.591 -14.470   1.330  1.00 24.11           O  
ATOM   3205  CB  SER A 430      -3.513 -14.580   0.206  1.00 21.88           C  
ATOM   3206  OG  SER A 430      -4.895 -14.279   0.181  1.00 23.77           O  
ATOM   3207  N   THR A 431      -1.518 -16.313   2.220  1.00 24.93           N  
ATOM   3208  CA  THR A 431      -0.231 -16.950   2.446  1.00 23.76           C  
ATOM   3209  C   THR A 431       0.372 -17.353   1.112  1.00 23.32           C  
ATOM   3210  O   THR A 431      -0.023 -18.349   0.505  1.00 21.32           O  
ATOM   3211  CB  THR A 431      -0.330 -18.153   3.398  1.00 22.77           C  
ATOM   3212  OG1 THR A 431      -1.260 -17.857   4.442  1.00 16.40           O  
ATOM   3213  CG2 THR A 431       1.026 -18.427   4.013  1.00 22.86           C  
ATOM   3214  N   LEU A 432       1.310 -16.537   0.650  1.00 25.12           N  
ATOM   3215  CA  LEU A 432       2.047 -16.843  -0.571  1.00 26.24           C  
ATOM   3216  C   LEU A 432       3.135 -17.837  -0.233  1.00 26.37           C  
ATOM   3217  O   LEU A 432       3.757 -17.757   0.829  1.00 27.99           O  
ATOM   3218  CB  LEU A 432       2.668 -15.585  -1.188  1.00 24.63           C  
ATOM   3219  CG  LEU A 432       1.728 -14.521  -1.748  1.00 25.91           C  
ATOM   3220  CD1 LEU A 432       2.516 -13.267  -2.073  1.00 23.38           C  
ATOM   3221  CD2 LEU A 432       0.989 -15.043  -2.973  1.00 34.35           C  
ATOM   3222  N   LYS A 433       3.360 -18.782  -1.128  1.00 25.72           N  
ATOM   3223  CA  LYS A 433       4.414 -19.741  -0.908  1.00 25.96           C  
ATOM   3224  C   LYS A 433       5.406 -19.722  -2.049  1.00 25.76           C  
ATOM   3225  O   LYS A 433       5.064 -19.342  -3.167  1.00 25.85           O  
ATOM   3226  CB  LYS A 433       3.836 -21.137  -0.671  1.00 25.33           C  
ATOM   3227  CG  LYS A 433       4.036 -21.637   0.770  1.00 29.65           C  
ATOM   3228  CD  LYS A 433       3.274 -20.814   1.798  1.00 34.41           C  
ATOM   3229  CE  LYS A 433       3.903 -20.897   3.194  1.00 40.60           C  
ATOM   3230  NZ  LYS A 433       3.637 -22.181   3.913  1.00 41.24           N  
ATOM   3231  N   ARG A 434       6.645 -20.093  -1.735  1.00 25.30           N  
ATOM   3232  CA  ARG A 434       7.685 -20.311  -2.732  1.00 26.72           C  
ATOM   3233  C   ARG A 434       7.989 -19.109  -3.621  1.00 27.04           C  
ATOM   3234  O   ARG A 434       8.427 -19.295  -4.759  1.00 27.73           O  
ATOM   3235  CB  ARG A 434       7.309 -21.491  -3.631  1.00 27.08           C  
ATOM   3236  CG  ARG A 434       7.353 -22.845  -2.960  1.00 31.54           C  
ATOM   3237  CD  ARG A 434       6.934 -23.920  -3.951  1.00 33.16           C  
ATOM   3238  NE  ARG A 434       7.518 -25.221  -3.631  1.00 34.69           N  
ATOM   3239  CZ  ARG A 434       8.795 -25.541  -3.843  1.00 35.49           C  
ATOM   3240  NH1 ARG A 434       9.638 -24.646  -4.367  1.00 33.75           N  
ATOM   3241  NH2 ARG A 434       9.234 -26.754  -3.524  1.00 32.72           N  
ATOM   3242  N   VAL A 435       7.758 -17.892  -3.126  1.00 27.23           N  
ATOM   3243  CA  VAL A 435       7.997 -16.685  -3.939  1.00 26.35           C  
ATOM   3244  C   VAL A 435       9.446 -16.177  -3.828  1.00 27.18           C  
ATOM   3245  O   VAL A 435      10.004 -15.651  -4.795  1.00 26.03           O  
ATOM   3246  CB  VAL A 435       6.985 -15.565  -3.629  1.00 24.47           C  
ATOM   3247  CG1 VAL A 435       6.993 -15.210  -2.143  1.00 24.84           C  
ATOM   3248  CG2 VAL A 435       7.284 -14.347  -4.468  1.00 24.49           C  
ATOM   3249  N   THR A 436      10.026 -16.333  -2.640  1.00 27.68           N  
ATOM   3250  CA  THR A 436      11.441 -16.057  -2.384  1.00 28.53           C  
ATOM   3251  C   THR A 436      12.331 -17.092  -3.124  1.00 28.71           C  
ATOM   3252  O   THR A 436      13.489 -16.823  -3.467  1.00 26.96           O  
ATOM   3253  CB  THR A 436      11.721 -16.028  -0.833  1.00 29.25           C  
ATOM   3254  OG1 THR A 436      13.124 -16.190  -0.566  1.00 32.41           O  
ATOM   3255  CG2 THR A 436      10.947 -17.141  -0.103  1.00 28.81           C  
ATOM   3256  N   GLU A 437      11.747 -18.262  -3.384  1.00 28.25           N  
ATOM   3257  CA  GLU A 437      12.415 -19.389  -4.029  1.00 27.95           C  
ATOM   3258  C   GLU A 437      12.833 -19.053  -5.467  1.00 27.60           C  
ATOM   3259  O   GLU A 437      14.019 -18.908  -5.762  1.00 27.31           O  
ATOM   3260  CB  GLU A 437      11.465 -20.596  -4.029  1.00 28.10           C  
ATOM   3261  CG  GLU A 437      12.101 -21.906  -3.615  1.00 31.59           C  
ATOM   3262  CD  GLU A 437      12.235 -22.040  -2.100  1.00 34.58           C  
ATOM   3263  OE1 GLU A 437      13.350 -22.364  -1.613  1.00 29.00           O  
ATOM   3264  OE2 GLU A 437      11.216 -21.817  -1.401  1.00 35.76           O  
ATOM   3265  N   PHE A 438      11.840 -18.925  -6.345  1.00 27.72           N  
ATOM   3266  CA  PHE A 438      12.048 -18.622  -7.766  1.00 28.10           C  
ATOM   3267  C   PHE A 438      12.133 -17.092  -7.969  1.00 25.35           C  
ATOM   3268  O   PHE A 438      12.505 -16.339  -7.050  1.00 22.86           O  
ATOM   3269  CB  PHE A 438      10.911 -19.240  -8.633  1.00 30.71           C  
ATOM   3270  CG  PHE A 438      10.803 -20.779  -8.554  1.00 41.47           C  
ATOM   3271  CD1 PHE A 438      10.320 -21.514  -9.650  1.00 46.84           C  
ATOM   3272  CD2 PHE A 438      11.177 -21.497  -7.389  1.00 46.14           C  
ATOM   3273  CE1 PHE A 438      10.211 -22.930  -9.592  1.00 40.64           C  
ATOM   3274  CE2 PHE A 438      11.075 -22.911  -7.325  1.00 37.67           C  
ATOM   3275  CZ  PHE A 438      10.592 -23.621  -8.428  1.00 37.26           C  
ATOM   3276  N   SER A 439      11.805 -16.645  -9.178  1.00 20.62           N  
ATOM   3277  CA  SER A 439      11.711 -15.226  -9.458  1.00 15.15           C  
ATOM   3278  C   SER A 439      10.301 -14.913  -9.949  1.00 14.62           C  
ATOM   3279  O   SER A 439      10.106 -14.150 -10.888  1.00 14.73           O  
ATOM   3280  CB  SER A 439      12.765 -14.815 -10.467  1.00 11.57           C  
ATOM   3281  OG  SER A 439      13.341 -13.582 -10.096  1.00  4.48           O  
ATOM   3282  N   ALA A 440       9.341 -15.518  -9.253  1.00 14.57           N  
ATOM   3283  CA  ALA A 440       7.878 -15.460  -9.475  1.00 16.36           C  
ATOM   3284  C   ALA A 440       7.236 -14.504 -10.507  1.00 15.74           C  
ATOM   3285  O   ALA A 440       6.400 -14.920 -11.295  1.00 13.16           O  
ATOM   3286  CB  ALA A 440       7.173 -15.315  -8.110  1.00 15.67           C  
ATOM   3287  N   PHE A 441       7.602 -13.230 -10.467  1.00 17.07           N  
ATOM   3288  CA  PHE A 441       6.941 -12.208 -11.267  1.00 18.32           C  
ATOM   3289  C   PHE A 441       7.710 -11.930 -12.565  1.00 22.12           C  
ATOM   3290  O   PHE A 441       7.328 -11.081 -13.388  1.00 21.81           O  
ATOM   3291  CB  PHE A 441       6.797 -10.953 -10.414  1.00 16.65           C  
ATOM   3292  CG  PHE A 441       6.245 -11.225  -9.042  1.00 14.88           C  
ATOM   3293  CD1 PHE A 441       4.901 -11.554  -8.869  1.00  9.56           C  
ATOM   3294  CD2 PHE A 441       7.070 -11.174  -7.928  1.00 16.78           C  
ATOM   3295  CE1 PHE A 441       4.387 -11.819  -7.618  1.00 10.58           C  
ATOM   3296  CE2 PHE A 441       6.563 -11.443  -6.657  1.00 17.93           C  
ATOM   3297  CZ  PHE A 441       5.215 -11.760  -6.502  1.00 16.79           C  
ATOM   3298  N   LEU A 442       8.787 -12.695 -12.726  1.00 26.20           N  
ATOM   3299  CA  LEU A 442       9.747 -12.629 -13.833  1.00 28.07           C  
ATOM   3300  C   LEU A 442       9.235 -12.183 -15.199  1.00 28.41           C  
ATOM   3301  O   LEU A 442       9.957 -11.498 -15.916  1.00 30.29           O  
ATOM   3302  CB  LEU A 442      10.448 -13.987 -13.967  1.00 28.82           C  
ATOM   3303  CG  LEU A 442      11.815 -14.118 -14.639  1.00 29.35           C  
ATOM   3304  CD1 LEU A 442      12.855 -13.220 -13.979  1.00 23.57           C  
ATOM   3305  CD2 LEU A 442      12.231 -15.579 -14.576  1.00 29.23           C  
ATOM   3306  N   SER A 443       8.022 -12.582 -15.571  1.00 28.45           N  
ATOM   3307  CA  SER A 443       7.521 -12.272 -16.911  1.00 28.28           C  
ATOM   3308  C   SER A 443       6.470 -11.164 -16.956  1.00 27.61           C  
ATOM   3309  O   SER A 443       5.810 -10.980 -17.982  1.00 29.32           O  
ATOM   3310  CB  SER A 443       7.028 -13.541 -17.628  1.00 29.22           C  
ATOM   3311  OG  SER A 443       6.055 -14.248 -16.873  1.00 31.24           O  
ATOM   3312  N   LEU A 444       6.335 -10.409 -15.864  1.00 26.89           N  
ATOM   3313  CA  LEU A 444       5.312  -9.354 -15.777  1.00 26.98           C  
ATOM   3314  C   LEU A 444       5.831  -7.943 -16.086  1.00 28.56           C  
ATOM   3315  O   LEU A 444       5.941  -7.083 -15.199  1.00 28.28           O  
ATOM   3316  CB  LEU A 444       4.604  -9.409 -14.423  1.00 26.01           C  
ATOM   3317  CG  LEU A 444       3.589 -10.548 -14.280  1.00 22.16           C  
ATOM   3318  CD1 LEU A 444       3.114 -10.714 -12.846  1.00 16.81           C  
ATOM   3319  CD2 LEU A 444       2.414 -10.302 -15.216  1.00 27.95           C  
ATOM   3320  N   GLU A 445       6.127  -7.719 -17.366  1.00 30.13           N  
ATOM   3321  CA  GLU A 445       6.741  -6.475 -17.838  1.00 32.88           C  
ATOM   3322  C   GLU A 445       5.734  -5.326 -17.956  1.00 32.21           C  
ATOM   3323  O   GLU A 445       6.046  -4.271 -18.519  1.00 34.48           O  
ATOM   3324  CB  GLU A 445       7.416  -6.698 -19.205  1.00 34.18           C  
ATOM   3325  CG  GLU A 445       8.298  -5.514 -19.710  1.00 40.71           C  
ATOM   3326  CD  GLU A 445       8.211  -5.270 -21.224  1.00 43.85           C  
ATOM   3327  OE1 GLU A 445       8.063  -6.247 -21.991  1.00 45.62           O  
ATOM   3328  OE2 GLU A 445       8.297  -4.096 -21.647  1.00 43.40           O  
ATOM   3329  N   LYS A 446       4.526  -5.522 -17.448  1.00 29.03           N  
ATOM   3330  CA  LYS A 446       3.506  -4.502 -17.606  1.00 26.59           C  
ATOM   3331  C   LYS A 446       2.738  -4.254 -16.326  1.00 24.75           C  
ATOM   3332  O   LYS A 446       1.919  -3.335 -16.260  1.00 23.83           O  
ATOM   3333  CB  LYS A 446       2.562  -4.857 -18.758  1.00 25.47           C  
ATOM   3334  CG  LYS A 446       3.112  -4.485 -20.134  1.00 28.45           C  
ATOM   3335  CD  LYS A 446       2.092  -4.720 -21.244  1.00 27.99           C  
ATOM   3336  CE  LYS A 446       2.765  -4.677 -22.605  1.00 33.52           C  
ATOM   3337  NZ  LYS A 446       1.883  -5.203 -23.685  1.00 39.14           N  
ATOM   3338  N   LEU A 447       3.010  -5.069 -15.310  1.00 22.92           N  
ATOM   3339  CA  LEU A 447       2.363  -4.915 -14.019  1.00 21.80           C  
ATOM   3340  C   LEU A 447       2.623  -3.517 -13.443  1.00 21.13           C  
ATOM   3341  O   LEU A 447       3.779  -3.081 -13.334  1.00 20.83           O  
ATOM   3342  CB  LEU A 447       2.865  -5.975 -13.052  1.00 22.64           C  
ATOM   3343  CG  LEU A 447       2.088  -6.080 -11.746  1.00 24.31           C  
ATOM   3344  CD1 LEU A 447       0.791  -6.803 -12.001  1.00 26.99           C  
ATOM   3345  CD2 LEU A 447       2.904  -6.812 -10.724  1.00 20.09           C  
ATOM   3346  N   LEU A 448       1.549  -2.818 -13.087  1.00 17.90           N  
ATOM   3347  CA  LEU A 448       1.675  -1.472 -12.557  1.00 14.91           C  
ATOM   3348  C   LEU A 448       1.452  -1.459 -11.054  1.00 16.49           C  
ATOM   3349  O   LEU A 448       2.052  -0.664 -10.333  1.00 17.07           O  
ATOM   3350  CB  LEU A 448       0.707  -0.517 -13.257  1.00 11.83           C  
ATOM   3351  CG  LEU A 448       0.864  -0.427 -14.776  1.00 14.58           C  
ATOM   3352  CD1 LEU A 448       0.234   0.826 -15.293  1.00 14.99           C  
ATOM   3353  CD2 LEU A 448       2.318  -0.469 -15.202  1.00 19.82           C  
ATOM   3354  N   TYR A 449       0.600  -2.368 -10.595  1.00 16.83           N  
ATOM   3355  CA  TYR A 449       0.162  -2.407  -9.215  1.00 16.94           C  
ATOM   3356  C   TYR A 449       0.349  -3.813  -8.648  1.00 19.79           C  
ATOM   3357  O   TYR A 449      -0.318  -4.770  -9.063  1.00 21.26           O  
ATOM   3358  CB  TYR A 449      -1.301  -1.964  -9.135  1.00 14.99           C  
ATOM   3359  CG  TYR A 449      -1.876  -1.928  -7.745  1.00 14.37           C  
ATOM   3360  CD1 TYR A 449      -2.425  -3.070  -7.166  1.00 14.88           C  
ATOM   3361  CD2 TYR A 449      -1.890  -0.755  -7.011  1.00 16.67           C  
ATOM   3362  CE1 TYR A 449      -2.959  -3.046  -5.897  1.00 16.94           C  
ATOM   3363  CE2 TYR A 449      -2.423  -0.725  -5.730  1.00 17.75           C  
ATOM   3364  CZ  TYR A 449      -2.950  -1.875  -5.185  1.00 16.55           C  
ATOM   3365  OH  TYR A 449      -3.480  -1.852  -3.926  1.00 16.76           O  
ATOM   3366  N   LEU A 450       1.276  -3.928  -7.705  1.00 20.14           N  
ATOM   3367  CA  LEU A 450       1.493  -5.175  -6.990  1.00 20.92           C  
ATOM   3368  C   LEU A 450       1.388  -4.946  -5.503  1.00 23.10           C  
ATOM   3369  O   LEU A 450       2.067  -4.078  -4.942  1.00 25.09           O  
ATOM   3370  CB  LEU A 450       2.867  -5.766  -7.301  1.00 21.15           C  
ATOM   3371  CG  LEU A 450       3.314  -6.944  -6.433  1.00 16.60           C  
ATOM   3372  CD1 LEU A 450       2.504  -8.201  -6.731  1.00  9.68           C  
ATOM   3373  CD2 LEU A 450       4.775  -7.195  -6.644  1.00 17.98           C  
ATOM   3374  N   ASP A 451       0.548  -5.749  -4.867  1.00 23.20           N  
ATOM   3375  CA  ASP A 451       0.400  -5.700  -3.433  1.00 22.27           C  
ATOM   3376  C   ASP A 451       0.654  -7.082  -2.864  1.00 21.43           C  
ATOM   3377  O   ASP A 451      -0.085  -8.019  -3.158  1.00 24.52           O  
ATOM   3378  CB  ASP A 451      -1.008  -5.220  -3.079  1.00 23.45           C  
ATOM   3379  CG  ASP A 451      -1.189  -4.974  -1.592  1.00 29.27           C  
ATOM   3380  OD1 ASP A 451      -0.278  -5.329  -0.808  1.00 31.13           O  
ATOM   3381  OD2 ASP A 451      -2.251  -4.432  -1.210  1.00 31.15           O  
ATOM   3382  N   ILE A 452       1.709  -7.203  -2.067  1.00 19.67           N  
ATOM   3383  CA  ILE A 452       2.000  -8.436  -1.320  1.00 18.62           C  
ATOM   3384  C   ILE A 452       1.997  -8.183   0.189  1.00 18.99           C  
ATOM   3385  O   ILE A 452       2.791  -8.766   0.937  1.00 17.34           O  
ATOM   3386  CB  ILE A 452       3.345  -9.106  -1.754  1.00 17.42           C  
ATOM   3387  CG1 ILE A 452       4.528  -8.166  -1.541  1.00 11.85           C  
ATOM   3388  CG2 ILE A 452       3.281  -9.527  -3.195  1.00 18.41           C  
ATOM   3389  CD1 ILE A 452       5.849  -8.861  -1.410  1.00 12.21           C  
ATOM   3390  N   SER A 453       1.093  -7.310   0.619  1.00 19.41           N  
ATOM   3391  CA  SER A 453       1.032  -6.884   2.016  1.00 22.27           C  
ATOM   3392  C   SER A 453       0.532  -7.958   2.960  1.00 21.21           C  
ATOM   3393  O   SER A 453      -0.464  -8.638   2.685  1.00 20.44           O  
ATOM   3394  CB  SER A 453       0.164  -5.634   2.179  1.00 22.76           C  
ATOM   3395  OG  SER A 453       0.892  -4.466   1.851  1.00 31.84           O  
ATOM   3396  N   TYR A 454       1.242  -8.091   4.078  1.00 24.39           N  
ATOM   3397  CA  TYR A 454       0.900  -9.033   5.145  1.00 26.49           C  
ATOM   3398  C   TYR A 454       0.674 -10.444   4.600  1.00 25.49           C  
ATOM   3399  O   TYR A 454      -0.190 -11.183   5.081  1.00 25.78           O  
ATOM   3400  CB  TYR A 454      -0.325  -8.551   5.945  1.00 27.73           C  
ATOM   3401  CG  TYR A 454      -0.192  -7.156   6.526  1.00 30.17           C  
ATOM   3402  CD1 TYR A 454      -0.603  -6.032   5.809  1.00 35.22           C  
ATOM   3403  CD2 TYR A 454       0.335  -6.962   7.795  1.00 32.20           C  
ATOM   3404  CE1 TYR A 454      -0.481  -4.750   6.346  1.00 36.90           C  
ATOM   3405  CE2 TYR A 454       0.460  -5.686   8.335  1.00 33.12           C  
ATOM   3406  CZ  TYR A 454       0.051  -4.593   7.610  1.00 32.01           C  
ATOM   3407  OH  TYR A 454       0.181  -3.349   8.161  1.00 32.78           O  
ATOM   3408  N   THR A 455       1.451 -10.803   3.588  1.00 22.39           N  
ATOM   3409  CA  THR A 455       1.406 -12.145   3.060  1.00 21.92           C  
ATOM   3410  C   THR A 455       2.378 -12.977   3.864  1.00 23.85           C  
ATOM   3411  O   THR A 455       2.685 -14.112   3.494  1.00 27.73           O  
ATOM   3412  CB  THR A 455       1.774 -12.217   1.563  1.00 19.84           C  
ATOM   3413  OG1 THR A 455       3.099 -11.721   1.359  1.00 13.25           O  
ATOM   3414  CG2 THR A 455       0.807 -11.412   0.744  1.00 18.62           C  
ATOM   3415  N   ASN A 456       2.864 -12.403   4.961  1.00 23.43           N  
ATOM   3416  CA  ASN A 456       3.759 -13.108   5.869  1.00 24.93           C  
ATOM   3417  C   ASN A 456       4.936 -13.664   5.091  1.00 25.45           C  
ATOM   3418  O   ASN A 456       5.028 -14.864   4.888  1.00 23.40           O  
ATOM   3419  CB  ASN A 456       3.006 -14.236   6.587  1.00 24.85           C  
ATOM   3420  CG  ASN A 456       3.623 -14.596   7.916  1.00 25.05           C  
ATOM   3421  OD1 ASN A 456       3.406 -13.913   8.920  1.00 26.38           O  
ATOM   3422  ND2 ASN A 456       4.383 -15.686   7.938  1.00 16.75           N  
ATOM   3423  N   THR A 457       5.814 -12.771   4.640  1.00 28.71           N  
ATOM   3424  CA  THR A 457       6.954 -13.136   3.803  1.00 31.69           C  
ATOM   3425  C   THR A 457       8.300 -12.689   4.389  1.00 34.16           C  
ATOM   3426  O   THR A 457       8.385 -11.689   5.104  1.00 34.03           O  
ATOM   3427  CB  THR A 457       6.772 -12.595   2.373  1.00 31.58           C  
ATOM   3428  OG1 THR A 457       5.647 -13.244   1.771  1.00 32.80           O  
ATOM   3429  CG2 THR A 457       8.004 -12.851   1.523  1.00 28.60           C  
ATOM   3430  N   LYS A 458       9.339 -13.463   4.086  1.00 37.63           N  
ATOM   3431  CA  LYS A 458      10.710 -13.174   4.497  1.00 41.56           C  
ATOM   3432  C   LYS A 458      11.560 -13.091   3.248  1.00 44.44           C  
ATOM   3433  O   LYS A 458      11.658 -14.064   2.498  1.00 47.41           O  
ATOM   3434  CB  LYS A 458      11.250 -14.274   5.417  1.00 40.31           C  
ATOM   3435  CG  LYS A 458      10.591 -15.668   5.215  1.00 45.05           C  
ATOM   3436  CD  LYS A 458      11.145 -16.504   4.022  1.00 42.90           C  
ATOM   3437  CE  LYS A 458      12.480 -17.192   4.359  1.00 40.96           C  
ATOM   3438  NZ  LYS A 458      12.525 -17.853   5.712  1.00 32.87           N  
ATOM   3439  N   ILE A 459      12.164 -11.935   3.000  1.00 46.61           N  
ATOM   3440  CA  ILE A 459      12.986 -11.795   1.804  1.00 49.14           C  
ATOM   3441  C   ILE A 459      14.391 -12.389   1.997  1.00 49.80           C  
ATOM   3442  O   ILE A 459      15.172 -11.932   2.843  1.00 49.63           O  
ATOM   3443  CB  ILE A 459      13.060 -10.333   1.287  1.00 50.47           C  
ATOM   3444  CG1 ILE A 459      11.676  -9.655   1.311  1.00 50.55           C  
ATOM   3445  CG2 ILE A 459      13.661 -10.309  -0.124  1.00 52.70           C  
ATOM   3446  CD1 ILE A 459      10.815  -9.912   0.078  1.00 44.96           C  
ATOM   3447  N   ASP A 460      14.675 -13.432   1.220  1.00 50.42           N  
ATOM   3448  CA  ASP A 460      16.019 -13.988   1.093  1.00 50.50           C  
ATOM   3449  C   ASP A 460      16.555 -13.523  -0.258  1.00 50.25           C  
ATOM   3450  O   ASP A 460      17.564 -12.809  -0.347  1.00 51.73           O  
ATOM   3451  CB  ASP A 460      15.988 -15.524   1.124  1.00 50.26           C  
ATOM   3452  CG  ASP A 460      15.107 -16.082   2.236  1.00 50.70           C  
ATOM   3453  OD1 ASP A 460      15.215 -15.589   3.379  1.00 49.18           O  
ATOM   3454  OD2 ASP A 460      14.319 -17.026   1.967  1.00 49.61           O  
ATOM   3455  N   PHE A 461      15.835 -13.913  -1.305  1.00 48.39           N  
ATOM   3456  CA  PHE A 461      16.245 -13.709  -2.676  1.00 45.92           C  
ATOM   3457  C   PHE A 461      16.277 -12.239  -3.057  1.00 45.15           C  
ATOM   3458  O   PHE A 461      15.455 -11.453  -2.595  1.00 43.70           O  
ATOM   3459  CB  PHE A 461      15.302 -14.478  -3.590  1.00 45.29           C  
ATOM   3460  CG  PHE A 461      15.695 -14.457  -5.025  1.00 45.34           C  
ATOM   3461  CD1 PHE A 461      14.718 -14.478  -6.012  1.00 47.98           C  
ATOM   3462  CD2 PHE A 461      17.034 -14.417  -5.398  1.00 42.89           C  
ATOM   3463  CE1 PHE A 461      15.062 -14.464  -7.351  1.00 46.52           C  
ATOM   3464  CE2 PHE A 461      17.397 -14.391  -6.731  1.00 45.81           C  
ATOM   3465  CZ  PHE A 461      16.408 -14.416  -7.716  1.00 47.41           C  
ATOM   3466  N   ASP A 462      17.245 -11.899  -3.906  1.00 44.97           N  
ATOM   3467  CA  ASP A 462      17.490 -10.537  -4.368  1.00 44.52           C  
ATOM   3468  C   ASP A 462      16.708 -10.175  -5.616  1.00 44.59           C  
ATOM   3469  O   ASP A 462      16.515  -8.992  -5.913  1.00 47.12           O  
ATOM   3470  CB  ASP A 462      18.979 -10.340  -4.655  1.00 44.58           C  
ATOM   3471  CG  ASP A 462      19.719  -9.687  -3.498  1.00 47.02           C  
ATOM   3472  OD1 ASP A 462      19.053  -9.109  -2.605  1.00 49.74           O  
ATOM   3473  OD2 ASP A 462      20.972  -9.743  -3.492  1.00 45.87           O  
ATOM   3474  N   GLY A 463      16.275 -11.187  -6.359  1.00 43.93           N  
ATOM   3475  CA  GLY A 463      15.603 -10.958  -7.636  1.00 42.04           C  
ATOM   3476  C   GLY A 463      14.116 -11.220  -7.533  1.00 40.36           C  
ATOM   3477  O   GLY A 463      13.454 -11.489  -8.537  1.00 42.28           O  
ATOM   3478  N   ILE A 464      13.585 -11.152  -6.316  1.00 35.30           N  
ATOM   3479  CA  ILE A 464      12.169 -11.413  -6.103  1.00 31.09           C  
ATOM   3480  C   ILE A 464      11.313 -10.577  -7.052  1.00 29.49           C  
ATOM   3481  O   ILE A 464      10.394 -11.105  -7.671  1.00 29.49           O  
ATOM   3482  CB  ILE A 464      11.766 -11.208  -4.622  1.00 29.56           C  
ATOM   3483  CG1 ILE A 464      10.284 -11.498  -4.416  1.00 27.96           C  
ATOM   3484  CG2 ILE A 464      12.131  -9.817  -4.149  1.00 31.94           C  
ATOM   3485  CD1 ILE A 464       9.777 -11.162  -3.009  1.00 30.08           C  
ATOM   3486  N   PHE A 465      11.651  -9.294  -7.188  1.00 27.77           N  
ATOM   3487  CA  PHE A 465      10.858  -8.354  -7.988  1.00 25.63           C  
ATOM   3488  C   PHE A 465      11.410  -8.161  -9.403  1.00 25.39           C  
ATOM   3489  O   PHE A 465      10.962  -7.301 -10.154  1.00 24.91           O  
ATOM   3490  CB  PHE A 465      10.728  -7.012  -7.262  1.00 24.22           C  
ATOM   3491  CG  PHE A 465      10.070  -7.113  -5.912  1.00 24.09           C  
ATOM   3492  CD1 PHE A 465      10.718  -6.637  -4.772  1.00 19.93           C  
ATOM   3493  CD2 PHE A 465       8.797  -7.690  -5.779  1.00 26.81           C  
ATOM   3494  CE1 PHE A 465      10.106  -6.734  -3.519  1.00 23.44           C  
ATOM   3495  CE2 PHE A 465       8.175  -7.796  -4.528  1.00 19.77           C  
ATOM   3496  CZ  PHE A 465       8.830  -7.319  -3.400  1.00 21.80           C  
ATOM   3497  N   LEU A 466      12.385  -8.984  -9.752  1.00 26.50           N  
ATOM   3498  CA  LEU A 466      13.023  -8.954 -11.055  1.00 27.79           C  
ATOM   3499  C   LEU A 466      12.019  -9.284 -12.163  1.00 29.74           C  
ATOM   3500  O   LEU A 466      11.423 -10.365 -12.165  1.00 31.44           O  
ATOM   3501  CB  LEU A 466      14.174  -9.968 -11.055  1.00 25.95           C  
ATOM   3502  CG  LEU A 466      15.065 -10.196 -12.271  1.00 22.04           C  
ATOM   3503  CD1 LEU A 466      16.159  -9.126 -12.368  1.00 10.70           C  
ATOM   3504  CD2 LEU A 466      15.661 -11.589 -12.156  1.00 27.67           C  
ATOM   3505  N   GLY A 467      11.839  -8.347 -13.094  1.00 31.26           N  
ATOM   3506  CA  GLY A 467      10.892  -8.514 -14.197  1.00 32.69           C  
ATOM   3507  C   GLY A 467       9.806  -7.452 -14.217  1.00 34.40           C  
ATOM   3508  O   GLY A 467       9.241  -7.146 -15.270  1.00 37.10           O  
ATOM   3509  N   LEU A 468       9.523  -6.887 -13.046  1.00 35.15           N  
ATOM   3510  CA  LEU A 468       8.496  -5.852 -12.870  1.00 34.60           C  
ATOM   3511  C   LEU A 468       9.045  -4.464 -13.196  1.00 35.13           C  
ATOM   3512  O   LEU A 468       9.150  -3.590 -12.319  1.00 35.80           O  
ATOM   3513  CB  LEU A 468       7.961  -5.889 -11.433  1.00 32.94           C  
ATOM   3514  CG  LEU A 468       7.504  -7.259 -10.940  1.00 28.99           C  
ATOM   3515  CD1 LEU A 468       7.420  -7.314  -9.426  1.00 30.20           C  
ATOM   3516  CD2 LEU A 468       6.173  -7.581 -11.569  1.00 36.33           C  
ATOM   3517  N   THR A 469       9.392  -4.271 -14.465  1.00 33.44           N  
ATOM   3518  CA  THR A 469      10.031  -3.032 -14.904  1.00 34.19           C  
ATOM   3519  C   THR A 469       9.028  -1.952 -15.282  1.00 33.47           C  
ATOM   3520  O   THR A 469       9.416  -0.827 -15.579  1.00 36.05           O  
ATOM   3521  CB  THR A 469      11.015  -3.259 -16.082  1.00 35.31           C  
ATOM   3522  OG1 THR A 469      10.319  -3.852 -17.194  1.00 36.12           O  
ATOM   3523  CG2 THR A 469      12.195  -4.146 -15.642  1.00 34.21           C  
ATOM   3524  N   SER A 470       7.744  -2.284 -15.285  1.00 30.41           N  
ATOM   3525  CA  SER A 470       6.733  -1.267 -15.506  1.00 27.65           C  
ATOM   3526  C   SER A 470       6.034  -0.870 -14.217  1.00 27.89           C  
ATOM   3527  O   SER A 470       5.178   0.018 -14.230  1.00 28.75           O  
ATOM   3528  CB  SER A 470       5.724  -1.725 -16.543  1.00 26.34           C  
ATOM   3529  OG  SER A 470       6.328  -1.724 -17.815  1.00 28.37           O  
ATOM   3530  N   LEU A 471       6.421  -1.510 -13.110  1.00 26.27           N  
ATOM   3531  CA  LEU A 471       5.797  -1.301 -11.802  1.00 24.09           C  
ATOM   3532  C   LEU A 471       5.839   0.134 -11.328  1.00 24.47           C  
ATOM   3533  O   LEU A 471       6.844   0.819 -11.483  1.00 26.37           O  
ATOM   3534  CB  LEU A 471       6.470  -2.182 -10.760  1.00 24.12           C  
ATOM   3535  CG  LEU A 471       5.723  -2.436  -9.449  1.00 20.72           C  
ATOM   3536  CD1 LEU A 471       4.336  -3.037  -9.708  1.00 16.79           C  
ATOM   3537  CD2 LEU A 471       6.548  -3.347  -8.538  1.00 22.79           C  
ATOM   3538  N   ASN A 472       4.736   0.580 -10.746  1.00 24.63           N  
ATOM   3539  CA  ASN A 472       4.638   1.919 -10.193  1.00 25.56           C  
ATOM   3540  C   ASN A 472       4.355   1.898  -8.716  1.00 27.16           C  
ATOM   3541  O   ASN A 472       5.036   2.552  -7.946  1.00 30.76           O  
ATOM   3542  CB  ASN A 472       3.511   2.677 -10.867  1.00 26.65           C  
ATOM   3543  CG  ASN A 472       3.855   3.100 -12.258  1.00 25.76           C  
ATOM   3544  OD1 ASN A 472       4.687   2.483 -12.916  1.00 35.52           O  
ATOM   3545  ND2 ASN A 472       3.210   4.162 -12.727  1.00 19.00           N  
ATOM   3546  N   THR A 473       3.315   1.159  -8.347  1.00 28.25           N  
ATOM   3547  CA  THR A 473       2.864   1.037  -6.976  1.00 29.99           C  
ATOM   3548  C   THR A 473       3.323  -0.297  -6.429  1.00 30.66           C  
ATOM   3549  O   THR A 473       2.972  -1.344  -6.975  1.00 32.55           O  
ATOM   3550  CB  THR A 473       1.319   1.086  -6.897  1.00 30.67           C  
ATOM   3551  OG1 THR A 473       0.840   2.286  -7.519  1.00 36.01           O  
ATOM   3552  CG2 THR A 473       0.844   1.038  -5.453  1.00 26.55           C  
ATOM   3553  N   LEU A 474       4.107  -0.261  -5.356  1.00 30.99           N  
ATOM   3554  CA  LEU A 474       4.447  -1.488  -4.634  1.00 31.51           C  
ATOM   3555  C   LEU A 474       4.116  -1.419  -3.141  1.00 32.04           C  
ATOM   3556  O   LEU A 474       4.915  -0.948  -2.323  1.00 34.80           O  
ATOM   3557  CB  LEU A 474       5.906  -1.924  -4.882  1.00 30.35           C  
ATOM   3558  CG  LEU A 474       6.363  -3.234  -4.212  1.00 31.10           C  
ATOM   3559  CD1 LEU A 474       5.420  -4.393  -4.491  1.00 33.33           C  
ATOM   3560  CD2 LEU A 474       7.773  -3.607  -4.616  1.00 32.02           C  
ATOM   3561  N   LYS A 475       2.918  -1.878  -2.800  1.00 31.16           N  
ATOM   3562  CA  LYS A 475       2.538  -2.056  -1.407  1.00 30.15           C  
ATOM   3563  C   LYS A 475       3.079  -3.407  -0.954  1.00 32.53           C  
ATOM   3564  O   LYS A 475       2.875  -4.410  -1.638  1.00 36.23           O  
ATOM   3565  CB  LYS A 475       1.020  -2.015  -1.266  1.00 26.82           C  
ATOM   3566  CG  LYS A 475       0.445  -0.647  -1.473  1.00 24.88           C  
ATOM   3567  CD  LYS A 475      -1.032  -0.690  -1.728  1.00 26.72           C  
ATOM   3568  CE  LYS A 475      -1.632   0.673  -1.472  1.00 34.88           C  
ATOM   3569  NZ  LYS A 475      -2.938   0.860  -2.153  1.00 46.11           N  
ATOM   3570  N   MET A 476       3.788  -3.432   0.172  1.00 31.56           N  
ATOM   3571  CA  MET A 476       4.315  -4.683   0.715  1.00 32.40           C  
ATOM   3572  C   MET A 476       4.599  -4.598   2.215  1.00 31.80           C  
ATOM   3573  O   MET A 476       5.700  -4.910   2.670  1.00 32.31           O  
ATOM   3574  CB  MET A 476       5.557  -5.146  -0.059  1.00 31.31           C  
ATOM   3575  CG  MET A 476       6.704  -4.150  -0.138  1.00 36.12           C  
ATOM   3576  SD  MET A 476       8.260  -4.930  -0.633  1.00 37.54           S  
ATOM   3577  CE  MET A 476       8.639  -5.884   0.834  1.00 36.57           C  
ATOM   3578  N   ALA A 477       3.588  -4.205   2.979  1.00 28.95           N  
ATOM   3579  CA  ALA A 477       3.771  -3.901   4.386  1.00 29.21           C  
ATOM   3580  C   ALA A 477       3.569  -5.093   5.309  1.00 29.70           C  
ATOM   3581  O   ALA A 477       2.869  -6.041   4.958  1.00 32.65           O  
ATOM   3582  CB  ALA A 477       2.855  -2.780   4.783  1.00 30.43           C  
ATOM   3583  N   GLY A 478       4.189  -5.039   6.487  1.00 28.74           N  
ATOM   3584  CA  GLY A 478       3.991  -6.054   7.528  1.00 29.00           C  
ATOM   3585  C   GLY A 478       4.573  -7.428   7.225  1.00 29.31           C  
ATOM   3586  O   GLY A 478       4.179  -8.432   7.825  1.00 31.06           O  
ATOM   3587  N   ASN A 479       5.506  -7.480   6.282  1.00 27.50           N  
ATOM   3588  CA  ASN A 479       6.287  -8.681   6.057  1.00 26.27           C  
ATOM   3589  C   ASN A 479       7.544  -8.611   6.902  1.00 24.87           C  
ATOM   3590  O   ASN A 479       7.478  -8.201   8.071  1.00 21.88           O  
ATOM   3591  CB  ASN A 479       6.597  -8.845   4.574  1.00 26.10           C  
ATOM   3592  CG  ASN A 479       5.343  -9.049   3.751  1.00 30.96           C  
ATOM   3593  OD1 ASN A 479       4.475  -9.855   4.109  1.00 39.48           O  
ATOM   3594  ND2 ASN A 479       5.226  -8.307   2.654  1.00 23.10           N  
ATOM   3595  N   SER A 480       8.676  -9.016   6.328  1.00 24.58           N  
ATOM   3596  CA  SER A 480       9.962  -8.970   7.038  1.00 25.46           C  
ATOM   3597  C   SER A 480      11.147  -9.210   6.110  1.00 25.85           C  
ATOM   3598  O   SER A 480      10.978  -9.596   4.959  1.00 29.37           O  
ATOM   3599  CB  SER A 480       9.994  -9.985   8.187  1.00 23.86           C  
ATOM   3600  OG  SER A 480      10.393 -11.254   7.713  1.00 24.26           O  
ATOM   3601  N   PHE A 481      12.350  -8.994   6.626  1.00 26.82           N  
ATOM   3602  CA  PHE A 481      13.565  -9.159   5.843  1.00 25.16           C  
ATOM   3603  C   PHE A 481      14.586 -10.008   6.590  1.00 25.47           C  
ATOM   3604  O   PHE A 481      14.660  -9.964   7.819  1.00 25.91           O  
ATOM   3605  CB  PHE A 481      14.154  -7.779   5.511  1.00 25.53           C  
ATOM   3606  CG  PHE A 481      13.682  -7.214   4.195  1.00 25.37           C  
ATOM   3607  CD1 PHE A 481      12.378  -6.756   4.039  1.00 27.13           C  
ATOM   3608  CD2 PHE A 481      14.547  -7.144   3.105  1.00 24.79           C  
ATOM   3609  CE1 PHE A 481      11.939  -6.243   2.814  1.00 26.69           C  
ATOM   3610  CE2 PHE A 481      14.120  -6.633   1.884  1.00 26.81           C  
ATOM   3611  CZ  PHE A 481      12.812  -6.180   1.739  1.00 26.36           C  
ATOM   3612  N   LYS A 482      15.364 -10.785   5.840  1.00 26.52           N  
ATOM   3613  CA  LYS A 482      16.578 -11.418   6.371  1.00 28.20           C  
ATOM   3614  C   LYS A 482      17.325 -10.468   7.306  1.00 25.44           C  
ATOM   3615  O   LYS A 482      17.502  -9.288   6.992  1.00 23.89           O  
ATOM   3616  CB  LYS A 482      17.505 -11.898   5.235  1.00 28.75           C  
ATOM   3617  CG  LYS A 482      17.809 -10.845   4.134  1.00 34.18           C  
ATOM   3618  CD  LYS A 482      18.920 -11.306   3.160  1.00 34.60           C  
ATOM   3619  CE  LYS A 482      19.069 -10.361   1.938  1.00 37.72           C  
ATOM   3620  NZ  LYS A 482      20.413 -10.438   1.260  1.00 36.31           N  
ATOM   3621  N   ASP A 483      17.721 -10.992   8.466  1.00 26.05           N  
ATOM   3622  CA  ASP A 483      18.476 -10.253   9.496  1.00 26.18           C  
ATOM   3623  C   ASP A 483      17.969  -8.845   9.744  1.00 24.49           C  
ATOM   3624  O   ASP A 483      18.722  -7.968  10.183  1.00 23.44           O  
ATOM   3625  CB  ASP A 483      19.961 -10.198   9.141  1.00 26.11           C  
ATOM   3626  CG  ASP A 483      20.601 -11.556   9.141  1.00 30.26           C  
ATOM   3627  OD1 ASP A 483      20.235 -12.383  10.010  1.00 36.46           O  
ATOM   3628  OD2 ASP A 483      21.468 -11.800   8.272  1.00 31.86           O  
ATOM   3629  N   ASN A 484      16.693  -8.637   9.441  1.00 23.80           N  
ATOM   3630  CA  ASN A 484      16.061  -7.323   9.539  1.00 23.17           C  
ATOM   3631  C   ASN A 484      16.875  -6.184   8.878  1.00 20.31           C  
ATOM   3632  O   ASN A 484      16.927  -5.056   9.372  1.00 21.03           O  
ATOM   3633  CB  ASN A 484      15.694  -7.035  11.001  1.00 23.81           C  
ATOM   3634  CG  ASN A 484      14.732  -8.079  11.594  1.00 23.09           C  
ATOM   3635  OD1 ASN A 484      14.509  -8.102  12.803  1.00 16.87           O  
ATOM   3636  ND2 ASN A 484      14.147  -8.924  10.738  1.00 23.47           N  
ATOM   3637  N   THR A 485      17.483  -6.507   7.738  1.00 18.02           N  
ATOM   3638  CA  THR A 485      18.269  -5.572   6.943  1.00 17.70           C  
ATOM   3639  C   THR A 485      17.621  -5.411   5.569  1.00 15.82           C  
ATOM   3640  O   THR A 485      17.295  -6.413   4.918  1.00 12.60           O  
ATOM   3641  CB  THR A 485      19.676  -6.141   6.693  1.00 19.05           C  
ATOM   3642  OG1 THR A 485      19.903  -7.265   7.553  1.00 21.67           O  
ATOM   3643  CG2 THR A 485      20.744  -5.085   6.911  1.00 20.92           C  
ATOM   3644  N   LEU A 486      17.459  -4.168   5.112  1.00 16.66           N  
ATOM   3645  CA  LEU A 486      16.781  -3.931   3.826  1.00 18.86           C  
ATOM   3646  C   LEU A 486      17.671  -4.210   2.626  1.00 21.20           C  
ATOM   3647  O   LEU A 486      18.516  -3.393   2.281  1.00 22.65           O  
ATOM   3648  CB  LEU A 486      16.192  -2.519   3.739  1.00 17.87           C  
ATOM   3649  CG  LEU A 486      15.088  -2.352   2.682  1.00 18.30           C  
ATOM   3650  CD1 LEU A 486      13.885  -3.192   3.034  1.00 21.12           C  
ATOM   3651  CD2 LEU A 486      14.669  -0.904   2.514  1.00 16.55           C  
ATOM   3652  N   SER A 487      17.463  -5.357   1.984  1.00 23.63           N  
ATOM   3653  CA  SER A 487      18.301  -5.779   0.854  1.00 26.87           C  
ATOM   3654  C   SER A 487      18.120  -4.944  -0.434  1.00 29.21           C  
ATOM   3655  O   SER A 487      17.613  -3.818  -0.408  1.00 31.69           O  
ATOM   3656  CB  SER A 487      18.092  -7.267   0.564  1.00 26.50           C  
ATOM   3657  OG  SER A 487      16.757  -7.507   0.186  1.00 27.62           O  
ATOM   3658  N   ASN A 488      18.546  -5.507  -1.557  1.00 30.76           N  
ATOM   3659  CA  ASN A 488      18.574  -4.785  -2.819  1.00 31.95           C  
ATOM   3660  C   ASN A 488      17.598  -5.419  -3.783  1.00 31.88           C  
ATOM   3661  O   ASN A 488      17.973  -5.831  -4.884  1.00 31.37           O  
ATOM   3662  CB  ASN A 488      19.986  -4.812  -3.404  1.00 33.05           C  
ATOM   3663  CG  ASN A 488      20.192  -3.781  -4.488  1.00 36.05           C  
ATOM   3664  OD1 ASN A 488      19.271  -3.450  -5.235  1.00 43.30           O  
ATOM   3665  ND2 ASN A 488      21.412  -3.262  -4.579  1.00 37.78           N  
ATOM   3666  N   VAL A 489      16.343  -5.503  -3.356  1.00 31.62           N  
ATOM   3667  CA  VAL A 489      15.286  -6.089  -4.180  1.00 29.39           C  
ATOM   3668  C   VAL A 489      14.675  -5.076  -5.160  1.00 28.38           C  
ATOM   3669  O   VAL A 489      13.873  -5.450  -6.012  1.00 27.72           O  
ATOM   3670  CB  VAL A 489      14.186  -6.763  -3.309  1.00 29.00           C  
ATOM   3671  CG1 VAL A 489      14.789  -7.857  -2.471  1.00 27.55           C  
ATOM   3672  CG2 VAL A 489      13.504  -5.758  -2.414  1.00 26.84           C  
ATOM   3673  N   PHE A 490      15.088  -3.810  -5.046  1.00 28.04           N  
ATOM   3674  CA  PHE A 490      14.477  -2.701  -5.796  1.00 27.36           C  
ATOM   3675  C   PHE A 490      15.306  -2.169  -6.961  1.00 28.95           C  
ATOM   3676  O   PHE A 490      14.906  -1.206  -7.618  1.00 28.87           O  
ATOM   3677  CB  PHE A 490      14.156  -1.535  -4.855  1.00 26.20           C  
ATOM   3678  CG  PHE A 490      13.171  -1.872  -3.784  1.00 21.06           C  
ATOM   3679  CD1 PHE A 490      11.890  -2.288  -4.106  1.00 19.18           C  
ATOM   3680  CD2 PHE A 490      13.526  -1.753  -2.447  1.00 17.87           C  
ATOM   3681  CE1 PHE A 490      10.979  -2.601  -3.105  1.00 27.57           C  
ATOM   3682  CE2 PHE A 490      12.623  -2.056  -1.430  1.00 25.82           C  
ATOM   3683  CZ  PHE A 490      11.345  -2.483  -1.758  1.00 27.85           C  
ATOM   3684  N   ALA A 491      16.453  -2.790  -7.213  1.00 30.47           N  
ATOM   3685  CA  ALA A 491      17.366  -2.364  -8.283  1.00 32.06           C  
ATOM   3686  C   ALA A 491      16.745  -2.158  -9.682  1.00 32.94           C  
ATOM   3687  O   ALA A 491      17.128  -1.233 -10.385  1.00 33.08           O  
ATOM   3688  CB  ALA A 491      18.559  -3.309  -8.366  1.00 32.72           C  
ATOM   3689  N   ASN A 492      15.808  -3.017 -10.086  1.00 34.34           N  
ATOM   3690  CA  ASN A 492      15.228  -2.925 -11.433  1.00 35.80           C  
ATOM   3691  C   ASN A 492      13.848  -2.272 -11.486  1.00 34.78           C  
ATOM   3692  O   ASN A 492      13.357  -1.930 -12.572  1.00 34.97           O  
ATOM   3693  CB  ASN A 492      15.219  -4.287 -12.136  1.00 36.87           C  
ATOM   3694  CG  ASN A 492      16.524  -4.569 -12.890  1.00 47.07           C  
ATOM   3695  OD1 ASN A 492      17.562  -3.932 -12.648  1.00 47.92           O  
ATOM   3696  ND2 ASN A 492      16.474  -5.540 -13.806  1.00 62.07           N  
ATOM   3697  N   THR A 493      13.250  -2.081 -10.306  1.00 31.38           N  
ATOM   3698  CA  THR A 493      11.920  -1.475 -10.152  1.00 26.24           C  
ATOM   3699  C   THR A 493      11.949   0.045 -10.378  1.00 23.14           C  
ATOM   3700  O   THR A 493      11.375   0.820  -9.619  1.00 23.20           O  
ATOM   3701  CB  THR A 493      11.295  -1.834  -8.766  1.00 27.57           C  
ATOM   3702  OG1 THR A 493      12.129  -1.355  -7.702  1.00 26.87           O  
ATOM   3703  CG2 THR A 493      11.114  -3.341  -8.621  1.00 24.97           C  
ATOM   3704  N   THR A 494      12.614   0.435 -11.457  1.00 19.87           N  
ATOM   3705  CA  THR A 494      12.861   1.822 -11.847  1.00 19.81           C  
ATOM   3706  C   THR A 494      11.669   2.783 -11.761  1.00 20.20           C  
ATOM   3707  O   THR A 494      11.810   3.905 -11.261  1.00 21.40           O  
ATOM   3708  CB  THR A 494      13.451   1.845 -13.290  1.00 19.07           C  
ATOM   3709  OG1 THR A 494      14.791   1.349 -13.247  1.00 22.27           O  
ATOM   3710  CG2 THR A 494      13.452   3.247 -13.905  1.00 16.14           C  
ATOM   3711  N   ASN A 495      10.510   2.337 -12.251  1.00 18.79           N  
ATOM   3712  CA  ASN A 495       9.343   3.199 -12.448  1.00 13.84           C  
ATOM   3713  C   ASN A 495       8.428   3.379 -11.255  1.00 11.57           C  
ATOM   3714  O   ASN A 495       7.297   3.819 -11.413  1.00 10.41           O  
ATOM   3715  CB  ASN A 495       8.529   2.705 -13.639  1.00 14.67           C  
ATOM   3716  CG  ASN A 495       9.023   3.266 -14.938  1.00 15.02           C  
ATOM   3717  OD1 ASN A 495       9.103   4.488 -15.110  1.00 19.99           O  
ATOM   3718  ND2 ASN A 495       9.367   2.382 -15.866  1.00  6.12           N  
ATOM   3719  N   LEU A 496       8.939   3.037 -10.074  1.00 10.98           N  
ATOM   3720  CA  LEU A 496       8.240   3.146  -8.808  1.00  9.40           C  
ATOM   3721  C   LEU A 496       7.933   4.573  -8.392  1.00 10.66           C  
ATOM   3722  O   LEU A 496       8.784   5.444  -8.510  1.00 11.36           O  
ATOM   3723  CB  LEU A 496       9.065   2.475  -7.727  1.00  9.39           C  
ATOM   3724  CG  LEU A 496       8.516   1.142  -7.245  1.00  9.09           C  
ATOM   3725  CD1 LEU A 496       8.410   0.169  -8.405  1.00 11.91           C  
ATOM   3726  CD2 LEU A 496       9.365   0.599  -6.120  1.00  3.59           C  
ATOM   3727  N   THR A 497       6.701   4.785  -7.912  1.00 12.19           N  
ATOM   3728  CA  THR A 497       6.197   6.093  -7.424  1.00 13.87           C  
ATOM   3729  C   THR A 497       5.603   6.021  -5.999  1.00 15.59           C  
ATOM   3730  O   THR A 497       5.665   6.995  -5.237  1.00 15.56           O  
ATOM   3731  CB  THR A 497       5.146   6.716  -8.374  1.00 12.68           C  
ATOM   3732  OG1 THR A 497       4.248   5.702  -8.826  1.00  9.66           O  
ATOM   3733  CG2 THR A 497       5.821   7.333  -9.574  1.00 17.66           C  
ATOM   3734  N   PHE A 498       5.033   4.866  -5.664  1.00 14.44           N  
ATOM   3735  CA  PHE A 498       4.515   4.595  -4.336  1.00 16.27           C  
ATOM   3736  C   PHE A 498       5.170   3.316  -3.859  1.00 17.01           C  
ATOM   3737  O   PHE A 498       5.053   2.293  -4.528  1.00 18.10           O  
ATOM   3738  CB  PHE A 498       2.997   4.389  -4.397  1.00 17.23           C  
ATOM   3739  CG  PHE A 498       2.354   4.229  -3.057  1.00  8.70           C  
ATOM   3740  CD1 PHE A 498       1.691   5.292  -2.464  1.00 11.62           C  
ATOM   3741  CD2 PHE A 498       2.414   3.018  -2.380  1.00 12.47           C  
ATOM   3742  CE1 PHE A 498       1.091   5.153  -1.209  1.00 16.04           C  
ATOM   3743  CE2 PHE A 498       1.824   2.863  -1.120  1.00 18.35           C  
ATOM   3744  CZ  PHE A 498       1.165   3.936  -0.535  1.00 17.59           C  
ATOM   3745  N   LEU A 499       5.844   3.370  -2.710  1.00 15.56           N  
ATOM   3746  CA  LEU A 499       6.490   2.188  -2.132  1.00 14.95           C  
ATOM   3747  C   LEU A 499       6.307   2.086  -0.612  1.00 17.52           C  
ATOM   3748  O   LEU A 499       6.686   2.988   0.128  1.00 17.07           O  
ATOM   3749  CB  LEU A 499       7.972   2.176  -2.511  1.00 15.96           C  
ATOM   3750  CG  LEU A 499       8.999   1.347  -1.735  1.00 16.98           C  
ATOM   3751  CD1 LEU A 499       8.621  -0.135  -1.684  1.00 16.84           C  
ATOM   3752  CD2 LEU A 499      10.361   1.538  -2.365  1.00 14.28           C  
ATOM   3753  N   ASP A 500       5.746   0.973  -0.148  1.00 19.76           N  
ATOM   3754  CA  ASP A 500       5.315   0.880   1.257  1.00 22.08           C  
ATOM   3755  C   ASP A 500       5.966  -0.255   2.073  1.00 24.08           C  
ATOM   3756  O   ASP A 500       5.517  -1.411   2.033  1.00 25.83           O  
ATOM   3757  CB  ASP A 500       3.784   0.793   1.322  1.00 20.75           C  
ATOM   3758  CG  ASP A 500       3.254   0.720   2.738  1.00 24.67           C  
ATOM   3759  OD1 ASP A 500       3.950   0.192   3.623  1.00 30.95           O  
ATOM   3760  OD2 ASP A 500       2.118   1.176   2.972  1.00 35.71           O  
ATOM   3761  N   LEU A 501       7.001   0.089   2.835  1.00 23.09           N  
ATOM   3762  CA  LEU A 501       7.675  -0.872   3.701  1.00 22.87           C  
ATOM   3763  C   LEU A 501       7.324  -0.672   5.171  1.00 22.69           C  
ATOM   3764  O   LEU A 501       8.156  -0.895   6.044  1.00 23.96           O  
ATOM   3765  CB  LEU A 501       9.186  -0.778   3.533  1.00 21.67           C  
ATOM   3766  CG  LEU A 501       9.719  -0.817   2.113  1.00 29.28           C  
ATOM   3767  CD1 LEU A 501      11.191  -0.493   2.142  1.00 36.11           C  
ATOM   3768  CD2 LEU A 501       9.469  -2.173   1.464  1.00 38.05           C  
ATOM   3769  N   SER A 502       6.092  -0.257   5.433  1.00 21.64           N  
ATOM   3770  CA  SER A 502       5.658   0.000   6.785  1.00 25.42           C  
ATOM   3771  C   SER A 502       5.520  -1.301   7.561  1.00 25.27           C  
ATOM   3772  O   SER A 502       5.121  -2.310   6.993  1.00 26.71           O  
ATOM   3773  CB  SER A 502       4.330   0.759   6.780  1.00 26.34           C  
ATOM   3774  OG  SER A 502       3.242  -0.113   6.547  1.00 31.34           O  
ATOM   3775  N   LYS A 503       5.864  -1.270   8.850  1.00 25.55           N  
ATOM   3776  CA  LYS A 503       5.653  -2.397   9.773  1.00 26.55           C  
ATOM   3777  C   LYS A 503       6.523  -3.628   9.499  1.00 27.99           C  
ATOM   3778  O   LYS A 503       6.150  -4.746   9.881  1.00 29.75           O  
ATOM   3779  CB  LYS A 503       4.189  -2.828   9.776  1.00 26.20           C  
ATOM   3780  CG  LYS A 503       3.229  -1.942  10.542  1.00 30.19           C  
ATOM   3781  CD  LYS A 503       1.893  -2.664  10.624  1.00 33.24           C  
ATOM   3782  CE  LYS A 503       0.804  -1.871  11.295  1.00 31.15           C  
ATOM   3783  NZ  LYS A 503      -0.403  -2.752  11.412  1.00 37.07           N  
ATOM   3784  N   CYS A 504       7.679  -3.422   8.867  1.00 27.78           N  
ATOM   3785  CA  CYS A 504       8.510  -4.519   8.353  1.00 25.56           C  
ATOM   3786  C   CYS A 504       9.685  -4.908   9.232  1.00 26.58           C  
ATOM   3787  O   CYS A 504      10.735  -5.313   8.714  1.00 25.90           O  
ATOM   3788  CB  CYS A 504       9.055  -4.155   6.978  1.00 26.60           C  
ATOM   3789  SG  CYS A 504       7.855  -4.250   5.679  1.00 24.27           S  
ATOM   3790  N   GLN A 505       9.511  -4.776  10.548  1.00 26.79           N  
ATOM   3791  CA  GLN A 505      10.529  -5.136  11.552  1.00 25.22           C  
ATOM   3792  C   GLN A 505      11.974  -4.790  11.160  1.00 24.43           C  
ATOM   3793  O   GLN A 505      12.903  -5.451  11.613  1.00 26.12           O  
ATOM   3794  CB  GLN A 505      10.417  -6.624  11.922  1.00 24.24           C  
ATOM   3795  CG  GLN A 505       8.973  -7.118  12.073  1.00 32.50           C  
ATOM   3796  CD  GLN A 505       8.824  -8.335  12.984  1.00 38.66           C  
ATOM   3797  OE1 GLN A 505       9.548  -9.326  12.855  1.00 37.64           O  
ATOM   3798  NE2 GLN A 505       7.865  -8.262  13.910  1.00 40.68           N  
ATOM   3799  N   LEU A 506      12.153  -3.753  10.334  1.00 23.52           N  
ATOM   3800  CA  LEU A 506      13.472  -3.363   9.824  1.00 23.39           C  
ATOM   3801  C   LEU A 506      14.355  -2.782  10.903  1.00 27.10           C  
ATOM   3802  O   LEU A 506      13.864  -2.222  11.893  1.00 28.30           O  
ATOM   3803  CB  LEU A 506      13.365  -2.338   8.696  1.00 21.89           C  
ATOM   3804  CG  LEU A 506      13.002  -2.842   7.306  1.00 19.21           C  
ATOM   3805  CD1 LEU A 506      13.205  -1.718   6.331  1.00 21.47           C  
ATOM   3806  CD2 LEU A 506      13.831  -4.041   6.905  1.00 14.00           C  
ATOM   3807  N   GLU A 507      15.664  -2.903  10.698  1.00 28.18           N  
ATOM   3808  CA  GLU A 507      16.628  -2.457  11.686  1.00 28.39           C  
ATOM   3809  C   GLU A 507      17.720  -1.667  11.008  1.00 26.61           C  
ATOM   3810  O   GLU A 507      18.256  -0.731  11.592  1.00 27.28           O  
ATOM   3811  CB  GLU A 507      17.221  -3.655  12.429  1.00 28.86           C  
ATOM   3812  CG  GLU A 507      16.273  -4.353  13.416  1.00 30.85           C  
ATOM   3813  CD  GLU A 507      16.822  -5.687  13.933  1.00 33.09           C  
ATOM   3814  OE1 GLU A 507      17.586  -6.353  13.192  1.00 39.95           O  
ATOM   3815  OE2 GLU A 507      16.476  -6.073  15.077  1.00 28.58           O  
ATOM   3816  N   GLN A 508      18.041  -2.053   9.775  1.00 26.24           N  
ATOM   3817  CA  GLN A 508      19.092  -1.398   8.990  1.00 27.58           C  
ATOM   3818  C   GLN A 508      18.750  -1.356   7.501  1.00 25.28           C  
ATOM   3819  O   GLN A 508      18.044  -2.237   6.988  1.00 25.74           O  
ATOM   3820  CB  GLN A 508      20.420  -2.144   9.143  1.00 27.57           C  
ATOM   3821  CG  GLN A 508      21.124  -2.040  10.496  1.00 29.44           C  
ATOM   3822  CD  GLN A 508      22.319  -3.000  10.584  1.00 32.93           C  
ATOM   3823  OE1 GLN A 508      22.232  -4.070  11.211  1.00 34.81           O  
ATOM   3824  NE2 GLN A 508      23.434  -2.628   9.938  1.00 37.45           N  
ATOM   3825  N   ILE A 509      19.266  -0.349   6.802  1.00 23.37           N  
ATOM   3826  CA  ILE A 509      19.119  -0.296   5.345  1.00 21.12           C  
ATOM   3827  C   ILE A 509      20.476  -0.411   4.686  1.00 20.54           C  
ATOM   3828  O   ILE A 509      21.410   0.290   5.068  1.00 17.12           O  
ATOM   3829  CB  ILE A 509      18.440   1.001   4.852  1.00 19.11           C  
ATOM   3830  CG1 ILE A 509      17.176   1.294   5.654  1.00 18.61           C  
ATOM   3831  CG2 ILE A 509      18.100   0.888   3.372  1.00 23.01           C  
ATOM   3832  CD1 ILE A 509      16.460   2.534   5.201  1.00 20.81           C  
ATOM   3833  N   SER A 510      20.571  -1.293   3.694  1.00 23.04           N  
ATOM   3834  CA  SER A 510      21.812  -1.496   2.949  1.00 25.91           C  
ATOM   3835  C   SER A 510      22.058  -0.391   1.930  1.00 27.87           C  
ATOM   3836  O   SER A 510      21.159   0.384   1.624  1.00 25.40           O  
ATOM   3837  CB  SER A 510      21.840  -2.866   2.288  1.00 26.51           C  
ATOM   3838  OG  SER A 510      22.428  -3.801   3.171  1.00 25.57           O  
ATOM   3839  N   TRP A 511      23.277  -0.334   1.399  1.00 31.78           N  
ATOM   3840  CA  TRP A 511      23.738   0.888   0.773  1.00 35.88           C  
ATOM   3841  C   TRP A 511      22.959   1.396  -0.457  1.00 37.52           C  
ATOM   3842  O   TRP A 511      22.174   2.337  -0.335  1.00 39.57           O  
ATOM   3843  CB  TRP A 511      25.253   0.912   0.565  1.00 38.61           C  
ATOM   3844  CG  TRP A 511      25.703   2.310   0.244  1.00 44.11           C  
ATOM   3845  CD1 TRP A 511      25.544   3.419   1.030  1.00 48.20           C  
ATOM   3846  CD2 TRP A 511      26.338   2.761  -0.965  1.00 48.87           C  
ATOM   3847  NE1 TRP A 511      26.049   4.528   0.392  1.00 52.45           N  
ATOM   3848  CE2 TRP A 511      26.544   4.155  -0.832  1.00 49.96           C  
ATOM   3849  CE3 TRP A 511      26.755   2.124  -2.147  1.00 51.19           C  
ATOM   3850  CZ2 TRP A 511      27.155   4.925  -1.834  1.00 48.38           C  
ATOM   3851  CZ3 TRP A 511      27.363   2.891  -3.145  1.00 49.57           C  
ATOM   3852  CH2 TRP A 511      27.555   4.277  -2.980  1.00 48.40           C  
ATOM   3853  N   GLY A 512      23.155   0.793  -1.626  1.00 37.98           N  
ATOM   3854  CA  GLY A 512      22.554   1.339  -2.850  1.00 37.36           C  
ATOM   3855  C   GLY A 512      21.101   0.965  -3.074  1.00 37.28           C  
ATOM   3856  O   GLY A 512      20.669   0.828  -4.219  1.00 38.71           O  
ATOM   3857  N   VAL A 513      20.347   0.819  -1.986  1.00 35.02           N  
ATOM   3858  CA  VAL A 513      18.996   0.253  -2.014  1.00 34.96           C  
ATOM   3859  C   VAL A 513      17.989   1.058  -2.854  1.00 35.55           C  
ATOM   3860  O   VAL A 513      17.276   0.499  -3.702  1.00 34.51           O  
ATOM   3861  CB  VAL A 513      18.471   0.064  -0.568  1.00 34.92           C  
ATOM   3862  CG1 VAL A 513      16.978  -0.141  -0.543  1.00 34.83           C  
ATOM   3863  CG2 VAL A 513      19.153  -1.116   0.066  1.00 38.14           C  
ATOM   3864  N   PHE A 514      17.949   2.370  -2.612  1.00 35.15           N  
ATOM   3865  CA  PHE A 514      16.925   3.254  -3.184  1.00 31.82           C  
ATOM   3866  C   PHE A 514      17.470   4.057  -4.368  1.00 30.35           C  
ATOM   3867  O   PHE A 514      16.923   5.098  -4.735  1.00 29.86           O  
ATOM   3868  CB  PHE A 514      16.396   4.214  -2.100  1.00 30.27           C  
ATOM   3869  CG  PHE A 514      15.639   3.539  -0.970  1.00 28.39           C  
ATOM   3870  CD1 PHE A 514      15.974   3.804   0.359  1.00 26.12           C  
ATOM   3871  CD2 PHE A 514      14.574   2.667  -1.228  1.00 25.07           C  
ATOM   3872  CE1 PHE A 514      15.272   3.205   1.418  1.00 25.77           C  
ATOM   3873  CE2 PHE A 514      13.869   2.059  -0.178  1.00 25.07           C  
ATOM   3874  CZ  PHE A 514      14.218   2.336   1.149  1.00 25.32           C  
ATOM   3875  N   ASP A 515      18.532   3.541  -4.977  1.00 28.78           N  
ATOM   3876  CA  ASP A 515      19.415   4.329  -5.838  1.00 28.67           C  
ATOM   3877  C   ASP A 515      19.003   4.468  -7.322  1.00 28.92           C  
ATOM   3878  O   ASP A 515      19.668   5.156  -8.094  1.00 28.78           O  
ATOM   3879  CB  ASP A 515      20.813   3.734  -5.747  1.00 28.82           C  
ATOM   3880  CG  ASP A 515      21.860   4.768  -5.471  1.00 32.21           C  
ATOM   3881  OD1 ASP A 515      21.714   5.535  -4.497  1.00 37.31           O  
ATOM   3882  OD2 ASP A 515      22.849   4.805  -6.224  1.00 45.35           O  
ATOM   3883  N   THR A 516      17.920   3.802  -7.713  1.00 29.97           N  
ATOM   3884  CA  THR A 516      17.465   3.758  -9.101  1.00 29.12           C  
ATOM   3885  C   THR A 516      16.120   4.431  -9.183  1.00 27.29           C  
ATOM   3886  O   THR A 516      15.628   4.746 -10.273  1.00 27.62           O  
ATOM   3887  CB  THR A 516      17.295   2.304  -9.574  1.00 30.36           C  
ATOM   3888  OG1 THR A 516      18.532   1.599  -9.406  1.00 33.11           O  
ATOM   3889  CG2 THR A 516      16.870   2.240 -11.040  1.00 32.27           C  
ATOM   3890  N   LEU A 517      15.532   4.663  -8.017  1.00 22.73           N  
ATOM   3891  CA  LEU A 517      14.190   5.193  -7.940  1.00 20.62           C  
ATOM   3892  C   LEU A 517      14.178   6.713  -8.175  1.00 21.95           C  
ATOM   3893  O   LEU A 517      13.770   7.514  -7.318  1.00 22.55           O  
ATOM   3894  CB  LEU A 517      13.547   4.769  -6.628  1.00 18.32           C  
ATOM   3895  CG  LEU A 517      13.865   3.309  -6.299  1.00 13.52           C  
ATOM   3896  CD1 LEU A 517      13.540   2.944  -4.829  1.00  4.29           C  
ATOM   3897  CD2 LEU A 517      13.148   2.393  -7.259  1.00  9.00           C  
ATOM   3898  N   HIS A 518      14.624   7.088  -9.374  1.00 21.21           N  
ATOM   3899  CA  HIS A 518      14.702   8.475  -9.785  1.00 20.13           C  
ATOM   3900  C   HIS A 518      13.301   8.967 -10.137  1.00 20.45           C  
ATOM   3901  O   HIS A 518      13.143   9.968 -10.822  1.00 22.41           O  
ATOM   3902  CB  HIS A 518      15.650   8.628 -10.981  1.00 17.75           C  
ATOM   3903  CG  HIS A 518      17.069   8.215 -10.703  1.00 20.62           C  
ATOM   3904  ND1 HIS A 518      17.618   7.046 -11.194  1.00 30.26           N  
ATOM   3905  CD2 HIS A 518      18.057   8.823 -10.003  1.00 19.57           C  
ATOM   3906  CE1 HIS A 518      18.876   6.949 -10.799  1.00 24.26           C  
ATOM   3907  NE2 HIS A 518      19.167   8.013 -10.073  1.00 18.70           N  
ATOM   3908  N   ARG A 519      12.278   8.268  -9.661  1.00 20.86           N  
ATOM   3909  CA  ARG A 519      10.899   8.626  -9.999  1.00 21.81           C  
ATOM   3910  C   ARG A 519       9.901   8.455  -8.823  1.00 21.61           C  
ATOM   3911  O   ARG A 519       8.748   8.877  -8.915  1.00 20.88           O  
ATOM   3912  CB  ARG A 519      10.449   7.854 -11.252  1.00 20.99           C  
ATOM   3913  CG  ARG A 519       9.409   8.583 -12.071  1.00 25.98           C  
ATOM   3914  CD  ARG A 519       8.544   7.646 -12.893  1.00 36.82           C  
ATOM   3915  NE  ARG A 519       9.216   7.138 -14.100  1.00 47.20           N  
ATOM   3916  CZ  ARG A 519       9.294   7.788 -15.267  1.00 52.76           C  
ATOM   3917  NH1 ARG A 519       8.753   8.998 -15.414  1.00 54.55           N  
ATOM   3918  NH2 ARG A 519       9.925   7.233 -16.295  1.00 52.16           N  
ATOM   3919  N   LEU A 520      10.362   7.857  -7.721  1.00 21.98           N  
ATOM   3920  CA  LEU A 520       9.537   7.639  -6.524  1.00 21.74           C  
ATOM   3921  C   LEU A 520       9.025   8.939  -5.902  1.00 23.19           C  
ATOM   3922  O   LEU A 520       9.756   9.930  -5.807  1.00 24.05           O  
ATOM   3923  CB  LEU A 520      10.297   6.809  -5.479  1.00 21.42           C  
ATOM   3924  CG  LEU A 520       9.461   6.016  -4.460  1.00 20.94           C  
ATOM   3925  CD1 LEU A 520       8.889   4.750  -5.081  1.00 13.58           C  
ATOM   3926  CD2 LEU A 520      10.266   5.682  -3.193  1.00 19.17           C  
ATOM   3927  N   GLN A 521       7.759   8.915  -5.489  1.00 22.76           N  
ATOM   3928  CA  GLN A 521       7.082  10.087  -4.941  1.00 21.93           C  
ATOM   3929  C   GLN A 521       6.793   9.897  -3.458  1.00 20.10           C  
ATOM   3930  O   GLN A 521       6.846  10.844  -2.670  1.00 20.89           O  
ATOM   3931  CB  GLN A 521       5.767  10.336  -5.685  1.00 20.51           C  
ATOM   3932  CG  GLN A 521       5.933  10.616  -7.163  1.00 24.29           C  
ATOM   3933  CD  GLN A 521       4.620  10.848  -7.873  1.00 26.31           C  
ATOM   3934  OE1 GLN A 521       4.480  10.534  -9.056  1.00 30.00           O  
ATOM   3935  NE2 GLN A 521       3.643  11.398  -7.155  1.00 33.16           N  
ATOM   3936  N   LEU A 522       6.483   8.661  -3.095  1.00 15.22           N  
ATOM   3937  CA  LEU A 522       6.058   8.342  -1.761  1.00 11.27           C  
ATOM   3938  C   LEU A 522       6.747   7.080  -1.275  1.00 13.50           C  
ATOM   3939  O   LEU A 522       6.759   6.041  -1.956  1.00 14.78           O  
ATOM   3940  CB  LEU A 522       4.536   8.190  -1.740  1.00  8.71           C  
ATOM   3941  CG  LEU A 522       3.746   7.631  -0.553  1.00  7.25           C  
ATOM   3942  CD1 LEU A 522       4.258   6.269  -0.041  1.00  4.63           C  
ATOM   3943  CD2 LEU A 522       3.623   8.605   0.571  1.00 10.88           C  
ATOM   3944  N   LEU A 523       7.308   7.185  -0.077  1.00 13.33           N  
ATOM   3945  CA  LEU A 523       7.991   6.082   0.571  1.00 10.38           C  
ATOM   3946  C   LEU A 523       7.579   5.984   2.043  1.00 13.66           C  
ATOM   3947  O   LEU A 523       7.777   6.925   2.809  1.00 16.35           O  
ATOM   3948  CB  LEU A 523       9.495   6.279   0.418  1.00  7.44           C  
ATOM   3949  CG  LEU A 523      10.446   5.588   1.368  1.00  2.00           C  
ATOM   3950  CD1 LEU A 523      10.388   4.091   1.180  1.00  2.00           C  
ATOM   3951  CD2 LEU A 523      11.827   6.114   1.112  1.00  2.00           C  
ATOM   3952  N   ASN A 524       7.002   4.844   2.426  1.00 17.06           N  
ATOM   3953  CA  ASN A 524       6.600   4.584   3.811  1.00 16.72           C  
ATOM   3954  C   ASN A 524       7.472   3.540   4.521  1.00 19.32           C  
ATOM   3955  O   ASN A 524       7.402   2.341   4.240  1.00 21.47           O  
ATOM   3956  CB  ASN A 524       5.128   4.164   3.871  1.00 16.59           C  
ATOM   3957  CG  ASN A 524       4.499   4.381   5.249  1.00 18.63           C  
ATOM   3958  OD1 ASN A 524       5.090   4.069   6.290  1.00  2.00           O  
ATOM   3959  ND2 ASN A 524       3.271   4.922   5.240  1.00 19.11           N  
ATOM   3960  N   MET A 525       8.285   4.004   5.460  1.00 21.02           N  
ATOM   3961  CA  MET A 525       9.033   3.102   6.323  1.00 22.06           C  
ATOM   3962  C   MET A 525       8.589   3.233   7.784  1.00 19.53           C  
ATOM   3963  O   MET A 525       9.390   3.103   8.703  1.00 21.38           O  
ATOM   3964  CB  MET A 525      10.532   3.360   6.186  1.00 22.16           C  
ATOM   3965  CG  MET A 525      11.106   2.980   4.847  1.00 22.22           C  
ATOM   3966  SD  MET A 525      12.903   2.845   4.968  1.00 27.89           S  
ATOM   3967  CE  MET A 525      13.354   4.576   4.904  1.00 30.25           C  
ATOM   3968  N   SER A 526       7.305   3.475   7.997  1.00 18.25           N  
ATOM   3969  CA  SER A 526       6.801   3.671   9.341  1.00 17.30           C  
ATOM   3970  C   SER A 526       6.736   2.351  10.094  1.00 18.08           C  
ATOM   3971  O   SER A 526       6.711   1.287   9.471  1.00 16.90           O  
ATOM   3972  CB  SER A 526       5.433   4.373   9.315  1.00 17.76           C  
ATOM   3973  OG  SER A 526       4.384   3.475   9.021  1.00 11.81           O  
ATOM   3974  N   HIS A 527       6.720   2.446  11.433  1.00 20.35           N  
ATOM   3975  CA  HIS A 527       6.618   1.313  12.373  1.00 19.94           C  
ATOM   3976  C   HIS A 527       7.694   0.267  12.157  1.00 19.85           C  
ATOM   3977  O   HIS A 527       7.400  -0.904  11.948  1.00 22.36           O  
ATOM   3978  CB  HIS A 527       5.237   0.648  12.328  1.00 22.12           C  
ATOM   3979  CG  HIS A 527       4.120   1.523  12.800  1.00 25.16           C  
ATOM   3980  ND1 HIS A 527       3.528   2.476  11.996  1.00 25.18           N  
ATOM   3981  CD2 HIS A 527       3.463   1.567  13.983  1.00 20.46           C  
ATOM   3982  CE1 HIS A 527       2.568   3.085  12.671  1.00 25.53           C  
ATOM   3983  NE2 HIS A 527       2.511   2.553  13.881  1.00 26.89           N  
ATOM   3984  N   ASN A 528       8.945   0.691  12.189  1.00 19.98           N  
ATOM   3985  CA  ASN A 528      10.036  -0.253  12.120  1.00 20.65           C  
ATOM   3986  C   ASN A 528      10.887  -0.147  13.376  1.00 24.25           C  
ATOM   3987  O   ASN A 528      10.355   0.087  14.473  1.00 24.92           O  
ATOM   3988  CB  ASN A 528      10.845  -0.043  10.843  1.00 19.08           C  
ATOM   3989  CG  ASN A 528      10.156  -0.623   9.623  1.00 20.34           C  
ATOM   3990  OD1 ASN A 528      10.028  -1.834   9.485  1.00 17.42           O  
ATOM   3991  ND2 ASN A 528       9.713   0.244   8.726  1.00 25.45           N  
ATOM   3992  N   ASN A 529      12.198  -0.334  13.223  1.00 26.43           N  
ATOM   3993  CA  ASN A 529      13.135  -0.235  14.334  1.00 25.78           C  
ATOM   3994  C   ASN A 529      14.404   0.492  13.912  1.00 26.59           C  
ATOM   3995  O   ASN A 529      15.483   0.232  14.454  1.00 31.37           O  
ATOM   3996  CB  ASN A 529      13.470  -1.625  14.885  1.00 24.99           C  
ATOM   3997  CG  ASN A 529      12.343  -2.209  15.707  1.00 25.86           C  
ATOM   3998  OD1 ASN A 529      12.133  -1.815  16.853  1.00 35.20           O  
ATOM   3999  ND2 ASN A 529      11.617  -3.167  15.133  1.00 17.40           N  
ATOM   4000  N   LEU A 530      14.289   1.400  12.947  1.00 24.32           N  
ATOM   4001  CA  LEU A 530      15.449   2.168  12.520  1.00 22.42           C  
ATOM   4002  C   LEU A 530      15.861   3.047  13.678  1.00 21.41           C  
ATOM   4003  O   LEU A 530      14.996   3.616  14.333  1.00 22.06           O  
ATOM   4004  CB  LEU A 530      15.139   3.011  11.279  1.00 21.31           C  
ATOM   4005  CG  LEU A 530      14.447   2.322  10.100  1.00 20.21           C  
ATOM   4006  CD1 LEU A 530      14.048   3.339   9.057  1.00 27.41           C  
ATOM   4007  CD2 LEU A 530      15.291   1.226   9.479  1.00 25.59           C  
ATOM   4008  N   LEU A 531      17.170   3.120  13.936  1.00 22.03           N  
ATOM   4009  CA  LEU A 531      17.743   3.916  15.041  1.00 23.20           C  
ATOM   4010  C   LEU A 531      18.309   5.264  14.602  1.00 22.76           C  
ATOM   4011  O   LEU A 531      18.623   6.126  15.429  1.00 23.00           O  
ATOM   4012  CB  LEU A 531      18.849   3.143  15.770  1.00 23.33           C  
ATOM   4013  CG  LEU A 531      18.708   1.672  16.160  1.00 29.37           C  
ATOM   4014  CD1 LEU A 531      19.983   1.235  16.861  1.00 32.36           C  
ATOM   4015  CD2 LEU A 531      17.489   1.393  17.042  1.00 37.39           C  
ATOM   4016  N   PHE A 532      18.462   5.428  13.298  1.00 23.54           N  
ATOM   4017  CA  PHE A 532      19.019   6.642  12.715  1.00 23.69           C  
ATOM   4018  C   PHE A 532      18.696   6.605  11.238  1.00 22.37           C  
ATOM   4019  O   PHE A 532      18.115   5.628  10.769  1.00 21.85           O  
ATOM   4020  CB  PHE A 532      20.535   6.725  12.937  1.00 24.26           C  
ATOM   4021  CG  PHE A 532      21.291   5.542  12.421  1.00 25.42           C  
ATOM   4022  CD1 PHE A 532      21.700   5.484  11.091  1.00 30.93           C  
ATOM   4023  CD2 PHE A 532      21.600   4.484  13.261  1.00 31.21           C  
ATOM   4024  CE1 PHE A 532      22.403   4.382  10.600  1.00 30.71           C  
ATOM   4025  CE2 PHE A 532      22.301   3.378  12.780  1.00 35.53           C  
ATOM   4026  CZ  PHE A 532      22.705   3.330  11.447  1.00 31.27           C  
ATOM   4027  N   LEU A 533      19.061   7.658  10.512  1.00 21.80           N  
ATOM   4028  CA  LEU A 533      18.891   7.688   9.060  1.00 22.40           C  
ATOM   4029  C   LEU A 533      20.098   8.289   8.359  1.00 21.22           C  
ATOM   4030  O   LEU A 533      20.525   9.413   8.655  1.00 20.14           O  
ATOM   4031  CB  LEU A 533      17.634   8.468   8.665  1.00 22.93           C  
ATOM   4032  CG  LEU A 533      16.268   7.956   9.111  1.00 22.76           C  
ATOM   4033  CD1 LEU A 533      15.496   9.087   9.730  1.00 21.20           C  
ATOM   4034  CD2 LEU A 533      15.529   7.385   7.931  1.00 18.09           C  
ATOM   4035  N   ASP A 534      20.626   7.545   7.400  1.00 20.48           N  
ATOM   4036  CA  ASP A 534      21.734   8.041   6.614  1.00 20.20           C  
ATOM   4037  C   ASP A 534      21.246   8.821   5.395  1.00 18.23           C  
ATOM   4038  O   ASP A 534      20.858   8.246   4.383  1.00 19.34           O  
ATOM   4039  CB  ASP A 534      22.676   6.910   6.220  1.00 20.83           C  
ATOM   4040  CG  ASP A 534      24.091   7.388   5.982  1.00 24.25           C  
ATOM   4041  OD1 ASP A 534      25.026   6.577   6.157  1.00 32.16           O  
ATOM   4042  OD2 ASP A 534      24.275   8.567   5.620  1.00 25.93           O  
ATOM   4043  N   SER A 535      21.284  10.142   5.513  1.00 16.79           N  
ATOM   4044  CA  SER A 535      20.878  11.058   4.455  1.00 18.85           C  
ATOM   4045  C   SER A 535      21.316  10.639   3.058  1.00 18.52           C  
ATOM   4046  O   SER A 535      20.659  10.939   2.071  1.00 18.03           O  
ATOM   4047  CB  SER A 535      21.454  12.429   4.749  1.00 18.75           C  
ATOM   4048  OG  SER A 535      21.390  12.679   6.137  1.00 29.85           O  
ATOM   4049  N   SER A 536      22.444   9.955   2.988  1.00 19.82           N  
ATOM   4050  CA  SER A 536      22.994   9.527   1.727  1.00 20.79           C  
ATOM   4051  C   SER A 536      22.056   8.548   1.010  1.00 20.80           C  
ATOM   4052  O   SER A 536      22.036   8.513  -0.228  1.00 19.63           O  
ATOM   4053  CB  SER A 536      24.393   8.931   1.934  1.00 20.70           C  
ATOM   4054  OG  SER A 536      24.352   7.812   2.798  1.00 20.12           O  
ATOM   4055  N   HIS A 537      21.271   7.788   1.782  1.00 19.61           N  
ATOM   4056  CA  HIS A 537      20.348   6.791   1.222  1.00 20.16           C  
ATOM   4057  C   HIS A 537      19.329   7.416   0.291  1.00 21.25           C  
ATOM   4058  O   HIS A 537      18.995   6.852  -0.740  1.00 22.76           O  
ATOM   4059  CB  HIS A 537      19.552   6.104   2.313  1.00 20.23           C  
ATOM   4060  CG  HIS A 537      20.326   5.118   3.124  1.00 22.43           C  
ATOM   4061  ND1 HIS A 537      20.952   4.023   2.569  1.00 21.34           N  
ATOM   4062  CD2 HIS A 537      20.525   5.031   4.462  1.00 16.54           C  
ATOM   4063  CE1 HIS A 537      21.526   3.318   3.530  1.00 22.09           C  
ATOM   4064  NE2 HIS A 537      21.285   3.911   4.687  1.00 10.60           N  
ATOM   4065  N   TYR A 538      18.832   8.582   0.680  1.00 23.44           N  
ATOM   4066  CA  TYR A 538      17.713   9.228   0.013  1.00 24.01           C  
ATOM   4067  C   TYR A 538      18.159  10.174  -1.085  1.00 26.36           C  
ATOM   4068  O   TYR A 538      17.341  10.612  -1.883  1.00 29.62           O  
ATOM   4069  CB  TYR A 538      16.839   9.933   1.047  1.00 23.27           C  
ATOM   4070  CG  TYR A 538      16.554   9.012   2.196  1.00 24.82           C  
ATOM   4071  CD1 TYR A 538      17.425   8.936   3.290  1.00 18.27           C  
ATOM   4072  CD2 TYR A 538      15.459   8.156   2.157  1.00 22.94           C  
ATOM   4073  CE1 TYR A 538      17.192   8.046   4.328  1.00 21.64           C  
ATOM   4074  CE2 TYR A 538      15.209   7.273   3.191  1.00 23.09           C  
ATOM   4075  CZ  TYR A 538      16.073   7.225   4.271  1.00 24.49           C  
ATOM   4076  OH  TYR A 538      15.810   6.345   5.283  1.00 26.95           O  
ATOM   4077  N   ASN A 539      19.449  10.490  -1.144  1.00 27.49           N  
ATOM   4078  CA  ASN A 539      19.992  11.114  -2.342  1.00 29.45           C  
ATOM   4079  C   ASN A 539      19.685  10.175  -3.516  1.00 29.89           C  
ATOM   4080  O   ASN A 539      19.504   8.965  -3.302  1.00 31.26           O  
ATOM   4081  CB  ASN A 539      21.500  11.315  -2.191  1.00 31.06           C  
ATOM   4082  CG  ASN A 539      22.165  11.771  -3.483  1.00 32.84           C  
ATOM   4083  OD1 ASN A 539      23.196  11.224  -3.892  1.00 32.38           O  
ATOM   4084  ND2 ASN A 539      21.570  12.769  -4.137  1.00 36.68           N  
ATOM   4085  N   GLN A 540      19.620  10.724  -4.733  1.00 27.22           N  
ATOM   4086  CA  GLN A 540      19.216   9.977  -5.948  1.00 25.79           C  
ATOM   4087  C   GLN A 540      17.697   9.774  -6.017  1.00 26.05           C  
ATOM   4088  O   GLN A 540      17.187   9.168  -6.962  1.00 28.58           O  
ATOM   4089  CB  GLN A 540      19.916   8.607  -6.081  1.00 23.02           C  
ATOM   4090  CG  GLN A 540      21.429   8.639  -6.259  1.00 23.54           C  
ATOM   4091  CD  GLN A 540      21.858   9.289  -7.559  1.00 25.38           C  
ATOM   4092  OE1 GLN A 540      21.287   9.015  -8.618  1.00 34.04           O  
ATOM   4093  NE2 GLN A 540      22.867  10.155  -7.489  1.00 20.34           N  
ATOM   4094  N   LEU A 541      16.980  10.251  -5.006  1.00 23.01           N  
ATOM   4095  CA  LEU A 541      15.542  10.184  -5.017  1.00 22.32           C  
ATOM   4096  C   LEU A 541      15.055  11.564  -5.419  1.00 24.16           C  
ATOM   4097  O   LEU A 541      14.430  12.287  -4.631  1.00 24.39           O  
ATOM   4098  CB  LEU A 541      15.018   9.765  -3.645  1.00 21.68           C  
ATOM   4099  CG  LEU A 541      15.338   8.343  -3.170  1.00 19.37           C  
ATOM   4100  CD1 LEU A 541      14.739   8.095  -1.790  1.00  9.69           C  
ATOM   4101  CD2 LEU A 541      14.841   7.297  -4.154  1.00 10.57           C  
ATOM   4102  N   TYR A 542      15.355  11.921  -6.665  1.00 25.26           N  
ATOM   4103  CA  TYR A 542      15.175  13.286  -7.157  1.00 26.59           C  
ATOM   4104  C   TYR A 542      13.706  13.676  -7.237  1.00 26.19           C  
ATOM   4105  O   TYR A 542      13.362  14.833  -7.498  1.00 27.26           O  
ATOM   4106  CB  TYR A 542      15.896  13.471  -8.501  1.00 27.72           C  
ATOM   4107  CG  TYR A 542      17.400  13.281  -8.399  1.00 33.61           C  
ATOM   4108  CD1 TYR A 542      18.059  12.304  -9.154  1.00 36.19           C  
ATOM   4109  CD2 TYR A 542      18.166  14.070  -7.523  1.00 42.74           C  
ATOM   4110  CE1 TYR A 542      19.455  12.121  -9.048  1.00 42.42           C  
ATOM   4111  CE2 TYR A 542      19.559  13.896  -7.400  1.00 45.05           C  
ATOM   4112  CZ  TYR A 542      20.201  12.922  -8.165  1.00 43.31           C  
ATOM   4113  OH  TYR A 542      21.578  12.763  -8.045  1.00 34.66           O  
ATOM   4114  N   SER A 543      12.838  12.713  -6.961  1.00 25.20           N  
ATOM   4115  CA  SER A 543      11.426  12.906  -7.194  1.00 23.09           C  
ATOM   4116  C   SER A 543      10.585  12.807  -5.927  1.00 19.12           C  
ATOM   4117  O   SER A 543       9.382  13.056  -5.974  1.00 16.81           O  
ATOM   4118  CB  SER A 543      10.948  11.906  -8.246  1.00 23.88           C  
ATOM   4119  OG  SER A 543       9.905  12.468  -9.006  1.00 23.56           O  
ATOM   4120  N   LEU A 544      11.223  12.464  -4.806  1.00 17.60           N  
ATOM   4121  CA  LEU A 544      10.521  12.160  -3.542  1.00 15.64           C  
ATOM   4122  C   LEU A 544       9.778  13.345  -2.886  1.00 14.51           C  
ATOM   4123  O   LEU A 544      10.353  14.427  -2.746  1.00 14.96           O  
ATOM   4124  CB  LEU A 544      11.500  11.533  -2.551  1.00 13.38           C  
ATOM   4125  CG  LEU A 544      10.857  10.976  -1.278  1.00 19.31           C  
ATOM   4126  CD1 LEU A 544       9.944   9.796  -1.609  1.00 24.46           C  
ATOM   4127  CD2 LEU A 544      11.900  10.591  -0.217  1.00 16.12           C  
ATOM   4128  N   SER A 545       8.512  13.139  -2.498  1.00 11.31           N  
ATOM   4129  CA  SER A 545       7.739  14.152  -1.763  1.00  9.70           C  
ATOM   4130  C   SER A 545       7.439  13.785  -0.283  1.00 12.41           C  
ATOM   4131  O   SER A 545       7.583  14.617   0.623  1.00 14.45           O  
ATOM   4132  CB  SER A 545       6.430  14.443  -2.469  1.00  9.34           C  
ATOM   4133  OG  SER A 545       5.391  13.616  -1.955  1.00 13.71           O  
ATOM   4134  N   THR A 546       6.985  12.557  -0.043  1.00 11.53           N  
ATOM   4135  CA  THR A 546       6.684  12.122   1.304  1.00 10.83           C  
ATOM   4136  C   THR A 546       7.589  10.976   1.715  1.00 13.00           C  
ATOM   4137  O   THR A 546       7.725   9.983   1.004  1.00 15.44           O  
ATOM   4138  CB  THR A 546       5.205  11.758   1.483  1.00  8.80           C  
ATOM   4139  OG1 THR A 546       4.414  12.921   1.265  1.00 14.03           O  
ATOM   4140  CG2 THR A 546       4.933  11.306   2.896  1.00 10.65           C  
ATOM   4141  N   LEU A 547       8.220  11.151   2.870  1.00 12.90           N  
ATOM   4142  CA  LEU A 547       9.071  10.167   3.478  1.00 13.88           C  
ATOM   4143  C   LEU A 547       8.512  10.036   4.877  1.00 16.56           C  
ATOM   4144  O   LEU A 547       8.693  10.937   5.705  1.00 19.09           O  
ATOM   4145  CB  LEU A 547      10.489  10.715   3.561  1.00 14.04           C  
ATOM   4146  CG  LEU A 547      11.716   9.810   3.523  1.00 14.62           C  
ATOM   4147  CD1 LEU A 547      12.894  10.550   4.151  1.00  3.87           C  
ATOM   4148  CD2 LEU A 547      11.495   8.430   4.161  1.00  8.53           C  
ATOM   4149  N   ASP A 548       7.808   8.939   5.143  1.00 15.79           N  
ATOM   4150  CA  ASP A 548       7.263   8.705   6.471  1.00 15.67           C  
ATOM   4151  C   ASP A 548       8.193   7.802   7.258  1.00 15.02           C  
ATOM   4152  O   ASP A 548       8.389   6.638   6.917  1.00 16.45           O  
ATOM   4153  CB  ASP A 548       5.856   8.099   6.397  1.00 14.50           C  
ATOM   4154  CG  ASP A 548       5.205   7.930   7.778  1.00 25.06           C  
ATOM   4155  OD1 ASP A 548       4.071   7.417   7.833  1.00 37.81           O  
ATOM   4156  OD2 ASP A 548       5.805   8.308   8.809  1.00 25.96           O  
ATOM   4157  N   CYS A 549       8.761   8.341   8.323  1.00 13.81           N  
ATOM   4158  CA  CYS A 549       9.576   7.529   9.218  1.00 14.01           C  
ATOM   4159  C   CYS A 549       9.080   7.576  10.644  1.00 14.58           C  
ATOM   4160  O   CYS A 549       9.867   7.513  11.580  1.00 14.45           O  
ATOM   4161  CB  CYS A 549      11.028   7.953   9.132  1.00 13.77           C  
ATOM   4162  SG  CYS A 549      11.670   7.537   7.523  1.00 18.55           S  
ATOM   4163  N   SER A 550       7.762   7.669  10.791  1.00 16.05           N  
ATOM   4164  CA  SER A 550       7.132   7.806  12.089  1.00 17.52           C  
ATOM   4165  C   SER A 550       7.226   6.505  12.879  1.00 18.36           C  
ATOM   4166  O   SER A 550       7.317   5.427  12.285  1.00 18.74           O  
ATOM   4167  CB  SER A 550       5.673   8.216  11.915  1.00 18.96           C  
ATOM   4168  OG  SER A 550       4.881   7.136  11.455  1.00 21.12           O  
ATOM   4169  N   PHE A 551       7.208   6.624  14.211  1.00 18.50           N  
ATOM   4170  CA  PHE A 551       7.245   5.484  15.118  1.00 20.14           C  
ATOM   4171  C   PHE A 551       8.414   4.568  14.746  1.00 20.86           C  
ATOM   4172  O   PHE A 551       8.258   3.622  13.977  1.00 22.58           O  
ATOM   4173  CB  PHE A 551       5.927   4.692  15.080  1.00 23.11           C  
ATOM   4174  CG  PHE A 551       4.684   5.501  15.400  1.00 23.00           C  
ATOM   4175  CD1 PHE A 551       4.507   6.794  14.911  1.00 24.50           C  
ATOM   4176  CD2 PHE A 551       3.661   4.930  16.147  1.00 27.50           C  
ATOM   4177  CE1 PHE A 551       3.360   7.514  15.192  1.00 27.33           C  
ATOM   4178  CE2 PHE A 551       2.507   5.641  16.439  1.00 30.57           C  
ATOM   4179  CZ  PHE A 551       2.353   6.930  15.956  1.00 31.16           C  
ATOM   4180  N   ASN A 552       9.589   4.885  15.272  1.00 19.80           N  
ATOM   4181  CA  ASN A 552      10.815   4.136  15.031  1.00 17.96           C  
ATOM   4182  C   ASN A 552      11.685   4.419  16.223  1.00 17.19           C  
ATOM   4183  O   ASN A 552      11.273   5.157  17.114  1.00 18.86           O  
ATOM   4184  CB  ASN A 552      11.522   4.603  13.755  1.00 16.22           C  
ATOM   4185  CG  ASN A 552      10.939   3.981  12.518  1.00 19.98           C  
ATOM   4186  OD1 ASN A 552      11.221   2.827  12.194  1.00 23.62           O  
ATOM   4187  ND2 ASN A 552      10.098   4.736  11.822  1.00 25.19           N  
ATOM   4188  N   ARG A 553      12.880   3.847  16.254  1.00 16.42           N  
ATOM   4189  CA  ARG A 553      13.777   4.083  17.362  1.00 16.63           C  
ATOM   4190  C   ARG A 553      14.855   5.056  16.910  1.00 15.21           C  
ATOM   4191  O   ARG A 553      16.038   4.855  17.193  1.00 15.34           O  
ATOM   4192  CB  ARG A 553      14.356   2.760  17.846  1.00 17.69           C  
ATOM   4193  CG  ARG A 553      13.272   1.772  18.303  1.00 24.96           C  
ATOM   4194  CD  ARG A 553      13.692   0.934  19.513  1.00 39.64           C  
ATOM   4195  NE  ARG A 553      14.671  -0.101  19.184  1.00 50.14           N  
ATOM   4196  CZ  ARG A 553      14.788  -1.255  19.838  1.00 56.42           C  
ATOM   4197  NH1 ARG A 553      13.980  -1.541  20.854  1.00 59.07           N  
ATOM   4198  NH2 ARG A 553      15.707  -2.136  19.468  1.00 59.49           N  
ATOM   4199  N   ILE A 554      14.435   6.118  16.212  1.00 13.94           N  
ATOM   4200  CA  ILE A 554      15.376   7.003  15.520  1.00 13.61           C  
ATOM   4201  C   ILE A 554      15.949   8.070  16.427  1.00 12.65           C  
ATOM   4202  O   ILE A 554      15.285   9.051  16.759  1.00  8.20           O  
ATOM   4203  CB  ILE A 554      14.810   7.632  14.191  1.00 13.93           C  
ATOM   4204  CG1 ILE A 554      14.504   6.545  13.168  1.00 12.11           C  
ATOM   4205  CG2 ILE A 554      15.807   8.642  13.588  1.00 10.41           C  
ATOM   4206  CD1 ILE A 554      13.882   7.060  11.902  1.00 14.08           C  
ATOM   4207  N   GLU A 555      17.204   7.846  16.802  1.00 16.33           N  
ATOM   4208  CA  GLU A 555      18.016   8.809  17.545  1.00 21.54           C  
ATOM   4209  C   GLU A 555      18.234  10.094  16.750  1.00 18.39           C  
ATOM   4210  O   GLU A 555      17.975  11.170  17.266  1.00 17.21           O  
ATOM   4211  CB  GLU A 555      19.385   8.219  17.909  1.00 20.72           C  
ATOM   4212  CG  GLU A 555      19.371   6.891  18.650  1.00 26.19           C  
ATOM   4213  CD  GLU A 555      20.781   6.490  19.116  1.00 31.60           C  
ATOM   4214  OE1 GLU A 555      21.756   6.709  18.342  1.00 39.95           O  
ATOM   4215  OE2 GLU A 555      20.917   5.961  20.253  1.00 42.88           O  
ATOM   4216  N   THR A 556      18.730   9.983  15.515  1.00 18.21           N  
ATOM   4217  CA  THR A 556      18.974  11.156  14.673  1.00 19.19           C  
ATOM   4218  C   THR A 556      19.183  10.772  13.224  1.00 20.68           C  
ATOM   4219  O   THR A 556      18.997   9.618  12.846  1.00 20.07           O  
ATOM   4220  CB  THR A 556      20.255  11.908  15.079  1.00 19.90           C  
ATOM   4221  OG1 THR A 556      21.373  11.005  15.028  1.00 20.54           O  
ATOM   4222  CG2 THR A 556      20.124  12.529  16.479  1.00 22.42           C  
ATOM   4223  N   SER A 557      19.566  11.759  12.419  1.00 22.28           N  
ATOM   4224  CA  SER A 557      20.116  11.491  11.111  1.00 24.68           C  
ATOM   4225  C   SER A 557      21.584  11.846  11.131  1.00 27.89           C  
ATOM   4226  O   SER A 557      22.037  12.575  12.016  1.00 31.49           O  
ATOM   4227  CB  SER A 557      19.433  12.314  10.016  1.00 24.70           C  
ATOM   4228  OG  SER A 557      20.071  12.066   8.763  1.00 20.86           O  
ATOM   4229  N   LYS A 558      22.314  11.336  10.140  1.00 30.21           N  
ATOM   4230  CA  LYS A 558      23.702  11.715   9.899  1.00 31.54           C  
ATOM   4231  C   LYS A 558      24.022  11.576   8.406  1.00 32.24           C  
ATOM   4232  O   LYS A 558      23.486  10.696   7.727  1.00 31.98           O  
ATOM   4233  CB  LYS A 558      24.657  10.845  10.732  1.00 31.84           C  
ATOM   4234  CG  LYS A 558      26.157  11.095  10.468  1.00 35.68           C  
ATOM   4235  CD  LYS A 558      26.662  12.432  11.034  1.00 40.55           C  
ATOM   4236  CE  LYS A 558      27.301  12.263  12.430  1.00 41.19           C  
ATOM   4237  NZ  LYS A 558      26.324  11.960  13.529  1.00 33.82           N  
ATOM   4238  N   GLY A 559      24.882  12.458   7.901  1.00 31.90           N  
ATOM   4239  CA  GLY A 559      25.476  12.263   6.591  1.00 30.29           C  
ATOM   4240  C   GLY A 559      25.114  13.316   5.571  1.00 29.69           C  
ATOM   4241  O   GLY A 559      24.426  13.021   4.576  1.00 29.32           O  
ATOM   4242  N   ILE A 560      25.614  14.531   5.809  1.00 27.27           N  
ATOM   4243  CA  ILE A 560      25.366  15.696   4.948  1.00 24.82           C  
ATOM   4244  C   ILE A 560      23.871  15.914   4.893  1.00 24.03           C  
ATOM   4245  O   ILE A 560      23.175  15.245   4.132  1.00 28.28           O  
ATOM   4246  CB  ILE A 560      25.955  15.530   3.507  1.00 22.49           C  
ATOM   4247  CG1 ILE A 560      27.464  15.227   3.546  1.00 22.91           C  
ATOM   4248  CG2 ILE A 560      25.703  16.772   2.675  1.00 22.67           C  
ATOM   4249  CD1 ILE A 560      28.364  16.379   4.083  1.00 13.44           C  
ATOM   4250  N   LEU A 561      23.360  16.821   5.713  1.00 19.91           N  
ATOM   4251  CA  LEU A 561      21.916  17.005   5.764  1.00 17.08           C  
ATOM   4252  C   LEU A 561      21.394  17.711   4.503  1.00 17.97           C  
ATOM   4253  O   LEU A 561      20.231  17.553   4.113  1.00 18.16           O  
ATOM   4254  CB  LEU A 561      21.494  17.712   7.056  1.00 12.81           C  
ATOM   4255  CG  LEU A 561      21.498  16.831   8.310  1.00 10.63           C  
ATOM   4256  CD1 LEU A 561      21.065  15.410   7.986  1.00  8.93           C  
ATOM   4257  CD2 LEU A 561      22.830  16.804   9.054  1.00  4.30           C  
ATOM   4258  N   GLN A 562      22.278  18.450   3.844  1.00 18.09           N  
ATOM   4259  CA  GLN A 562      21.950  19.072   2.568  1.00 20.32           C  
ATOM   4260  C   GLN A 562      21.690  18.043   1.471  1.00 19.62           C  
ATOM   4261  O   GLN A 562      21.200  18.395   0.414  1.00 21.21           O  
ATOM   4262  CB  GLN A 562      23.045  20.055   2.129  1.00 21.39           C  
ATOM   4263  CG  GLN A 562      23.358  21.154   3.154  1.00 24.93           C  
ATOM   4264  CD  GLN A 562      24.112  20.626   4.374  1.00 26.62           C  
ATOM   4265  OE1 GLN A 562      23.502  20.143   5.327  1.00 27.33           O  
ATOM   4266  NE2 GLN A 562      25.447  20.712   4.341  1.00 28.82           N  
ATOM   4267  N   HIS A 563      21.995  16.778   1.723  1.00 19.24           N  
ATOM   4268  CA  HIS A 563      21.830  15.772   0.688  1.00 20.30           C  
ATOM   4269  C   HIS A 563      20.432  15.241   0.485  1.00 21.17           C  
ATOM   4270  O   HIS A 563      20.189  14.593  -0.521  1.00 23.51           O  
ATOM   4271  CB  HIS A 563      22.821  14.632   0.837  1.00 19.94           C  
ATOM   4272  CG  HIS A 563      24.162  14.943   0.262  1.00 26.72           C  
ATOM   4273  ND1 HIS A 563      25.265  14.142   0.466  1.00 28.84           N  
ATOM   4274  CD2 HIS A 563      24.585  15.986  -0.496  1.00 28.03           C  
ATOM   4275  CE1 HIS A 563      26.307  14.672  -0.152  1.00 32.69           C  
ATOM   4276  NE2 HIS A 563      25.921  15.791  -0.742  1.00 26.56           N  
ATOM   4277  N   PHE A 564      19.525  15.488   1.425  1.00 23.00           N  
ATOM   4278  CA  PHE A 564      18.132  15.068   1.273  1.00 21.90           C  
ATOM   4279  C   PHE A 564      17.568  15.751   0.042  1.00 22.65           C  
ATOM   4280  O   PHE A 564      17.902  16.907  -0.217  1.00 23.23           O  
ATOM   4281  CB  PHE A 564      17.302  15.459   2.493  1.00 20.99           C  
ATOM   4282  CG  PHE A 564      17.501  14.561   3.674  1.00 23.47           C  
ATOM   4283  CD1 PHE A 564      18.231  14.993   4.783  1.00 24.37           C  
ATOM   4284  CD2 PHE A 564      16.959  13.277   3.690  1.00 21.23           C  
ATOM   4285  CE1 PHE A 564      18.425  14.145   5.887  1.00 17.75           C  
ATOM   4286  CE2 PHE A 564      17.147  12.437   4.787  1.00 21.03           C
[truncated: 188,650 more chars]
