# Supplementary material for: Coral-Derived Endophytic Fungal Product, Butyrolactone-I, Alleviates Lps Induced Intestinal Epithelial Cell Inflammatory Response Through TLR4/NF-κB and MAPK Signaling Pathways: An in vitro and in vivo Studies
Source: Front Nutr. 2021 Oct 1;8:748118. doi: 10.3389/fnut.2021.748118 (PMC8517189; doi:10.3389/fnut.2021.748118)
Supplement: Supplementary file 2 [file Data_Sheet_1.ZIP › Docking(Butyrolactone ó±-TLR4)/lig out.pdb]

ATOM      1  C   *** d   0     -25.999 -18.796  22.143  0.00  0.00           C  
ATOM      2  C   *** d   0     -26.949 -18.425  21.254  0.00  0.00           C  
ATOM      3  C   *** d   0     -25.956 -20.016  22.717  0.00  0.00           C  
ATOM      4  C   *** d   0     -25.003 -20.371  23.593  0.00  0.00           C  
ATOM      5  C   *** d   0     -24.026 -19.525  23.951  0.00  0.00           C  
ATOM      6  C   *** d   0     -24.048 -18.310  23.384  0.00  0.00           C  
ATOM      7  C   *** d   0     -25.005 -17.962  22.510  0.00  0.00           C  
ATOM      8  C   *** d   0     -27.105 -17.021  20.631  0.00  0.00           C  
ATOM      9  C   *** d   0     -27.915 -19.193  20.721  0.00  0.00           C  
ATOM     10  C   *** d   0     -28.617 -18.442  19.844  0.00  0.00           C  
ATOM     11  C   *** d   0     -25.856 -16.721  19.782  0.00  0.00           C  
ATOM     12  C   *** d   0     -23.940 -15.394  20.160  0.00  0.00           C  
ATOM     13  C   *** d   0     -27.515 -15.989  21.703  0.00  0.00           C  
ATOM     14  C   *** d   0     -28.971 -15.556  21.701  0.00  0.00           C  
ATOM     15  C   *** d   0     -29.915 -16.249  22.362  0.00  0.00           C  
ATOM     16  C   *** d   0     -31.209 -15.882  22.365  0.00  0.00           C  
ATOM     17  C   *** d   0     -31.591 -14.779  21.690  0.00  0.00           C  
ATOM     18  C   *** d   0     -30.649 -14.071  21.046  0.00  0.00           C  
ATOM     19  C   *** d   0     -29.362 -14.444  21.054  0.00  0.00           C  
ATOM     20  C   *** d   0     -32.231 -16.720  23.106  0.00  0.00           C  
ATOM     21  C   *** d   0     -32.104 -16.450  24.584  0.00  0.00           C  
ATOM     22  C   *** d   0     -32.842 -15.613  25.337  0.00  0.00           C  
ATOM     23  C   *** d   0     -32.591 -15.484  26.822  0.00  0.00           C  
ATOM     24  C   *** d   0     -33.970 -14.747  24.830  0.00  0.00           C  
ATOM     25  O   *** d   0     -28.207 -17.155  19.739  0.00  0.00           O  
ATOM     26  O   *** d   0     -29.542 -18.918  19.217  0.00  0.00           O  
ATOM     27  O   *** d   0     -25.413 -17.513  18.981  0.00  0.00           O  
ATOM     28  O   *** d   0     -25.337 -15.493  20.036  0.00  0.00           O  
ATOM     29  O   *** d   0     -32.889 -14.373  21.652  0.00  0.00           O  
ATOM     30  O   *** d   0     -28.245 -20.498  20.884  0.00  0.00           O  
ATOM     31  O   *** d   0     -23.055 -19.876  24.836  0.00  0.00           O  
ATOM     32  H   *** d   0     -33.396 -14.857  22.324  0.00  0.00           H  
ATOM     33  H   *** d   0     -28.249 -20.679  21.841  0.00  0.00           H  
ATOM     34  H   *** d   0     -22.309 -20.264  24.349  0.00  0.00           H  
END
