# Supplementary material for: Coral-Derived Endophytic Fungal Product, Butyrolactone-I, Alleviates Lps Induced Intestinal Epithelial Cell Inflammatory Response Through TLR4/NF-κB and MAPK Signaling Pathways: An in vitro and in vivo Studies
Source: Front Nutr. 2021 Oct 1;8:748118. doi: 10.3389/fnut.2021.748118 (PMC8517189; doi:10.3389/fnut.2021.748118)
Supplement: Supplementary file 2 [file Data_Sheet_1.ZIP › Docking(Butyrolactone ó±-TLR4)/rep.pdb]

REMARK   4 XXXX COMPLIES WITH FORMAT V. 2.0
ATOM      1  N   PRO A  27     -26.949  21.586  26.375  1.00 50.49           N  
ATOM      2  HN1 PRO A  27     -26.086  21.044  26.323  1.00  0.00           H  
ATOM      3  HN2 PRO A  27     -27.208  21.380  27.340  1.00  0.00           H  
ATOM      4  CA  PRO A  27     -27.953  21.086  25.433  1.00 50.16           C  
ATOM      5  HA  PRO A  27     -28.940  21.019  25.948  1.00  0.00           H  
ATOM      6  C   PRO A  27     -27.615  19.720  24.800  1.00 48.59           C  
ATOM      7  O   PRO A  27     -27.976  18.677  25.355  1.00 48.35           O  
ATOM      8  CB  PRO A  27     -28.014  22.193  24.353  1.00 50.64           C  
ATOM      9  HB1 PRO A  27     -29.031  22.632  24.229  1.00  0.00           H  
ATOM     10  HB2 PRO A  27     -27.904  21.802  23.315  1.00  0.00           H  
ATOM     11  CG  PRO A  27     -26.961  23.216  24.723  1.00 50.77           C  
ATOM     12  HG1 PRO A  27     -26.044  23.159  24.092  1.00  0.00           H  
ATOM     13  HG2 PRO A  27     -27.243  24.261  24.456  1.00  0.00           H  
ATOM     14  CD  PRO A  27     -26.694  23.024  26.181  1.00 50.41           C  
ATOM     15  HD1 PRO A  27     -25.690  23.369  26.520  1.00  0.00           H  
ATOM     16  HD2 PRO A  27     -27.276  23.696  26.854  1.00  0.00           H  
ATOM     17  N   CYS A  28     -26.921  19.753  23.659  1.00 46.35           N  
ATOM     18  HN  CYS A  28     -26.527  20.647  23.365  1.00  0.00           H  
ATOM     19  CA  CYS A  28     -26.690  18.585  22.802  1.00 45.12           C  
ATOM     20  HA  CYS A  28     -27.421  17.791  23.082  1.00  0.00           H  
ATOM     21  C   CYS A  28     -25.277  18.012  22.934  1.00 44.75           C  
ATOM     22  O   CYS A  28     -24.650  18.106  23.988  1.00 45.22           O  
ATOM     23  CB  CYS A  28     -26.924  18.966  21.333  1.00 45.54           C  
ATOM     24  HB1 CYS A  28     -26.119  19.656  20.988  1.00  0.00           H  
ATOM     25  HB2 CYS A  28     -26.728  18.085  20.678  1.00  0.00           H  
ATOM     26  SG  CYS A  28     -28.542  19.670  20.945  1.00 44.07           S  
ATOM     27  N   ILE A  29     -24.796  17.411  21.848  1.00 43.62           N  
ATOM     28  HN  ILE A  29     -25.417  17.284  21.049  1.00  0.00           H  
ATOM     29  CA  ILE A  29     -23.427  16.926  21.745  1.00 42.10           C  
ATOM     30  HA  ILE A  29     -22.863  17.283  22.638  1.00  0.00           H  
ATOM     31  C   ILE A  29     -22.791  17.539  20.506  1.00 42.33           C  
ATOM     32  O   ILE A  29     -23.280  17.365  19.395  1.00 41.96           O  
ATOM     33  CB  ILE A  29     -23.359  15.377  21.718  1.00 42.13           C  
ATOM     34  HB  ILE A  29     -24.245  14.994  21.160  1.00  0.00           H  
ATOM     35  CG1 ILE A  29     -23.409  14.825  23.148  1.00 41.88           C  
ATOM     36 1HG1 ILE A  29     -22.529  15.185  23.731  1.00  0.00           H  
ATOM     37 2HG1 ILE A  29     -24.233  15.312  23.720  1.00  0.00           H  
ATOM     38  CG2 ILE A  29     -22.099  14.891  21.014  1.00 39.07           C  
ATOM     39 1HG2 ILE A  29     -22.063  15.292  19.974  1.00  0.00           H  
ATOM     40 2HG2 ILE A  29     -22.011  13.780  21.036  1.00  0.00           H  
ATOM     41 3HG2 ILE A  29     -21.177  15.139  21.590  1.00  0.00           H  
ATOM     42  CD1 ILE A  29     -23.523  13.305  23.249  1.00 41.59           C  
ATOM     43 1HD1 ILE A  29     -23.559  12.904  24.289  1.00  0.00           H  
ATOM     44 2HD1 ILE A  29     -22.699  12.818  22.677  1.00  0.00           H  
ATOM     45 3HD1 ILE A  29     -24.403  12.945  22.666  1.00  0.00           H  
ATOM     46  N   GLU A  30     -21.705  18.272  20.722  1.00 43.39           N  
ATOM     47  HN  GLU A  30     -21.344  18.337  21.674  1.00  0.00           H  
ATOM     48  CA  GLU A  30     -21.006  18.986  19.667  1.00 44.42           C  
ATOM     49  HA  GLU A  30     -21.749  19.345  18.917  1.00  0.00           H  
ATOM     50  C   GLU A  30     -20.039  18.034  18.987  1.00 42.44           C  
ATOM     51  O   GLU A  30     -18.919  17.846  19.436  1.00 42.73           O  
ATOM     52  CB  GLU A  30     -20.270  20.196  20.259  1.00 44.01           C  
ATOM     53  HB1 GLU A  30     -20.908  20.702  21.021  1.00  0.00           H  
ATOM     54  HB2 GLU A  30     -19.428  19.857  20.906  1.00  0.00           H  
ATOM     55  CG  GLU A  30     -19.772  21.209  19.228  1.00 50.25           C  
ATOM     56  HG1 GLU A  30     -18.905  20.800  18.658  1.00  0.00           H  
ATOM     57  HG2 GLU A  30     -20.505  21.318  18.395  1.00  0.00           H  
ATOM     58  CD  GLU A  30     -19.430  22.569  19.830  1.00 49.89           C  
ATOM     59  OE1 GLU A  30     -20.292  23.167  20.511  1.00 58.30           O  
ATOM     60  OE2 GLU A  30     -18.298  23.047  19.612  1.00 54.96           O  
ATOM     61  N   VAL A  31     -20.482  17.414  17.905  1.00 42.59           N  
ATOM     62  HN  VAL A  31     -21.416  17.619  17.550  1.00  0.00           H  
ATOM     63  CA  VAL A  31     -19.644  16.440  17.217  1.00 43.67           C  
ATOM     64  HA  VAL A  31     -19.047  15.924  18.005  1.00  0.00           H  
ATOM     65  C   VAL A  31     -18.637  17.149  16.303  1.00 44.88           C  
ATOM     66  O   VAL A  31     -17.486  16.733  16.205  1.00 45.39           O  
ATOM     67  CB  VAL A  31     -20.474  15.323  16.482  1.00 43.90           C  
ATOM     68  HB  VAL A  31     -19.881  14.380  16.526  1.00  0.00           H  
ATOM     69  CG1 VAL A  31     -21.808  15.065  17.196  1.00 39.50           C  
ATOM     70 1HG1 VAL A  31     -21.636  14.826  18.271  1.00  0.00           H  
ATOM     71 2HG1 VAL A  31     -22.405  14.273  16.686  1.00  0.00           H  
ATOM     72 3HG1 VAL A  31     -22.517  15.916  17.069  1.00  0.00           H  
ATOM     73  CG2 VAL A  31     -20.708  15.649  15.016  1.00 40.93           C  
ATOM     74 1HG2 VAL A  31     -19.739  15.836  14.497  1.00  0.00           H  
ATOM     75 2HG2 VAL A  31     -21.417  16.500  14.889  1.00  0.00           H  
ATOM     76 3HG2 VAL A  31     -21.305  14.857  14.506  1.00  0.00           H  
ATOM     77  N   VAL A  32     -19.084  18.215  15.644  1.00 45.85           N  
ATOM     78  HN  VAL A  32     -20.085  18.413  15.658  1.00  0.00           H  
ATOM     79  CA  VAL A  32     -18.204  19.116  14.900  1.00 46.79           C  
ATOM     80  HA  VAL A  32     -17.157  18.956  15.248  1.00  0.00           H  
ATOM     81  C   VAL A  32     -18.618  20.552  15.242  1.00 47.78           C  
ATOM     82  O   VAL A  32     -19.714  20.978  14.880  1.00 49.48           O  
ATOM     83  CB  VAL A  32     -18.255  18.882  13.356  1.00 45.67           C  
ATOM     84  HB  VAL A  32     -19.271  19.159  12.990  1.00  0.00           H  
ATOM     85  CG1 VAL A  32     -17.239  19.749  12.651  1.00 46.82           C  
ATOM     86 1HG1 VAL A  32     -17.275  19.582  11.549  1.00  0.00           H  
ATOM     87 2HG1 VAL A  32     -16.212  19.597  13.058  1.00  0.00           H  
ATOM     88 3HG1 VAL A  32     -17.364  20.826  12.910  1.00  0.00           H  
ATOM     89  CG2 VAL A  32     -17.997  17.430  13.003  1.00 44.75           C  
ATOM     90 1HG2 VAL A  32     -18.033  17.263  11.901  1.00  0.00           H  
ATOM     91 2HG2 VAL A  32     -18.697  16.749  13.542  1.00  0.00           H  
ATOM     92 3HG2 VAL A  32     -17.036  17.070  13.438  1.00  0.00           H  
ATOM     93  N   PRO A  33     -17.748  21.302  15.944  1.00 48.77           N  
ATOM     94  CA  PRO A  33     -18.036  22.670  16.370  1.00 50.83           C  
ATOM     95  HA  PRO A  33     -18.724  22.667  17.248  1.00  0.00           H  
ATOM     96  C   PRO A  33     -18.615  23.524  15.244  1.00 52.70           C  
ATOM     97  O   PRO A  33     -18.116  23.463  14.118  1.00 54.31           O  
ATOM     98  CB  PRO A  33     -16.652  23.211  16.775  1.00 50.84           C  
ATOM     99  HB1 PRO A  33     -16.562  23.436  17.863  1.00  0.00           H  
ATOM    100  HB2 PRO A  33     -16.452  24.245  16.408  1.00  0.00           H  
ATOM    101  CG  PRO A  33     -15.660  22.201  16.289  1.00 51.15           C  
ATOM    102  HG1 PRO A  33     -14.693  22.207  16.844  1.00  0.00           H  
ATOM    103  HG2 PRO A  33     -15.227  22.431  15.288  1.00  0.00           H  
ATOM    104  CD  PRO A  33     -16.395  20.903  16.354  1.00 50.32           C  
ATOM    105  HD1 PRO A  33     -15.945  20.074  15.759  1.00  0.00           H  
ATOM    106  HD2 PRO A  33     -16.334  20.373  17.333  1.00  0.00           H  
ATOM    107  N   ASN A  34     -19.662  24.294  15.547  1.00 52.36           N  
ATOM    108  HN  ASN A  34     -20.015  24.279  16.504  1.00  0.00           H  
ATOM    109  CA  ASN A  34     -20.331  25.163  14.566  1.00 52.71           C  
ATOM    110  HA  ASN A  34     -21.289  25.489  15.034  1.00  0.00           H  
ATOM    111  C   ASN A  34     -20.704  24.485  13.228  1.00 53.04           C  
ATOM    112  O   ASN A  34     -20.962  25.172  12.236  1.00 51.83           O  
ATOM    113  CB  ASN A  34     -19.511  26.442  14.310  1.00 52.65           C  
ATOM    114  HB1 ASN A  34     -18.553  26.203  13.791  1.00  0.00           H  
ATOM    115  HB2 ASN A  34     -19.991  27.072  13.526  1.00  0.00           H  
ATOM    116  CG  ASN A  34     -19.256  27.251  15.578  1.00 57.82           C  
ATOM    117  OD1 ASN A  34     -19.839  26.983  16.624  1.00 55.76           O  
ATOM    118  ND2 ASN A  34     -18.354  28.236  15.486  1.00 69.22           N  
ATOM    119 1HD2 ASN A  34     -18.184  28.777  16.334  1.00  0.00           H  
ATOM    120 2HD2 ASN A  34     -17.869  28.459  14.617  1.00  0.00           H  
ATOM    121  N   ILE A  35     -20.740  23.148  13.209  1.00 53.71           N  
ATOM    122  HN  ILE A  35     -20.557  22.638  14.073  1.00  0.00           H  
ATOM    123  CA  ILE A  35     -21.036  22.384  11.976  1.00 54.88           C  
ATOM    124  HA  ILE A  35     -21.482  23.115  11.262  1.00  0.00           H  
ATOM    125  C   ILE A  35     -22.089  21.267  12.156  1.00 52.53           C  
ATOM    126  O   ILE A  35     -23.111  21.256  11.469  1.00 54.20           O  
ATOM    127  CB  ILE A  35     -19.736  21.840  11.283  1.00 55.05           C  
ATOM    128  HB  ILE A  35     -19.164  21.237  12.026  1.00  0.00           H  
ATOM    129  CG1 ILE A  35     -18.851  23.000  10.812  1.00 56.85           C  
ATOM    130 1HG1 ILE A  35     -18.833  23.808  11.580  1.00  0.00           H  
ATOM    131 2HG1 ILE A  35     -19.342  23.543   9.971  1.00  0.00           H  
ATOM    132  CG2 ILE A  35     -20.071  20.946  10.084  1.00 53.00           C  
ATOM    133 1HG2 ILE A  35     -20.715  20.102  10.427  1.00  0.00           H  
ATOM    134 2HG2 ILE A  35     -19.158  20.593   9.550  1.00  0.00           H  
ATOM    135 3HG2 ILE A  35     -20.532  21.517   9.245  1.00  0.00           H  
ATOM    136  CD1 ILE A  35     -17.431  22.605  10.428  1.00 58.49           C  
ATOM    137 1HD1 ILE A  35     -16.787  23.449  10.085  1.00  0.00           H  
ATOM    138 2HD1 ILE A  35     -17.449  21.797   9.660  1.00  0.00           H  
ATOM    139 3HD1 ILE A  35     -16.940  22.062  11.269  1.00  0.00           H  
ATOM    140  N   THR A  36     -21.842  20.334  13.066  1.00 49.13           N  
ATOM    141  HN  THR A  36     -21.020  20.422  13.664  1.00  0.00           H  
ATOM    142  CA  THR A  36     -22.726  19.184  13.226  1.00 47.19           C  
ATOM    143  HA  THR A  36     -23.676  19.391  12.681  1.00  0.00           H  
ATOM    144  C   THR A  36     -23.056  18.948  14.698  1.00 47.15           C  
ATOM    145  O   THR A  36     -22.173  19.005  15.551  1.00 48.91           O  
ATOM    146  CB  THR A  36     -22.091  17.918  12.631  1.00 45.59           C  
ATOM    147  HB  THR A  36     -21.236  17.597  13.270  1.00  0.00           H  
ATOM    148  OG1 THR A  36     -21.620  18.198  11.316  1.00 45.93           O  
ATOM    149  HG1 THR A  36     -21.227  17.415  10.948  1.00  0.00           H  
ATOM    150  CG2 THR A  36     -23.093  16.804  12.544  1.00 48.05           C  
ATOM    151 1HG2 THR A  36     -22.632  15.885  12.112  1.00  0.00           H  
ATOM    152 2HG2 THR A  36     -24.003  17.113  11.978  1.00  0.00           H  
ATOM    153 3HG2 THR A  36     -23.568  16.600  13.532  1.00  0.00           H  
ATOM    154  N   TYR A  37     -24.327  18.689  14.993  1.00 44.29           N  
ATOM    155  HN  TYR A  37     -25.020  18.657  14.245  1.00  0.00           H  
ATOM    156  CA  TYR A  37     -24.742  18.452  16.361  1.00 42.95           C  
ATOM    157  HA  TYR A  37     -23.818  18.302  16.968  1.00  0.00           H  
ATOM    158  C   TYR A  37     -25.583  17.195  16.499  1.00 43.75           C  
ATOM    159  O   TYR A  37     -26.198  16.731  15.542  1.00 43.77           O  
ATOM    160  CB  TYR A  37     -25.461  19.681  16.920  1.00 42.87           C  
ATOM    161  HB1 TYR A  37     -26.063  19.412  17.819  1.00  0.00           H  
ATOM    162  HB2 TYR A  37     -26.282  20.003  16.238  1.00  0.00           H  
ATOM    163  CG  TYR A  37     -24.528  20.838  17.223  1.00 42.43           C  
ATOM    164  CD1 TYR A  37     -23.938  21.571  16.187  1.00 38.77           C  
ATOM    165  HD1 TYR A  37     -24.168  21.307  15.141  1.00  0.00           H  
ATOM    166  CD2 TYR A  37     -24.230  21.202  18.548  1.00 43.17           C  
ATOM    167  HD2 TYR A  37     -24.686  20.641  19.381  1.00  0.00           H  
ATOM    168  CE1 TYR A  37     -23.066  22.627  16.446  1.00 39.71           C  
ATOM    169  HE1 TYR A  37     -22.603  23.182  15.613  1.00  0.00           H  
ATOM    170  CE2 TYR A  37     -23.360  22.269  18.826  1.00 40.77           C  
ATOM    171  HE2 TYR A  37     -23.132  22.548  19.869  1.00  0.00           H  
ATOM    172  CZ  TYR A  37     -22.784  22.976  17.759  1.00 44.00           C  
ATOM    173  OH  TYR A  37     -21.926  24.027  17.980  1.00 45.00           O  
ATOM    174  HH  TYR A  37     -21.536  24.506  17.258  1.00  0.00           H  
ATOM    175  N   GLN A  38     -25.572  16.630  17.699  1.00 43.74           N  
ATOM    176  HN  GLN A  38     -25.012  17.055  18.438  1.00  0.00           H  
ATOM    177  CA  GLN A  38     -26.329  15.429  17.997  1.00 44.20           C  
ATOM    178  HA  GLN A  38     -26.999  15.207  17.134  1.00  0.00           H  
ATOM    179  C   GLN A  38     -27.183  15.653  19.227  1.00 43.78           C  
ATOM    180  O   GLN A  38     -26.689  15.671  20.358  1.00 43.53           O  
ATOM    181  CB  GLN A  38     -25.400  14.229  18.217  1.00 46.00           C  
ATOM    182  HB1 GLN A  38     -24.363  14.579  18.431  1.00  0.00           H  
ATOM    183  HB2 GLN A  38     -25.640  13.729  19.184  1.00  0.00           H  
ATOM    184  CG  GLN A  38     -25.387  13.210  17.089  1.00 46.84           C  
ATOM    185  HG1 GLN A  38     -25.346  13.715  16.096  1.00  0.00           H  
ATOM    186  HG2 GLN A  38     -24.415  12.664  17.055  1.00  0.00           H  
ATOM    187  CD  GLN A  38     -26.550  12.243  17.158  1.00 50.00           C  
ATOM    188  OE1 GLN A  38     -27.655  12.614  17.539  1.00 49.78           O  
ATOM    189  NE2 GLN A  38     -26.306  10.996  16.779  1.00 53.88           N  
ATOM    190 1HE2 GLN A  38     -25.387  10.687  16.462  1.00  0.00           H  
ATOM    191 2HE2 GLN A  38     -27.089  10.345  16.825  1.00  0.00           H  
ATOM    192  N   CYS A  39     -28.475  15.826  18.992  1.00 43.69           N  
ATOM    193  HN  CYS A  39     -28.811  15.808  18.029  1.00  0.00           H  
ATOM    194  CA  CYS A  39     -29.423  16.040  20.063  1.00 42.50           C  
ATOM    195  HA  CYS A  39     -28.871  16.111  21.029  1.00  0.00           H  
ATOM    196  C   CYS A  39     -30.375  14.857  20.122  1.00 41.16           C  
ATOM    197  O   CYS A  39     -31.490  14.962  20.635  1.00 40.24           O  
ATOM    198  CB  CYS A  39     -30.179  17.344  19.824  1.00 43.41           C  
ATOM    199  HB1 CYS A  39     -31.035  17.179  19.129  1.00  0.00           H  
ATOM    200  HB2 CYS A  39     -30.737  17.647  20.741  1.00  0.00           H  
ATOM    201  SG  CYS A  39     -29.130  18.708  19.234  1.00 49.23           S  
ATOM    202  N   MET A  40     -29.929  13.723  19.591  1.00 41.21           N  
ATOM    203  HN  MET A  40     -29.001  13.697  19.168  1.00  0.00           H  
ATOM    204  CA  MET A  40     -30.742  12.521  19.604  1.00 41.00           C  
ATOM    205  HA  MET A  40     -31.709  12.721  19.085  1.00  0.00           H  
ATOM    206  C   MET A  40     -31.010  12.162  21.046  1.00 38.61           C  
ATOM    207  O   MET A  40     -30.112  12.238  21.883  1.00 38.15           O  
ATOM    208  CB  MET A  40     -30.032  11.361  18.923  1.00 41.27           C  
ATOM    209  HB1 MET A  40     -29.100  11.090  19.473  1.00  0.00           H  
ATOM    210  HB2 MET A  40     -29.587  11.685  17.953  1.00  0.00           H  
ATOM    211  CG  MET A  40     -30.917  10.140  18.729  1.00 44.52           C  
ATOM    212  HG1 MET A  40     -31.630  10.309  17.889  1.00  0.00           H  
ATOM    213  HG2 MET A  40     -31.636  10.045  19.576  1.00  0.00           H  
ATOM    214  SD  MET A  40     -30.023   8.589  18.489  1.00 46.20           S  
ATOM    215  CE  MET A  40     -29.077   8.954  17.003  1.00 49.68           C  
ATOM    216  HE1 MET A  40     -28.525   7.997  16.855  1.00  0.00           H  
ATOM    217  HE2 MET A  40     -28.441   9.868  17.055  1.00  0.00           H  
ATOM    218  HE3 MET A  40     -29.676   9.299  16.129  1.00  0.00           H  
ATOM    219  N   ASP A  41     -32.257  11.789  21.316  1.00 36.80           N  
ATOM    220  HN  ASP A  41     -32.939  11.810  20.558  1.00  0.00           H  
ATOM    221  CA  ASP A  41     -32.706  11.353  22.629  1.00 36.03           C  
ATOM    222  HA  ASP A  41     -33.819  11.422  22.639  1.00  0.00           H  
ATOM    223  C   ASP A  41     -32.186  12.234  23.766  1.00 36.97           C  
ATOM    224  O   ASP A  41     -31.303  11.829  24.526  1.00 38.21           O  
ATOM    225  CB  ASP A  41     -32.339   9.882  22.859  1.00 34.80           C  
ATOM    226  HB1 ASP A  41     -32.646   9.254  21.990  1.00  0.00           H  
ATOM    227  HB2 ASP A  41     -31.235   9.734  22.809  1.00  0.00           H  
ATOM    228  CG  ASP A  41     -32.906   9.326  24.161  1.00 34.54           C  
ATOM    229  OD1 ASP A  41     -33.753   9.987  24.801  1.00 23.49           O  
ATOM    230  OD2 ASP A  41     -32.497   8.212  24.543  1.00 39.04           O  
ATOM    231  N   GLN A  42     -32.741  13.439  23.874  1.00 35.79           N  
ATOM    232  HN  GLN A  42     -33.446  13.729  23.196  1.00  0.00           H  
ATOM    233  CA  GLN A  42     -32.359  14.349  24.942  1.00 35.20           C  
ATOM    234  HA  GLN A  42     -31.690  13.795  25.642  1.00  0.00           H  
ATOM    235  C   GLN A  42     -33.571  14.836  25.736  1.00 33.33           C  
ATOM    236  O   GLN A  42     -33.475  15.793  26.518  1.00 34.35           O  
ATOM    237  CB  GLN A  42     -31.572  15.535  24.377  1.00 35.94           C  
ATOM    238  HB1 GLN A  42     -31.444  16.319  25.160  1.00  0.00           H  
ATOM    239  HB2 GLN A  42     -32.196  16.094  23.641  1.00  0.00           H  
ATOM    240  CG  GLN A  42     -30.220  15.182  23.760  1.00 40.30           C  
ATOM    241  HG1 GLN A  42     -30.333  14.383  22.991  1.00  0.00           H  
ATOM    242  HG2 GLN A  42     -29.853  16.012  23.112  1.00  0.00           H  
ATOM    243  CD  GLN A  42     -29.170  14.796  24.786  1.00 48.20           C  
ATOM    244  OE1 GLN A  42     -29.232  13.717  25.375  1.00 50.86           O  
ATOM    245  NE2 GLN A  42     -28.186  15.672  24.992  1.00 54.89           N  
ATOM    246 1HE2 GLN A  42     -27.480  15.413  25.681  1.00  0.00           H  
ATOM    247 2HE2 GLN A  42     -28.135  16.566  24.504  1.00  0.00           H  
ATOM    248  N   LYS A  43     -34.705  14.167  25.544  1.00 29.70           N  
ATOM    249  HN  LYS A  43     -34.694  13.342  24.944  1.00  0.00           H  
ATOM    250  CA  LYS A  43     -35.973  14.575  26.167  1.00 27.19           C  
ATOM    251  HA  LYS A  43     -36.765  13.881  25.801  1.00  0.00           H  
ATOM    252  C   LYS A  43     -36.391  15.993  25.783  1.00 25.67           C  
ATOM    253  O   LYS A  43     -37.249  16.582  26.446  1.00 24.22           O  
ATOM    254  CB  LYS A  43     -35.918  14.448  27.696  1.00 26.10           C  
ATOM    255  HB1 LYS A  43     -35.122  15.111  28.108  1.00  0.00           H  
ATOM    256  HB2 LYS A  43     -36.820  14.918  28.153  1.00  0.00           H  
ATOM    257  CG  LYS A  43     -35.743  13.028  28.222  1.00 22.28           C  
ATOM    258  HG1 LYS A  43     -36.400  12.300  27.692  1.00  0.00           H  
ATOM    259  HG2 LYS A  43     -34.757  12.592  27.936  1.00  0.00           H  
ATOM    260  CD  LYS A  43     -35.964  13.009  29.737  1.00 25.82           C  
ATOM    261  HD1 LYS A  43     -35.385  13.818  30.241  1.00  0.00           H  
ATOM    262  HD2 LYS A  43     -36.995  13.341  30.000  1.00  0.00           H  
ATOM    263  CE  LYS A  43     -35.651  11.649  30.340  1.00 18.74           C  
ATOM    264  HE1 LYS A  43     -35.741  10.828  29.590  1.00  0.00           H  
ATOM    265  HE2 LYS A  43     -34.567  11.536  30.576  1.00  0.00           H  
ATOM    266  NZ  LYS A  43     -36.501  11.415  31.520  1.00  2.00           N  
ATOM    267  HZ1 LYS A  43     -36.291  10.503  31.925  1.00  0.00           H  
ATOM    268  HZ2 LYS A  43     -37.492  11.519  31.304  1.00  0.00           H  
ATOM    269  HZ3 LYS A  43     -36.419  12.166  32.206  1.00  0.00           H  
ATOM    270  N   LEU A  44     -35.782  16.536  24.722  1.00 23.71           N  
ATOM    271  HN  LEU A  44     -35.057  16.000  24.245  1.00  0.00           H  
ATOM    272  CA  LEU A  44     -36.117  17.874  24.218  1.00 21.92           C  
ATOM    273  HA  LEU A  44     -36.045  18.603  25.058  1.00  0.00           H  
ATOM    274  C   LEU A  44     -37.530  17.896  23.670  1.00 23.95           C  
ATOM    275  O   LEU A  44     -37.991  16.910  23.064  1.00 21.84           O  
ATOM    276  CB  LEU A  44     -35.167  18.307  23.109  1.00 18.74           C  
ATOM    277  HB1 LEU A  44     -35.449  19.344  22.811  1.00  0.00           H  
ATOM    278  HB2 LEU A  44     -35.426  17.720  22.197  1.00  0.00           H  
ATOM    279  CG  LEU A  44     -33.652  18.271  23.263  1.00 11.41           C  
ATOM    280  HG  LEU A  44     -33.348  17.254  23.605  1.00  0.00           H  
ATOM    281  CD1 LEU A  44     -33.023  18.542  21.894  1.00  4.28           C  
ATOM    282 1HD1 LEU A  44     -31.914  18.516  22.007  1.00  0.00           H  
ATOM    283 2HD1 LEU A  44     -33.385  19.492  21.435  1.00  0.00           H  
ATOM    284 3HD1 LEU A  44     -33.391  17.844  21.107  1.00  0.00           H  
ATOM    285  CD2 LEU A  44     -33.177  19.299  24.284  1.00 13.44           C  
ATOM    286 1HD2 LEU A  44     -32.068  19.273  24.397  1.00  0.00           H  
ATOM    287 2HD2 LEU A  44     -33.692  19.171  25.265  1.00  0.00           H  
ATOM    288 3HD2 LEU A  44     -33.539  20.323  24.033  1.00  0.00           H  
ATOM    289  N   SER A  45     -38.208  19.023  23.886  1.00 26.88           N  
ATOM    290  HN  SER A  45     -37.741  19.799  24.356  1.00  0.00           H  
ATOM    291  CA  SER A  45     -39.605  19.182  23.469  1.00 30.43           C  
ATOM    292  HA  SER A  45     -39.946  18.202  23.061  1.00  0.00           H  
ATOM    293  C   SER A  45     -39.752  20.210  22.365  1.00 32.34           C  
ATOM    294  O   SER A  45     -40.717  20.187  21.601  1.00 33.34           O  
ATOM    295  CB  SER A  45     -40.505  19.522  24.660  1.00 30.58           C  
ATOM    296  HB1 SER A  45     -41.364  20.166  24.359  1.00  0.00           H  
ATOM    297  HB2 SER A  45     -40.008  20.227  25.366  1.00  0.00           H  
ATOM    298  OG  SER A  45     -40.939  18.335  25.316  1.00 29.69           O  
ATOM    299  HG  SER A  45     -41.497  18.546  26.055  1.00  0.00           H  
ATOM    300  N   LYS A  46     -38.782  21.112  22.299  1.00 35.47           N  
ATOM    301  HN  LYS A  46     -38.112  21.164  23.066  1.00  0.00           H  
ATOM    302  CA  LYS A  46     -38.631  22.032  21.180  1.00 37.08           C  
ATOM    303  HA  LYS A  46     -39.349  21.757  20.372  1.00  0.00           H  
ATOM    304  C   LYS A  46     -37.208  21.893  20.664  1.00 36.76           C  
ATOM    305  O   LYS A  46     -36.364  21.271  21.316  1.00 36.75           O  
ATOM    306  CB  LYS A  46     -38.882  23.478  21.617  1.00 36.55           C  
ATOM    307  HB1 LYS A  46     -38.224  23.745  22.476  1.00  0.00           H  
ATOM    308  HB2 LYS A  46     -38.493  24.189  20.851  1.00  0.00           H  
ATOM    309  CG  LYS A  46     -40.332  23.791  21.943  1.00 40.28           C  
ATOM    310  HG1 LYS A  46     -40.726  23.119  22.741  1.00  0.00           H  
ATOM    311  HG2 LYS A  46     -41.012  23.489  21.113  1.00  0.00           H  
ATOM    312  CD  LYS A  46     -40.515  25.267  22.311  1.00 39.09           C  
ATOM    313  HD1 LYS A  46     -39.848  25.924  21.706  1.00  0.00           H  
ATOM    314  HD2 LYS A  46     -40.104  25.489  23.323  1.00  0.00           H  
ATOM    315  CE  LYS A  46     -41.973  25.694  22.195  1.00 37.11           C  
ATOM    316  HE1 LYS A  46     -42.492  25.158  21.366  1.00  0.00           H  
ATOM    317  HE2 LYS A  46     -42.580  25.315  23.050  1.00  0.00           H  
ATOM    318  NZ  LYS A  46     -42.094  27.175  22.050  1.00 41.33           N  
ATOM    319  HZ1 LYS A  46     -43.070  27.461  21.972  1.00  0.00           H  
ATOM    320  HZ2 LYS A  46     -41.539  27.521  21.267  1.00  0.00           H  
ATOM    321  HZ3 LYS A  46     -41.619  27.666  22.808  1.00  0.00           H  
ATOM    322  N   VAL A  47     -36.951  22.454  19.487  1.00 36.84           N  
ATOM    323  HN  VAL A  47     -37.724  22.832  18.940  1.00  0.00           H  
ATOM    324  CA  VAL A  47     -35.600  22.544  18.957  1.00 35.34           C  
ATOM    325  HA  VAL A  47     -35.125  21.535  18.960  1.00  0.00           H  
ATOM    326  C   VAL A  47     -34.806  23.492  19.855  1.00 36.10           C  
ATOM    327  O   VAL A  47     -35.340  24.519  20.271  1.00 35.71           O  
ATOM    328  CB  VAL A  47     -35.612  23.109  17.531  1.00 34.73           C  
ATOM    329  HB  VAL A  47     -35.724  24.217  17.595  1.00  0.00           H  
ATOM    330  CG1 VAL A  47     -34.299  22.802  16.828  1.00 35.09           C  
ATOM    331 1HG1 VAL A  47     -34.308  23.213  15.791  1.00  0.00           H  
ATOM    332 2HG1 VAL A  47     -34.066  21.712  16.841  1.00  0.00           H  
ATOM    333 3HG1 VAL A  47     -33.421  23.165  17.411  1.00  0.00           H  
ATOM    334  CG2 VAL A  47     -36.790  22.557  16.756  1.00 33.86           C  
ATOM    335 1HG2 VAL A  47     -36.799  22.968  15.719  1.00  0.00           H  
ATOM    336 2HG2 VAL A  47     -37.756  22.738  17.283  1.00  0.00           H  
ATOM    337 3HG2 VAL A  47     -36.805  21.442  16.761  1.00  0.00           H  
ATOM    338  N   PRO A  48     -33.549  23.140  20.185  1.00 36.63           N  
ATOM    339  CA  PRO A  48     -32.661  24.053  20.906  1.00 39.48           C  
ATOM    340  HA  PRO A  48     -32.996  24.162  21.964  1.00  0.00           H  
ATOM    341  C   PRO A  48     -32.556  25.424  20.242  1.00 42.49           C  
ATOM    342  O   PRO A  48     -32.783  25.557  19.026  1.00 43.72           O  
ATOM    343  CB  PRO A  48     -31.305  23.345  20.851  1.00 38.21           C  
ATOM    344  HB1 PRO A  48     -30.623  23.603  21.695  1.00  0.00           H  
ATOM    345  HB2 PRO A  48     -30.636  23.707  20.035  1.00  0.00           H  
ATOM    346  CG  PRO A  48     -31.634  21.930  20.765  1.00 36.60           C  
ATOM    347  HG1 PRO A  48     -30.801  21.303  20.369  1.00  0.00           H  
ATOM    348  HG2 PRO A  48     -31.718  21.432  21.759  1.00  0.00           H  
ATOM    349  CD  PRO A  48     -32.897  21.844  19.940  1.00 36.69           C  
ATOM    350  HD1 PRO A  48     -32.732  21.604  18.864  1.00  0.00           H  
ATOM    351  HD2 PRO A  48     -33.534  20.956  20.159  1.00  0.00           H  
ATOM    352  N   ASP A  49     -32.202  26.426  21.042  1.00 43.39           N  
ATOM    353  HN  ASP A  49     -31.904  26.214  21.994  1.00  0.00           H  
ATOM    354  CA  ASP A  49     -32.226  27.820  20.603  1.00 44.19           C  
ATOM    355  HA  ASP A  49     -32.724  27.858  19.606  1.00  0.00           H  
ATOM    356  C   ASP A  49     -30.831  28.425  20.457  1.00 43.23           C  
ATOM    357  O   ASP A  49     -30.668  29.457  19.799  1.00 43.14           O  
ATOM    358  CB  ASP A  49     -33.061  28.648  21.579  1.00 44.76           C  
ATOM    359  HB1 ASP A  49     -34.145  28.602  21.322  1.00  0.00           H  
ATOM    360  HB2 ASP A  49     -32.890  29.740  21.430  1.00  0.00           H  
ATOM    361  CG  ASP A  49     -32.822  28.247  23.021  1.00 48.18           C  
ATOM    362  OD1 ASP A  49     -31.652  28.257  23.458  1.00 49.95           O  
ATOM    363  OD2 ASP A  49     -33.801  27.902  23.714  1.00 55.24           O  
ATOM    364  N   ASP A  50     -29.832  27.788  21.066  1.00 41.75           N  
ATOM    365  HN  ASP A  50     -30.024  26.927  21.578  1.00  0.00           H  
ATOM    366  CA  ASP A  50     -28.462  28.305  21.012  1.00 39.62           C  
ATOM    367  HA  ASP A  50     -28.514  29.302  20.515  1.00  0.00           H  
ATOM    368  C   ASP A  50     -27.503  27.443  20.177  1.00 36.26           C  
ATOM    369  O   ASP A  50     -26.291  27.432  20.411  1.00 34.86           O  
ATOM    370  CB  ASP A  50     -27.917  28.542  22.423  1.00 41.62           C  
ATOM    371  HB1 ASP A  50     -28.518  29.314  22.958  1.00  0.00           H  
ATOM    372  HB2 ASP A  50     -26.935  29.069  22.388  1.00  0.00           H  
ATOM    373  CG  ASP A  50     -27.820  27.265  23.240  1.00 45.78           C  
ATOM    374  OD1 ASP A  50     -28.010  26.152  22.688  1.00 53.99           O  
ATOM    375  OD2 ASP A  50     -27.538  27.381  24.449  1.00 46.77           O  
ATOM    376  N   ILE A  51     -28.064  26.725  19.208  1.00 33.87           N  
ATOM    377  HN  ILE A  51     -29.082  26.670  19.163  1.00  0.00           H  
ATOM    378  CA  ILE A  51     -27.277  26.013  18.207  1.00 32.41           C  
ATOM    379  HA  ILE A  51     -26.333  25.657  18.681  1.00  0.00           H  
ATOM    380  C   ILE A  51     -26.925  26.993  17.089  1.00 31.91           C  
ATOM    381  O   ILE A  51     -27.807  27.664  16.567  1.00 30.40           O  
ATOM    382  CB  ILE A  51     -28.045  24.786  17.642  1.00 32.88           C  
ATOM    383  HB  ILE A  51     -29.016  25.145  17.227  1.00  0.00           H  
ATOM    384  CG1 ILE A  51     -28.346  23.776  18.760  1.00 33.21           C  
ATOM    385 1HG1 ILE A  51     -27.441  23.626  19.394  1.00  0.00           H  
ATOM    386 2HG1 ILE A  51     -29.037  24.228  19.509  1.00  0.00           H  
ATOM    387  CG2 ILE A  51     -27.261  24.124  16.512  1.00 32.06           C  
ATOM    388 1HG2 ILE A  51     -27.043  24.857  15.701  1.00  0.00           H  
ATOM    389 2HG2 ILE A  51     -27.783  23.220  16.122  1.00  0.00           H  
ATOM    390 3HG2 ILE A  51     -26.332  23.633  16.886  1.00  0.00           H  
ATOM    391  CD1 ILE A  51     -28.885  22.437  18.295  1.00 30.33           C  
ATOM    392 1HD1 ILE A  51     -29.103  21.704  19.106  1.00  0.00           H  
ATOM    393 2HD1 ILE A  51     -28.194  21.985  17.546  1.00  0.00           H  
ATOM    394 3HD1 ILE A  51     -29.790  22.587  17.661  1.00  0.00           H  
ATOM    395  N   PRO A  52     -25.628  27.098  16.736  1.00 33.63           N  
ATOM    396  CA  PRO A  52     -25.179  28.003  15.665  1.00 35.41           C  
ATOM    397  HA  PRO A  52     -25.092  29.037  16.073  1.00  0.00           H  
ATOM    398  C   PRO A  52     -26.059  28.033  14.394  1.00 36.14           C  
ATOM    399  O   PRO A  52     -26.825  27.098  14.118  1.00 36.47           O  
ATOM    400  CB  PRO A  52     -23.776  27.477  15.327  1.00 33.73           C  
ATOM    401  HB1 PRO A  52     -23.748  26.802  14.440  1.00  0.00           H  
ATOM    402  HB2 PRO A  52     -23.089  28.254  14.918  1.00  0.00           H  
ATOM    403  CG  PRO A  52     -23.294  26.849  16.571  1.00 31.50           C  
ATOM    404  HG1 PRO A  52     -22.557  26.033  16.384  1.00  0.00           H  
ATOM    405  HG2 PRO A  52     -22.628  27.520  17.162  1.00  0.00           H  
ATOM    406  CD  PRO A  52     -24.494  26.381  17.356  1.00 33.87           C  
ATOM    407  HD1 PRO A  52     -24.407  26.527  18.458  1.00  0.00           H  
ATOM    408  HD2 PRO A  52     -24.616  25.273  17.391  1.00  0.00           H  
ATOM    409  N   SER A  53     -25.937  29.115  13.635  1.00 35.71           N  
ATOM    410  HN  SER A  53     -25.340  29.879  13.952  1.00  0.00           H  
ATOM    411  CA  SER A  53     -26.627  29.240  12.370  1.00 35.80           C  
ATOM    412  HA  SER A  53     -27.555  28.623  12.397  1.00  0.00           H  
ATOM    413  C   SER A  53     -25.732  28.744  11.248  1.00 36.53           C  
ATOM    414  O   SER A  53     -26.132  28.726  10.073  1.00 37.69           O  
ATOM    415  CB  SER A  53     -27.002  30.693  12.122  1.00 35.67           C  
ATOM    416  HB1 SER A  53     -27.591  31.120  12.967  1.00  0.00           H  
ATOM    417  HB2 SER A  53     -26.115  31.366  12.182  1.00  0.00           H  
ATOM    418  OG  SER A  53     -27.681  30.824  10.887  1.00 37.68           O  
ATOM    419  HG  SER A  53     -27.915  31.732  10.732  1.00  0.00           H  
ATOM    420  N   SER A  54     -24.515  28.352  11.606  1.00 35.42           N  
ATOM    421  HN  SER A  54     -24.233  28.415  12.584  1.00  0.00           H  
ATOM    422  CA  SER A  54     -23.581  27.835  10.623  1.00 35.49           C  
ATOM    423  HA  SER A  54     -23.841  28.283   9.635  1.00  0.00           H  
ATOM    424  C   SER A  54     -23.696  26.314  10.494  1.00 35.34           C  
ATOM    425  O   SER A  54     -23.311  25.741   9.464  1.00 37.18           O  
ATOM    426  CB  SER A  54     -22.156  28.254  10.967  1.00 34.51           C  
ATOM    427  HB1 SER A  54     -22.023  29.359  10.907  1.00  0.00           H  
ATOM    428  HB2 SER A  54     -21.433  27.957  10.172  1.00  0.00           H  
ATOM    429  OG  SER A  54     -21.785  27.747  12.232  1.00 37.01           O  
ATOM    430  HG  SER A  54     -20.897  28.008  12.446  1.00  0.00           H  
ATOM    431  N   THR A  55     -24.247  25.673  11.526  1.00 33.93           N  
ATOM    432  HN  THR A  55     -24.565  26.212  12.331  1.00  0.00           H  
ATOM    433  CA  THR A  55     -24.409  24.214  11.537  1.00 32.66           C  
ATOM    434  HA  THR A  55     -23.392  23.763  11.605  1.00  0.00           H  
ATOM    435  C   THR A  55     -25.063  23.686  10.265  1.00 31.62           C  
ATOM    436  O   THR A  55     -26.087  24.206   9.809  1.00 31.53           O  
ATOM    437  CB  THR A  55     -25.227  23.708  12.748  1.00 31.68           C  
ATOM    438  HB  THR A  55     -25.077  22.608  12.854  1.00  0.00           H  
ATOM    439  OG1 THR A  55     -26.615  23.970  12.535  1.00 31.56           O  
ATOM    440  HG1 THR A  55     -26.895  23.540  11.735  1.00  0.00           H  
ATOM    441  CG2 THR A  55     -24.783  24.389  14.016  1.00 32.29           C  
ATOM    442 1HG2 THR A  55     -23.700  24.184  14.182  1.00  0.00           H  
ATOM    443 2HG2 THR A  55     -25.408  24.099  14.893  1.00  0.00           H  
ATOM    444 3HG2 THR A  55     -25.012  25.480  14.013  1.00  0.00           H  
ATOM    445  N   LYS A  56     -24.462  22.644   9.708  1.00 30.21           N  
ATOM    446  HN  LYS A  56     -23.636  22.248  10.157  1.00  0.00           H  
ATOM    447  CA  LYS A  56     -24.945  22.055   8.483  1.00 31.15           C  
ATOM    448  HA  LYS A  56     -25.634  22.793   8.011  1.00  0.00           H  
ATOM    449  C   LYS A  56     -25.741  20.775   8.711  1.00 30.60           C  
ATOM    450  O   LYS A  56     -26.567  20.407   7.875  1.00 34.39           O  
ATOM    451  CB  LYS A  56     -23.783  21.835   7.513  1.00 31.11           C  
ATOM    452  HB1 LYS A  56     -24.046  21.079   6.737  1.00  0.00           H  
ATOM    453  HB2 LYS A  56     -22.942  21.297   8.010  1.00  0.00           H  
ATOM    454  CG  LYS A  56     -23.303  23.131   6.874  1.00 35.13           C  
ATOM    455  HG1 LYS A  56     -24.162  23.731   6.492  1.00  0.00           H  
ATOM    456  HG2 LYS A  56     -22.917  23.839   7.645  1.00  0.00           H  
ATOM    457  CD  LYS A  56     -22.270  22.897   5.780  1.00 38.06           C  
ATOM    458  HD1 LYS A  56     -21.322  22.481   6.194  1.00  0.00           H  
ATOM    459  HD2 LYS A  56     -22.558  22.045   5.121  1.00  0.00           H  
ATOM    460  CE  LYS A  56     -22.019  24.166   4.976  1.00 39.36           C  
ATOM    461  HE1 LYS A  56     -22.308  25.073   5.556  1.00  0.00           H  
ATOM    462  HE2 LYS A  56     -22.742  24.256   4.132  1.00  0.00           H  
ATOM    463  NZ  LYS A  56     -20.615  24.263   4.493  1.00 42.05           N  
ATOM    464  HZ1 LYS A  56     -20.447  25.113   3.955  1.00  0.00           H  
ATOM    465  HZ2 LYS A  56     -20.351  23.433   3.962  1.00  0.00           H  
ATOM    466  HZ3 LYS A  56     -19.954  24.180   5.265  1.00  0.00           H  
ATOM    467  N   ASN A  57     -25.501  20.102   9.833  1.00 28.02           N  
ATOM    468  HN  ASN A  57     -24.830  20.476  10.503  1.00  0.00           H  
ATOM    469  CA  ASN A  57     -26.180  18.831  10.131  1.00 27.88           C  
ATOM    470  HA  ASN A  57     -27.066  18.768   9.457  1.00  0.00           H  
ATOM    471  C   ASN A  57     -26.703  18.697  11.578  1.00 29.41           C  
ATOM    472  O   ASN A  57     -25.935  18.734  12.545  1.00 29.51           O  
ATOM    473  CB  ASN A  57     -25.282  17.637   9.803  1.00 26.45           C  
ATOM    474  HB1 ASN A  57     -24.635  17.374  10.672  1.00  0.00           H  
ATOM    475  HB2 ASN A  57     -25.878  16.698   9.729  1.00  0.00           H  
ATOM    476  CG  ASN A  57     -24.456  17.849   8.562  1.00 27.49           C  
ATOM    477  OD1 ASN A  57     -24.977  17.837   7.439  1.00 33.39           O  
ATOM    478  ND2 ASN A  57     -23.151  18.037   8.751  1.00 23.42           N  
ATOM    479 1HD2 ASN A  57     -22.591  18.181   7.910  1.00  0.00           H  
ATOM    480 2HD2 ASN A  57     -22.722  18.047   9.676  1.00  0.00           H  
ATOM    481  N   ILE A  58     -28.013  18.512  11.711  1.00 27.85           N  
ATOM    482  HN  ILE A  58     -28.593  18.436  10.876  1.00  0.00           H  
ATOM    483  CA  ILE A  58     -28.632  18.416  13.011  1.00 26.24           C  
ATOM    484  HA  ILE A  58     -27.819  18.375  13.773  1.00  0.00           H  
ATOM    485  C   ILE A  58     -29.476  17.150  13.160  1.00 27.20           C  
ATOM    486  O   ILE A  58     -30.354  16.855  12.345  1.00 27.65           O  
ATOM    487  CB  ILE A  58     -29.464  19.657  13.287  1.00 26.62           C  
ATOM    488  HB  ILE A  58     -28.922  20.537  12.868  1.00  0.00           H  
ATOM    489  CG1 ILE A  58     -29.627  19.873  14.783  1.00 25.58           C  
ATOM    490 1HG1 ILE A  58     -28.650  19.776  15.312  1.00  0.00           H  
ATOM    491 2HG1 ILE A  58     -30.171  19.022  15.255  1.00  0.00           H  
ATOM    492  CG2 ILE A  58     -30.810  19.562  12.595  1.00 30.87           C  
ATOM    493 1HG2 ILE A  58     -31.421  20.473  12.798  1.00  0.00           H  
ATOM    494 2HG2 ILE A  58     -31.353  18.629  12.873  1.00  0.00           H  
ATOM    495 3HG2 ILE A  58     -30.701  19.372  11.502  1.00  0.00           H  
ATOM    496  CD1 ILE A  58     -30.288  21.181  15.104  1.00 24.80           C  
ATOM    497 1HD1 ILE A  58     -30.408  21.339  16.201  1.00  0.00           H  
ATOM    498 2HD1 ILE A  58     -31.265  21.278  14.575  1.00  0.00           H  
ATOM    499 3HD1 ILE A  58     -29.744  22.032  14.632  1.00  0.00           H  
ATOM    500  N   ASP A  59     -29.188  16.410  14.222  1.00 26.91           N  
ATOM    501  HN  ASP A  59     -28.452  16.731  14.851  1.00  0.00           H  
ATOM    502  CA  ASP A  59     -29.865  15.172  14.533  1.00 25.75           C  
ATOM    503  HA  ASP A  59     -30.481  14.849  13.661  1.00  0.00           H  
ATOM    504  C   ASP A  59     -30.771  15.409  15.751  1.00 23.63           C  
ATOM    505  O   ASP A  59     -30.291  15.648  16.858  1.00 20.20           O  
ATOM    506  CB  ASP A  59     -28.805  14.116  14.836  1.00 27.32           C  
ATOM    507  HB1 ASP A  59     -28.337  14.299  15.831  1.00  0.00           H  
ATOM    508  HB2 ASP A  59     -27.911  14.253  14.184  1.00  0.00           H  
ATOM    509  CG  ASP A  59     -29.329  12.695  14.740  1.00 30.88           C  
ATOM    510  OD1 ASP A  59     -30.327  12.361  15.423  1.00 25.77           O  
ATOM    511  OD2 ASP A  59     -28.712  11.904  13.993  1.00 31.69           O  
ATOM    512  N   LEU A  60     -32.082  15.372  15.535  1.00 20.70           N  
ATOM    513  HN  LEU A  60     -32.429  15.259  14.582  1.00  0.00           H  
ATOM    514  CA  LEU A  60     -33.035  15.490  16.634  1.00 17.73           C  
ATOM    515  HA  LEU A  60     -32.445  15.607  17.573  1.00  0.00           H  
ATOM    516  C   LEU A  60     -33.926  14.259  16.808  1.00 17.43           C  
ATOM    517  O   LEU A  60     -34.943  14.331  17.481  1.00 17.50           O  
ATOM    518  CB  LEU A  60     -33.895  16.746  16.478  1.00 16.53           C  
ATOM    519  HB1 LEU A  60     -34.260  16.822  15.427  1.00  0.00           H  
ATOM    520  HB2 LEU A  60     -34.860  16.609  17.020  1.00  0.00           H  
ATOM    521  CG  LEU A  60     -33.254  18.074  16.897  1.00 15.33           C  
ATOM    522  HG  LEU A  60     -32.151  17.958  16.783  1.00  0.00           H  
ATOM    523  CD1 LEU A  60     -33.687  19.204  15.965  1.00 13.69           C  
ATOM    524 1HD1 LEU A  60     -33.221  20.170  16.270  1.00  0.00           H  
ATOM    525 2HD1 LEU A  60     -34.797  19.284  15.902  1.00  0.00           H  
ATOM    526 3HD1 LEU A  60     -33.475  18.962  14.897  1.00  0.00           H  
ATOM    527  CD2 LEU A  60     -33.521  18.432  18.361  1.00  3.53           C  
ATOM    528 1HD2 LEU A  60     -33.055  19.398  18.666  1.00  0.00           H  
ATOM    529 2HD2 LEU A  60     -33.202  17.605  19.037  1.00  0.00           H  
ATOM    530 3HD2 LEU A  60     -34.615  18.432  18.577  1.00  0.00           H  
ATOM    531  N   SER A  61     -33.536  13.127  16.220  1.00 15.66           N  
ATOM    532  HN  SER A  61     -32.685  13.126  15.657  1.00  0.00           H  
ATOM    533  CA  SER A  61     -34.301  11.884  16.363  1.00 11.77           C  
ATOM    534  HA  SER A  61     -35.289  12.043  15.871  1.00  0.00           H  
ATOM    535  C   SER A  61     -34.573  11.511  17.824  1.00 14.09           C  
ATOM    536  O   SER A  61     -33.803  11.864  18.731  1.00 10.72           O  
ATOM    537  CB  SER A  61     -33.620  10.711  15.651  1.00 10.57           C  
ATOM    538  HB1 SER A  61     -33.932  10.650  14.582  1.00  0.00           H  
ATOM    539  HB2 SER A  61     -34.021   9.734  16.008  1.00  0.00           H  
ATOM    540  OG  SER A  61     -32.218  10.762  15.771  1.00  2.50           O  
ATOM    541  HG  SER A  61     -31.796  10.035  15.329  1.00  0.00           H  
ATOM    542  N   PHE A  62     -35.687  10.808  18.029  1.00 15.49           N  
ATOM    543  HN  PHE A  62     -36.315  10.656  17.240  1.00  0.00           H  
ATOM    544  CA  PHE A  62     -36.053  10.248  19.316  1.00 16.87           C  
ATOM    545  HA  PHE A  62     -36.986   9.658  19.159  1.00  0.00           H  
ATOM    546  C   PHE A  62     -36.367  11.299  20.387  1.00 18.69           C  
ATOM    547  O   PHE A  62     -35.977  11.161  21.552  1.00 16.81           O  
ATOM    548  CB  PHE A  62     -34.982   9.267  19.777  1.00 18.01           C  
ATOM    549  HB1 PHE A  62     -35.013   9.146  20.885  1.00  0.00           H  
ATOM    550  HB2 PHE A  62     -33.967   9.714  19.665  1.00  0.00           H  
ATOM    551  CG  PHE A  62     -35.047   7.923  19.095  1.00 20.77           C  
ATOM    552  CD1 PHE A  62     -33.908   7.339  18.584  1.00 22.69           C  
ATOM    553  HD1 PHE A  62     -32.943   7.868  18.660  1.00  0.00           H  
ATOM    554  CD2 PHE A  62     -36.241   7.228  18.991  1.00 26.27           C  
ATOM    555  HD2 PHE A  62     -37.166   7.670  19.399  1.00  0.00           H  
ATOM    556  CE1 PHE A  62     -33.961   6.093  17.975  1.00 24.43           C  
ATOM    557  HE1 PHE A  62     -33.040   5.643  17.568  1.00  0.00           H  
ATOM    558  CE2 PHE A  62     -36.289   5.981  18.380  1.00 24.22           C  
ATOM    559  HE2 PHE A  62     -37.249   5.443  18.301  1.00  0.00           H  
ATOM    560  CZ  PHE A  62     -35.147   5.419  17.876  1.00 21.81           C  
ATOM    561  HZ  PHE A  62     -35.183   4.428  17.393  1.00  0.00           H  
ATOM    562  N   ASN A  63     -37.093  12.341  19.979  1.00 19.93           N  
ATOM    563  HN  ASN A  63     -37.365  12.392  18.997  1.00  0.00           H  
ATOM    564  CA  ASN A  63     -37.516  13.414  20.878  1.00 18.91           C  
ATOM    565  HA  ASN A  63     -37.335  13.067  21.922  1.00  0.00           H  
ATOM    566  C   ASN A  63     -38.998  13.801  20.771  1.00 17.23           C  
ATOM    567  O   ASN A  63     -39.529  13.904  19.665  1.00 17.93           O  
ATOM    568  CB  ASN A  63     -36.652  14.639  20.649  1.00 19.36           C  
ATOM    569  HB1 ASN A  63     -37.249  15.577  20.733  1.00  0.00           H  
ATOM    570  HB2 ASN A  63     -36.343  14.722  19.581  1.00  0.00           H  
ATOM    571  CG  ASN A  63     -35.473  14.667  21.555  1.00 19.09           C  
ATOM    572  OD1 ASN A  63     -35.606  14.972  22.737  1.00 28.85           O  
ATOM    573  ND2 ASN A  63     -34.299  14.348  21.019  1.00 20.70           N  
ATOM    574 1HD2 ASN A  63     -33.490  14.367  21.640  1.00  0.00           H  
ATOM    575 2HD2 ASN A  63     -34.189  14.095  20.037  1.00  0.00           H  
ATOM    576  N   PRO A  64     -39.664  14.051  21.919  1.00 13.22           N  
ATOM    577  CA  PRO A  64     -41.080  14.390  21.871  1.00 11.32           C  
ATOM    578  HA  PRO A  64     -41.643  13.624  21.289  1.00  0.00           H  
ATOM    579  C   PRO A  64     -41.284  15.777  21.263  1.00  9.68           C  
ATOM    580  O   PRO A  64     -41.432  16.767  21.976  1.00  6.60           O  
ATOM    581  CB  PRO A  64     -41.499  14.357  23.340  1.00 12.84           C  
ATOM    582  HB1 PRO A  64     -42.500  13.897  23.512  1.00  0.00           H  
ATOM    583  HB2 PRO A  64     -41.743  15.360  23.761  1.00  0.00           H  
ATOM    584  CG  PRO A  64     -40.384  13.659  24.053  1.00 14.21           C  
ATOM    585  HG1 PRO A  64     -40.525  12.558  24.154  1.00  0.00           H  
ATOM    586  HG2 PRO A  64     -40.333  13.876  25.145  1.00  0.00           H  
ATOM    587  CD  PRO A  64     -39.170  14.049  23.300  1.00 13.08           C  
ATOM    588  HD1 PRO A  64     -38.274  13.411  23.482  1.00  0.00           H  
ATOM    589  HD2 PRO A  64     -38.690  14.999  23.633  1.00  0.00           H  
ATOM    590  N   LEU A  65     -41.266  15.833  19.935  1.00  8.78           N  
ATOM    591  HN  LEU A  65     -41.102  14.977  19.404  1.00  0.00           H  
ATOM    592  CA  LEU A  65     -41.472  17.074  19.223  1.00  6.33           C  
ATOM    593  HA  LEU A  65     -41.099  17.902  19.870  1.00  0.00           H  
ATOM    594  C   LEU A  65     -42.943  17.328  18.952  1.00  5.05           C  
ATOM    595  O   LEU A  65     -43.395  18.472  18.940  1.00  2.00           O  
ATOM    596  CB  LEU A  65     -40.647  17.078  17.947  1.00  7.75           C  
ATOM    597  HB1 LEU A  65     -41.027  17.838  17.225  1.00  0.00           H  
ATOM    598  HB2 LEU A  65     -40.829  16.156  17.347  1.00  0.00           H  
ATOM    599  CG  LEU A  65     -39.156  17.273  18.220  1.00  9.42           C  
ATOM    600  HG  LEU A  65     -38.762  16.362  18.729  1.00  0.00           H  
ATOM    601  CD1 LEU A  65     -38.402  17.473  16.927  1.00  9.28           C  
ATOM    602 1HD1 LEU A  65     -37.314  17.615  17.126  1.00  0.00           H  
ATOM    603 2HD1 LEU A  65     -38.826  18.311  16.326  1.00  0.00           H  
ATOM    604 3HD1 LEU A  65     -38.586  16.642  16.207  1.00  0.00           H  
ATOM    605  CD2 LEU A  65     -38.954  18.467  19.131  1.00 14.41           C  
ATOM    606 1HD2 LEU A  65     -37.866  18.609  19.330  1.00  0.00           H  
ATOM    607 2HD2 LEU A  65     -39.545  18.381  20.072  1.00  0.00           H  
ATOM    608 3HD2 LEU A  65     -39.430  19.390  18.725  1.00  0.00           H  
ATOM    609  N   LYS A  66     -43.683  16.247  18.744  1.00  7.06           N  
ATOM    610  HN  LYS A  66     -43.216  15.354  18.586  1.00  0.00           H  
ATOM    611  CA  LYS A  66     -45.147  16.291  18.733  1.00 12.13           C  
ATOM    612  HA  LYS A  66     -45.516  15.249  18.589  1.00  0.00           H  
ATOM    613  C   LYS A  66     -45.687  17.138  17.579  1.00 14.02           C  
ATOM    614  O   LYS A  66     -46.240  16.611  16.619  1.00 16.65           O  
ATOM    615  CB  LYS A  66     -45.683  16.795  20.090  1.00 14.98           C  
ATOM    616  HB1 LYS A  66     -46.797  16.830  20.073  1.00  0.00           H  
ATOM    617  HB2 LYS A  66     -45.455  17.879  20.213  1.00  0.00           H  
ATOM    618  CG  LYS A  66     -45.200  16.013  21.315  1.00 15.40           C  
ATOM    619  HG1 LYS A  66     -44.098  15.845  21.286  1.00  0.00           H  
ATOM    620  HG2 LYS A  66     -45.254  16.629  22.242  1.00  0.00           H  
ATOM    621  CD  LYS A  66     -45.969  14.692  21.469  1.00 24.12           C  
ATOM    622  HD1 LYS A  66     -45.894  14.074  20.544  1.00  0.00           H  
ATOM    623  HD2 LYS A  66     -47.070  14.868  21.479  1.00  0.00           H  
ATOM    624  CE  LYS A  66     -45.527  13.895  22.701  1.00 23.15           C  
ATOM    625  HE1 LYS A  66     -44.626  13.284  22.460  1.00  0.00           H  
ATOM    626  HE2 LYS A  66     -46.261  13.084  22.917  1.00  0.00           H  
ATOM    627  NZ  LYS A  66     -45.280  14.719  23.945  1.00 22.82           N  
ATOM    628  HZ1 LYS A  66     -44.986  14.189  24.765  1.00  0.00           H  
ATOM    629  HZ2 LYS A  66     -46.104  15.278  24.165  1.00  0.00           H  
ATOM    630  HZ3 LYS A  66     -44.609  15.461  23.747  1.00  0.00           H  
ATOM    631  N   ILE A  67     -45.521  18.451  17.674  1.00 15.39           N  
ATOM    632  HN  ILE A  67     -45.138  18.844  18.534  1.00  0.00           H  
ATOM    633  CA  ILE A  67     -45.872  19.341  16.581  1.00 15.62           C  
ATOM    634  HA  ILE A  67     -46.205  18.707  15.726  1.00  0.00           H  
ATOM    635  C   ILE A  67     -44.623  20.087  16.137  1.00 14.75           C  
ATOM    636  O   ILE A  67     -43.926  20.702  16.936  1.00 14.06           O  
ATOM    637  CB  ILE A  67     -47.051  20.293  16.944  1.00 14.08           C  
ATOM    638  HB  ILE A  67     -46.802  20.832  17.888  1.00  0.00           H  
ATOM    639  CG1 ILE A  67     -48.334  19.474  17.163  1.00 18.67           C  
ATOM    640 1HG1 ILE A  67     -48.743  19.134  16.183  1.00  0.00           H  
ATOM    641 2HG1 ILE A  67     -48.086  18.490  17.625  1.00  0.00           H  
ATOM    642  CG2 ILE A  67     -47.293  21.313  15.845  1.00 13.34           C  
ATOM    643 1HG2 ILE A  67     -48.137  21.994  16.105  1.00  0.00           H  
ATOM    644 2HG2 ILE A  67     -47.453  20.821  14.857  1.00  0.00           H  
ATOM    645 3HG2 ILE A  67     -46.366  21.883  15.604  1.00  0.00           H  
ATOM    646  CD1 ILE A  67     -49.433  20.179  17.979  1.00 17.53           C  
ATOM    647 1HD1 ILE A  67     -50.363  19.585  18.138  1.00  0.00           H  
ATOM    648 2HD1 ILE A  67     -49.681  21.163  17.517  1.00  0.00           H  
ATOM    649 3HD1 ILE A  67     -49.024  20.519  18.959  1.00  0.00           H  
ATOM    650  N   LEU A  68     -44.342  19.980  14.847  1.00 14.21           N  
ATOM    651  HN  LEU A  68     -44.900  19.340  14.281  1.00  0.00           H  
ATOM    652  CA  LEU A  68     -43.287  20.723  14.203  1.00 14.49           C  
ATOM    653  HA  LEU A  68     -42.406  20.795  14.883  1.00  0.00           H  
ATOM    654  C   LEU A  68     -43.823  22.114  13.905  1.00 16.16           C  
ATOM    655  O   LEU A  68     -44.420  22.351  12.855  1.00 15.67           O  
ATOM    656  CB  LEU A  68     -42.887  20.016  12.912  1.00 13.48           C  
ATOM    657  HB1 LEU A  68     -43.417  19.037  12.856  1.00  0.00           H  
ATOM    658  HB2 LEU A  68     -43.341  20.556  12.048  1.00  0.00           H  
ATOM    659  CG  LEU A  68     -41.408  19.793  12.633  1.00 11.07           C  
ATOM    660  HG  LEU A  68     -40.990  20.707  12.149  1.00  0.00           H  
ATOM    661  CD1 LEU A  68     -40.606  19.494  13.904  1.00  7.58           C  
ATOM    662 1HD1 LEU A  68     -40.671  20.344  14.622  1.00  0.00           H  
ATOM    663 2HD1 LEU A  68     -39.548  19.230  13.672  1.00  0.00           H  
ATOM    664 3HD1 LEU A  68     -40.920  18.532  14.373  1.00  0.00           H  
ATOM    665  CD2 LEU A  68     -41.320  18.644  11.662  1.00 10.47           C  
ATOM    666 1HD2 LEU A  68     -41.904  18.862  10.737  1.00  0.00           H  
ATOM    667 2HD2 LEU A  68     -41.634  17.682  12.131  1.00  0.00           H  
ATOM    668 3HD2 LEU A  68     -40.262  18.380  11.430  1.00  0.00           H  
ATOM    669  N   LYS A  69     -43.610  23.027  14.849  1.00 18.47           N  
ATOM    670  HN  LYS A  69     -43.036  22.771  15.652  1.00  0.00           H  
ATOM    671  CA  LYS A  69     -44.159  24.377  14.789  1.00 20.04           C  
ATOM    672  HA  LYS A  69     -45.271  24.296  14.766  1.00  0.00           H  
ATOM    673  C   LYS A  69     -43.714  25.135  13.539  1.00 20.62           C  
ATOM    674  O   LYS A  69     -42.799  24.705  12.828  1.00 20.08           O  
ATOM    675  CB  LYS A  69     -43.767  25.144  16.053  1.00 20.28           C  
ATOM    676  HB1 LYS A  69     -42.684  25.406  16.016  1.00  0.00           H  
ATOM    677  HB2 LYS A  69     -43.777  24.457  16.931  1.00  0.00           H  
ATOM    678  CG  LYS A  69     -44.601  26.404  16.364  1.00 26.67           C  
ATOM    679  HG1 LYS A  69     -44.011  27.119  16.983  1.00  0.00           H  
ATOM    680  HG2 LYS A  69     -44.737  27.018  15.443  1.00  0.00           H  
ATOM    681  CD  LYS A  69     -45.964  26.116  17.026  1.00 34.56           C  
ATOM    682  HD1 LYS A  69     -46.588  25.462  16.374  1.00  0.00           H  
ATOM    683  HD2 LYS A  69     -46.600  27.032  17.034  1.00  0.00           H  
ATOM    684  CE  LYS A  69     -45.850  25.525  18.434  1.00 35.64           C  
ATOM    685  HE1 LYS A  69     -46.620  25.953  19.118  1.00  0.00           H  
ATOM    686  HE2 LYS A  69     -44.933  25.888  18.955  1.00  0.00           H  
ATOM    687  NZ  LYS A  69     -45.909  24.032  18.413  1.00 33.71           N  
ATOM    688  HZ1 LYS A  69     -45.833  23.638  19.351  1.00  0.00           H  
ATOM    689  HZ2 LYS A  69     -45.205  23.641  17.787  1.00  0.00           H  
ATOM    690  HZ3 LYS A  69     -46.748  23.700  17.937  1.00  0.00           H  
ATOM    691  N   SER A  70     -44.386  26.256  13.285  1.00 22.30           N  
ATOM    692  HN  SER A  70     -45.135  26.519  13.926  1.00  0.00           H  
ATOM    693  CA  SER A  70     -44.121  27.130  12.152  1.00 23.36           C  
ATOM    694  HA  SER A  70     -43.888  26.512  11.254  1.00  0.00           H  
ATOM    695  C   SER A  70     -42.939  28.041  12.460  1.00 24.77           C  
ATOM    696  O   SER A  70     -42.847  28.582  13.558  1.00 24.46           O  
ATOM    697  CB  SER A  70     -45.362  27.970  11.881  1.00 22.49           C  
ATOM    698  HB1 SER A  70     -46.296  27.394  12.082  1.00  0.00           H  
ATOM    699  HB2 SER A  70     -45.486  28.772  12.645  1.00  0.00           H  
ATOM    700  OG  SER A  70     -45.354  28.499  10.576  1.00 22.59           O  
ATOM    701  HG  SER A  70     -46.128  29.023  10.407  1.00  0.00           H  
ATOM    702  N   TYR A  71     -42.048  28.207  11.482  1.00 28.05           N  
ATOM    703  HN  TYR A  71     -42.247  27.779  10.578  1.00  0.00           H  
ATOM    704  CA  TYR A  71     -40.785  28.974  11.624  1.00 30.28           C  
ATOM    705  HA  TYR A  71     -40.237  28.850  10.661  1.00  0.00           H  
ATOM    706  C   TYR A  71     -39.848  28.449  12.720  1.00 28.74           C  
ATOM    707  O   TYR A  71     -39.158  29.226  13.371  1.00 28.04           O  
ATOM    708  CB  TYR A  71     -41.033  30.482  11.785  1.00 34.07           C  
ATOM    709  HB1 TYR A  71     -40.084  31.013  12.029  1.00  0.00           H  
ATOM    710  HB2 TYR A  71     -41.607  30.689  12.718  1.00  0.00           H  
ATOM    711  CG  TYR A  71     -41.709  31.117  10.589  1.00 40.86           C  
ATOM    712  CD1 TYR A  71     -43.036  30.815  10.276  1.00 48.88           C  
ATOM    713  HD1 TYR A  71     -43.592  30.107  10.913  1.00  0.00           H  
ATOM    714  CD2 TYR A  71     -41.035  32.025   9.774  1.00 45.47           C  
ATOM    715  HD2 TYR A  71     -39.989  32.290  10.002  1.00  0.00           H  
ATOM    716  CE1 TYR A  71     -43.672  31.385   9.182  1.00 49.22           C  
ATOM    717  HE1 TYR A  71     -44.719  31.125   8.953  1.00  0.00           H  
ATOM    718  CE2 TYR A  71     -41.671  32.606   8.667  1.00 47.14           C  
ATOM    719  HE2 TYR A  71     -41.127  33.320   8.026  1.00  0.00           H  
ATOM    720  CZ  TYR A  71     -42.991  32.276   8.383  1.00 46.72           C  
ATOM    721  OH  TYR A  71     -43.651  32.829   7.306  1.00 47.51           O  
ATOM    722  HH  TYR A  71     -43.181  33.444   6.755  1.00  0.00           H  
ATOM    723  N   SER A  72     -39.825  27.125  12.891  1.00 28.29           N  
ATOM    724  HN  SER A  72     -40.462  26.555  12.334  1.00  0.00           H  
ATOM    725  CA  SER A  72     -38.933  26.446  13.836  1.00 26.89           C  
ATOM    726  HA  SER A  72     -39.086  26.882  14.851  1.00  0.00           H  
ATOM    727  C   SER A  72     -37.464  26.621  13.441  1.00 25.21           C  
ATOM    728  O   SER A  72     -36.648  27.089  14.236  1.00 24.95           O  
ATOM    729  CB  SER A  72     -39.247  24.946  13.890  1.00 27.47           C  
ATOM    730  HB1 SER A  72     -38.803  24.411  13.018  1.00  0.00           H  
ATOM    731  HB2 SER A  72     -38.683  24.446  14.712  1.00  0.00           H  
ATOM    732  OG  SER A  72     -40.633  24.690  13.994  1.00 28.60           O  
ATOM    733  HG  SER A  72     -40.828  23.761  14.027  1.00  0.00           H  
ATOM    734  N   PHE A  73     -37.143  26.228  12.205  1.00 23.58           N  
ATOM    735  HN  PHE A  73     -37.892  25.938  11.576  1.00  0.00           H  
ATOM    736  CA  PHE A  73     -35.765  26.195  11.714  1.00 20.81           C  
ATOM    737  HA  PHE A  73     -35.081  26.243  12.593  1.00  0.00           H  
ATOM    738  C   PHE A  73     -35.483  27.402  10.825  1.00 19.97           C  
ATOM    739  O   PHE A  73     -34.744  27.320   9.835  1.00 17.52           O  
ATOM    740  CB  PHE A  73     -35.487  24.890  10.962  1.00 20.24           C  
ATOM    741  HB1 PHE A  73     -35.948  24.918   9.947  1.00  0.00           H  
ATOM    742  HB2 PHE A  73     -34.410  24.824  10.679  1.00  0.00           H  
ATOM    743  CG  PHE A  73     -35.912  23.658  11.696  1.00 19.60           C  
ATOM    744  CD1 PHE A  73     -35.289  23.282  12.876  1.00 20.80           C  
ATOM    745  HD1 PHE A  73     -34.470  23.901  13.280  1.00  0.00           H  
ATOM    746  CD2 PHE A  73     -36.936  22.862  11.200  1.00 26.16           C  
ATOM    747  HD2 PHE A  73     -37.435  23.143  10.257  1.00  0.00           H  
ATOM    748  CE1 PHE A  73     -35.683  22.134  13.558  1.00 20.87           C  
ATOM    749  HE1 PHE A  73     -35.176  21.851  14.496  1.00  0.00           H  
ATOM    750  CE2 PHE A  73     -37.345  21.704  11.882  1.00 24.03           C  
ATOM    751  HE2 PHE A  73     -38.165  21.085  11.481  1.00  0.00           H  
ATOM    752  CZ  PHE A  73     -36.713  21.342  13.062  1.00 21.66           C  
ATOM    753  HZ  PHE A  73     -37.025  20.433  13.603  1.00  0.00           H  
ATOM    754  N   SER A  74     -36.076  28.527  11.217  1.00 19.64           N  
ATOM    755  HN  SER A  74     -36.663  28.500  12.051  1.00  0.00           H  
ATOM    756  CA  SER A  74     -35.930  29.790  10.518  1.00 21.56           C  
ATOM    757  HA  SER A  74     -36.363  29.670   9.498  1.00  0.00           H  
ATOM    758  C   SER A  74     -34.464  30.219  10.363  1.00 23.14           C  
ATOM    759  O   SER A  74     -34.048  30.600   9.275  1.00 24.74           O  
ATOM    760  CB  SER A  74     -36.734  30.868  11.249  1.00 21.93           C  
ATOM    761  HB1 SER A  74     -37.760  30.513  11.504  1.00  0.00           H  
ATOM    762  HB2 SER A  74     -36.351  31.036  12.282  1.00  0.00           H  
ATOM    763  OG  SER A  74     -36.768  32.073  10.501  1.00 26.25           O  
ATOM    764  HG  SER A  74     -37.267  32.742  10.955  1.00  0.00           H  
ATOM    765  N   ASN A  75     -33.691  30.127  11.449  1.00 23.63           N  
ATOM    766  HN  ASN A  75     -34.075  29.673  12.278  1.00  0.00           H  
ATOM    767  CA  ASN A  75     -32.318  30.645  11.512  1.00 23.81           C  
ATOM    768  HA  ASN A  75     -32.311  31.658  11.046  1.00  0.00           H  
ATOM    769  C   ASN A  75     -31.300  29.781  10.777  1.00 23.57           C  
ATOM    770  O   ASN A  75     -30.235  30.263  10.406  1.00 24.77           O  
ATOM    771  CB  ASN A  75     -31.865  30.793  12.977  1.00 24.43           C  
ATOM    772  HB1 ASN A  75     -30.813  31.160  13.033  1.00  0.00           H  
ATOM    773  HB2 ASN A  75     -31.736  29.794  13.456  1.00  0.00           H  
ATOM    774  CG  ASN A  75     -32.796  31.679  13.806  1.00 30.82           C  
ATOM    775  OD1 ASN A  75     -34.016  31.672  13.619  1.00 32.76           O  
ATOM    776  ND2 ASN A  75     -32.217  32.448  14.728  1.00 42.28           N  
ATOM    777 1HD2 ASN A  75     -32.838  33.039  15.281  1.00  0.00           H  
ATOM    778 2HD2 ASN A  75     -31.209  32.454  14.883  1.00  0.00           H  
ATOM    779  N   PHE A  76     -31.627  28.504  10.589  1.00 22.97           N  
ATOM    780  HN  PHE A  76     -32.570  28.200  10.832  1.00  0.00           H  
ATOM    781  CA  PHE A  76     -30.688  27.515  10.047  1.00 22.33           C  
ATOM    782  HA  PHE A  76     -29.673  27.767  10.435  1.00  0.00           H  
ATOM    783  C   PHE A  76     -30.615  27.531   8.518  1.00 23.94           C  
ATOM    784  O   PHE A  76     -31.089  26.601   7.850  1.00 25.07           O  
ATOM    785  CB  PHE A  76     -31.047  26.119  10.564  1.00 20.50           C  
ATOM    786  HB1 PHE A  76     -31.957  25.731  10.050  1.00  0.00           H  
ATOM    787  HB2 PHE A  76     -30.301  25.367  10.216  1.00  0.00           H  
ATOM    788  CG  PHE A  76     -31.211  26.053  12.050  1.00 19.74           C  
ATOM    789  CD1 PHE A  76     -30.235  26.563  12.900  1.00 24.79           C  
ATOM    790  HD1 PHE A  76     -29.328  27.020  12.471  1.00  0.00           H  
ATOM    791  CD2 PHE A  76     -32.339  25.478  12.612  1.00 28.36           C  
ATOM    792  HD2 PHE A  76     -33.124  25.069  11.954  1.00  0.00           H  
ATOM    793  CE1 PHE A  76     -30.386  26.505  14.296  1.00 27.33           C  
ATOM    794  HE1 PHE A  76     -29.604  26.922  14.953  1.00  0.00           H  
ATOM    795  CE2 PHE A  76     -32.500  25.407  14.011  1.00 28.62           C  
ATOM    796  HE2 PHE A  76     -33.404  24.943  14.439  1.00  0.00           H  
ATOM    797  CZ  PHE A  76     -31.520  25.922  14.850  1.00 26.73           C  
ATOM    798  HZ  PHE A  76     -31.640  25.869  15.945  1.00  0.00           H  
ATOM    799  N   SER A  77     -29.999  28.579   7.974  1.00 23.35           N  
ATOM    800  HN  SER A  77     -29.548  29.259   8.587  1.00  0.00           H  
ATOM    801  CA  SER A  77     -29.947  28.788   6.525  1.00 23.61           C  
ATOM    802  HA  SER A  77     -30.939  28.469   6.128  1.00  0.00           H  
ATOM    803  C   SER A  77     -28.892  27.958   5.765  1.00 22.59           C  
ATOM    804  O   SER A  77     -28.849  27.991   4.527  1.00 22.57           O  
ATOM    805  CB  SER A  77     -29.815  30.278   6.200  1.00 24.64           C  
ATOM    806  HB1 SER A  77     -29.823  30.458   5.100  1.00  0.00           H  
ATOM    807  HB2 SER A  77     -30.739  30.839   6.473  1.00  0.00           H  
ATOM    808  OG  SER A  77     -28.670  30.841   6.808  1.00 29.58           O  
ATOM    809  HG  SER A  77     -28.588  31.766   6.606  1.00  0.00           H  
ATOM    810  N   GLU A  78     -28.062  27.213   6.494  1.00 22.50           N  
ATOM    811  HN  GLU A  78     -28.119  27.261   7.511  1.00  0.00           H  
ATOM    812  CA  GLU A  78     -27.068  26.325   5.878  1.00 22.66           C  
ATOM    813  HA  GLU A  78     -27.161  26.422   4.771  1.00  0.00           H  
ATOM    814  C   GLU A  78     -27.282  24.861   6.240  1.00 21.47           C  
ATOM    815  O   GLU A  78     -26.432  24.019   5.966  1.00 22.46           O  
ATOM    816  CB  GLU A  78     -25.642  26.726   6.268  1.00 21.88           C  
ATOM    817  HB1 GLU A  78     -24.906  26.156   5.655  1.00  0.00           H  
ATOM    818  HB2 GLU A  78     -25.402  26.334   7.284  1.00  0.00           H  
ATOM    819  CG  GLU A  78     -25.331  28.213   6.200  1.00 24.82           C  
ATOM    820  HG1 GLU A  78     -25.644  28.645   5.221  1.00  0.00           H  
ATOM    821  HG2 GLU A  78     -26.002  28.795   6.874  1.00  0.00           H  
ATOM    822  CD  GLU A  78     -23.872  28.512   6.489  1.00 27.82           C  
ATOM    823  OE1 GLU A  78     -23.262  27.846   7.366  1.00 32.27           O  
ATOM    824  OE2 GLU A  78     -23.331  29.418   5.826  1.00 34.82           O  
ATOM    825  N   LEU A  79     -28.407  24.550   6.864  1.00 20.68           N  
ATOM    826  HN  LEU A  79     -29.093  25.279   7.059  1.00  0.00           H  
ATOM    827  CA  LEU A  79     -28.675  23.186   7.273  1.00 19.14           C  
ATOM    828  HA  LEU A  79     -27.794  22.772   7.816  1.00  0.00           H  
ATOM    829  C   LEU A  79     -28.952  22.361   6.030  1.00 21.55           C  
ATOM    830  O   LEU A  79     -29.815  22.736   5.233  1.00 22.30           O  
ATOM    831  CB  LEU A  79     -29.891  23.177   8.178  1.00 17.71           C  
ATOM    832  HB1 LEU A  79     -29.814  24.021   8.902  1.00  0.00           H  
ATOM    833  HB2 LEU A  79     -30.787  23.484   7.589  1.00  0.00           H  
ATOM    834  CG  LEU A  79     -30.207  21.902   8.934  1.00 17.57           C  
ATOM    835  HG  LEU A  79     -29.943  21.017   8.309  1.00  0.00           H  
ATOM    836  CD1 LEU A  79     -29.421  21.872  10.216  1.00 12.30           C  
ATOM    837 1HD1 LEU A  79     -29.653  20.934  10.772  1.00  0.00           H  
ATOM    838 2HD1 LEU A  79     -29.591  22.783  10.836  1.00  0.00           H  
ATOM    839 3HD1 LEU A  79     -28.327  21.999  10.043  1.00  0.00           H  
ATOM    840  CD2 LEU A  79     -31.681  21.905   9.214  1.00 15.04           C  
ATOM    841 1HD2 LEU A  79     -31.913  20.967   9.770  1.00  0.00           H  
ATOM    842 2HD2 LEU A  79     -32.300  22.032   8.295  1.00  0.00           H  
ATOM    843 3HD2 LEU A  79     -32.022  22.824   9.746  1.00  0.00           H  
ATOM    844  N   GLN A  80     -28.232  21.253   5.847  1.00 23.60           N  
ATOM    845  HN  GLN A  80     -27.530  20.988   6.537  1.00  0.00           H  
ATOM    846  CA  GLN A  80     -28.442  20.405   4.653  1.00 25.50           C  
ATOM    847  HA  GLN A  80     -29.151  20.946   3.984  1.00  0.00           H  
ATOM    848  C   GLN A  80     -29.052  19.043   4.951  1.00 23.92           C  
ATOM    849  O   GLN A  80     -29.596  18.394   4.058  1.00 26.00           O  
ATOM    850  CB  GLN A  80     -27.147  20.200   3.869  1.00 24.28           C  
ATOM    851  HB1 GLN A  80     -26.524  19.416   4.359  1.00  0.00           H  
ATOM    852  HB2 GLN A  80     -27.365  19.700   2.897  1.00  0.00           H  
ATOM    853  CG  GLN A  80     -26.327  21.440   3.638  1.00 29.44           C  
ATOM    854  HG1 GLN A  80     -26.450  22.172   4.470  1.00  0.00           H  
ATOM    855  HG2 GLN A  80     -26.741  22.055   2.805  1.00  0.00           H  
ATOM    856  CD  GLN A  80     -24.873  21.103   3.407  1.00 35.08           C  
ATOM    857  OE1 GLN A  80     -24.271  20.344   4.168  1.00 35.81           O  
ATOM    858  NE2 GLN A  80     -24.299  21.661   2.348  1.00 46.26           N  
ATOM    859 1HE2 GLN A  80     -23.317  21.433   2.192  1.00  0.00           H  
ATOM    860 2HE2 GLN A  80     -24.797  22.289   1.718  1.00  0.00           H  
ATOM    861  N   TRP A  81     -28.953  18.618   6.202  1.00 21.19           N  
ATOM    862  HN  TRP A  81     -28.538  19.240   6.896  1.00  0.00           H  
ATOM    863  CA  TRP A  81     -29.408  17.308   6.628  1.00 19.63           C  
ATOM    864  HA  TRP A  81     -30.178  16.929   5.916  1.00  0.00           H  
ATOM    865  C   TRP A  81     -30.029  17.460   8.031  1.00 20.95           C  
ATOM    866  O   TRP A  81     -29.372  17.908   8.974  1.00 19.18           O  
ATOM    867  CB  TRP A  81     -28.196  16.373   6.622  1.00 19.19           C  
ATOM    868  HB1 TRP A  81     -27.396  16.817   7.259  1.00  0.00           H  
ATOM    869  HB2 TRP A  81     -27.718  16.410   5.615  1.00  0.00           H  
ATOM    870  CG  TRP A  81     -28.385  14.940   7.014  1.00 17.67           C  
ATOM    871  CD1 TRP A  81     -28.533  13.874   6.172  1.00 15.86           C  
ATOM    872  HD1 TRP A  81     -28.561  13.941   5.071  1.00  0.00           H  
ATOM    873  CD2 TRP A  81     -28.363  14.398   8.342  1.00 10.39           C  
ATOM    874  NE1 TRP A  81     -28.642  12.703   6.891  1.00 13.98           N  
ATOM    875  HE1 TRP A  81     -28.776  11.773   6.494  1.00  0.00           H  
ATOM    876  CE2 TRP A  81     -28.541  12.994   8.227  1.00 11.29           C  
ATOM    877  CE3 TRP A  81     -28.240  14.958   9.621  1.00 15.47           C  
ATOM    878  HE3 TRP A  81     -28.115  16.046   9.750  1.00  0.00           H  
ATOM    879  CZ2 TRP A  81     -28.583  12.142   9.347  1.00 13.85           C  
ATOM    880  HZ2 TRP A  81     -28.720  11.054   9.232  1.00  0.00           H  
ATOM    881  CZ3 TRP A  81     -28.279  14.100  10.737  1.00 17.50           C  
ATOM    882  HZ3 TRP A  81     -28.175  14.524  11.750  1.00  0.00           H  
ATOM    883  CH2 TRP A  81     -28.448  12.712  10.583  1.00 14.06           C  
ATOM    884  HH2 TRP A  81     -28.472  12.069  11.479  1.00  0.00           H  
ATOM    885  N   LEU A  82     -31.309  17.110   8.143  1.00 22.49           N  
ATOM    886  HN  LEU A  82     -31.794  16.772   7.312  1.00  0.00           H  
ATOM    887  CA  LEU A  82     -32.056  17.186   9.403  1.00 22.05           C  
ATOM    888  HA  LEU A  82     -31.347  17.450  10.223  1.00  0.00           H  
ATOM    889  C   LEU A  82     -32.698  15.830   9.726  1.00 23.41           C  
ATOM    890  O   LEU A  82     -33.542  15.347   8.981  1.00 23.69           O  
ATOM    891  CB  LEU A  82     -33.115  18.291   9.295  1.00 20.88           C  
ATOM    892  HB1 LEU A  82     -33.533  18.238   8.262  1.00  0.00           H  
ATOM    893  HB2 LEU A  82     -32.569  19.263   9.291  1.00  0.00           H  
ATOM    894  CG  LEU A  82     -34.303  18.454  10.246  1.00 11.57           C  
ATOM    895  HG  LEU A  82     -34.658  17.452  10.582  1.00  0.00           H  
ATOM    896  CD1 LEU A  82     -33.945  19.285  11.428  1.00  2.00           C  
ATOM    897 1HD1 LEU A  82     -34.811  19.404  12.121  1.00  0.00           H  
ATOM    898 2HD1 LEU A  82     -33.529  20.273  11.121  1.00  0.00           H  
ATOM    899 3HD1 LEU A  82     -33.052  18.879  11.957  1.00  0.00           H  
ATOM    900  CD2 LEU A  82     -35.384  19.141   9.475  1.00  2.34           C  
ATOM    901 1HD2 LEU A  82     -36.250  19.260  10.168  1.00  0.00           H  
ATOM    902 2HD2 LEU A  82     -35.649  18.616   8.527  1.00  0.00           H  
ATOM    903 3HD2 LEU A  82     -35.053  20.102   9.017  1.00  0.00           H  
ATOM    904  N   ASP A  83     -32.268  15.210  10.821  1.00 26.28           N  
ATOM    905  HN  ASP A  83     -31.508  15.629  11.358  1.00  0.00           H  
ATOM    906  CA  ASP A  83     -32.849  13.944  11.284  1.00 27.30           C  
ATOM    907  HA  ASP A  83     -33.332  13.448  10.410  1.00  0.00           H  
ATOM    908  C   ASP A  83     -33.929  14.184  12.345  1.00 26.18           C  
ATOM    909  O   ASP A  83     -33.653  14.709  13.428  1.00 26.46           O  
ATOM    910  CB  ASP A  83     -31.774  12.995  11.830  1.00 28.02           C  
ATOM    911  HB1 ASP A  83     -31.478  13.282  12.866  1.00  0.00           H  
ATOM    912  HB2 ASP A  83     -30.800  13.156  11.312  1.00  0.00           H  
ATOM    913  CG  ASP A  83     -32.191  11.524  11.767  1.00 32.47           C  
ATOM    914  OD1 ASP A  83     -33.296  11.164  12.221  1.00 24.48           O  
ATOM    915  OD2 ASP A  83     -31.401  10.707  11.259  1.00 43.54           O  
ATOM    916  N   LEU A  84     -35.156  13.799  11.998  1.00 24.27           N  
ATOM    917  HN  LEU A  84     -35.303  13.456  11.049  1.00  0.00           H  
ATOM    918  CA  LEU A  84     -36.293  13.841  12.894  1.00 22.95           C  
ATOM    919  HA  LEU A  84     -35.958  14.204  13.894  1.00  0.00           H  
ATOM    920  C   LEU A  84     -36.891  12.446  13.042  1.00 24.54           C  
ATOM    921  O   LEU A  84     -38.105  12.317  13.218  1.00 27.41           O  
ATOM    922  CB  LEU A  84     -37.355  14.792  12.346  1.00 21.93           C  
ATOM    923  HB1 LEU A  84     -37.707  14.415  11.358  1.00  0.00           H  
ATOM    924  HB2 LEU A  84     -38.284  14.692  12.955  1.00  0.00           H  
ATOM    925  CG  LEU A  84     -36.998  16.272  12.218  1.00 20.09           C  
ATOM    926  HG  LEU A  84     -35.933  16.350  11.896  1.00  0.00           H  
ATOM    927  CD1 LEU A  84     -37.870  16.962  11.170  1.00 16.08           C  
ATOM    928 1HD1 LEU A  84     -37.609  18.042  11.077  1.00  0.00           H  
ATOM    929 2HD1 LEU A  84     -38.955  16.819  11.381  1.00  0.00           H  
ATOM    930 3HD1 LEU A  84     -37.818  16.441  10.186  1.00  0.00           H  
ATOM    931  CD2 LEU A  84     -37.142  16.952  13.554  1.00  7.06           C  
ATOM    932 1HD2 LEU A  84     -36.881  18.032  13.461  1.00  0.00           H  
ATOM    933 2HD2 LEU A  84     -36.546  16.445  14.348  1.00  0.00           H  
ATOM    934 3HD2 LEU A  84     -38.156  16.803  13.992  1.00  0.00           H  
ATOM    935  N   SER A  85     -36.051  11.409  12.968  1.00 23.71           N  
ATOM    936  HN  SER A  85     -35.056  11.587  12.832  1.00  0.00           H  
ATOM    937  CA  SER A  85     -36.520  10.019  13.077  1.00 23.18           C  
ATOM    938  HA  SER A  85     -37.257   9.825  12.263  1.00  0.00           H  
ATOM    939  C   SER A  85     -37.194   9.778  14.409  1.00 23.86           C  
ATOM    940  O   SER A  85     -36.593  10.042  15.456  1.00 26.98           O  
ATOM    941  CB  SER A  85     -35.370   9.028  12.941  1.00 21.39           C  
ATOM    942  HB1 SER A  85     -34.489   9.339  13.550  1.00  0.00           H  
ATOM    943  HB2 SER A  85     -35.600   8.063  13.451  1.00  0.00           H  
ATOM    944  OG  SER A  85     -35.020   8.828  11.596  1.00 32.38           O  
ATOM    945  HG  SER A  85     -34.303   8.210  11.511  1.00  0.00           H  
ATOM    946  N   ARG A  86     -38.425   9.262  14.376  1.00 22.40           N  
ATOM    947  HN  ARG A  86     -38.853   9.066  13.471  1.00  0.00           H  
ATOM    948  CA  ARG A  86     -39.186   8.967  15.601  1.00 23.33           C  
ATOM    949  HA  ARG A  86     -40.251   8.815  15.309  1.00  0.00           H  
ATOM    950  C   ARG A  86     -39.137  10.132  16.588  1.00 23.61           C  
ATOM    951  O   ARG A  86     -38.373  10.126  17.555  1.00 18.37           O  
ATOM    952  CB  ARG A  86     -38.698   7.679  16.261  1.00 23.28           C  
ATOM    953  HB1 ARG A  86     -38.590   6.867  15.504  1.00  0.00           H  
ATOM    954  HB2 ARG A  86     -37.634   7.781  16.580  1.00  0.00           H  
ATOM    955  CG  ARG A  86     -39.565   7.213  17.427  1.00 27.55           C  
ATOM    956  HG1 ARG A  86     -40.617   7.569  17.325  1.00  0.00           H  
ATOM    957  HG2 ARG A  86     -39.299   7.740  18.373  1.00  0.00           H  
ATOM    958  CD  ARG A  86     -39.498   5.712  17.588  1.00 25.73           C  
ATOM    959  HD1 ARG A  86     -38.606   5.293  17.065  1.00  0.00           H  
ATOM    960  HD2 ARG A  86     -39.240   5.433  18.636  1.00  0.00           H  
ATOM    961  NE  ARG A  86     -40.722   5.043  17.154  1.00 30.64           N  
ATOM    962  HE  ARG A  86     -41.336   4.677  17.882  1.00  0.00           H  
ATOM    963  CZ  ARG A  86     -41.106   4.870  15.890  1.00 32.79           C  
ATOM    964  NH1 ARG A  86     -40.376   5.335  14.881  1.00 36.47           N  
ATOM    965 1HH1 ARG A  86     -39.507   5.832  15.079  1.00  0.00           H  
ATOM    966 2HH1 ARG A  86     -40.670   5.203  13.913  1.00  0.00           H  
ATOM    967  NH2 ARG A  86     -42.237   4.223  15.632  1.00 32.08           N  
ATOM    968 1HH2 ARG A  86     -42.797   3.866  16.406  1.00  0.00           H  
ATOM    969 2HH2 ARG A  86     -42.531   4.091  14.664  1.00  0.00           H  
ATOM    970  N   CYS A  87     -39.939  11.148  16.303  1.00 25.56           N  
ATOM    971  HN  CYS A  87     -40.537  11.095  15.478  1.00  0.00           H  
ATOM    972  CA  CYS A  87     -39.985  12.329  17.135  1.00 26.70           C  
ATOM    973  HA  CYS A  87     -39.365  12.133  18.041  1.00  0.00           H  
ATOM    974  C   CYS A  87     -41.401  12.598  17.592  1.00 26.27           C  
ATOM    975  O   CYS A  87     -41.703  13.671  18.128  1.00 25.62           O  
ATOM    976  CB  CYS A  87     -39.382  13.523  16.408  1.00 26.74           C  
ATOM    977  HB1 CYS A  87     -39.732  13.581  15.351  1.00  0.00           H  
ATOM    978  HB2 CYS A  87     -39.804  14.487  16.778  1.00  0.00           H  
ATOM    979  SG  CYS A  87     -37.600  13.499  16.513  1.00 31.81           S  
ATOM    980  N   GLU A  88     -42.248  11.585  17.396  1.00 26.61           N  
ATOM    981  HN  GLU A  88     -41.895  10.746  16.936  1.00  0.00           H  
ATOM    982  CA  GLU A  88     -43.661  11.608  17.805  1.00 28.09           C  
ATOM    983  HA  GLU A  88     -44.120  10.650  17.467  1.00  0.00           H  
ATOM    984  C   GLU A  88     -44.434  12.754  17.122  1.00 26.02           C  
ATOM    985  O   GLU A  88     -45.406  13.290  17.668  1.00 24.95           O  
ATOM    986  CB  GLU A  88     -43.786  11.660  19.343  1.00 27.42           C  
ATOM    987  HB1 GLU A  88     -44.859  11.630  19.646  1.00  0.00           H  
ATOM    988  HB2 GLU A  88     -43.508  12.672  19.720  1.00  0.00           H  
ATOM    989  CG  GLU A  88     -42.986  10.570  20.090  1.00 28.60           C  
ATOM    990  HG1 GLU A  88     -41.993  10.411  19.608  1.00  0.00           H  
ATOM    991  HG2 GLU A  88     -43.438   9.565  19.921  1.00  0.00           H  
ATOM    992  CD  GLU A  88     -42.822  10.845  21.591  1.00 32.99           C  
ATOM    993  OE1 GLU A  88     -41.949  10.213  22.228  1.00 41.48           O  
ATOM    994  OE2 GLU A  88     -43.557  11.687  22.146  1.00 38.20           O  
ATOM    995  N   ILE A  89     -43.982  13.117  15.924  1.00 24.74           N  
ATOM    996  HN  ILE A  89     -43.212  12.594  15.507  1.00  0.00           H  
ATOM    997  CA  ILE A  89     -44.550  14.230  15.195  1.00 23.43           C  
ATOM    998  HA  ILE A  89     -44.693  15.081  15.901  1.00  0.00           H  
ATOM    999  C   ILE A  89     -45.902  13.823  14.651  1.00 24.70           C  
ATOM   1000  O   ILE A  89     -46.009  12.846  13.904  1.00 27.81           O  
ATOM   1001  CB  ILE A  89     -43.604  14.678  14.075  1.00 22.44           C  
ATOM   1002  HB  ILE A  89     -43.271  13.777  13.508  1.00  0.00           H  
ATOM   1003  CG1 ILE A  89     -42.380  15.347  14.688  1.00 19.25           C  
ATOM   1004 1HG1 ILE A  89     -42.019  14.774  15.574  1.00  0.00           H  
ATOM   1005 2HG1 ILE A  89     -42.661  16.303  15.188  1.00  0.00           H  
ATOM   1006  CG2 ILE A  89     -44.290  15.635  13.109  1.00 24.19           C  
ATOM   1007 1HG2 ILE A  89     -43.602  15.961  12.294  1.00  0.00           H  
ATOM   1008 2HG2 ILE A  89     -44.729  16.509  13.645  1.00  0.00           H  
ATOM   1009 3HG2 ILE A  89     -45.228  15.195  12.697  1.00  0.00           H  
ATOM   1010  CD1 ILE A  89     -41.269  15.567  13.710  1.00 24.36           C  
ATOM   1011 1HD1 ILE A  89     -40.373  16.057  14.159  1.00  0.00           H  
ATOM   1012 2HD1 ILE A  89     -41.630  16.140  12.824  1.00  0.00           H  
ATOM   1013 3HD1 ILE A  89     -40.988  14.611  13.210  1.00  0.00           H  
ATOM   1014  N   GLU A  90     -46.930  14.570  15.041  1.00 25.30           N  
ATOM   1015  HN  GLU A  90     -46.756  15.363  15.659  1.00  0.00           H  
ATOM   1016  CA  GLU A  90     -48.310  14.294  14.613  1.00 27.71           C  
ATOM   1017  HA  GLU A  90     -48.306  13.301  14.106  1.00  0.00           H  
ATOM   1018  C   GLU A  90     -48.865  15.301  13.623  1.00 28.29           C  
ATOM   1019  O   GLU A  90     -49.753  14.965  12.835  1.00 28.49           O  
ATOM   1020  CB  GLU A  90     -49.247  14.186  15.810  1.00 27.33           C  
ATOM   1021  HB1 GLU A  90     -50.315  14.241  15.494  1.00  0.00           H  
ATOM   1022  HB2 GLU A  90     -49.203  15.103  16.442  1.00  0.00           H  
ATOM   1023  CG  GLU A  90     -48.983  12.954  16.620  1.00 33.69           C  
ATOM   1024  HG1 GLU A  90     -47.991  13.011  17.126  1.00  0.00           H  
ATOM   1025  HG2 GLU A  90     -48.798  12.073  15.962  1.00  0.00           H  
ATOM   1026  CD  GLU A  90     -50.068  12.672  17.600  1.00 39.94           C  
ATOM   1027  OE1 GLU A  90     -50.296  13.526  18.481  1.00 44.22           O  
ATOM   1028  OE2 GLU A  90     -50.682  11.585  17.495  1.00 43.58           O  
ATOM   1029  N   THR A  91     -48.330  16.523  13.665  1.00 29.79           N  
ATOM   1030  HN  THR A  91     -47.589  16.711  14.340  1.00  0.00           H  
ATOM   1031  CA  THR A  91     -48.767  17.602  12.780  1.00 29.97           C  
ATOM   1032  HA  THR A  91     -49.226  17.129  11.881  1.00  0.00           H  
ATOM   1033  C   THR A  91     -47.622  18.489  12.293  1.00 29.62           C  
ATOM   1034  O   THR A  91     -46.980  19.200  13.077  1.00 27.99           O  
ATOM   1035  CB  THR A  91     -49.856  18.478  13.447  1.00 30.26           C  
ATOM   1036  HB  THR A  91     -49.447  18.911  14.390  1.00  0.00           H  
ATOM   1037  OG1 THR A  91     -50.997  17.667  13.761  1.00 32.94           O  
ATOM   1038  HG1 THR A  91     -51.665  18.204  14.170  1.00  0.00           H  
ATOM   1039  CG2 THR A  91     -50.281  19.611  12.523  1.00 28.63           C  
ATOM   1040 1HG2 THR A  91     -51.065  20.242  13.003  1.00  0.00           H  
ATOM   1041 2HG2 THR A  91     -50.610  19.230  11.528  1.00  0.00           H  
ATOM   1042 3HG2 THR A  91     -49.409  20.220  12.190  1.00  0.00           H  
ATOM   1043  N   ILE A  92     -47.398  18.438  10.980  1.00 29.80           N  
ATOM   1044  HN  ILE A  92     -47.846  17.699  10.438  1.00  0.00           H  
ATOM   1045  CA  ILE A  92     -46.542  19.389  10.284  1.00 27.61           C  
ATOM   1046  HA  ILE A  92     -45.646  19.594  10.915  1.00  0.00           H  
ATOM   1047  C   ILE A  92     -47.317  20.685  10.098  1.00 28.15           C  
ATOM   1048  O   ILE A  92     -48.198  20.779   9.244  1.00 28.93           O  
ATOM   1049  CB  ILE A  92     -46.077  18.830   8.930  1.00 26.49           C  
ATOM   1050  HB  ILE A  92     -46.955  18.385   8.407  1.00  0.00           H  
ATOM   1051  CG1 ILE A  92     -45.043  17.729   9.173  1.00 27.44           C  
ATOM   1052 1HG1 ILE A  92     -45.253  17.206  10.135  1.00  0.00           H  
ATOM   1053 2HG1 ILE A  92     -44.050  18.177   9.410  1.00  0.00           H  
ATOM   1054  CG2 ILE A  92     -45.485  19.940   8.043  1.00 23.41           C  
ATOM   1055 1HG2 ILE A  92     -45.148  19.534   7.061  1.00  0.00           H  
ATOM   1056 2HG2 ILE A  92     -44.665  20.487   8.564  1.00  0.00           H  
ATOM   1057 3HG2 ILE A  92     -46.200  20.786   7.914  1.00  0.00           H  
ATOM   1058  CD1 ILE A  92     -44.912  16.726   8.049  1.00 30.33           C  
ATOM   1059 1HD1 ILE A  92     -44.158  15.924   8.226  1.00  0.00           H  
ATOM   1060 2HD1 ILE A  92     -44.702  17.249   7.087  1.00  0.00           H  
ATOM   1061 3HD1 ILE A  92     -45.905  16.278   7.812  1.00  0.00           H  
ATOM   1062  N   GLU A  93     -46.994  21.672  10.928  1.00 28.27           N  
ATOM   1063  HN  GLU A  93     -46.267  21.502  11.623  1.00  0.00           H  
ATOM   1064  CA  GLU A  93     -47.627  22.984  10.894  1.00 27.75           C  
ATOM   1065  HA  GLU A  93     -48.733  22.861  10.967  1.00  0.00           H  
ATOM   1066  C   GLU A  93     -47.285  23.719   9.599  1.00 28.65           C  
ATOM   1067  O   GLU A  93     -46.235  23.483   8.998  1.00 28.07           O  
ATOM   1068  CB  GLU A  93     -47.132  23.793  12.085  1.00 26.77           C  
ATOM   1069  HB1 GLU A  93     -46.123  24.213  11.866  1.00  0.00           H  
ATOM   1070  HB2 GLU A  93     -46.884  23.111  12.932  1.00  0.00           H  
ATOM   1071  CG  GLU A  93     -48.045  24.878  12.555  1.00 28.64           C  
ATOM   1072  HG1 GLU A  93     -48.138  25.690  11.797  1.00  0.00           H  
ATOM   1073  HG2 GLU A  93     -49.107  24.538  12.575  1.00  0.00           H  
ATOM   1074  CD  GLU A  93     -47.612  25.422  13.900  1.00 31.48           C  
ATOM   1075  OE1 GLU A  93     -47.549  24.627  14.869  1.00 24.14           O  
ATOM   1076  OE2 GLU A  93     -47.339  26.644  13.991  1.00 34.28           O  
ATOM   1077  N   ASP A  94     -48.176  24.613   9.181  1.00 29.74           N  
ATOM   1078  HN  ASP A  94     -49.035  24.734   9.718  1.00  0.00           H  
ATOM   1079  CA  ASP A  94     -47.979  25.425   7.991  1.00 31.46           C  
ATOM   1080  HA  ASP A  94     -47.928  24.760   7.097  1.00  0.00           H  
ATOM   1081  C   ASP A  94     -46.674  26.215   8.106  1.00 32.61           C  
ATOM   1082  O   ASP A  94     -46.336  26.689   9.190  1.00 32.73           O  
ATOM   1083  CB  ASP A  94     -49.162  26.379   7.842  1.00 31.57           C  
ATOM   1084  HB1 ASP A  94     -50.083  25.943   8.295  1.00  0.00           H  
ATOM   1085  HB2 ASP A  94     -49.038  27.270   8.501  1.00  0.00           H  
ATOM   1086  CG  ASP A  94     -49.414  26.801   6.401  1.00 34.55           C  
ATOM   1087  OD1 ASP A  94     -50.160  27.796   6.204  1.00 28.25           O  
ATOM   1088  OD2 ASP A  94     -48.888  26.137   5.473  1.00 39.34           O  
ATOM   1089  N   LYS A  95     -45.937  26.318   6.997  1.00 34.11           N  
ATOM   1090  HN  LYS A  95     -46.268  25.848   6.154  1.00  0.00           H  
ATOM   1091  CA  LYS A  95     -44.666  27.076   6.922  1.00 35.65           C  
ATOM   1092  HA  LYS A  95     -44.292  26.975   5.876  1.00  0.00           H  
ATOM   1093  C   LYS A  95     -43.540  26.577   7.847  1.00 36.16           C  
ATOM   1094  O   LYS A  95     -42.669  27.356   8.250  1.00 35.91           O  
ATOM   1095  CB  LYS A  95     -44.905  28.574   7.164  1.00 35.55           C  
ATOM   1096  HB1 LYS A  95     -45.196  28.750   8.226  1.00  0.00           H  
ATOM   1097  HB2 LYS A  95     -43.937  29.127   7.132  1.00  0.00           H  
ATOM   1098  CG  LYS A  95     -45.921  29.232   6.222  1.00 38.17           C  
ATOM   1099  HG1 LYS A  95     -45.562  29.229   5.166  1.00  0.00           H  
ATOM   1100  HG2 LYS A  95     -46.831  28.600   6.095  1.00  0.00           H  
ATOM   1101  CD  LYS A  95     -46.281  30.650   6.691  1.00 36.42           C  
ATOM   1102  HD1 LYS A  95     -46.868  31.200   5.919  1.00  0.00           H  
ATOM   1103  HD2 LYS A  95     -45.383  31.310   6.725  1.00  0.00           H  
ATOM   1104  CE  LYS A  95     -47.012  30.622   8.041  1.00 35.61           C  
ATOM   1105  HE1 LYS A  95     -47.912  29.966   7.990  1.00  0.00           H  
ATOM   1106  HE2 LYS A  95     -46.419  30.062   8.801  1.00  0.00           H  
ATOM   1107  NZ  LYS A  95     -47.372  31.975   8.544  1.00 35.70           N  
ATOM   1108  HZ1 LYS A  95     -47.858  31.956   9.441  1.00  0.00           H  
ATOM   1109  HZ2 LYS A  95     -47.915  32.487   7.849  1.00  0.00           H  
ATOM   1110  HZ3 LYS A  95     -46.548  32.575   8.590  1.00  0.00           H  
ATOM   1111  N   ALA A  96     -43.558  25.280   8.165  1.00 36.73           N  
ATOM   1112  HN  ALA A  96     -44.253  24.676   7.726  1.00  0.00           H  
ATOM   1113  CA  ALA A  96     -42.611  24.689   9.126  1.00 36.00           C  
ATOM   1114  HA  ALA A  96     -42.673  25.283  10.067  1.00  0.00           H  
ATOM   1115  C   ALA A  96     -41.163  24.743   8.641  1.00 36.30           C  
ATOM   1116  O   ALA A  96     -40.237  24.927   9.443  1.00 36.09           O  
ATOM   1117  CB  ALA A  96     -43.012  23.246   9.463  1.00 34.22           C  
ATOM   1118  HB1 ALA A  96     -42.295  22.799  10.190  1.00  0.00           H  
ATOM   1119  HB2 ALA A  96     -43.115  22.620   8.546  1.00  0.00           H  
ATOM   1120  HB3 ALA A  96     -44.064  23.183   9.827  1.00  0.00           H  
ATOM   1121  N   TRP A  97     -40.987  24.605   7.326  1.00 36.31           N  
ATOM   1122  HN  TRP A  97     -41.810  24.581   6.724  1.00  0.00           H  
ATOM   1123  CA  TRP A  97     -39.671  24.487   6.713  1.00 36.46           C  
ATOM   1124  HA  TRP A  97     -38.958  24.091   7.474  1.00  0.00           H  
ATOM   1125  C   TRP A  97     -39.137  25.810   6.191  1.00 37.62           C  
ATOM   1126  O   TRP A  97     -38.196  25.816   5.398  1.00 39.06           O  
ATOM   1127  CB  TRP A  97     -39.731  23.505   5.543  1.00 35.25           C  
ATOM   1128  HB1 TRP A  97     -40.193  23.996   4.654  1.00  0.00           H  
ATOM   1129  HB2 TRP A  97     -38.705  23.314   5.151  1.00  0.00           H  
ATOM   1130  CG  TRP A  97     -40.426  22.200   5.833  1.00 35.24           C  
ATOM   1131  CD1 TRP A  97     -41.484  21.670   5.154  1.00 30.84           C  
ATOM   1132  HD1 TRP A  97     -41.977  22.141   4.287  1.00  0.00           H  
ATOM   1133  CD2 TRP A  97     -40.106  21.266   6.874  1.00 32.09           C  
ATOM   1134  NE1 TRP A  97     -41.845  20.468   5.705  1.00 28.83           N  
ATOM   1135  HE1 TRP A  97     -42.607  19.872   5.381  1.00  0.00           H  
ATOM   1136  CE2 TRP A  97     -41.016  20.196   6.763  1.00 30.53           C  
ATOM   1137  CE3 TRP A  97     -39.142  21.235   7.893  1.00 28.77           C  
ATOM   1138  HE3 TRP A  97     -38.418  22.059   8.008  1.00  0.00           H  
ATOM   1139  CZ2 TRP A  97     -40.992  19.104   7.631  1.00 32.07           C  
ATOM   1140  HZ2 TRP A  97     -41.714  18.276   7.531  1.00  0.00           H  
ATOM   1141  CZ3 TRP A  97     -39.118  20.155   8.746  1.00 30.16           C  
ATOM   1142  HZ3 TRP A  97     -38.364  20.116   9.550  1.00  0.00           H  
ATOM   1143  CH2 TRP A  97     -40.038  19.100   8.610  1.00 32.61           C  
ATOM   1144  HH2 TRP A  97     -39.989  18.249   9.310  1.00  0.00           H  
ATOM   1145  N   HIS A  98     -39.735  26.916   6.637  1.00 38.28           N  
ATOM   1146  HN  HIS A  98     -40.422  26.823   7.385  1.00  0.00           H  
ATOM   1147  CA  HIS A  98     -39.461  28.264   6.111  1.00 37.79           C  
ATOM   1148  HA  HIS A  98     -40.051  28.374   5.171  1.00  0.00           H  
ATOM   1149  C   HIS A  98     -38.007  28.533   5.758  1.00 36.67           C  
ATOM   1150  O   HIS A  98     -37.680  28.704   4.576  1.00 37.36           O  
ATOM   1151  CB  HIS A  98     -39.967  29.336   7.088  1.00 39.87           C  
ATOM   1152  HB1 HIS A  98     -39.584  29.138   8.116  1.00  0.00           H  
ATOM   1153  HB2 HIS A  98     -41.061  29.215   7.266  1.00  0.00           H  
ATOM   1154  CG  HIS A  98     -39.655  30.747   6.675  1.00 43.97           C  
ATOM   1155  ND1 HIS A  98     -40.380  31.425   5.716  1.00 47.30           N  
ATOM   1156  HD1 HIS A  98     -41.171  31.044   5.197  1.00  0.00           H  
ATOM   1157  CD2 HIS A  98     -38.709  31.616   7.113  1.00 44.30           C  
ATOM   1158  HD2 HIS A  98     -37.948  31.420   7.887  1.00  0.00           H  
ATOM   1159  CE1 HIS A  98     -39.890  32.645   5.575  1.00 46.52           C  
ATOM   1160  HE1 HIS A  98     -40.264  33.414   4.878  1.00  0.00           H  
ATOM   1161  NE2 HIS A  98     -38.876  32.786   6.411  1.00 43.68           N  
ATOM   1162  HE2 HIS A  98     -38.309  33.627   6.518  1.00  0.00           H  
ATOM   1163  N   GLY A  99     -37.144  28.563   6.775  1.00 33.73           N  
ATOM   1164  HN  GLY A  99     -37.457  28.261   7.698  1.00  0.00           H  
ATOM   1165  CA  GLY A  99     -35.758  29.017   6.606  1.00 31.74           C  
ATOM   1166  HA1 GLY A  99     -35.325  29.258   7.605  1.00  0.00           H  
ATOM   1167  HA2 GLY A  99     -35.756  30.025   6.128  1.00  0.00           H  
ATOM   1168  C   GLY A  99     -34.803  28.100   5.851  1.00 30.14           C  
ATOM   1169  O   GLY A  99     -33.706  28.535   5.477  1.00 32.23           O  
ATOM   1170  N   LEU A 100     -35.234  26.857   5.605  1.00 26.20           N  
ATOM   1171  HN  LEU A 100     -36.227  26.665   5.734  1.00  0.00           H  
ATOM   1172  CA  LEU A 100     -34.374  25.749   5.162  1.00 21.39           C  
ATOM   1173  HA  LEU A 100     -33.342  25.950   5.532  1.00  0.00           H  
ATOM   1174  C   LEU A 100     -34.297  25.545   3.659  1.00 21.04           C  
ATOM   1175  O   LEU A 100     -34.405  24.418   3.181  1.00 22.83           O  
ATOM   1176  CB  LEU A 100     -34.850  24.438   5.795  1.00 18.90           C  
ATOM   1177  HB1 LEU A 100     -35.770  24.072   5.282  1.00  0.00           H  
ATOM   1178  HB2 LEU A 100     -34.147  23.609   5.545  1.00  0.00           H  
ATOM   1179  CG  LEU A 100     -35.073  24.505   7.292  1.00 12.89           C  
ATOM   1180  HG  LEU A 100     -35.897  25.225   7.505  1.00  0.00           H  
ATOM   1181  CD1 LEU A 100     -35.458  23.159   7.807  1.00  5.74           C  
ATOM   1182 1HD1 LEU A 100     -35.622  23.208   8.909  1.00  0.00           H  
ATOM   1183 2HD1 LEU A 100     -34.715  22.376   7.529  1.00  0.00           H  
ATOM   1184 3HD1 LEU A 100     -36.342  22.742   7.270  1.00  0.00           H  
ATOM   1185  CD2 LEU A 100     -33.817  24.987   7.959  1.00 19.05           C  
ATOM   1186 1HD2 LEU A 100     -33.981  25.036   9.061  1.00  0.00           H  
ATOM   1187 2HD2 LEU A 100     -33.462  25.958   7.541  1.00  0.00           H  
ATOM   1188 3HD2 LEU A 100     -32.931  24.366   7.691  1.00  0.00           H  
ATOM   1189  N   HIS A 101     -34.078  26.625   2.919  1.00 21.07           N  
ATOM   1190  HN  HIS A 101     -33.910  27.514   3.390  1.00  0.00           H  
ATOM   1191  CA  HIS A 101     -34.067  26.595   1.456  1.00 18.61           C  
ATOM   1192  HA  HIS A 101     -34.976  26.045   1.119  1.00  0.00           H  
ATOM   1193  C   HIS A 101     -32.853  25.864   0.910  1.00 20.05           C  
ATOM   1194  O   HIS A 101     -32.850  25.505  -0.265  1.00 22.36           O  
ATOM   1195  CB  HIS A 101     -34.139  28.013   0.884  1.00 18.32           C  
ATOM   1196  HB1 HIS A 101     -34.034  27.996  -0.226  1.00  0.00           H  
ATOM   1197  HB2 HIS A 101     -35.174  28.419   0.967  1.00  0.00           H  
ATOM   1198  CG  HIS A 101     -33.154  28.953   1.492  1.00 16.07           C  
ATOM   1199  ND1 HIS A 101     -33.330  29.507   2.739  1.00 25.58           N  
ATOM   1200  HD1 HIS A 101     -34.134  29.348   3.346  1.00  0.00           H  
ATOM   1201  CD2 HIS A 101     -31.968  29.417   1.040  1.00 22.63           C  
ATOM   1202  HD2 HIS A 101     -31.496  29.174   0.073  1.00  0.00           H  
ATOM   1203  CE1 HIS A 101     -32.297  30.276   3.029  1.00 28.46           C  
ATOM   1204  HE1 HIS A 101     -32.158  30.845   3.964  1.00  0.00           H  
ATOM   1205  NE2 HIS A 101     -31.459  30.248   2.009  1.00 27.28           N  
ATOM   1206  HE2 HIS A 101     -30.578  30.759   1.950  1.00  0.00           H  
ATOM   1207  N   HIS A 102     -31.841  25.644   1.761  1.00 19.58           N  
ATOM   1208  HN  HIS A 102     -31.913  26.022   2.706  1.00  0.00           H  
ATOM   1209  CA  HIS A 102     -30.629  24.884   1.402  1.00 19.35           C  
ATOM   1210  HA  HIS A 102     -30.538  24.894   0.291  1.00  0.00           H  
ATOM   1211  C   HIS A 102     -30.651  23.434   1.852  1.00 20.71           C  
ATOM   1212  O   HIS A 102     -29.675  22.721   1.650  1.00 24.83           O  
ATOM   1213  CB  HIS A 102     -29.359  25.529   1.983  1.00 20.08           C  
ATOM   1214  HB1 HIS A 102     -28.529  24.786   2.029  1.00  0.00           H  
ATOM   1215  HB2 HIS A 102     -29.488  25.735   3.071  1.00  0.00           H  
ATOM   1216  CG  HIS A 102     -28.917  26.765   1.264  1.00 18.59           C  
ATOM   1217  ND1 HIS A 102     -28.560  26.765  -0.067  1.00 11.57           N  
ATOM   1218  HD1 HIS A 102     -28.553  25.947  -0.676  1.00  0.00           H  
ATOM   1219  CD2 HIS A 102     -28.769  28.040   1.695  1.00 14.66           C  
ATOM   1220  HD2 HIS A 102     -28.951  28.411   2.718  1.00  0.00           H  
ATOM   1221  CE1 HIS A 102     -28.228  27.991  -0.429  1.00 18.21           C  
ATOM   1222  HE1 HIS A 102     -27.904  28.300  -1.437  1.00  0.00           H  
ATOM   1223  NE2 HIS A 102     -28.349  28.785   0.620  1.00 17.80           N  
ATOM   1224  HE2 HIS A 102     -28.161  29.788   0.630  1.00  0.00           H  
ATOM   1225  N   LEU A 103     -31.731  22.999   2.485  1.00 20.08           N  
ATOM   1226  HN  LEU A 103     -32.521  23.629   2.623  1.00  0.00           H  
ATOM   1227  CA  LEU A 103     -31.806  21.628   2.988  1.00 17.79           C  
ATOM   1228  HA  LEU A 103     -30.903  21.421   3.609  1.00  0.00           H  
ATOM   1229  C   LEU A 103     -31.839  20.653   1.826  1.00 17.29           C  
ATOM   1230  O   LEU A 103     -32.499  20.931   0.837  1.00 15.69           O  
ATOM   1231  CB  LEU A 103     -33.054  21.446   3.852  1.00 17.34           C  
ATOM   1232  HB1 LEU A 103     -33.154  22.289   4.575  1.00  0.00           H  
ATOM   1233  HB2 LEU A 103     -33.975  21.606   3.245  1.00  0.00           H  
ATOM   1234  CG  LEU A 103     -33.121  20.112   4.579  1.00 13.59           C  
ATOM   1235  HG  LEU A 103     -32.727  19.313   3.909  1.00  0.00           H  
ATOM   1236  CD1 LEU A 103     -32.263  20.182   5.818  1.00 12.97           C  
ATOM   1237 1HD1 LEU A 103     -31.204  20.414   5.558  1.00  0.00           H  
ATOM   1238 2HD1 LEU A 103     -32.342  19.251   6.426  1.00  0.00           H  
ATOM   1239 3HD1 LEU A 103     -32.672  20.905   6.561  1.00  0.00           H  
ATOM   1240  CD2 LEU A 103     -34.543  19.800   4.928  1.00 13.96           C  
ATOM   1241 1HD2 LEU A 103     -35.177  19.748   4.012  1.00  0.00           H  
ATOM   1242 2HD2 LEU A 103     -34.952  20.523   5.671  1.00  0.00           H  
ATOM   1243 3HD2 LEU A 103     -34.622  18.869   5.536  1.00  0.00           H  
ATOM   1244  N   SER A 104     -31.137  19.523   1.947  1.00 18.37           N  
ATOM   1245  HN  SER A 104     -30.626  19.349   2.812  1.00  0.00           H  
ATOM   1246  CA  SER A 104     -31.079  18.518   0.865  1.00 21.02           C  
ATOM   1247  HA  SER A 104     -31.800  18.835   0.076  1.00  0.00           H  
ATOM   1248  C   SER A 104     -31.454  17.108   1.284  1.00 18.69           C  
ATOM   1249  O   SER A 104     -31.799  16.279   0.444  1.00 16.54           O  
ATOM   1250  CB  SER A 104     -29.691  18.485   0.230  1.00 22.59           C  
ATOM   1251  HB1 SER A 104     -29.495  19.390  -0.390  1.00  0.00           H  
ATOM   1252  HB2 SER A 104     -29.619  17.716  -0.574  1.00  0.00           H  
ATOM   1253  OG  SER A 104     -28.706  18.303   1.223  1.00 31.46           O  
ATOM   1254  HG  SER A 104     -27.842  18.282   0.828  1.00  0.00           H  
ATOM   1255  N   ASN A 105     -31.353  16.846   2.582  1.00 17.36           N  
ATOM   1256  HN  ASN A 105     -30.989  17.573   3.198  1.00  0.00           H  
ATOM   1257  CA  ASN A 105     -31.738  15.568   3.166  1.00 18.51           C  
ATOM   1258  HA  ASN A 105     -32.193  14.922   2.379  1.00  0.00           H  
ATOM   1259  C   ASN A 105     -32.742  15.793   4.277  1.00 19.24           C  
ATOM   1260  O   ASN A 105     -32.403  16.366   5.314  1.00 22.02           O  
ATOM   1261  CB  ASN A 105     -30.521  14.863   3.763  1.00 21.13           C  
ATOM   1262  HB1 ASN A 105     -29.995  15.526   4.489  1.00  0.00           H  
ATOM   1263  HB2 ASN A 105     -30.835  14.047   4.455  1.00  0.00           H  
ATOM   1264  CG  ASN A 105     -29.567  14.345   2.723  1.00 21.05           C  
ATOM   1265  OD1 ASN A 105     -29.754  13.266   2.182  1.00 16.29           O  
ATOM   1266  ND2 ASN A 105     -28.518  15.105   2.456  1.00 26.84           N  
ATOM   1267 1HD2 ASN A 105     -28.362  16.006   2.908  1.00  0.00           H  
ATOM   1268 2HD2 ASN A 105     -27.871  14.754   1.750  1.00  0.00           H  
ATOM   1269  N   LEU A 106     -33.968  15.327   4.077  1.00 19.27           N  
ATOM   1270  HN  LEU A 106     -34.195  14.890   3.184  1.00  0.00           H  
ATOM   1271  CA  LEU A 106     -34.999  15.426   5.106  1.00 18.50           C  
ATOM   1272  HA  LEU A 106     -34.548  15.904   6.007  1.00  0.00           H  
ATOM   1273  C   LEU A 106     -35.484  14.040   5.496  1.00 18.86           C  
ATOM   1274  O   LEU A 106     -36.069  13.319   4.679  1.00 18.54           O  
ATOM   1275  CB  LEU A 106     -36.165  16.297   4.637  1.00 15.94           C  
ATOM   1276  HB1 LEU A 106     -35.794  17.296   4.309  1.00  0.00           H  
ATOM   1277  HB2 LEU A 106     -36.569  15.915   3.671  1.00  0.00           H  
ATOM   1278  CG  LEU A 106     -37.287  16.458   5.651  1.00 16.90           C  
ATOM   1279  HG  LEU A 106     -37.652  15.440   5.922  1.00  0.00           H  
ATOM   1280  CD1 LEU A 106     -36.769  17.121   6.918  1.00 20.38           C  
ATOM   1281 1HD1 LEU A 106     -35.909  16.551   7.341  1.00  0.00           H  
ATOM   1282 2HD1 LEU A 106     -37.580  17.263   7.670  1.00  0.00           H  
ATOM   1283 3HD1 LEU A 106     -36.509  18.192   6.746  1.00  0.00           H  
ATOM   1284  CD2 LEU A 106     -38.455  17.232   5.076  1.00 15.65           C  
ATOM   1285 1HD2 LEU A 106     -38.835  16.746   4.147  1.00  0.00           H  
ATOM   1286 2HD2 LEU A 106     -38.195  18.303   4.904  1.00  0.00           H  
ATOM   1287 3HD2 LEU A 106     -39.266  17.374   5.828  1.00  0.00           H  
ATOM   1288  N   ILE A 107     -35.230  13.678   6.752  1.00 19.25           N  
ATOM   1289  HN  ILE A 107     -34.783  14.352   7.374  1.00  0.00           H  
ATOM   1290  CA  ILE A 107     -35.565  12.355   7.276  1.00 18.06           C  
ATOM   1291  HA  ILE A 107     -35.858  11.697   6.425  1.00  0.00           H  
ATOM   1292  C   ILE A 107     -36.730  12.441   8.249  1.00 17.08           C  
ATOM   1293  O   ILE A 107     -36.619  13.074   9.293  1.00 16.49           O  
ATOM   1294  CB  ILE A 107     -34.363  11.727   7.991  1.00 19.69           C  
ATOM   1295  HB  ILE A 107     -34.117  12.356   8.878  1.00  0.00           H  
ATOM   1296  CG1 ILE A 107     -33.146  11.703   7.070  1.00 19.60           C  
ATOM   1297 1HG1 ILE A 107     -33.031  12.678   6.541  1.00  0.00           H  
ATOM   1298 2HG1 ILE A 107     -33.326  11.038   6.194  1.00  0.00           H  
ATOM   1299  CG2 ILE A 107     -34.693  10.322   8.480  1.00 25.68           C  
ATOM   1300 1HG2 ILE A 107     -35.582  10.340   9.153  1.00  0.00           H  
ATOM   1301 2HG2 ILE A 107     -33.815   9.836   8.967  1.00  0.00           H  
ATOM   1302 3HG2 ILE A 107     -34.829   9.610   7.633  1.00  0.00           H  
ATOM   1303  CD1 ILE A 107     -31.856  11.320   7.782  1.00 31.52           C  
ATOM   1304 1HD1 ILE A 107     -30.967  11.302   7.109  1.00  0.00           H  
ATOM   1305 2HD1 ILE A 107     -31.971  10.345   8.311  1.00  0.00           H  
ATOM   1306 3HD1 ILE A 107     -31.676  11.985   8.658  1.00  0.00           H  
ATOM   1307  N   LEU A 108     -37.840  11.793   7.903  1.00 16.39           N  
ATOM   1308  HN  LEU A 108     -37.863  11.285   7.019  1.00  0.00           H  
ATOM   1309  CA  LEU A 108     -39.027  11.789   8.756  1.00 17.87           C  
ATOM   1310  HA  LEU A 108     -38.778  12.328   9.700  1.00  0.00           H  
ATOM   1311  C   LEU A 108     -39.512  10.394   9.121  1.00 19.72           C  
ATOM   1312  O   LEU A 108     -40.720  10.203   9.254  1.00 25.15           O  
ATOM   1313  CB  LEU A 108     -40.198  12.513   8.087  1.00 13.36           C  
ATOM   1314  HB1 LEU A 108     -41.067  12.466   8.784  1.00  0.00           H  
ATOM   1315  HB2 LEU A 108     -40.545  11.881   7.237  1.00  0.00           H  
ATOM   1316  CG  LEU A 108     -40.089  13.942   7.583  1.00  9.98           C  
ATOM   1317  HG  LEU A 108     -39.207  14.018   6.905  1.00  0.00           H  
ATOM   1318  CD1 LEU A 108     -41.334  14.281   6.803  1.00  7.95           C  
ATOM   1319 1HD1 LEU A 108     -41.254  15.330   6.433  1.00  0.00           H  
ATOM   1320 2HD1 LEU A 108     -42.265  14.107   7.392  1.00  0.00           H  
ATOM   1321 3HD1 LEU A 108     -41.532  13.554   5.981  1.00  0.00           H  
ATOM   1322  CD2 LEU A 108     -39.913  14.906   8.716  1.00  8.82           C  
ATOM   1323 1HD2 LEU A 108     -39.833  15.955   8.346  1.00  0.00           H  
ATOM   1324 2HD2 LEU A 108     -39.043  14.630   9.357  1.00  0.00           H  
ATOM   1325 3HD2 LEU A 108     -40.724  14.800   9.474  1.00  0.00           H  
ATOM   1326  N   THR A 109     -38.608   9.430   9.295  1.00 18.79           N  
ATOM   1327  HN  THR A 109     -37.616   9.649   9.205  1.00  0.00           H  
ATOM   1328  CA  THR A 109     -39.021   8.058   9.614  1.00 17.35           C  
ATOM   1329  HA  THR A 109     -39.712   7.722   8.806  1.00  0.00           H  
ATOM   1330  C   THR A 109     -39.779   7.939  10.946  1.00 19.49           C  
ATOM   1331  O   THR A 109     -39.345   8.478  11.974  1.00 21.30           O  
ATOM   1332  CB  THR A 109     -37.847   7.061   9.659  1.00 16.90           C  
ATOM   1333  HB  THR A 109     -37.455   7.021  10.702  1.00  0.00           H  
ATOM   1334  OG1 THR A 109     -36.787   7.470   8.790  1.00 16.14           O  
ATOM   1335  HG1 THR A 109     -36.484   8.337   9.032  1.00  0.00           H  
ATOM   1336  CG2 THR A 109     -38.327   5.687   9.275  1.00 11.45           C  
ATOM   1337 1HG2 THR A 109     -39.153   5.368   9.952  1.00  0.00           H  
ATOM   1338 2HG2 THR A 109     -37.495   4.945   9.253  1.00  0.00           H  
ATOM   1339 3HG2 THR A 109     -38.623   5.633   8.201  1.00  0.00           H  
ATOM   1340  N   GLY A 110     -40.915   7.238  10.911  1.00 20.79           N  
ATOM   1341  HN  GLY A 110     -41.285   6.949  10.005  1.00  0.00           H  
ATOM   1342  CA  GLY A 110     -41.651   6.868  12.122  1.00 22.37           C  
ATOM   1343  HA1 GLY A 110     -42.364   6.050  11.865  1.00  0.00           H  
ATOM   1344  HA2 GLY A 110     -40.951   6.345  12.814  1.00  0.00           H  
ATOM   1345  C   GLY A 110     -42.402   7.930  12.910  1.00 23.99           C  
ATOM   1346  O   GLY A 110     -42.609   7.777  14.119  1.00 23.83           O  
ATOM   1347  N   ASN A 111     -42.810   9.007  12.247  1.00 25.68           N  
ATOM   1348  HN  ASN A 111     -42.491   9.161  11.290  1.00  0.00           H  
ATOM   1349  CA  ASN A 111     -43.706   9.968  12.870  1.00 26.30           C  
ATOM   1350  HA  ASN A 111     -43.645   9.847  13.977  1.00  0.00           H  
ATOM   1351  C   ASN A 111     -45.127   9.666  12.426  1.00 27.16           C  
ATOM   1352  O   ASN A 111     -45.369   9.480  11.237  1.00 27.40           O  
ATOM   1353  CB  ASN A 111     -43.326  11.401  12.515  1.00 26.27           C  
ATOM   1354  HB1 ASN A 111     -43.561  11.626  11.448  1.00  0.00           H  
ATOM   1355  HB2 ASN A 111     -44.010  12.131  13.007  1.00  0.00           H  
ATOM   1356  CG  ASN A 111     -41.877  11.714  12.831  1.00 26.64           C  
ATOM   1357  OD1 ASN A 111     -40.986  11.466  12.009  1.00 25.53           O  
ATOM   1358  ND2 ASN A 111     -41.629  12.269  14.025  1.00 17.05           N  
ATOM   1359 1HD2 ASN A 111     -40.654  12.480  14.238  1.00  0.00           H  
ATOM   1360 2HD2 ASN A 111     -42.363  12.473  14.703  1.00  0.00           H  
ATOM   1361  N   PRO A 112     -46.065   9.580  13.383  1.00 27.12           N  
ATOM   1362  CA  PRO A 112     -47.477   9.324  13.104  1.00 27.83           C  
ATOM   1363  HA  PRO A 112     -47.581   8.387  12.509  1.00  0.00           H  
ATOM   1364  C   PRO A 112     -48.201  10.470  12.398  1.00 28.81           C  
ATOM   1365  O   PRO A 112     -49.375  10.706  12.681  1.00 32.01           O  
ATOM   1366  CB  PRO A 112     -48.081   9.123  14.505  1.00 27.74           C  
ATOM   1367  HB1 PRO A 112     -48.711   9.976  14.850  1.00  0.00           H  
ATOM   1368  HB2 PRO A 112     -48.881   8.347  14.543  1.00  0.00           H  
ATOM   1369  CG  PRO A 112     -46.915   8.833  15.397  1.00 28.54           C  
ATOM   1370  HG1 PRO A 112     -47.112   9.007  16.481  1.00  0.00           H  
ATOM   1371  HG2 PRO A 112     -46.668   7.750  15.492  1.00  0.00           H  
ATOM   1372  CD  PRO A 112     -45.812   9.668  14.830  1.00 27.44           C  
ATOM   1373  HD1 PRO A 112     -44.786   9.369  15.147  1.00  0.00           H  
ATOM   1374  HD2 PRO A 112     -45.752  10.705  15.235  1.00  0.00           H  
ATOM   1375  N   ILE A 113     -47.525  11.168  11.488  1.00 27.97           N  
ATOM   1376  HN  ILE A 113     -46.535  10.965  11.346  1.00  0.00           H  
ATOM   1377  CA  ILE A 113     -48.159  12.223  10.680  1.00 27.52           C  
ATOM   1378  HA  ILE A 113     -48.868  12.782  11.334  1.00  0.00           H  
ATOM   1379  C   ILE A 113     -48.937  11.679   9.497  1.00 25.56           C  
ATOM   1380  O   ILE A 113     -48.775  12.157   8.379  1.00 26.99           O  
ATOM   1381  CB  ILE A 113     -47.134  13.230  10.110  1.00 28.87           C  
ATOM   1382  HB  ILE A 113     -47.639  13.812   9.304  1.00  0.00           H  
ATOM   1383  CG1 ILE A 113     -45.941  12.488   9.478  1.00 26.91           C  
ATOM   1384 1HG1 ILE A 113     -46.242  12.030   8.507  1.00  0.00           H  
ATOM   1385 2HG1 ILE A 113     -45.706  11.567  10.061  1.00  0.00           H  
ATOM   1386  CG2 ILE A 113     -46.709  14.201  11.184  1.00 33.20           C  
ATOM   1387 1HG2 ILE A 113     -45.970  14.927  10.773  1.00  0.00           H  
ATOM   1388 2HG2 ILE A 113     -46.321  13.678  12.089  1.00  0.00           H  
ATOM   1389 3HG2 ILE A 113     -47.582  14.714  11.652  1.00  0.00           H  
ATOM   1390  CD1 ILE A 113     -44.706  13.318   9.300  1.00 21.10           C  
ATOM   1391 1HD1 ILE A 113     -43.843  12.781   8.843  1.00  0.00           H  
ATOM   1392 2HD1 ILE A 113     -44.405  13.776  10.271  1.00  0.00           H  
ATOM   1393 3HD1 ILE A 113     -44.941  14.239   8.717  1.00  0.00           H  
ATOM   1394  N   GLN A 114     -49.786  10.697   9.753  1.00 24.09           N  
ATOM   1395  HN  GLN A 114     -49.835  10.342  10.708  1.00  0.00           H  
ATOM   1396  CA  GLN A 114     -50.658  10.090   8.750  1.00 23.78           C  
ATOM   1397  HA  GLN A 114     -50.110   9.211   8.339  1.00  0.00           H  
ATOM   1398  C   GLN A 114     -51.087  10.951   7.542  1.00 24.86           C  
ATOM   1399  O   GLN A 114     -51.008  10.482   6.399  1.00 24.97           O  
ATOM   1400  CB  GLN A 114     -51.908   9.546   9.438  1.00 24.20           C  
ATOM   1401  HB1 GLN A 114     -52.641  10.364   9.631  1.00  0.00           H  
ATOM   1402  HB2 GLN A 114     -51.683   9.248  10.489  1.00  0.00           H  
ATOM   1403  CG  GLN A 114     -52.556   8.414   8.688  1.00 23.75           C  
ATOM   1404  HG1 GLN A 114     -51.928   7.494   8.733  1.00  0.00           H  
ATOM   1405  HG2 GLN A 114     -52.530   8.597   7.588  1.00  0.00           H  
ATOM   1406  CD  GLN A 114     -53.954   8.134   9.153  1.00 18.23           C  
ATOM   1407  OE1 GLN A 114     -54.871   8.925   8.929  1.00 23.91           O  
ATOM   1408  NE2 GLN A 114     -54.136   6.990   9.787  1.00 16.40           N  
ATOM   1409 1HE2 GLN A 114     -55.087   6.800  10.103  1.00  0.00           H  
ATOM   1410 2HE2 GLN A 114     -53.377   6.335   9.973  1.00  0.00           H  
ATOM   1411  N   SER A 115     -51.543  12.184   7.790  1.00 24.59           N  
ATOM   1412  HN  SER A 115     -51.496  12.546   8.743  1.00  0.00           H  
ATOM   1413  CA  SER A 115     -52.110  13.035   6.732  1.00 26.39           C  
ATOM   1414  HA  SER A 115     -52.231  12.411   5.816  1.00  0.00           H  
ATOM   1415  C   SER A 115     -51.263  14.242   6.369  1.00 25.43           C  
ATOM   1416  O   SER A 115     -51.071  15.124   7.195  1.00 26.64           O  
ATOM   1417  CB  SER A 115     -53.495  13.547   7.143  1.00 27.90           C  
ATOM   1418  HB1 SER A 115     -53.486  13.949   8.183  1.00  0.00           H  
ATOM   1419  HB2 SER A 115     -53.760  14.482   6.596  1.00  0.00           H  
ATOM   1420  OG  SER A 115     -54.495  12.556   6.983  1.00 34.31           O  
ATOM   1421  HG  SER A 115     -55.353  12.873   7.238  1.00  0.00           H  
ATOM   1422  N   PHE A 116     -50.800  14.317   5.124  1.00 25.48           N  
ATOM   1423  HN  PHE A 116     -50.979  13.555   4.470  1.00  0.00           H  
ATOM   1424  CA  PHE A 116     -50.032  15.490   4.685  1.00 25.61           C  
ATOM   1425  HA  PHE A 116     -49.684  16.024   5.600  1.00  0.00           H  
ATOM   1426  C   PHE A 116     -50.896  16.476   3.875  1.00 26.29           C  
ATOM   1427  O   PHE A 116     -51.238  16.229   2.709  1.00 23.49           O  
ATOM   1428  CB  PHE A 116     -48.782  15.091   3.878  1.00 24.49           C  
ATOM   1429  HB1 PHE A 116     -48.243  16.001   3.526  1.00  0.00           H  
ATOM   1430  HB2 PHE A 116     -49.079  14.651   2.898  1.00  0.00           H  
ATOM   1431  CG  PHE A 116     -47.830  14.165   4.601  1.00 22.25           C  
ATOM   1432  CD1 PHE A 116     -48.126  12.815   4.756  1.00 13.39           C  
ATOM   1433  HD1 PHE A 116     -49.078  12.417   4.365  1.00  0.00           H  
ATOM   1434  CD2 PHE A 116     -46.616  14.642   5.087  1.00 25.00           C  
ATOM   1435  HD2 PHE A 116     -46.359  15.707   4.960  1.00  0.00           H  
ATOM   1436  CE1 PHE A 116     -47.248  11.972   5.389  1.00 12.93           C  
ATOM   1437  HE1 PHE A 116     -47.501  10.906   5.513  1.00  0.00           H  
ATOM   1438  CE2 PHE A 116     -45.725  13.794   5.729  1.00 22.01           C  
ATOM   1439  HE2 PHE A 116     -44.771  14.185   6.120  1.00  0.00           H  
ATOM   1440  CZ  PHE A 116     -46.040  12.458   5.875  1.00 19.81           C  
ATOM   1441  HZ  PHE A 116     -45.333  11.776   6.377  1.00  0.00           H  
ATOM   1442  N   SER A 117     -51.248  17.592   4.508  1.00 27.44           N  
ATOM   1443  HN  SER A 117     -51.002  17.707   5.491  1.00  0.00           H  
ATOM   1444  CA  SER A 117     -51.980  18.657   3.824  1.00 29.22           C  
ATOM   1445  HA  SER A 117     -52.851  18.211   3.289  1.00  0.00           H  
ATOM   1446  C   SER A 117     -51.063  19.324   2.804  1.00 29.46           C  
ATOM   1447  O   SER A 117     -49.864  19.455   3.063  1.00 31.12           O  
ATOM   1448  CB  SER A 117     -52.493  19.696   4.828  1.00 28.70           C  
ATOM   1449  HB1 SER A 117     -52.664  20.685   4.343  1.00  0.00           H  
ATOM   1450  HB2 SER A 117     -51.698  19.995   5.550  1.00  0.00           H  
ATOM   1451  OG  SER A 117     -53.659  19.234   5.497  1.00 30.54           O  
ATOM   1452  HG  SER A 117     -53.977  19.878   6.119  1.00  0.00           H  
ATOM   1453  N   PRO A 118     -51.607  19.751   1.641  1.00 28.55           N  
ATOM   1454  CA  PRO A 118     -50.723  20.464   0.716  1.00 27.37           C  
ATOM   1455  HA  PRO A 118     -49.963  19.760   0.302  1.00  0.00           H  
ATOM   1456  C   PRO A 118     -50.018  21.645   1.404  1.00 27.04           C  
ATOM   1457  O   PRO A 118     -50.577  22.275   2.321  1.00 22.68           O  
ATOM   1458  CB  PRO A 118     -51.664  20.929  -0.404  1.00 25.88           C  
ATOM   1459  HB1 PRO A 118     -51.496  20.407  -1.375  1.00  0.00           H  
ATOM   1460  HB2 PRO A 118     -51.450  21.960  -0.769  1.00  0.00           H  
ATOM   1461  CG  PRO A 118     -53.050  20.759   0.138  1.00 26.64           C  
ATOM   1462  HG1 PRO A 118     -53.475  21.692   0.577  1.00  0.00           H  
ATOM   1463  HG2 PRO A 118     -53.824  20.619  -0.652  1.00  0.00           H  
ATOM   1464  CD  PRO A 118     -52.973  19.626   1.105  1.00 28.16           C  
ATOM   1465  HD1 PRO A 118     -53.778  19.614   1.876  1.00  0.00           H  
ATOM   1466  HD2 PRO A 118     -53.217  18.627   0.675  1.00  0.00           H  
ATOM   1467  N   GLY A 119     -48.785  21.906   0.964  1.00 27.09           N  
ATOM   1468  HN  GLY A 119     -48.437  21.400   0.149  1.00  0.00           H  
ATOM   1469  CA  GLY A 119     -47.917  22.887   1.604  1.00 28.11           C  
ATOM   1470  HA1 GLY A 119     -48.492  23.788   1.922  1.00  0.00           H  
ATOM   1471  HA2 GLY A 119     -47.234  23.365   0.863  1.00  0.00           H  
ATOM   1472  C   GLY A 119     -47.136  22.292   2.769  1.00 28.64           C  
ATOM   1473  O   GLY A 119     -46.498  23.024   3.544  1.00 29.73           O  
ATOM   1474  N   SER A 120     -47.190  20.966   2.899  1.00 27.15           N  
ATOM   1475  HN  SER A 120     -47.792  20.431   2.273  1.00  0.00           H  
ATOM   1476  CA  SER A 120     -46.419  20.265   3.902  1.00 25.37           C  
ATOM   1477  HA  SER A 120     -46.720  20.623   4.914  1.00  0.00           H  
ATOM   1478  C   SER A 120     -44.941  20.542   3.691  1.00 23.70           C  
ATOM   1479  O   SER A 120     -44.228  20.866   4.631  1.00 24.98           O  
ATOM   1480  CB  SER A 120     -46.666  18.768   3.806  1.00 26.62           C  
ATOM   1481  HB1 SER A 120     -46.189  18.334   2.896  1.00  0.00           H  
ATOM   1482  HB2 SER A 120     -46.095  18.210   4.584  1.00  0.00           H  
ATOM   1483  OG  SER A 120     -48.048  18.463   3.861  1.00 28.06           O  
ATOM   1484  HG  SER A 120     -48.202  17.528   3.801  1.00  0.00           H  
ATOM   1485  N   PHE A 121     -44.485  20.435   2.450  1.00 21.97           N  
ATOM   1486  HN  PHE A 121     -45.136  20.274   1.682  1.00  0.00           H  
ATOM   1487  CA  PHE A 121     -43.065  20.546   2.181  1.00 20.89           C  
ATOM   1488  HA  PHE A 121     -42.539  20.458   3.160  1.00  0.00           H  
ATOM   1489  C   PHE A 121     -42.644  21.880   1.566  1.00 21.68           C  
ATOM   1490  O   PHE A 121     -41.590  21.980   0.935  1.00 23.04           O  
ATOM   1491  CB  PHE A 121     -42.608  19.378   1.324  1.00 19.98           C  
ATOM   1492  HB1 PHE A 121     -42.966  19.496   0.274  1.00  0.00           H  
ATOM   1493  HB2 PHE A 121     -41.507  19.423   1.152  1.00  0.00           H  
ATOM   1494  CG  PHE A 121     -43.004  18.042   1.871  1.00 16.98           C  
ATOM   1495  CD1 PHE A 121     -42.390  17.531   3.010  1.00 13.98           C  
ATOM   1496  HD1 PHE A 121     -41.604  18.118   3.514  1.00  0.00           H  
ATOM   1497  CD2 PHE A 121     -43.990  17.289   1.243  1.00 14.13           C  
ATOM   1498  HD2 PHE A 121     -44.483  17.683   0.338  1.00  0.00           H  
ATOM   1499  CE1 PHE A 121     -42.756  16.284   3.524  1.00 13.27           C  
ATOM   1500  HE1 PHE A 121     -42.261  15.891   4.428  1.00  0.00           H  
ATOM   1501  CE2 PHE A 121     -44.362  16.048   1.740  1.00 15.24           C  
ATOM   1502  HE2 PHE A 121     -45.142  15.460   1.228  1.00  0.00           H  
ATOM   1503  CZ  PHE A 121     -43.746  15.542   2.892  1.00 13.90           C  
ATOM   1504  HZ  PHE A 121     -44.045  14.560   3.295  1.00  0.00           H  
ATOM   1505  N   SER A 122     -43.445  22.919   1.772  1.00 21.47           N  
ATOM   1506  HN  SER A 122     -44.305  22.795   2.306  1.00  0.00           H  
ATOM   1507  CA  SER A 122     -43.105  24.243   1.240  1.00 20.41           C  
ATOM   1508  HA  SER A 122     -42.845  24.129   0.162  1.00  0.00           H  
ATOM   1509  C   SER A 122     -41.888  24.812   1.967  1.00 18.10           C  
ATOM   1510  O   SER A 122     -41.756  24.660   3.184  1.00 17.73           O  
ATOM   1511  CB  SER A 122     -44.299  25.203   1.348  1.00 20.78           C  
ATOM   1512  HB1 SER A 122     -44.150  26.114   0.723  1.00  0.00           H  
ATOM   1513  HB2 SER A 122     -45.202  24.793   0.839  1.00  0.00           H  
ATOM   1514  OG  SER A 122     -44.571  25.538   2.707  1.00 23.10           O  
ATOM   1515  HG  SER A 122     -45.310  26.132   2.774  1.00  0.00           H  
ATOM   1516  N   GLY A 123     -41.006  25.466   1.217  1.00 16.38           N  
ATOM   1517  HN  GLY A 123     -41.181  25.566   0.217  1.00  0.00           H  
ATOM   1518  CA  GLY A 123     -39.791  26.046   1.789  1.00 15.22           C  
ATOM   1519  HA1 GLY A 123     -39.922  26.240   2.879  1.00  0.00           H  
ATOM   1520  HA2 GLY A 123     -39.647  27.092   1.430  1.00  0.00           H  
ATOM   1521  C   GLY A 123     -38.543  25.214   1.537  1.00 15.39           C  
ATOM   1522  O   GLY A 123     -37.434  25.754   1.516  1.00 17.38           O  
ATOM   1523  N   LEU A 124     -38.739  23.906   1.339  1.00 14.58           N  
ATOM   1524  HN  LEU A 124     -39.695  23.557   1.409  1.00  0.00           H  
ATOM   1525  CA  LEU A 124     -37.686  22.938   1.029  1.00 13.70           C  
ATOM   1526  HA  LEU A 124     -36.782  23.164   1.641  1.00  0.00           H  
ATOM   1527  C   LEU A 124     -37.315  22.954  -0.454  1.00 16.75           C  
ATOM   1528  O   LEU A 124     -37.453  21.945  -1.175  1.00 15.93           O  
ATOM   1529  CB  LEU A 124     -38.192  21.543   1.368  1.00 14.30           C  
ATOM   1530  HB1 LEU A 124     -39.288  21.531   1.163  1.00  0.00           H  
ATOM   1531  HB2 LEU A 124     -37.793  20.850   0.591  1.00  0.00           H  
ATOM   1532  CG  LEU A 124     -37.980  20.877   2.716  1.00 13.07           C  
ATOM   1533  HG  LEU A 124     -37.158  20.130   2.622  1.00  0.00           H  
ATOM   1534  CD1 LEU A 124     -37.616  21.868   3.800  1.00 22.46           C  
ATOM   1535 1HD1 LEU A 124     -36.670  22.405   3.557  1.00  0.00           H  
ATOM   1536 2HD1 LEU A 124     -37.564  21.379   4.801  1.00  0.00           H  
ATOM   1537 3HD1 LEU A 124     -38.450  22.580   4.000  1.00  0.00           H  
ATOM   1538  CD2 LEU A 124     -39.247  20.158   3.041  1.00 15.66           C  
ATOM   1539 1HD2 LEU A 124     -39.515  19.428   2.242  1.00  0.00           H  
ATOM   1540 2HD2 LEU A 124     -40.081  20.870   3.241  1.00  0.00           H  
ATOM   1541 3HD2 LEU A 124     -39.195  19.669   4.042  1.00  0.00           H  
ATOM   1542  N   THR A 125     -36.818  24.097  -0.903  1.00 17.12           N  
ATOM   1543  HN  THR A 125     -36.610  24.841  -0.237  1.00  0.00           H  
ATOM   1544  CA  THR A 125     -36.561  24.323  -2.306  1.00 17.97           C  
ATOM   1545  HA  THR A 125     -37.413  23.879  -2.872  1.00  0.00           H  
ATOM   1546  C   THR A 125     -35.274  23.661  -2.829  1.00 18.90           C  
ATOM   1547  O   THR A 125     -34.922  23.854  -3.989  1.00 22.66           O  
ATOM   1548  CB  THR A 125     -36.555  25.835  -2.604  1.00 19.54           C  
ATOM   1549  HB  THR A 125     -36.210  26.003  -3.651  1.00  0.00           H  
ATOM   1550  OG1 THR A 125     -35.666  26.501  -1.699  1.00 21.98           O  
ATOM   1551  HG1 THR A 125     -35.662  27.433  -1.883  1.00  0.00           H  
ATOM   1552  CG2 THR A 125     -37.959  26.418  -2.434  1.00 20.69           C  
ATOM   1553 1HG2 THR A 125     -37.955  27.512  -2.650  1.00  0.00           H  
ATOM   1554 2HG2 THR A 125     -38.382  26.195  -1.427  1.00  0.00           H  
ATOM   1555 3HG2 THR A 125     -38.711  25.876  -3.053  1.00  0.00           H  
ATOM   1556  N   SER A 126     -34.583  22.877  -1.999  1.00 19.14           N  
ATOM   1557  HN  SER A 126     -34.958  22.683  -1.070  1.00  0.00           H  
ATOM   1558  CA  SER A 126     -33.293  22.285  -2.390  1.00 19.84           C  
ATOM   1559  HA  SER A 126     -33.176  22.419  -3.491  1.00  0.00           H  
ATOM   1560  C   SER A 126     -33.170  20.802  -2.087  1.00 19.98           C  
ATOM   1561  O   SER A 126     -32.069  20.256  -2.108  1.00 20.02           O  
ATOM   1562  CB  SER A 126     -32.140  23.020  -1.705  1.00 21.16           C  
ATOM   1563  HB1 SER A 126     -31.232  22.377  -1.630  1.00  0.00           H  
ATOM   1564  HB2 SER A 126     -32.337  23.167  -0.617  1.00  0.00           H  
ATOM   1565  OG  SER A 126     -31.856  24.246  -2.351  1.00 22.04           O  
ATOM   1566  HG  SER A 126     -31.140  24.703  -1.925  1.00  0.00           H  
ATOM   1567  N   LEU A 127     -34.303  20.163  -1.813  1.00 20.95           N  
ATOM   1568  HN  LEU A 127     -35.185  20.651  -1.967  1.00  0.00           H  
ATOM   1569  CA  LEU A 127     -34.344  18.797  -1.303  1.00 20.14           C  
ATOM   1570  HA  LEU A 127     -33.559  18.683  -0.520  1.00  0.00           H  
ATOM   1571  C   LEU A 127     -34.112  17.761  -2.377  1.00 21.50           C  
ATOM   1572  O   LEU A 127     -34.754  17.804  -3.415  1.00 20.50           O  
ATOM   1573  CB  LEU A 127     -35.705  18.531  -0.674  1.00 19.01           C  
ATOM   1574  HB1 LEU A 127     -36.125  19.478  -0.260  1.00  0.00           H  
ATOM   1575  HB2 LEU A 127     -36.455  18.312  -1.469  1.00  0.00           H  
ATOM   1576  CG  LEU A 127     -35.739  17.441   0.386  1.00 17.35           C  
ATOM   1577  HG  LEU A 127     -35.181  16.551   0.013  1.00  0.00           H  
ATOM   1578  CD1 LEU A 127     -35.070  17.955   1.637  1.00 25.76           C  
ATOM   1579 1HD1 LEU A 127     -34.017  18.250   1.418  1.00  0.00           H  
ATOM   1580 2HD1 LEU A 127     -35.131  17.221   2.474  1.00  0.00           H  
ATOM   1581 3HD1 LEU A 127     -35.646  18.787   2.106  1.00  0.00           H  
ATOM   1582  CD2 LEU A 127     -37.165  17.042   0.683  1.00 16.82           C  
ATOM   1583 1HD2 LEU A 127     -37.659  16.662  -0.241  1.00  0.00           H  
ATOM   1584 2HD2 LEU A 127     -37.741  17.874   1.152  1.00  0.00           H  
ATOM   1585 3HD2 LEU A 127     -37.226  16.308   1.520  1.00  0.00           H  
ATOM   1586  N   GLU A 128     -33.213  16.820  -2.115  1.00 21.06           N  
ATOM   1587  HN  GLU A 128     -32.661  16.886  -1.260  1.00  0.00           H  
ATOM   1588  CA  GLU A 128     -32.994  15.695  -3.017  1.00 19.80           C  
ATOM   1589  HA  GLU A 128     -33.574  15.871  -3.953  1.00  0.00           H  
ATOM   1590  C   GLU A 128     -33.448  14.374  -2.405  1.00 19.89           C  
ATOM   1591  O   GLU A 128     -33.549  13.361  -3.097  1.00 17.13           O  
ATOM   1592  CB  GLU A 128     -31.522  15.577  -3.374  1.00 20.35           C  
ATOM   1593  HB1 GLU A 128     -31.368  14.717  -4.067  1.00  0.00           H  
ATOM   1594  HB2 GLU A 128     -30.944  15.225  -2.488  1.00  0.00           H  
ATOM   1595  CG  GLU A 128     -30.879  16.823  -3.947  1.00 30.03           C  
ATOM   1596  HG1 GLU A 128     -31.296  17.068  -4.952  1.00  0.00           H  
ATOM   1597  HG2 GLU A 128     -31.203  17.736  -3.395  1.00  0.00           H  
ATOM   1598  CD  GLU A 128     -29.358  16.714  -3.991  1.00 42.02           C  
ATOM   1599  OE1 GLU A 128     -28.823  15.697  -4.486  1.00 37.30           O  
ATOM   1600  OE2 GLU A 128     -28.690  17.650  -3.515  1.00 50.17           O  
ATOM   1601  N   ASN A 129     -33.703  14.378  -1.098  1.00 20.77           N  
ATOM   1602  HN  ASN A 129     -33.728  15.263  -0.592  1.00  0.00           H  
ATOM   1603  CA  ASN A 129     -33.945  13.138  -0.386  1.00 21.17           C  
ATOM   1604  HA  ASN A 129     -34.304  12.387  -1.128  1.00  0.00           H  
ATOM   1605  C   ASN A 129     -34.988  13.251   0.690  1.00 19.94           C  
ATOM   1606  O   ASN A 129     -34.733  13.799   1.748  1.00 23.52           O  
ATOM   1607  CB  ASN A 129     -32.650  12.609   0.216  1.00 24.02           C  
ATOM   1608  HB1 ASN A 129     -32.567  12.880   1.294  1.00  0.00           H  
ATOM   1609  HB2 ASN A 129     -31.767  13.166  -0.176  1.00  0.00           H  
ATOM   1610  CG  ASN A 129     -32.489  11.117   0.014  1.00 37.53           C  
ATOM   1611  OD1 ASN A 129     -31.416  10.655  -0.374  1.00 55.75           O  
ATOM   1612  ND2 ASN A 129     -33.559  10.355   0.248  1.00 37.53           N  
ATOM   1613 1HD2 ASN A 129     -34.448  10.738   0.569  1.00  0.00           H  
ATOM   1614 2HD2 ASN A 129     -33.451   9.350   0.112  1.00  0.00           H  
ATOM   1615  N   LEU A 130     -36.172  12.730   0.421  1.00 17.52           N  
ATOM   1616  HN  LEU A 130     -36.353  12.336  -0.502  1.00  0.00           H  
ATOM   1617  CA  LEU A 130     -37.215  12.713   1.425  1.00 13.07           C  
ATOM   1618  HA  LEU A 130     -36.844  13.261   2.322  1.00  0.00           H  
ATOM   1619  C   LEU A 130     -37.494  11.296   1.825  1.00 14.27           C  
ATOM   1620  O   LEU A 130     -37.729  10.411   0.982  1.00 12.60           O  
ATOM   1621  CB  LEU A 130     -38.494  13.387   0.952  1.00 11.58           C  
ATOM   1622  HB1 LEU A 130     -38.764  13.018  -0.065  1.00  0.00           H  
ATOM   1623  HB2 LEU A 130     -38.297  14.461   0.728  1.00  0.00           H  
ATOM   1624  CG  LEU A 130     -39.694  13.262   1.887  1.00 10.88           C  
ATOM   1625  HG  LEU A 130     -39.836  12.183   2.130  1.00  0.00           H  
ATOM   1626  CD1 LEU A 130     -39.515  14.032   3.205  1.00 21.87           C  
ATOM   1627 1HD1 LEU A 130     -38.604  13.671   3.738  1.00  0.00           H  
ATOM   1628 2HD1 LEU A 130     -40.424  13.977   3.848  1.00  0.00           H  
ATOM   1629 3HD1 LEU A 130     -39.496  15.135   3.045  1.00  0.00           H  
ATOM   1630  CD2 LEU A 130     -40.916  13.746   1.172  1.00  8.04           C  
ATOM   1631 1HD2 LEU A 130     -41.046  13.187   0.216  1.00  0.00           H  
ATOM   1632 2HD2 LEU A 130     -40.897  14.849   1.012  1.00  0.00           H  
ATOM   1633 3HD2 LEU A 130     -41.825  13.691   1.815  1.00  0.00           H  
ATOM   1634  N   VAL A 131     -37.442  11.102   3.140  1.00 14.00           N  
ATOM   1635  HN  VAL A 131     -37.236  11.901   3.740  1.00  0.00           H  
ATOM   1636  CA  VAL A 131     -37.662   9.820   3.758  1.00 10.93           C  
ATOM   1637  HA  VAL A 131     -37.922   9.068   2.977  1.00  0.00           H  
ATOM   1638  C   VAL A 131     -38.845  10.035   4.665  1.00 10.10           C  
ATOM   1639  O   VAL A 131     -38.741  10.694   5.684  1.00 11.53           O  
ATOM   1640  CB  VAL A 131     -36.404   9.361   4.519  1.00 12.24           C  
ATOM   1641  HB  VAL A 131     -36.145  10.141   5.273  1.00  0.00           H  
ATOM   1642  CG1 VAL A 131     -36.636   8.055   5.245  1.00  9.30           C  
ATOM   1643 1HG1 VAL A 131     -37.492   8.160   5.951  1.00  0.00           H  
ATOM   1644 2HG1 VAL A 131     -35.714   7.691   5.756  1.00  0.00           H  
ATOM   1645 3HG1 VAL A 131     -36.777   7.203   4.539  1.00  0.00           H  
ATOM   1646  CG2 VAL A 131     -35.241   9.219   3.560  1.00 10.51           C  
ATOM   1647 1HG2 VAL A 131     -35.070  10.182   3.025  1.00  0.00           H  
ATOM   1648 2HG2 VAL A 131     -35.382   8.367   2.854  1.00  0.00           H  
ATOM   1649 3HG2 VAL A 131     -34.319   8.855   4.071  1.00  0.00           H  
ATOM   1650  N   ALA A 132     -39.990   9.534   4.231  1.00  9.79           N  
ATOM   1651  HN  ALA A 132     -40.050   9.202   3.268  1.00  0.00           H  
ATOM   1652  CA  ALA A 132     -41.155   9.442   5.074  1.00  9.02           C  
ATOM   1653  HA  ALA A 132     -40.925   9.872   6.077  1.00  0.00           H  
ATOM   1654  C   ALA A 132     -41.502   7.972   5.219  1.00 12.96           C  
ATOM   1655  O   ALA A 132     -42.547   7.538   4.759  1.00 17.62           O  
ATOM   1656  CB  ALA A 132     -42.263  10.164   4.478  1.00  6.09           C  
ATOM   1657  HB1 ALA A 132     -43.164  10.093   5.130  1.00  0.00           H  
ATOM   1658  HB2 ALA A 132     -42.473   9.820   3.438  1.00  0.00           H  
ATOM   1659  HB3 ALA A 132     -41.996  11.222   4.250  1.00  0.00           H  
ATOM   1660  N   VAL A 133     -40.599   7.205   5.832  1.00 12.70           N  
ATOM   1661  HN  VAL A 133     -39.691   7.607   6.065  1.00  0.00           H  
ATOM   1662  CA  VAL A 133     -40.860   5.815   6.182  1.00 13.20           C  
ATOM   1663  HA  VAL A 133     -41.401   5.327   5.338  1.00  0.00           H  
ATOM   1664  C   VAL A 133     -41.746   5.765   7.430  1.00 17.21           C  
ATOM   1665  O   VAL A 133     -41.638   6.626   8.316  1.00 18.37           O  
ATOM   1666  CB  VAL A 133     -39.566   5.033   6.459  1.00 10.01           C  
ATOM   1667  HB  VAL A 133     -39.128   5.390   7.420  1.00  0.00           H  
ATOM   1668  CG1 VAL A 133     -39.854   3.557   6.573  1.00  6.20           C  
ATOM   1669 1HG1 VAL A 133     -38.915   2.990   6.774  1.00  0.00           H  
ATOM   1670 2HG1 VAL A 133     -40.389   3.169   5.675  1.00  0.00           H  
ATOM   1671 3HG1 VAL A 133     -40.638   3.346   7.338  1.00  0.00           H  
ATOM   1672  CG2 VAL A 133     -38.573   5.240   5.372  1.00 13.04           C  
ATOM   1673 1HG2 VAL A 133     -37.634   4.673   5.573  1.00  0.00           H  
ATOM   1674 2HG2 VAL A 133     -38.370   6.323   5.202  1.00  0.00           H  
ATOM   1675 3HG2 VAL A 133     -38.999   4.988   4.373  1.00  0.00           H  
ATOM   1676  N   GLU A 134     -42.630   4.765   7.483  1.00 18.60           N  
ATOM   1677  HN  GLU A 134     -42.688   4.123   6.693  1.00  0.00           H  
ATOM   1678  CA  GLU A 134     -43.522   4.550   8.629  1.00 20.57           C  
ATOM   1679  HA  GLU A 134     -44.348   3.881   8.292  1.00  0.00           H  
ATOM   1680  C   GLU A 134     -44.154   5.835   9.148  1.00 20.39           C  
ATOM   1681  O   GLU A 134     -44.115   6.105  10.351  1.00 19.37           O  
ATOM   1682  CB  GLU A 134     -42.778   3.833   9.756  1.00 18.63           C  
ATOM   1683  HB1 GLU A 134     -42.014   3.138   9.337  1.00  0.00           H  
ATOM   1684  HB2 GLU A 134     -42.112   4.545  10.297  1.00  0.00           H  
ATOM   1685  CG  GLU A 134     -43.676   3.103  10.734  1.00 24.78           C  
ATOM   1686  HG1 GLU A 134     -44.420   3.795  11.192  1.00  0.00           H  
ATOM   1687  HG2 GLU A 134     -44.376   2.416  10.204  1.00  0.00           H  
ATOM   1688  CD  GLU A 134     -42.887   2.368  11.794  1.00 33.24           C  
ATOM   1689  OE1 GLU A 134     -42.971   2.752  12.984  1.00 30.26           O  
ATOM   1690  OE2 GLU A 134     -42.174   1.411  11.427  1.00 40.08           O  
ATOM   1691  N   THR A 135     -44.711   6.634   8.234  1.00 20.82           N  
ATOM   1692  HN  THR A 135     -44.638   6.385   7.247  1.00  0.00           H  
ATOM   1693  CA  THR A 135     -45.426   7.861   8.610  1.00 19.89           C  
ATOM   1694  HA  THR A 135     -45.167   8.102   9.667  1.00  0.00           H  
ATOM   1695  C   THR A 135     -46.923   7.634   8.532  1.00 20.06           C  
ATOM   1696  O   THR A 135     -47.719   8.565   8.716  1.00 22.20           O  
ATOM   1697  CB  THR A 135     -45.039   9.061   7.741  1.00 18.14           C  
ATOM   1698  HB  THR A 135     -45.613   9.957   8.074  1.00  0.00           H  
ATOM   1699  OG1 THR A 135     -45.356   8.779   6.378  1.00 21.30           O  
ATOM   1700  HG1 THR A 135     -45.116   9.523   5.839  1.00  0.00           H  
ATOM   1701  CG2 THR A 135     -43.558   9.344   7.864  1.00 20.12           C  
ATOM   1702 1HG2 THR A 135     -43.276  10.218   7.231  1.00  0.00           H  
ATOM   1703 2HG2 THR A 135     -42.942   8.445   7.629  1.00  0.00           H  
ATOM   1704 3HG2 THR A 135     -43.248   9.483   8.926  1.00  0.00           H  
ATOM   1705  N   LYS A 136     -47.281   6.372   8.292  1.00 20.92           N  
ATOM   1706  HN  LYS A 136     -46.543   5.669   8.260  1.00  0.00           H  
ATOM   1707  CA  LYS A 136     -48.661   5.921   8.071  1.00 19.70           C  
ATOM   1708  HA  LYS A 136     -48.634   4.810   7.983  1.00  0.00           H  
ATOM   1709  C   LYS A 136     -49.229   6.464   6.759  1.00 16.87           C  
ATOM   1710  O   LYS A 136     -50.440   6.625   6.622  1.00 15.93           O  
ATOM   1711  CB  LYS A 136     -49.574   6.260   9.263  1.00 19.36           C  
ATOM   1712  HB1 LYS A 136     -49.667   7.366   9.370  1.00  0.00           H  
ATOM   1713  HB2 LYS A 136     -50.630   5.996   9.022  1.00  0.00           H  
ATOM   1714  CG  LYS A 136     -49.168   5.634  10.604  1.00 21.95           C  
ATOM   1715  HG1 LYS A 136     -48.129   5.917  10.893  1.00  0.00           H  
ATOM   1716  HG2 LYS A 136     -49.025   4.532  10.517  1.00  0.00           H  
ATOM   1717  CD  LYS A 136     -50.172   5.988  11.696  1.00 23.72           C  
ATOM   1718  HD1 LYS A 136     -50.059   7.048  12.024  1.00  0.00           H  
ATOM   1719  HD2 LYS A 136     -51.210   6.041  11.292  1.00  0.00           H  
ATOM   1720  CE  LYS A 136     -50.084   5.029  12.876  1.00 34.86           C  
ATOM   1721  HE1 LYS A 136     -49.373   5.397  13.652  1.00  0.00           H  
ATOM   1722  HE2 LYS A 136     -49.560   4.085  12.599  1.00  0.00           H  
ATOM   1723  NZ  LYS A 136     -51.442   4.757  13.456  1.00 37.51           N  
ATOM   1724  HZ1 LYS A 136     -51.383   4.115  14.246  1.00  0.00           H  
ATOM   1725  HZ2 LYS A 136     -52.092   4.420  12.746  1.00  0.00           H  
ATOM   1726  HZ3 LYS A 136     -51.922   5.621  13.709  1.00  0.00           H  
ATOM   1727  N   LEU A 137     -48.339   6.717   5.799  1.00 17.32           N  
ATOM   1728  HN  LEU A 137     -47.353   6.541   5.993  1.00  0.00           H  
ATOM   1729  CA  LEU A 137     -48.708   7.236   4.478  1.00 19.70           C  
ATOM   1730  HA  LEU A 137     -49.247   8.199   4.635  1.00  0.00           H  
ATOM   1731  C   LEU A 137     -49.630   6.318   3.686  1.00 19.56           C  
ATOM   1732  O   LEU A 137     -49.274   5.178   3.384  1.00 21.82           O  
ATOM   1733  CB  LEU A 137     -47.467   7.535   3.646  1.00 20.28           C  
ATOM   1734  HB1 LEU A 137     -46.704   8.035   4.287  1.00  0.00           H  
ATOM   1735  HB2 LEU A 137     -46.944   6.580   3.406  1.00  0.00           H  
ATOM   1736  CG  LEU A 137     -47.661   8.347   2.358  1.00 22.75           C  
ATOM   1737  HG  LEU A 137     -46.658   8.742   2.073  1.00  0.00           H  
ATOM   1738  CD1 LEU A 137     -48.133   7.467   1.202  1.00 26.62           C  
ATOM   1739 1HD1 LEU A 137     -48.274   8.057   0.266  1.00  0.00           H  
ATOM   1740 2HD1 LEU A 137     -49.057   6.903   1.471  1.00  0.00           H  
ATOM   1741 3HD1 LEU A 137     -47.445   6.605   1.040  1.00  0.00           H  
ATOM   1742  CD2 LEU A 137     -48.583   9.572   2.553  1.00 24.53           C  
ATOM   1743 1HD2 LEU A 137     -48.724  10.162   1.617  1.00  0.00           H  
ATOM   1744 2HD2 LEU A 137     -48.214  10.221   3.382  1.00  0.00           H  
ATOM   1745 3HD2 LEU A 137     -49.565   9.267   2.984  1.00  0.00           H  
ATOM   1746  N   ALA A 138     -50.797   6.845   3.326  1.00 18.66           N  
ATOM   1747  HN  ALA A 138     -50.961   7.840   3.481  1.00  0.00           H  
ATOM   1748  CA  ALA A 138     -51.847   6.040   2.716  1.00 19.86           C  
ATOM   1749  HA  ALA A 138     -51.741   5.005   3.118  1.00  0.00           H  
ATOM   1750  C   ALA A 138     -51.748   5.942   1.188  1.00 19.93           C  
ATOM   1751  O   ALA A 138     -51.850   4.848   0.640  1.00 19.65           O  
ATOM   1752  CB  ALA A 138     -53.212   6.545   3.141  1.00 21.70           C  
ATOM   1753  HB1 ALA A 138     -53.284   6.616   4.251  1.00  0.00           H  
ATOM   1754  HB2 ALA A 138     -54.032   5.921   2.715  1.00  0.00           H  
ATOM   1755  HB3 ALA A 138     -53.463   7.514   2.650  1.00  0.00           H  
ATOM   1756  N   SER A 139     -51.551   7.074   0.510  1.00 19.46           N  
ATOM   1757  HN  SER A 139     -51.493   7.956   1.019  1.00  0.00           H  
ATOM   1758  CA  SER A 139     -51.417   7.078  -0.944  1.00 20.38           C  
ATOM   1759  HA  SER A 139     -51.019   6.083  -1.253  1.00  0.00           H  
ATOM   1760  C   SER A 139     -50.449   8.145  -1.444  1.00 20.89           C  
ATOM   1761  O   SER A 139     -50.250   9.170  -0.773  1.00 17.92           O  
ATOM   1762  CB  SER A 139     -52.789   7.264  -1.610  1.00 22.52           C  
ATOM   1763  HB1 SER A 139     -53.450   6.384  -1.430  1.00  0.00           H  
ATOM   1764  HB2 SER A 139     -53.390   8.045  -1.088  1.00  0.00           H  
ATOM   1765  OG  SER A 139     -52.670   7.546  -3.002  1.00 18.92           O  
ATOM   1766  HG  SER A 139     -53.518   7.661  -3.414  1.00  0.00           H  
ATOM   1767  N   LEU A 140     -49.880   7.901  -2.635  1.00 21.20           N  
ATOM   1768  HN  LEU A 140     -50.084   7.017  -3.101  1.00  0.00           H  
ATOM   1769  CA  LEU A 140     -48.978   8.851  -3.296  1.00 22.38           C  
ATOM   1770  HA  LEU A 140     -48.330   9.296  -2.505  1.00  0.00           H  
ATOM   1771  C   LEU A 140     -49.694  10.011  -4.002  1.00 23.53           C  
ATOM   1772  O   LEU A 140     -49.110  11.080  -4.215  1.00 23.53           O  
ATOM   1773  CB  LEU A 140     -48.059   8.129  -4.282  1.00 23.32           C  
ATOM   1774  HB1 LEU A 140     -48.683   7.463  -4.923  1.00  0.00           H  
ATOM   1775  HB2 LEU A 140     -47.688   8.871  -5.027  1.00  0.00           H  
ATOM   1776  CG  LEU A 140     -46.863   7.322  -3.765  1.00 20.95           C  
ATOM   1777  HG  LEU A 140     -47.223   6.643  -2.958  1.00  0.00           H  
ATOM   1778  CD1 LEU A 140     -46.275   6.471  -4.874  1.00 11.53           C  
ATOM   1779 1HD1 LEU A 140     -45.405   5.884  -4.498  1.00  0.00           H  
ATOM   1780 2HD1 LEU A 140     -46.007   7.082  -5.767  1.00  0.00           H  
ATOM   1781 3HD1 LEU A 140     -47.044   5.816  -5.345  1.00  0.00           H  
ATOM   1782  CD2 LEU A 140     -45.805   8.234  -3.180  1.00 15.76           C  
ATOM   1783 1HD2 LEU A 140     -44.935   7.647  -2.804  1.00  0.00           H  
ATOM   1784 2HD2 LEU A 140     -46.226   8.898  -2.389  1.00  0.00           H  
ATOM   1785 3HD2 LEU A 140     -45.489   9.017  -3.908  1.00  0.00           H  
ATOM   1786  N   GLU A 141     -50.958   9.812  -4.358  1.00 25.61           N  
ATOM   1787  HN  GLU A 141     -51.390   8.904  -4.186  1.00  0.00           H  
ATOM   1788  CA  GLU A 141     -51.744  10.878  -4.995  1.00 28.28           C  
ATOM   1789  HA  GLU A 141     -51.154  11.259  -5.861  1.00  0.00           H  
ATOM   1790  C   GLU A 141     -51.995  12.064  -4.047  1.00 27.29           C  
ATOM   1791  O   GLU A 141     -51.900  13.219  -4.454  1.00 26.30           O  
ATOM   1792  CB  GLU A 141     -53.068  10.326  -5.544  1.00 29.93           C  
ATOM   1793  HB1 GLU A 141     -53.498  11.035  -6.289  1.00  0.00           H  
ATOM   1794  HB2 GLU A 141     -53.855  10.367  -4.756  1.00  0.00           H  
ATOM   1795  CG  GLU A 141     -52.996   8.910  -6.144  1.00 35.50           C  
ATOM   1796  HG1 GLU A 141     -52.572   8.187  -5.408  1.00  0.00           H  
ATOM   1797  HG2 GLU A 141     -54.016   8.475  -6.260  1.00  0.00           H  
ATOM   1798  CD  GLU A 141     -52.229   8.858  -7.462  1.00 47.60           C  
ATOM   1799  OE1 GLU A 141     -52.890   8.879  -8.535  1.00 43.99           O  
ATOM   1800  OE2 GLU A 141     -50.971   8.794  -7.420  1.00 50.31           O  
ATOM   1801  N   SER A 142     -52.313  11.774  -2.786  1.00 26.72           N  
ATOM   1802  HN  SER A 142     -52.451  10.801  -2.514  1.00  0.00           H  
ATOM   1803  CA  SER A 142     -52.467  12.828  -1.786  1.00 28.03           C  
ATOM   1804  HA  SER A 142     -53.122  13.616  -2.226  1.00  0.00           H  
ATOM   1805  C   SER A 142     -51.123  13.484  -1.435  1.00 26.83           C  
ATOM   1806  O   SER A 142     -51.075  14.677  -1.127  1.00 28.52           O  
ATOM   1807  CB  SER A 142     -53.160  12.303  -0.518  1.00 30.68           C  
ATOM   1808  HB1 SER A 142     -53.965  11.573  -0.769  1.00  0.00           H  
ATOM   1809  HB2 SER A 142     -53.783  13.094  -0.040  1.00  0.00           H  
ATOM   1810  OG  SER A 142     -52.229  11.749   0.406  1.00 33.32           O  
ATOM   1811  HG  SER A 142     -52.657  11.425   1.190  1.00  0.00           H  
ATOM   1812  N   PHE A 143     -50.042  12.706  -1.504  1.00 25.17           N  
ATOM   1813  HN  PHE A 143     -50.149  11.752  -1.849  1.00  0.00           H  
ATOM   1814  CA  PHE A 143     -48.698  13.164  -1.103  1.00 22.63           C  
ATOM   1815  HA  PHE A 143     -48.754  13.429  -0.021  1.00  0.00           H  
ATOM   1816  C   PHE A 143     -48.227  14.425  -1.850  1.00 22.50           C  
ATOM   1817  O   PHE A 143     -48.009  14.391  -3.064  1.00 21.83           O  
ATOM   1818  CB  PHE A 143     -47.681  12.023  -1.232  1.00 19.85           C  
ATOM   1819  HB1 PHE A 143     -48.191  11.034  -1.168  1.00  0.00           H  
ATOM   1820  HB2 PHE A 143     -47.287  11.964  -2.274  1.00  0.00           H  
ATOM   1821  CG  PHE A 143     -46.549  12.101  -0.241  1.00 17.66           C  
ATOM   1822  CD1 PHE A 143     -46.798  12.387   1.108  1.00 12.11           C  
ATOM   1823  HD1 PHE A 143     -47.832  12.564   1.448  1.00  0.00           H  
ATOM   1824  CD2 PHE A 143     -45.229  11.865  -0.648  1.00 10.96           C  
ATOM   1825  HD2 PHE A 143     -45.023  11.626  -1.705  1.00  0.00           H  
ATOM   1826  CE1 PHE A 143     -45.745  12.450   2.028  1.00 13.97           C  
ATOM   1827  HE1 PHE A 143     -45.948  12.684   3.087  1.00  0.00           H  
ATOM   1828  CE2 PHE A 143     -44.174  11.926   0.256  1.00  3.53           C  
ATOM   1829  HE2 PHE A 143     -43.140  11.747  -0.085  1.00  0.00           H  
ATOM   1830  CZ  PHE A 143     -44.432  12.215   1.598  1.00 13.99           C  
ATOM   1831  HZ  PHE A 143     -43.600  12.258   2.321  1.00  0.00           H  
ATOM   1832  N   PRO A 144     -48.075  15.541  -1.114  1.00 22.14           N  
ATOM   1833  CA  PRO A 144     -47.865  16.861  -1.691  1.00 23.27           C  
ATOM   1834  HA  PRO A 144     -48.482  16.977  -2.613  1.00  0.00           H  
ATOM   1835  C   PRO A 144     -46.405  17.157  -2.001  1.00 24.39           C  
ATOM   1836  O   PRO A 144     -45.792  18.001  -1.352  1.00 26.21           O  
ATOM   1837  CB  PRO A 144     -48.382  17.800  -0.592  1.00 22.26           C  
ATOM   1838  HB1 PRO A 144     -47.911  18.811  -0.604  1.00  0.00           H  
ATOM   1839  HB2 PRO A 144     -49.431  18.145  -0.750  1.00  0.00           H  
ATOM   1840  CG  PRO A 144     -48.180  17.064   0.668  1.00 22.05           C  
ATOM   1841  HG1 PRO A 144     -47.294  17.429   1.238  1.00  0.00           H  
ATOM   1842  HG2 PRO A 144     -48.960  17.298   1.429  1.00  0.00           H  
ATOM   1843  CD  PRO A 144     -48.100  15.587   0.357  1.00 19.73           C  
ATOM   1844  HD1 PRO A 144     -47.250  15.058   0.849  1.00  0.00           H  
ATOM   1845  HD2 PRO A 144     -48.906  14.974   0.823  1.00  0.00           H  
ATOM   1846  N   ILE A 145     -45.852  16.484  -3.001  1.00 26.21           N  
ATOM   1847  HN  ILE A 145     -46.417  15.826  -3.538  1.00  0.00           H  
ATOM   1848  CA  ILE A 145     -44.432  16.673  -3.348  1.00 25.82           C  
ATOM   1849  HA  ILE A 145     -44.030  17.434  -2.639  1.00  0.00           H  
ATOM   1850  C   ILE A 145     -44.183  17.220  -4.768  1.00 26.88           C  
ATOM   1851  O   ILE A 145     -43.039  17.482  -5.156  1.00 27.26           O  
ATOM   1852  CB  ILE A 145     -43.634  15.392  -3.110  1.00 23.95           C  
ATOM   1853  HB  ILE A 145     -42.637  15.485  -3.601  1.00  0.00           H  
ATOM   1854  CG1 ILE A 145     -44.372  14.188  -3.695  1.00 21.55           C  
ATOM   1855 1HG1 ILE A 145     -45.267  13.939  -3.079  1.00  0.00           H  
ATOM   1856 2HG1 ILE A 145     -44.874  14.462  -4.652  1.00  0.00           H  
ATOM   1857  CG2 ILE A 145     -43.439  15.206  -1.619  1.00 29.35           C  
ATOM   1858 1HG2 ILE A 145     -42.901  16.084  -1.192  1.00  0.00           H  
ATOM   1859 2HG2 ILE A 145     -42.925  14.245  -1.381  1.00  0.00           H  
ATOM   1860 3HG2 ILE A 145     -44.402  15.010  -1.093  1.00  0.00           H  
ATOM   1861  CD1 ILE A 145     -43.503  12.978  -3.880  1.00 29.14           C  
ATOM   1862 1HD1 ILE A 145     -44.041  12.100  -4.307  1.00  0.00           H  
ATOM   1863 2HD1 ILE A 145     -43.001  12.704  -2.923  1.00  0.00           H  
ATOM   1864 3HD1 ILE A 145     -42.608  13.227  -4.496  1.00  0.00           H  
ATOM   1865  N   GLY A 146     -45.268  17.424  -5.512  1.00 27.05           N  
ATOM   1866  HN  GLY A 146     -46.184  17.305  -5.079  1.00  0.00           H  
ATOM   1867  CA  GLY A 146     -45.207  17.810  -6.917  1.00 27.74           C  
ATOM   1868  HA1 GLY A 146     -46.240  17.890  -7.330  1.00  0.00           H  
ATOM   1869  HA2 GLY A 146     -44.812  16.962  -7.523  1.00  0.00           H  
ATOM   1870  C   GLY A 146     -44.430  19.071  -7.235  1.00 28.13           C  
ATOM   1871  O   GLY A 146     -44.049  19.284  -8.397  1.00 28.19           O  
ATOM   1872  N   GLN A 147     -44.197  19.908  -6.224  1.00 27.73           N  
ATOM   1873  HN  GLN A 147     -44.567  19.695  -5.298  1.00  0.00           H  
ATOM   1874  CA  GLN A 147     -43.415  21.130  -6.429  1.00 27.42           C  
ATOM   1875  HA  GLN A 147     -43.350  21.314  -7.527  1.00  0.00           H  
ATOM   1876  C   GLN A 147     -41.984  20.971  -5.893  1.00 25.54           C  
ATOM   1877  O   GLN A 147     -41.221  21.943  -5.812  1.00 26.10           O  
ATOM   1878  CB  GLN A 147     -44.104  22.336  -5.793  1.00 28.27           C  
ATOM   1879  HB1 GLN A 147     -43.651  22.562  -4.800  1.00  0.00           H  
ATOM   1880  HB2 GLN A 147     -43.837  23.269  -6.342  1.00  0.00           H  
ATOM   1881  CG  GLN A 147     -45.620  22.209  -5.668  1.00 34.13           C  
ATOM   1882  HG1 GLN A 147     -45.924  21.137  -5.686  1.00  0.00           H  
ATOM   1883  HG2 GLN A 147     -45.951  22.483  -4.639  1.00  0.00           H  
ATOM   1884  CD  GLN A 147     -46.397  22.998  -6.702  1.00 41.29           C  
ATOM   1885  OE1 GLN A 147     -47.620  23.138  -6.589  1.00 45.31           O  
ATOM   1886  NE2 GLN A 147     -45.704  23.522  -7.711  1.00 46.29           N  
ATOM   1887 1HE2 GLN A 147     -44.695  23.406  -7.804  1.00  0.00           H  
ATOM   1888 2HE2 GLN A 147     -46.227  24.053  -8.407  1.00  0.00           H  
ATOM   1889  N   LEU A 148     -41.628  19.739  -5.528  1.00 22.39           N  
ATOM   1890  HN  LEU A 148     -42.331  19.000  -5.524  1.00  0.00           H  
ATOM   1891  CA  LEU A 148     -40.264  19.419  -5.135  1.00 20.23           C  
ATOM   1892  HA  LEU A 148     -39.813  20.338  -4.693  1.00  0.00           H  
ATOM   1893  C   LEU A 148     -39.443  19.041  -6.361  1.00 22.48           C  
ATOM   1894  O   LEU A 148     -39.191  17.865  -6.647  1.00 22.03           O  
ATOM   1895  CB  LEU A 148     -40.252  18.332  -4.062  1.00 17.25           C  
ATOM   1896  HB1 LEU A 148     -39.464  17.580  -4.300  1.00  0.00           H  
ATOM   1897  HB2 LEU A 148     -41.169  17.704  -4.156  1.00  0.00           H  
ATOM   1898  CG  LEU A 148     -40.095  18.799  -2.611  1.00 12.12           C  
ATOM   1899  HG  LEU A 148     -39.060  18.536  -2.290  1.00  0.00           H  
ATOM   1900  CD1 LEU A 148     -40.253  20.288  -2.432  1.00 17.90           C  
ATOM   1901 1HD1 LEU A 148     -40.139  20.628  -1.376  1.00  0.00           H  
ATOM   1902 2HD1 LEU A 148     -41.226  20.634  -2.853  1.00  0.00           H  
ATOM   1903 3HD1 LEU A 148     -39.553  20.841  -3.101  1.00  0.00           H  
ATOM   1904  CD2 LEU A 148     -41.036  18.078  -1.704  1.00  6.88           C  
ATOM   1905 1HD2 LEU A 148     -40.922  18.418  -0.648  1.00  0.00           H  
ATOM   1906 2HD2 LEU A 148     -40.923  16.972  -1.792  1.00  0.00           H  
ATOM   1907 3HD2 LEU A 148     -42.091  18.171  -2.052  1.00  0.00           H  
ATOM   1908  N   ILE A 149     -39.037  20.076  -7.082  1.00 23.96           N  
ATOM   1909  HN  ILE A 149     -39.217  21.014  -6.724  1.00  0.00           H  
ATOM   1910  CA  ILE A 149     -38.347  19.945  -8.358  1.00 26.42           C  
ATOM   1911  HA  ILE A 149     -38.911  19.206  -8.973  1.00  0.00           H  
ATOM   1912  C   ILE A 149     -36.902  19.412  -8.191  1.00 27.71           C  
ATOM   1913  O   ILE A 149     -36.375  18.767  -9.093  1.00 29.69           O  
ATOM   1914  CB  ILE A 149     -38.367  21.309  -9.119  1.00 25.85           C  
ATOM   1915  HB  ILE A 149     -37.562  21.957  -8.701  1.00  0.00           H  
ATOM   1916  CG1 ILE A 149     -39.711  22.016  -8.916  1.00 27.80           C  
ATOM   1917 1HG1 ILE A 149     -40.209  21.642  -7.991  1.00  0.00           H  
ATOM   1918 2HG1 ILE A 149     -40.447  21.677  -9.682  1.00  0.00           H  
ATOM   1919  CG2 ILE A 149     -38.107  21.118 -10.597  1.00 27.98           C  
ATOM   1920 1HG2 ILE A 149     -37.129  20.603 -10.745  1.00  0.00           H  
ATOM   1921 2HG2 ILE A 149     -38.165  22.078 -11.161  1.00  0.00           H  
ATOM   1922 3HG2 ILE A 149     -38.943  20.583 -11.104  1.00  0.00           H  
ATOM   1923  CD1 ILE A 149     -39.632  23.538  -8.896  1.00 32.43           C  
ATOM   1924 1HD1 ILE A 149     -40.610  24.053  -8.748  1.00  0.00           H  
ATOM   1925 2HD1 ILE A 149     -39.134  23.912  -9.821  1.00  0.00           H  
ATOM   1926 3HD1 ILE A 149     -38.896  23.877  -8.130  1.00  0.00           H  
ATOM   1927  N   THR A 150     -36.277  19.666  -7.041  1.00 25.56           N  
ATOM   1928  HN  THR A 150     -36.770  20.179  -6.310  1.00  0.00           H  
ATOM   1929  CA  THR A 150     -34.893  19.225  -6.799  1.00 25.94           C  
ATOM   1930  HA  THR A 150     -34.309  19.396  -7.733  1.00  0.00           H  
ATOM   1931  C   THR A 150     -34.774  17.752  -6.432  1.00 23.33           C  
ATOM   1932  O   THR A 150     -33.703  17.163  -6.521  1.00 24.26           O  
ATOM   1933  CB  THR A 150     -34.207  20.018  -5.652  1.00 27.92           C  
ATOM   1934  HB  THR A 150     -33.263  19.495  -5.372  1.00  0.00           H  
ATOM   1935  OG1 THR A 150     -35.065  20.060  -4.507  1.00 30.49           O  
ATOM   1936  HG1 THR A 150     -34.646  20.545  -3.806  1.00  0.00           H  
ATOM   1937  CG2 THR A 150     -33.868  21.438  -6.080  1.00 31.88           C  
ATOM   1938 1HG2 THR A 150     -33.376  22.007  -5.257  1.00  0.00           H  
ATOM   1939 2HG2 THR A 150     -34.767  21.973  -6.465  1.00  0.00           H  
ATOM   1940 3HG2 THR A 150     -33.251  21.448  -7.008  1.00  0.00           H  
ATOM   1941  N   LEU A 151     -35.873  17.170  -5.989  1.00 20.58           N  
ATOM   1942  HN  LEU A 151     -36.756  17.677  -6.047  1.00  0.00           H  
ATOM   1943  CA  LEU A 151     -35.870  15.837  -5.423  1.00 17.84           C  
ATOM   1944  HA  LEU A 151     -35.277  15.859  -4.479  1.00  0.00           H  
ATOM   1945  C   LEU A 151     -35.236  14.809  -6.364  1.00 18.03           C  
ATOM   1946  O   LEU A 151     -35.434  14.879  -7.578  1.00 18.65           O  
ATOM   1947  CB  LEU A 151     -37.302  15.456  -5.078  1.00 15.71           C  
ATOM   1948  HB1 LEU A 151     -37.916  15.464  -6.009  1.00  0.00           H  
ATOM   1949  HB2 LEU A 151     -37.773  16.289  -4.506  1.00  0.00           H  
ATOM   1950  CG  LEU A 151     -37.535  14.161  -4.345  1.00 11.44           C  
ATOM   1951  HG  LEU A 151     -36.739  13.432  -4.624  1.00  0.00           H  
ATOM   1952  CD1 LEU A 151     -37.493  14.402  -2.837  1.00 22.03           C  
ATOM   1953 1HD1 LEU A 151     -37.665  13.443  -2.294  1.00  0.00           H  
ATOM   1954 2HD1 LEU A 151     -38.208  15.197  -2.520  1.00  0.00           H  
ATOM   1955 3HD1 LEU A 151     -36.547  14.899  -2.519  1.00  0.00           H  
ATOM   1956  CD2 LEU A 151     -38.861  13.630  -4.773  1.00  6.84           C  
ATOM   1957 1HD2 LEU A 151     -39.033  12.671  -4.230  1.00  0.00           H  
ATOM   1958 2HD2 LEU A 151     -38.948  13.523  -5.879  1.00  0.00           H  
ATOM   1959 3HD2 LEU A 151     -39.688  14.364  -4.630  1.00  0.00           H  
ATOM   1960  N   LYS A 152     -34.469  13.881  -5.784  1.00 16.68           N  
ATOM   1961  HN  LYS A 152     -34.325  13.949  -4.776  1.00  0.00           H  
ATOM   1962  CA  LYS A 152     -33.822  12.778  -6.486  1.00 14.26           C  
ATOM   1963  HA  LYS A 152     -34.041  12.865  -7.576  1.00  0.00           H  
ATOM   1964  C   LYS A 152     -34.323  11.433  -5.989  1.00 18.69           C  
ATOM   1965  O   LYS A 152     -34.734  10.595  -6.783  1.00 21.51           O  
ATOM   1966  CB  LYS A 152     -32.316  12.798  -6.284  1.00 11.25           C  
ATOM   1967  HB1 LYS A 152     -31.866  11.856  -6.675  1.00  0.00           H  
ATOM   1968  HB2 LYS A 152     -32.075  12.697  -5.200  1.00  0.00           H  
ATOM   1969  CG  LYS A 152     -31.612  13.971  -6.853  1.00 10.06           C  
ATOM   1970  HG1 LYS A 152     -31.670  14.861  -6.184  1.00  0.00           H  
ATOM   1971  HG2 LYS A 152     -32.148  14.397  -7.733  1.00  0.00           H  
ATOM   1972  CD  LYS A 152     -30.194  13.599  -7.179  1.00 12.24           C  
ATOM   1973  HD1 LYS A 152     -30.145  12.815  -7.970  1.00  0.00           H  
ATOM   1974  HD2 LYS A 152     -29.715  13.030  -6.348  1.00  0.00           H  
ATOM   1975  CE  LYS A 152     -29.383  14.833  -7.558  1.00 15.55           C  
ATOM   1976  HE1 LYS A 152     -29.504  15.652  -6.812  1.00  0.00           H  
ATOM   1977  HE2 LYS A 152     -29.811  15.352  -8.447  1.00  0.00           H  
ATOM   1978  NZ  LYS A 152     -27.940  14.477  -7.763  1.00 20.95           N  
ATOM   1979  HZ1 LYS A 152     -27.397  15.303  -8.017  1.00  0.00           H  
ATOM   1980  HZ2 LYS A 152     -27.829  13.727  -8.446  1.00  0.00           H  
ATOM   1981  HZ3 LYS A 152     -27.548  14.003  -6.949  1.00  0.00           H  
ATOM   1982  N   LYS A 153     -34.259  11.205  -4.677  1.00 19.23           N  
ATOM   1983  HN  LYS A 153     -33.885  11.927  -4.061  1.00  0.00           H  
ATOM   1984  CA  LYS A 153     -34.715   9.938  -4.105  1.00 21.01           C  
ATOM   1985  HA  LYS A 153     -35.007   9.269  -4.948  1.00  0.00           H  
ATOM   1986  C   LYS A 153     -35.944  10.135  -3.216  1.00 21.60           C  
ATOM   1987  O   LYS A 153     -36.075  11.170  -2.568  1.00 21.60           O  
ATOM   1988  CB  LYS A 153     -33.577   9.265  -3.347  1.00 22.78           C  
ATOM   1989  HB1 LYS A 153     -33.895   8.271  -2.955  1.00  0.00           H  
ATOM   1990  HB2 LYS A 153     -33.379   9.788  -2.382  1.00  0.00           H  
ATOM   1991  CG  LYS A 153     -32.299   9.141  -4.168  1.00 27.89           C  
ATOM   1992  HG1 LYS A 153     -32.520   9.132  -5.261  1.00  0.00           H  
ATOM   1993  HG2 LYS A 153     -31.694  10.077  -4.118  1.00  0.00           H  
ATOM   1994  CD  LYS A 153     -31.476   7.932  -3.763  1.00 39.58           C  
ATOM   1995  HD1 LYS A 153     -32.071   6.991  -3.823  1.00  0.00           H  
ATOM   1996  HD2 LYS A 153     -31.262   7.929  -2.669  1.00  0.00           H  
ATOM   1997  CE  LYS A 153     -30.191   7.839  -4.588  1.00 43.30           C  
ATOM   1998  HE1 LYS A 153     -29.582   8.767  -4.480  1.00  0.00           H  
ATOM   1999  HE2 LYS A 153     -30.415   7.893  -5.679  1.00  0.00           H  
ATOM   2000  NZ  LYS A 153     -29.369   6.619  -4.270  1.00 39.00           N  
ATOM   2001  HZ1 LYS A 153     -28.512   6.557  -4.820  1.00  0.00           H  
ATOM   2002  HZ2 LYS A 153     -29.926   5.770  -4.369  1.00  0.00           H  
ATOM   2003  HZ3 LYS A 153     -29.164   6.570  -3.272  1.00  0.00           H  
ATOM   2004  N   LEU A 154     -36.852   9.160  -3.217  1.00 21.68           N  
ATOM   2005  HN  LEU A 154     -36.698   8.345  -3.811  1.00  0.00           H  
ATOM   2006  CA  LEU A 154     -38.062   9.217  -2.397  1.00 21.92           C  
ATOM   2007  HA  LEU A 154     -37.920   9.986  -1.602  1.00  0.00           H  
ATOM   2008  C   LEU A 154     -38.285   7.873  -1.739  1.00 23.27           C  
ATOM   2009  O   LEU A 154     -38.544   6.884  -2.421  1.00 26.07           O  
ATOM   2010  CB  LEU A 154     -39.274   9.611  -3.251  1.00 22.04           C  
ATOM   2011  HB1 LEU A 154     -39.032  10.618  -3.665  1.00  0.00           H  
ATOM   2012  HB2 LEU A 154     -39.240   8.942  -4.142  1.00  0.00           H  
ATOM   2013  CG  LEU A 154     -40.768   9.680  -2.842  1.00 21.60           C  
ATOM   2014  HG  LEU A 154     -41.267  10.321  -3.606  1.00  0.00           H  
ATOM   2015  CD1 LEU A 154     -41.439   8.323  -2.931  1.00 23.12           C  
ATOM   2016 1HD1 LEU A 154     -42.513   8.373  -2.637  1.00  0.00           H  
ATOM   2017 2HD1 LEU A 154     -40.889   7.558  -2.334  1.00  0.00           H  
ATOM   2018 3HD1 LEU A 154     -41.316   7.875  -3.944  1.00  0.00           H  
ATOM   2019  CD2 LEU A 154     -41.055  10.334  -1.490  1.00 16.96           C  
ATOM   2020 1HD2 LEU A 154     -42.129  10.384  -1.196  1.00  0.00           H  
ATOM   2021 2HD2 LEU A 154     -40.604  11.353  -1.457  1.00  0.00           H  
ATOM   2022 3HD2 LEU A 154     -40.464   9.829  -0.690  1.00  0.00           H  
ATOM   2023  N   ASN A 155     -38.168   7.837  -0.414  1.00 22.35           N  
ATOM   2024  HN  ASN A 155     -37.923   8.689   0.091  1.00  0.00           H  
ATOM   2025  CA  ASN A 155     -38.384   6.604   0.326  1.00 24.37           C  
ATOM   2026  HA  ASN A 155     -38.382   5.765  -0.408  1.00  0.00           H  
ATOM   2027  C   ASN A 155     -39.727   6.586   1.042  1.00 26.03           C  
ATOM   2028  O   ASN A 155     -39.965   7.354   1.980  1.00 28.54           O  
ATOM   2029  CB  ASN A 155     -37.248   6.355   1.315  1.00 25.50           C  
ATOM   2030  HB1 ASN A 155     -37.295   7.074   2.166  1.00  0.00           H  
ATOM   2031  HB2 ASN A 155     -36.266   6.654   0.879  1.00  0.00           H  
ATOM   2032  CG  ASN A 155     -37.206   4.911   1.820  1.00 27.96           C  
ATOM   2033  OD1 ASN A 155     -36.429   4.585   2.720  1.00 24.60           O  
ATOM   2034  ND2 ASN A 155     -38.028   4.041   1.237  1.00 30.59           N  
ATOM   2035 1HD2 ASN A 155     -38.000   3.079   1.574  1.00  0.00           H  
ATOM   2036 2HD2 ASN A 155     -38.671   4.311   0.492  1.00  0.00           H  
ATOM   2037  N   VAL A 156     -40.612   5.705   0.595  1.00 26.07           N  
ATOM   2038  HN  VAL A 156     -40.362   5.087  -0.177  1.00  0.00           H  
ATOM   2039  CA  VAL A 156     -41.942   5.609   1.196  1.00 25.51           C  
ATOM   2040  HA  VAL A 156     -41.935   6.239   2.116  1.00  0.00           H  
ATOM   2041  C   VAL A 156     -42.295   4.201   1.620  1.00 25.50           C  
ATOM   2042  O   VAL A 156     -43.470   3.824   1.631  1.00 27.41           O  
ATOM   2043  CB  VAL A 156     -43.031   6.160   0.279  1.00 24.64           C  
ATOM   2044  HB  VAL A 156     -44.019   5.838   0.685  1.00  0.00           H  
ATOM   2045  CG1 VAL A 156     -42.989   7.676   0.294  1.00 25.05           C  
ATOM   2046 1HG1 VAL A 156     -43.784   8.078  -0.376  1.00  0.00           H  
ATOM   2047 2HG1 VAL A 156     -41.980   8.072   0.033  1.00  0.00           H  
ATOM   2048 3HG1 VAL A 156     -43.061   8.089   1.327  1.00  0.00           H  
ATOM   2049  CG2 VAL A 156     -42.893   5.593  -1.136  1.00 22.15           C  
ATOM   2050 1HG2 VAL A 156     -43.688   5.995  -1.806  1.00  0.00           H  
ATOM   2051 2HG2 VAL A 156     -42.882   4.478  -1.133  1.00  0.00           H  
ATOM   2052 3HG2 VAL A 156     -41.874   5.771  -1.553  1.00  0.00           H  
ATOM   2053  N   ALA A 157     -41.269   3.442   1.991  1.00 23.36           N  
ATOM   2054  HN  ALA A 157     -40.328   3.832   1.944  1.00  0.00           H  
ATOM   2055  CA  ALA A 157     -41.437   2.083   2.459  1.00 20.80           C  
ATOM   2056  HA  ALA A 157     -42.056   1.525   1.719  1.00  0.00           H  
ATOM   2057  C   ALA A 157     -42.146   2.060   3.800  1.00 19.89           C  
ATOM   2058  O   ALA A 157     -42.246   3.081   4.473  1.00 21.68           O  
ATOM   2059  CB  ALA A 157     -40.088   1.405   2.571  1.00 22.22           C  
ATOM   2060  HB1 ALA A 157     -39.567   1.422   1.585  1.00  0.00           H  
ATOM   2061  HB2 ALA A 157     -40.174   0.371   2.980  1.00  0.00           H  
ATOM   2062  HB3 ALA A 157     -39.464   1.850   3.381  1.00  0.00           H  
ATOM   2063  N   HIS A 158     -42.641   0.886   4.178  1.00 19.13           N  
ATOM   2064  HN  HIS A 158     -42.585   0.100   3.530  1.00  0.00           H  
ATOM   2065  CA  HIS A 158     -43.258   0.676   5.474  1.00 17.16           C  
ATOM   2066  HA  HIS A 158     -43.697  -0.349   5.498  1.00  0.00           H  
ATOM   2067  C   HIS A 158     -44.366   1.688   5.746  1.00 20.28           C  
ATOM   2068  O   HIS A 158     -44.269   2.511   6.658  1.00 21.61           O  
ATOM   2069  CB  HIS A 158     -42.209   0.779   6.562  1.00 15.85           C  
ATOM   2070  HB1 HIS A 158     -41.941   1.844   6.753  1.00  0.00           H  
ATOM   2071  HB2 HIS A 158     -41.224   0.403   6.199  1.00  0.00           H  
ATOM   2072  CG  HIS A 158     -42.600   0.099   7.826  1.00 10.61           C  
ATOM   2073  ND1 HIS A 158     -41.684  -0.515   8.647  1.00  7.51           N  
ATOM   2074  HD1 HIS A 158     -40.678  -0.551   8.485  1.00  0.00           H  
ATOM   2075  CD2 HIS A 158     -43.810  -0.097   8.393  1.00  5.42           C  
ATOM   2076  HD2 HIS A 158     -44.781   0.252   8.003  1.00  0.00           H  
ATOM   2077  CE1 HIS A 158     -42.312  -1.050   9.677  1.00 16.40           C  
ATOM   2078  HE1 HIS A 158     -41.838  -1.602  10.506  1.00  0.00           H  
ATOM   2079  NE2 HIS A 158     -43.604  -0.812   9.545  1.00 15.96           N  
ATOM   2080  HE2 HIS A 158     -44.331  -1.111  10.195  1.00  0.00           H  
ATOM   2081  N   ASN A 159     -45.412   1.625   4.939  1.00 20.95           N  
ATOM   2082  HN  ASN A 159     -45.424   0.924   4.199  1.00  0.00           H  
ATOM   2083  CA  ASN A 159     -46.541   2.522   5.075  1.00 21.36           C  
ATOM   2084  HA  ASN A 159     -46.578   2.907   6.121  1.00  0.00           H  
ATOM   2085  C   ASN A 159     -47.801   1.719   4.795  1.00 20.09           C  
ATOM   2086  O   ASN A 159     -47.748   0.487   4.805  1.00 18.84           O  
ATOM   2087  CB  ASN A 159     -46.399   3.705   4.107  1.00 21.63           C  
ATOM   2088  HB1 ASN A 159     -47.399   4.105   3.818  1.00  0.00           H  
ATOM   2089  HB2 ASN A 159     -46.045   3.361   3.107  1.00  0.00           H  
ATOM   2090  CG  ASN A 159     -45.497   4.823   4.654  1.00 24.21           C  
ATOM   2091  OD1 ASN A 159     -45.703   5.328   5.761  1.00 19.86           O  
ATOM   2092  ND2 ASN A 159     -44.513   5.230   3.857  1.00 22.71           N  
ATOM   2093 1HD2 ASN A 159     -43.914   5.972   4.220  1.00  0.00           H  
ATOM   2094 2HD2 ASN A 159     -44.343   4.813   2.942  1.00  0.00           H  
ATOM   2095  N   PHE A 160     -48.919   2.410   4.559  1.00 21.23           N  
ATOM   2096  HN  PHE A 160     -48.911   3.417   4.719  1.00  0.00           H  
ATOM   2097  CA  PHE A 160     -50.159   1.787   4.080  1.00 21.93           C  
ATOM   2098  HA  PHE A 160     -50.045   0.679   4.140  1.00  0.00           H  
ATOM   2099  C   PHE A 160     -50.489   2.166   2.630  1.00 22.59           C  
ATOM   2100  O   PHE A 160     -51.624   2.528   2.343  1.00 24.24           O  
ATOM   2101  CB  PHE A 160     -51.353   2.202   4.946  1.00 23.70           C  
ATOM   2102  HB1 PHE A 160     -52.289   1.726   4.570  1.00  0.00           H  
ATOM   2103  HB2 PHE A 160     -51.602   3.275   4.775  1.00  0.00           H  
ATOM   2104  CG  PHE A 160     -51.183   1.933   6.409  1.00 26.99           C  
ATOM   2105  CD1 PHE A 160     -50.793   0.681   6.864  1.00 31.21           C  
ATOM   2106  HD1 PHE A 160     -50.600  -0.128   6.139  1.00  0.00           H  
ATOM   2107  CD2 PHE A 160     -51.466   2.933   7.340  1.00 33.41           C  
ATOM   2108  HD2 PHE A 160     -51.804   3.922   6.987  1.00  0.00           H  
ATOM   2109  CE1 PHE A 160     -50.644   0.437   8.223  1.00 38.79           C  
ATOM   2110  HE1 PHE A 160     -50.314  -0.556   8.573  1.00  0.00           H  
ATOM   2111  CE2 PHE A 160     -51.330   2.706   8.704  1.00 37.91           C  
ATOM   2112  HE2 PHE A 160     -51.549   3.510   9.426  1.00  0.00           H  
ATOM   2113  CZ  PHE A 160     -50.914   1.454   9.151  1.00 38.54           C  
ATOM   2114  HZ  PHE A 160     -50.797   1.263  10.231  1.00  0.00           H  
ATOM   2115  N   ILE A 161     -49.524   2.101   1.718  1.00 21.16           N  
ATOM   2116  HN  ILE A 161     -48.578   1.841   1.996  1.00  0.00           H  
ATOM   2117  CA  ILE A 161     -49.816   2.401   0.319  1.00 23.79           C  
ATOM   2118  HA  ILE A 161     -50.571   3.221   0.293  1.00  0.00           H  
ATOM   2119  C   ILE A 161     -50.410   1.191  -0.396  1.00 25.11           C  
ATOM   2120  O   ILE A 161     -49.754   0.155  -0.527  1.00 25.71           O  
ATOM   2121  CB  ILE A 161     -48.563   2.884  -0.429  1.00 25.38           C  
ATOM   2122  HB  ILE A 161     -47.739   2.162  -0.225  1.00  0.00           H  
ATOM   2123  CG1 ILE A 161     -48.138   4.253   0.107  1.00 23.82           C  
ATOM   2124 1HG1 ILE A 161     -48.151   4.264   1.222  1.00  0.00           H  
ATOM   2125 2HG1 ILE A 161     -48.924   5.018  -0.093  1.00  0.00           H  
ATOM   2126  CG2 ILE A 161     -48.808   2.911  -1.941  1.00 21.43           C  
ATOM   2127 1HG2 ILE A 161     -47.899   3.261  -2.484  1.00  0.00           H  
ATOM   2128 2HG2 ILE A 161     -49.705   3.520  -2.203  1.00  0.00           H  
ATOM   2129 3HG2 ILE A 161     -49.159   1.923  -2.320  1.00  0.00           H  
ATOM   2130  CD1 ILE A 161     -46.815   4.703  -0.412  1.00 24.71           C  
ATOM   2131 1HD1 ILE A 161     -46.505   5.700  -0.021  1.00  0.00           H  
ATOM   2132 2HD1 ILE A 161     -46.802   4.692  -1.527  1.00  0.00           H  
ATOM   2133 3HD1 ILE A 161     -46.029   3.938  -0.212  1.00  0.00           H  
ATOM   2134  N   HIS A 162     -51.651   1.322  -0.856  1.00 25.87           N  
ATOM   2135  HN  HIS A 162     -52.150   2.202  -0.722  1.00  0.00           H  
ATOM   2136  CA  HIS A 162     -52.310   0.209  -1.556  1.00 28.89           C  
ATOM   2137  HA  HIS A 162     -51.807  -0.732  -1.232  1.00  0.00           H  
ATOM   2138  C   HIS A 162     -52.188   0.290  -3.090  1.00 29.60           C  
ATOM   2139  O   HIS A 162     -52.431  -0.700  -3.776  1.00 29.67           O  
ATOM   2140  CB  HIS A 162     -53.784   0.099  -1.157  1.00 28.84           C  
ATOM   2141  HB1 HIS A 162     -54.302   1.076  -1.303  1.00  0.00           H  
ATOM   2142  HB2 HIS A 162     -54.342  -0.523  -1.895  1.00  0.00           H  
ATOM   2143  CG  HIS A 162     -54.007  -0.410   0.233  1.00 35.49           C  
ATOM   2144  ND1 HIS A 162     -54.290  -1.733   0.506  1.00 41.54           N  
ATOM   2145  HD1 HIS A 162     -54.366  -2.475  -0.190  1.00  0.00           H  
ATOM   2146  CD2 HIS A 162     -54.014   0.229   1.428  1.00 41.46           C  
ATOM   2147  HD2 HIS A 162     -53.835   1.304   1.597  1.00  0.00           H  
ATOM   2148  CE1 HIS A 162     -54.448  -1.890   1.809  1.00 41.22           C  
ATOM   2149  HE1 HIS A 162     -54.676  -2.839   2.323  1.00  0.00           H  
ATOM   2150  NE2 HIS A 162     -54.286  -0.714   2.391  1.00 42.11           N  
ATOM   2151  HE2 HIS A 162     -54.352  -0.535   3.393  1.00  0.00           H  
ATOM   2152  N   SER A 163     -51.792   1.455  -3.606  1.00 29.09           N  
ATOM   2153  HN  SER A 163     -51.464   2.184  -2.973  1.00  0.00           H  
ATOM   2154  CA  SER A 163     -51.809   1.727  -5.035  1.00 30.24           C  
ATOM   2155  HA  SER A 163     -52.364   0.899  -5.535  1.00  0.00           H  
ATOM   2156  C   SER A 163     -50.420   1.803  -5.658  1.00 31.25           C  
ATOM   2157  O   SER A 163     -49.589   2.644  -5.282  1.00 29.61           O  
ATOM   2158  CB  SER A 163     -52.559   3.035  -5.317  1.00 32.10           C  
ATOM   2159  HB1 SER A 163     -53.571   3.038  -4.849  1.00  0.00           H  
ATOM   2160  HB2 SER A 163     -52.113   3.893  -4.762  1.00  0.00           H  
ATOM   2161  OG  SER A 163     -52.627   3.293  -6.712  1.00 32.49           O  
ATOM   2162  HG  SER A 163     -53.091   4.103  -6.887  1.00  0.00           H  
ATOM   2163  N   CYS A 164     -50.192   0.953  -6.654  1.00 31.37           N  
ATOM   2164  HN  CYS A 164     -50.928   0.309  -6.943  1.00  0.00           H  
ATOM   2165  CA  CYS A 164     -48.910   0.928  -7.337  1.00 30.99           C  
ATOM   2166  HA  CYS A 164     -48.113   1.129  -6.583  1.00  0.00           H  
ATOM   2167  C   CYS A 164     -48.854   2.034  -8.390  1.00 30.59           C  
ATOM   2168  O   CYS A 164     -47.902   2.128  -9.171  1.00 33.13           O  
ATOM   2169  CB  CYS A 164     -48.647  -0.448  -7.948  1.00 31.29           C  
ATOM   2170  HB1 CYS A 164     -49.367  -0.656  -8.774  1.00  0.00           H  
ATOM   2171  HB2 CYS A 164     -48.939  -1.256  -7.238  1.00  0.00           H  
ATOM   2172  SG  CYS A 164     -46.932  -0.681  -8.517  1.00 31.40           S  
ATOM   2173  N   LYS A 165     -49.884   2.876  -8.398  1.00 27.70           N  
ATOM   2174  HN  LYS A 165     -50.654   2.720  -7.748  1.00  0.00           H  
ATOM   2175  CA  LYS A 165     -49.948   4.012  -9.304  1.00 24.76           C  
ATOM   2176  HA  LYS A 165     -49.993   3.630 -10.350  1.00  0.00           H  
ATOM   2177  C   LYS A 165     -48.710   4.866  -9.156  1.00 23.60           C  
ATOM   2178  O   LYS A 165     -48.302   5.187  -8.046  1.00 23.71           O  
ATOM   2179  CB  LYS A 165     -51.208   4.846  -9.034  1.00 24.06           C  
ATOM   2180  HB1 LYS A 165     -51.218   5.188  -7.973  1.00  0.00           H  
ATOM   2181  HB2 LYS A 165     -52.108   4.188  -9.039  1.00  0.00           H  
ATOM   2182  CG  LYS A 165     -51.425   6.026  -9.960  1.00 21.81           C  
ATOM   2183  HG1 LYS A 165     -52.257   6.678  -9.605  1.00  0.00           H  
ATOM   2184  HG2 LYS A 165     -50.590   6.761  -9.890  1.00  0.00           H  
ATOM   2185  CD  LYS A 165     -51.648   5.564 -11.399  1.00 21.47           C  
ATOM   2186  HD1 LYS A 165     -52.474   4.818 -11.469  1.00  0.00           H  
ATOM   2187  HD2 LYS A 165     -50.810   4.923 -11.760  1.00  0.00           H  
ATOM   2188  CE  LYS A 165     -51.882   6.742 -12.313  1.00 21.82           C  
ATOM   2189  HE1 LYS A 165     -52.863   7.235 -12.120  1.00  0.00           H  
ATOM   2190  HE2 LYS A 165     -51.219   7.604 -12.067  1.00  0.00           H  
ATOM   2191  NZ  LYS A 165     -51.740   6.314 -13.722  1.00 25.97           N  
ATOM   2192  HZ1 LYS A 165     -51.898   7.110 -14.340  1.00  0.00           H  
ATOM   2193  HZ2 LYS A 165     -52.347   5.526 -13.947  1.00  0.00           H  
ATOM   2194  HZ3 LYS A 165     -50.842   5.863 -13.898  1.00  0.00           H  
ATOM   2195  N   LEU A 166     -48.095   5.196 -10.281  1.00 23.86           N  
ATOM   2196  HN  LEU A 166     -48.371   4.748 -11.155  1.00  0.00           H  
ATOM   2197  CA  LEU A 166     -47.042   6.178 -10.289  1.00 24.24           C  
ATOM   2198  HA  LEU A 166     -46.610   6.250  -9.264  1.00  0.00           H  
ATOM   2199  C   LEU A 166     -47.681   7.508 -10.644  1.00 25.67           C  
ATOM   2200  O   LEU A 166     -48.069   7.709 -11.792  1.00 28.29           O  
ATOM   2201  CB  LEU A 166     -45.930   5.784 -11.266  1.00 23.37           C  
ATOM   2202  HB1 LEU A 166     -46.366   5.338 -12.190  1.00  0.00           H  
ATOM   2203  HB2 LEU A 166     -45.453   6.694 -11.699  1.00  0.00           H  
ATOM   2204  CG  LEU A 166     -44.858   4.848 -10.673  1.00 21.76           C  
ATOM   2205  HG  LEU A 166     -44.567   5.250  -9.674  1.00  0.00           H  
ATOM   2206  CD1 LEU A 166     -45.356   3.436 -10.477  1.00 18.29           C  
ATOM   2207 1HD1 LEU A 166     -46.271   3.463  -9.840  1.00  0.00           H  
ATOM   2208 2HD1 LEU A 166     -44.570   2.760 -10.066  1.00  0.00           H  
ATOM   2209 3HD1 LEU A 166     -45.526   2.906 -11.443  1.00  0.00           H  
ATOM   2210  CD2 LEU A 166     -43.634   4.812 -11.526  1.00 17.37           C  
ATOM   2211 1HD2 LEU A 166     -43.266   5.855 -11.671  1.00  0.00           H  
ATOM   2212 2HD2 LEU A 166     -43.804   4.282 -12.492  1.00  0.00           H  
ATOM   2213 3HD2 LEU A 166     -42.848   4.136 -11.115  1.00  0.00           H  
ATOM   2214  N   PRO A 167     -47.810   8.414  -9.652  1.00 27.31           N  
ATOM   2215  CA  PRO A 167     -48.483   9.711  -9.765  1.00 27.45           C  
ATOM   2216  HA  PRO A 167     -49.588   9.569  -9.714  1.00  0.00           H  
ATOM   2217  C   PRO A 167     -48.121  10.520 -11.013  1.00 29.81           C  
ATOM   2218  O   PRO A 167     -47.003  10.418 -11.540  1.00 29.39           O  
ATOM   2219  CB  PRO A 167     -48.001  10.460  -8.527  1.00 26.82           C  
ATOM   2220  HB1 PRO A 167     -48.690  11.269  -8.188  1.00  0.00           H  
ATOM   2221  HB2 PRO A 167     -47.118  11.116  -8.708  1.00  0.00           H  
ATOM   2222  CG  PRO A 167     -47.774   9.418  -7.533  1.00 29.59           C  
ATOM   2223  HG1 PRO A 167     -47.097   9.735  -6.705  1.00  0.00           H  
ATOM   2224  HG2 PRO A 167     -48.669   9.203  -6.903  1.00  0.00           H  
ATOM   2225  CD  PRO A 167     -47.270   8.211  -8.294  1.00 29.16           C  
ATOM   2226  HD1 PRO A 167     -46.165   8.066  -8.252  1.00  0.00           H  
ATOM   2227  HD2 PRO A 167     -47.533   7.230  -7.833  1.00  0.00           H  
ATOM   2228  N   ALA A 168     -49.081  11.328 -11.459  1.00 31.28           N  
ATOM   2229  HN  ALA A 168     -49.950  11.389 -10.929  1.00  0.00           H  
ATOM   2230  CA  ALA A 168     -48.948  12.128 -12.667  1.00 32.04           C  
ATOM   2231  HA  ALA A 168     -48.514  11.481 -13.465  1.00  0.00           H  
ATOM   2232  C   ALA A 168     -48.017  13.311 -12.460  1.00 32.24           C  
ATOM   2233  O   ALA A 168     -47.422  13.811 -13.428  1.00 31.17           O  
ATOM   2234  CB  ALA A 168     -50.313  12.601 -13.134  1.00 32.01           C  
ATOM   2235  HB1 ALA A 168     -50.996  11.733 -13.286  1.00  0.00           H  
ATOM   2236  HB2 ALA A 168     -50.241  13.237 -14.047  1.00  0.00           H  
ATOM   2237  HB3 ALA A 168     -50.750  13.356 -12.440  1.00  0.00           H  
ATOM   2238  N   TYR A 169     -47.886  13.755 -11.209  1.00 31.58           N  
ATOM   2239  HN  TYR A 169     -48.401  13.300 -10.456  1.00  0.00           H  
ATOM   2240  CA  TYR A 169     -47.008  14.892 -10.904  1.00 32.05           C  
ATOM   2241  HA  TYR A 169     -47.238  15.683 -11.655  1.00  0.00           H  
ATOM   2242  C   TYR A 169     -45.521  14.555 -11.064  1.00 32.15           C  
ATOM   2243  O   TYR A 169     -44.671  15.441 -10.980  1.00 33.20           O  
ATOM   2244  CB  TYR A 169     -47.305  15.500  -9.517  1.00 32.04           C  
ATOM   2245  HB1 TYR A 169     -48.307  15.988  -9.525  1.00  0.00           H  
ATOM   2246  HB2 TYR A 169     -46.651  16.387  -9.345  1.00  0.00           H  
ATOM   2247  CG  TYR A 169     -47.205  14.550  -8.336  1.00 28.84           C  
ATOM   2248  CD1 TYR A 169     -45.973  14.048  -7.915  1.00 23.84           C  
ATOM   2249  HD1 TYR A 169     -45.055  14.346  -8.448  1.00  0.00           H  
ATOM   2250  CD2 TYR A 169     -48.346  14.176  -7.625  1.00 30.56           C  
ATOM   2251  HD2 TYR A 169     -49.329  14.571  -7.932  1.00  0.00           H  
ATOM   2252  CE1 TYR A 169     -45.884  13.180  -6.837  1.00 31.13           C  
ATOM   2253  HE1 TYR A 169     -44.904  12.778  -6.530  1.00  0.00           H  
ATOM   2254  CE2 TYR A 169     -48.266  13.311  -6.532  1.00 30.76           C  
ATOM   2255  HE2 TYR A 169     -49.178  13.023  -5.982  1.00  0.00           H  
ATOM   2256  CZ  TYR A 169     -47.033  12.819  -6.146  1.00 29.56           C  
ATOM   2257  OH  TYR A 169     -46.947  11.972  -5.071  1.00 28.24           O  
ATOM   2258  HH  TYR A 169     -46.100  11.634  -4.806  1.00  0.00           H  
ATOM   2259  N   PHE A 170     -45.234  13.275 -11.308  1.00 30.97           N  
ATOM   2260  HN  PHE A 170     -46.008  12.613 -11.366  1.00  0.00           H  
ATOM   2261  CA  PHE A 170     -43.875  12.764 -11.498  1.00 29.83           C  
ATOM   2262  HA  PHE A 170     -43.296  12.975 -10.569  1.00  0.00           H  
ATOM   2263  C   PHE A 170     -43.145  13.432 -12.670  1.00 31.65           C  
ATOM   2264  O   PHE A 170     -41.925  13.658 -12.623  1.00 31.68           O  
ATOM   2265  CB  PHE A 170     -43.922  11.246 -11.688  1.00 26.35           C  
ATOM   2266  HB1 PHE A 170     -44.842  10.950 -12.244  1.00  0.00           H  
ATOM   2267  HB2 PHE A 170     -43.146  10.919 -12.419  1.00  0.00           H  
ATOM   2268  CG  PHE A 170     -43.804  10.463 -10.405  1.00 24.20           C  
ATOM   2269  CD1 PHE A 170     -44.346  10.941  -9.211  1.00 19.53           C  
ATOM   2270  HD1 PHE A 170     -44.872  11.910  -9.202  1.00  0.00           H  
ATOM   2271  CD2 PHE A 170     -43.169   9.233 -10.392  1.00 20.23           C  
ATOM   2272  HD2 PHE A 170     -42.746   8.826 -11.326  1.00  0.00           H  
ATOM   2273  CE1 PHE A 170     -44.233  10.217  -8.040  1.00 17.42           C  
ATOM   2274  HE1 PHE A 170     -44.659  10.615  -7.103  1.00  0.00           H  
ATOM   2275  CE2 PHE A 170     -43.059   8.506  -9.213  1.00 18.70           C  
ATOM   2276  HE2 PHE A 170     -42.545   7.530  -9.216  1.00  0.00           H  
ATOM   2277  CZ  PHE A 170     -43.589   8.998  -8.040  1.00 15.44           C  
ATOM   2278  HZ  PHE A 170     -43.498   8.419  -7.105  1.00  0.00           H  
ATOM   2279  N   SER A 171     -43.905  13.755 -13.715  1.00 33.49           N  
ATOM   2280  HN  SER A 171     -44.890  13.491 -13.702  1.00  0.00           H  
ATOM   2281  CA  SER A 171     -43.388  14.473 -14.881  1.00 35.56           C  
ATOM   2282  HA  SER A 171     -42.675  13.804 -15.417  1.00  0.00           H  
ATOM   2283  C   SER A 171     -42.641  15.767 -14.496  1.00 35.33           C  
ATOM   2284  O   SER A 171     -41.590  16.078 -15.071  1.00 34.55           O  
ATOM   2285  CB  SER A 171     -44.544  14.782 -15.813  1.00 34.67           C  
ATOM   2286  HB1 SER A 171     -44.895  13.886 -16.376  1.00  0.00           H  
ATOM   2287  HB2 SER A 171     -44.237  15.399 -16.690  1.00  0.00           H  
ATOM   2288  OG  SER A 171     -45.571  15.386 -15.053  1.00 37.83           O  
ATOM   2289  HG  SER A 171     -46.295  15.580 -15.637  1.00  0.00           H  
ATOM   2290  N   ASN A 172     -43.189  16.503 -13.530  1.00 35.28           N  
ATOM   2291  HN  ASN A 172     -44.118  16.259 -13.188  1.00  0.00           H  
ATOM   2292  CA  ASN A 172     -42.495  17.652 -12.946  1.00 37.26           C  
ATOM   2293  HA  ASN A 172     -42.218  18.343 -13.777  1.00  0.00           H  
ATOM   2294  C   ASN A 172     -41.211  17.248 -12.226  1.00 35.46           C  
ATOM   2295  O   ASN A 172     -40.188  17.921 -12.347  1.00 35.97           O  
ATOM   2296  CB  ASN A 172     -43.395  18.425 -11.971  1.00 38.96           C  
ATOM   2297  HB1 ASN A 172     -43.632  17.808 -11.073  1.00  0.00           H  
ATOM   2298  HB2 ASN A 172     -42.832  19.253 -11.480  1.00  0.00           H  
ATOM   2299  CG  ASN A 172     -44.664  18.944 -12.623  1.00 49.08           C  
ATOM   2300  OD1 ASN A 172     -45.668  18.234 -12.683  1.00 59.37           O  
ATOM   2301  ND2 ASN A 172     -44.623  20.183 -13.128  1.00 62.06           N  
ATOM   2302 1HD2 ASN A 172     -43.791  20.771 -13.078  1.00  0.00           H  
ATOM   2303 2HD2 ASN A 172     -45.476  20.532 -13.566  1.00  0.00           H  
ATOM   2304  N   LEU A 173     -41.276  16.143 -11.486  1.00 33.68           N  
ATOM   2305  HN  LEU A 173     -42.128  15.583 -11.523  1.00  0.00           H  
ATOM   2306  CA  LEU A 173     -40.186  15.693 -10.623  1.00 32.03           C  
ATOM   2307  HA  LEU A 173     -39.829  16.563 -10.024  1.00  0.00           H  
ATOM   2308  C   LEU A 173     -39.030  15.191 -11.476  1.00 31.40           C  
ATOM   2309  O   LEU A 173     -38.603  14.036 -11.411  1.00 29.63           O  
ATOM   2310  CB  LEU A 173     -40.701  14.628  -9.663  1.00 30.85           C  
ATOM   2311  HB1 LEU A 173     -39.857  13.974  -9.344  1.00  0.00           H  
ATOM   2312  HB2 LEU A 173     -41.329  13.895 -10.221  1.00  0.00           H  
ATOM   2313  CG  LEU A 173     -41.462  15.121  -8.430  1.00 33.10           C  
ATOM   2314  HG  LEU A 173     -40.731  15.183  -7.590  1.00  0.00           H  
ATOM   2315  CD1 LEU A 173     -42.091  16.501  -8.590  1.00 28.88           C  
ATOM   2316 1HD1 LEU A 173     -42.645  16.860  -7.692  1.00  0.00           H  
ATOM   2317 2HD1 LEU A 173     -42.749  16.527  -9.490  1.00  0.00           H  
ATOM   2318 3HD1 LEU A 173     -41.321  17.247  -8.896  1.00  0.00           H  
ATOM   2319  CD2 LEU A 173     -42.513  14.096  -8.043  1.00 39.11           C  
ATOM   2320 1HD2 LEU A 173     -43.067  14.455  -7.145  1.00  0.00           H  
ATOM   2321 2HD2 LEU A 173     -42.077  13.081  -7.892  1.00  0.00           H  
ATOM   2322 3HD2 LEU A 173     -43.195  13.851  -8.890  1.00  0.00           H  
ATOM   2323  N   THR A 174     -38.517  16.117 -12.263  1.00 31.78           N  
ATOM   2324  HN  THR A 174     -38.745  17.093 -12.073  1.00  0.00           H  
ATOM   2325  CA  THR A 174     -37.647  15.822 -13.382  1.00 33.33           C  
ATOM   2326  HA  THR A 174     -38.208  15.131 -14.054  1.00  0.00           H  
ATOM   2327  C   THR A 174     -36.337  15.113 -13.007  1.00 32.11           C  
ATOM   2328  O   THR A 174     -35.691  14.506 -13.862  1.00 30.24           O  
ATOM   2329  CB  THR A 174     -37.381  17.115 -14.189  1.00 33.07           C  
ATOM   2330  HB  THR A 174     -38.345  17.482 -14.613  1.00  0.00           H  
ATOM   2331  OG1 THR A 174     -36.482  16.835 -15.259  1.00 38.23           O  
ATOM   2332  HG1 THR A 174     -36.854  16.157 -15.811  1.00  0.00           H  
ATOM   2333  CG2 THR A 174     -36.782  18.206 -13.300  1.00 35.29           C  
ATOM   2334 1HG2 THR A 174     -37.485  18.425 -12.463  1.00  0.00           H  
ATOM   2335 2HG2 THR A 174     -36.513  19.121 -13.877  1.00  0.00           H  
ATOM   2336 3HG2 THR A 174     -35.761  17.943 -12.937  1.00  0.00           H  
ATOM   2337  N   ASN A 175     -35.960  15.180 -11.732  1.00 32.30           N  
ATOM   2338  HN  ASN A 175     -36.571  15.636 -11.055  1.00  0.00           H  
ATOM   2339  CA  ASN A 175     -34.683  14.612 -11.279  1.00 33.00           C  
ATOM   2340  HA  ASN A 175     -34.118  14.316 -12.194  1.00  0.00           H  
ATOM   2341  C   ASN A 175     -34.783  13.367 -10.398  1.00 30.96           C  
ATOM   2342  O   ASN A 175     -33.782  12.689 -10.144  1.00 29.95           O  
ATOM   2343  CB  ASN A 175     -33.858  15.684 -10.579  1.00 34.03           C  
ATOM   2344  HB1 ASN A 175     -34.382  16.066  -9.672  1.00  0.00           H  
ATOM   2345  HB2 ASN A 175     -32.957  15.244 -10.092  1.00  0.00           H  
ATOM   2346  CG  ASN A 175     -33.478  16.817 -11.509  1.00 39.47           C  
ATOM   2347  OD1 ASN A 175     -33.184  17.922 -11.052  1.00 47.57           O  
ATOM   2348  ND2 ASN A 175     -33.481  16.552 -12.819  1.00 35.59           N  
ATOM   2349 1HD2 ASN A 175     -33.225  17.315 -13.445  1.00  0.00           H  
ATOM   2350 2HD2 ASN A 175     -33.725  15.637 -13.198  1.00  0.00           H  
ATOM   2351  N   LEU A 176     -36.005  13.080  -9.957  1.00 30.57           N  
ATOM   2352  HN  LEU A 176     -36.783  13.662 -10.269  1.00  0.00           H  
ATOM   2353  CA  LEU A 176     -36.285  11.979  -9.053  1.00 27.58           C  
ATOM   2354  HA  LEU A 176     -35.556  12.010  -8.210  1.00  0.00           H  
ATOM   2355  C   LEU A 176     -36.119  10.682  -9.790  1.00 24.81           C  
ATOM   2356  O   LEU A 176     -36.899  10.399 -10.678  1.00 26.94           O  
ATOM   2357  CB  LEU A 176     -37.709  12.104  -8.484  1.00 27.19           C  
ATOM   2358  HB1 LEU A 176     -38.369  12.581  -9.246  1.00  0.00           H  
ATOM   2359  HB2 LEU A 176     -37.718  12.880  -7.683  1.00  0.00           H  
ATOM   2360  CG  LEU A 176     -38.381  10.829  -7.960  1.00 24.62           C  
ATOM   2361  HG  LEU A 176     -38.154  10.005  -8.676  1.00  0.00           H  
ATOM   2362  CD1 LEU A 176     -37.852  10.415  -6.589  1.00 23.10           C  
ATOM   2363 1HD1 LEU A 176     -36.745  10.282  -6.616  1.00  0.00           H  
ATOM   2364 2HD1 LEU A 176     -38.368   9.504  -6.205  1.00  0.00           H  
ATOM   2365 3HD1 LEU A 176     -38.162  11.132  -5.793  1.00  0.00           H  
ATOM   2366  CD2 LEU A 176     -39.875  11.009  -7.923  1.00 20.77           C  
ATOM   2367 1HD2 LEU A 176     -40.261  11.311  -8.924  1.00  0.00           H  
ATOM   2368 2HD2 LEU A 176     -40.185  11.726  -7.127  1.00  0.00           H  
ATOM   2369 3HD2 LEU A 176     -40.391  10.098  -7.539  1.00  0.00           H  
ATOM   2370  N   VAL A 177     -35.112   9.897  -9.414  1.00 23.12           N  
ATOM   2371  HN  VAL A 177     -34.543  10.168  -8.612  1.00  0.00           H  
ATOM   2372  CA  VAL A 177     -34.800   8.650 -10.124  1.00 22.69           C  
ATOM   2373  HA  VAL A 177     -35.552   8.575 -10.944  1.00  0.00           H  
ATOM   2374  C   VAL A 177     -34.922   7.335  -9.328  1.00 24.33           C  
ATOM   2375  O   VAL A 177     -34.896   6.252  -9.909  1.00 24.62           O  
ATOM   2376  CB  VAL A 177     -33.429   8.728 -10.825  1.00 22.18           C  
ATOM   2377  HB  VAL A 177     -33.210   7.731 -11.273  1.00  0.00           H  
ATOM   2378  CG1 VAL A 177     -33.486   9.746 -11.942  1.00 19.43           C  
ATOM   2379 1HG1 VAL A 177     -32.495   9.802 -12.449  1.00  0.00           H  
ATOM   2380 2HG1 VAL A 177     -33.832  10.744 -11.584  1.00  0.00           H  
ATOM   2381 3HG1 VAL A 177     -34.313   9.537 -12.659  1.00  0.00           H  
ATOM   2382  CG2 VAL A 177     -32.319   9.060  -9.838  1.00 17.27           C  
ATOM   2383 1HG2 VAL A 177     -31.328   9.116 -10.345  1.00  0.00           H  
ATOM   2384 2HG2 VAL A 177     -32.302   8.342  -8.986  1.00  0.00           H  
ATOM   2385 3HG2 VAL A 177     -32.542   9.994  -9.271  1.00  0.00           H  
ATOM   2386  N   HIS A 178     -35.054   7.423  -8.011  1.00 24.43           N  
ATOM   2387  HN  HIS A 178     -34.992   8.334  -7.557  1.00  0.00           H  
ATOM   2388  CA  HIS A 178     -35.287   6.230  -7.208  1.00 25.19           C  
ATOM   2389  HA  HIS A 178     -35.389   5.362  -7.901  1.00  0.00           H  
ATOM   2390  C   HIS A 178     -36.564   6.331  -6.390  1.00 26.25           C  
ATOM   2391  O   HIS A 178     -36.808   7.355  -5.745  1.00 29.88           O  
ATOM   2392  CB  HIS A 178     -34.114   5.958  -6.284  1.00 25.06           C  
ATOM   2393  HB1 HIS A 178     -33.958   6.810  -5.582  1.00  0.00           H  
ATOM   2394  HB2 HIS A 178     -33.151   6.002  -6.844  1.00  0.00           H  
ATOM   2395  CG  HIS A 178     -34.234   4.669  -5.536  1.00 30.43           C  
ATOM   2396  ND1 HIS A 178     -34.858   4.575  -4.310  1.00 36.35           N  
ATOM   2397  HD1 HIS A 178     -35.289   5.351  -3.807  1.00  0.00           H  
ATOM   2398  CD2 HIS A 178     -33.818   3.417  -5.844  1.00 30.80           C  
ATOM   2399  HD2 HIS A 178     -33.282   3.111  -6.758  1.00  0.00           H  
ATOM   2400  CE1 HIS A 178     -34.811   3.324  -3.889  1.00 35.56           C  
ATOM   2401  HE1 HIS A 178     -35.221   2.948  -2.937  1.00  0.00           H  
ATOM   2402  NE2 HIS A 178     -34.189   2.600  -4.803  1.00 38.41           N  
ATOM   2403  HE2 HIS A 178     -34.013   1.597  -4.745  1.00  0.00           H  
ATOM   2404  N   VAL A 179     -37.374   5.272  -6.424  1.00 24.50           N  
ATOM   2405  HN  VAL A 179     -37.147   4.493  -7.042  1.00  0.00           H  
ATOM   2406  CA  VAL A 179     -38.578   5.198  -5.600  1.00 22.44           C  
ATOM   2407  HA  VAL A 179     -38.440   5.916  -4.758  1.00  0.00           H  
ATOM   2408  C   VAL A 179     -38.767   3.825  -4.983  1.00 22.27           C  
ATOM   2409  O   VAL A 179     -39.032   2.848  -5.683  1.00 18.45           O  
ATOM   2410  CB  VAL A 179     -39.860   5.623  -6.348  1.00 22.46           C  
ATOM   2411  HB  VAL A 179     -39.977   4.995  -7.262  1.00  0.00           H  
ATOM   2412  CG1 VAL A 179     -41.065   5.434  -5.459  1.00 21.56           C  
ATOM   2413 1HG1 VAL A 179     -41.991   5.741  -5.999  1.00  0.00           H  
ATOM   2414 2HG1 VAL A 179     -40.953   5.967  -4.486  1.00  0.00           H  
ATOM   2415 3HG1 VAL A 179     -41.136   4.392  -5.068  1.00  0.00           H  
ATOM   2416  CG2 VAL A 179     -39.783   7.084  -6.754  1.00 23.77           C  
ATOM   2417 1HG2 VAL A 179     -40.709   7.391  -7.294  1.00  0.00           H  
ATOM   2418 2HG2 VAL A 179     -38.866   7.300  -7.350  1.00  0.00           H  
ATOM   2419 3HG2 VAL A 179     -39.575   7.746  -5.881  1.00  0.00           H  
ATOM   2420  N   ASP A 180     -38.628   3.768  -3.659  1.00 23.57           N  
ATOM   2421  HN  ASP A 180     -38.405   4.625  -3.153  1.00  0.00           H  
ATOM   2422  CA  ASP A 180     -38.782   2.529  -2.903  1.00 24.94           C  
ATOM   2423  HA  ASP A 180     -38.719   1.673  -3.615  1.00  0.00           H  
ATOM   2424  C   ASP A 180     -40.133   2.472  -2.203  1.00 25.36           C  
ATOM   2425  O   ASP A 180     -40.515   3.404  -1.496  1.00 28.09           O  
ATOM   2426  CB  ASP A 180     -37.648   2.393  -1.886  1.00 24.46           C  
ATOM   2427  HB1 ASP A 180     -37.424   3.374  -1.406  1.00  0.00           H  
ATOM   2428  HB2 ASP A 180     -36.674   2.214  -2.398  1.00  0.00           H  
ATOM   2429  CG  ASP A 180     -37.915   1.323  -0.837  1.00 29.01           C  
ATOM   2430  OD1 ASP A 180     -38.509   0.265  -1.168  1.00 30.96           O  
ATOM   2431  OD2 ASP A 180     -37.518   1.551   0.327  1.00 25.93           O  
ATOM   2432  N   LEU A 181     -40.851   1.372  -2.401  1.00 24.11           N  
ATOM   2433  HN  LEU A 181     -40.503   0.654  -3.036  1.00  0.00           H  
ATOM   2434  CA  LEU A 181     -42.128   1.174  -1.726  1.00 22.86           C  
ATOM   2435  HA  LEU A 181     -42.232   1.952  -0.934  1.00  0.00           H  
ATOM   2436  C   LEU A 181     -42.164  -0.194  -1.064  1.00 23.69           C  
ATOM   2437  O   LEU A 181     -43.151  -0.927  -1.156  1.00 20.59           O  
ATOM   2438  CB  LEU A 181     -43.287   1.329  -2.709  1.00 22.59           C  
ATOM   2439  HB1 LEU A 181     -43.336   0.421  -3.354  1.00  0.00           H  
ATOM   2440  HB2 LEU A 181     -44.247   1.249  -2.148  1.00  0.00           H  
ATOM   2441  CG  LEU A 181     -43.338   2.571  -3.601  1.00 18.82           C  
ATOM   2442  HG  LEU A 181     -42.964   3.452  -3.029  1.00  0.00           H  
ATOM   2443  CD1 LEU A 181     -42.467   2.359  -4.818  1.00 24.58           C  
ATOM   2444 1HD1 LEU A 181     -41.412   2.177  -4.507  1.00  0.00           H  
ATOM   2445 2HD1 LEU A 181     -42.549   3.203  -5.542  1.00  0.00           H  
ATOM   2446 3HD1 LEU A 181     -42.856   1.544  -5.473  1.00  0.00           H  
ATOM   2447  CD2 LEU A 181     -44.761   2.817  -4.021  1.00  5.69           C  
ATOM   2448 1HD2 LEU A 181     -45.404   2.973  -3.123  1.00  0.00           H  
ATOM   2449 2HD2 LEU A 181     -45.150   2.002  -4.676  1.00  0.00           H  
ATOM   2450 3HD2 LEU A 181     -44.843   3.661  -4.745  1.00  0.00           H  
ATOM   2451  N   SER A 182     -41.071  -0.538  -0.394  1.00 24.73           N  
ATOM   2452  HN  SER A 182     -40.274   0.098  -0.376  1.00  0.00           H  
ATOM   2453  CA  SER A 182     -40.988  -1.801   0.313  1.00 27.01           C  
ATOM   2454  HA  SER A 182     -41.274  -2.610  -0.399  1.00  0.00           H  
ATOM   2455  C   SER A 182     -41.946  -1.867   1.504  1.00 25.95           C  
ATOM   2456  O   SER A 182     -42.432  -0.850   1.970  1.00 25.65           O  
ATOM   2457  CB  SER A 182     -39.551  -2.057   0.757  1.00 28.32           C  
ATOM   2458  HB1 SER A 182     -39.488  -2.861   1.527  1.00  0.00           H  
ATOM   2459  HB2 SER A 182     -39.145  -1.216   1.366  1.00  0.00           H  
ATOM   2460  OG  SER A 182     -38.738  -2.337  -0.373  1.00 32.15           O  
ATOM   2461  HG  SER A 182     -37.843  -2.496  -0.097  1.00  0.00           H  
ATOM   2462  N   TYR A 183     -42.245  -3.075   1.969  1.00 26.86           N  
ATOM   2463  HN  TYR A 183     -41.917  -3.897   1.463  1.00  0.00           H  
ATOM   2464  CA  TYR A 183     -43.027  -3.256   3.179  1.00 28.54           C  
ATOM   2465  HA  TYR A 183     -43.329  -4.326   3.264  1.00  0.00           H  
ATOM   2466  C   TYR A 183     -44.274  -2.388   3.121  1.00 28.99           C  
ATOM   2467  O   TYR A 183     -44.701  -1.821   4.136  1.00 32.71           O  
ATOM   2468  CB  TYR A 183     -42.182  -2.874   4.394  1.00 29.99           C  
ATOM   2469  HB1 TYR A 183     -42.403  -1.821   4.688  1.00  0.00           H  
ATOM   2470  HB2 TYR A 183     -41.113  -2.781   4.092  1.00  0.00           H  
ATOM   2471  CG  TYR A 183     -42.292  -3.774   5.606  1.00 30.91           C  
ATOM   2472  CD1 TYR A 183     -41.929  -5.118   5.537  1.00 34.07           C  
ATOM   2473  HD1 TYR A 183     -41.584  -5.538   4.577  1.00  0.00           H  
ATOM   2474  CD2 TYR A 183     -42.692  -3.261   6.841  1.00 32.73           C  
ATOM   2475  HD2 TYR A 183     -42.957  -2.193   6.923  1.00  0.00           H  
ATOM   2476  CE1 TYR A 183     -41.995  -5.940   6.661  1.00 33.12           C  
ATOM   2477  HE1 TYR A 183     -41.715  -7.004   6.588  1.00  0.00           H  
ATOM   2478  CE2 TYR A 183     -42.763  -4.070   7.971  1.00 34.20           C  
ATOM   2479  HE2 TYR A 183     -43.093  -3.650   8.936  1.00  0.00           H  
ATOM   2480  CZ  TYR A 183     -42.415  -5.411   7.872  1.00 37.11           C  
ATOM   2481  OH  TYR A 183     -42.477  -6.223   8.987  1.00 38.40           O  
ATOM   2482  HH  TYR A 183     -42.765  -5.861   9.817  1.00  0.00           H  
ATOM   2483  N   ASN A 184     -44.830  -2.252   1.921  1.00 26.27           N  
ATOM   2484  HN  ASN A 184     -44.292  -2.496   1.090  1.00  0.00           H  
ATOM   2485  CA  ASN A 184     -46.190  -1.762   1.771  1.00 25.92           C  
ATOM   2486  HA  ASN A 184     -46.532  -1.403   2.770  1.00  0.00           H  
ATOM   2487  C   ASN A 184     -47.139  -2.882   1.330  1.00 27.67           C  
ATOM   2488  O   ASN A 184     -46.721  -4.030   1.124  1.00 28.29           O  
ATOM   2489  CB  ASN A 184     -46.250  -0.581   0.809  1.00 24.85           C  
ATOM   2490  HB1 ASN A 184     -45.546  -0.724  -0.044  1.00  0.00           H  
ATOM   2491  HB2 ASN A 184     -47.214  -0.570   0.248  1.00  0.00           H  
ATOM   2492  CG  ASN A 184     -46.008   0.743   1.496  1.00 20.99           C  
ATOM   2493  OD1 ASN A 184     -46.896   1.586   1.565  1.00 16.13           O  
ATOM   2494  ND2 ASN A 184     -44.800   0.939   1.999  1.00 21.12           N  
ATOM   2495 1HD2 ASN A 184     -44.061   0.238   1.942  1.00  0.00           H  
ATOM   2496 2HD2 ASN A 184     -44.637   1.833   2.463  1.00  0.00           H  
ATOM   2497  N   TYR A 185     -48.418  -2.541   1.205  1.00 27.54           N  
ATOM   2498  HN  TYR A 185     -48.695  -1.591   1.450  1.00  0.00           H  
ATOM   2499  CA  TYR A 185     -49.437  -3.462   0.735  1.00 27.48           C  
ATOM   2500  HA  TYR A 185     -49.048  -4.506   0.780  1.00  0.00           H  
ATOM   2501  C   TYR A 185     -49.749  -3.094  -0.705  1.00 29.53           C  
ATOM   2502  O   TYR A 185     -50.527  -2.176  -0.953  1.00 32.68           O  
ATOM   2503  CB  TYR A 185     -50.703  -3.344   1.598  1.00 26.13           C  
ATOM   2504  HB1 TYR A 185     -51.260  -2.412   1.346  1.00  0.00           H  
ATOM   2505  HB2 TYR A 185     -51.456  -4.106   1.290  1.00  0.00           H  
ATOM   2506  CG  TYR A 185     -50.451  -3.423   3.097  1.00 27.97           C  
ATOM   2507  CD1 TYR A 185     -50.331  -2.268   3.872  1.00 27.40           C  
ATOM   2508  HD1 TYR A 185     -50.429  -1.281   3.390  1.00  0.00           H  
ATOM   2509  CD2 TYR A 185     -50.319  -4.653   3.736  1.00 30.90           C  
ATOM   2510  HD2 TYR A 185     -50.407  -5.581   3.147  1.00  0.00           H  
ATOM   2511  CE1 TYR A 185     -50.091  -2.338   5.236  1.00 20.72           C  
ATOM   2512  HE1 TYR A 185     -49.995  -1.415   5.832  1.00  0.00           H  
ATOM   2513  CE2 TYR A 185     -50.078  -4.732   5.101  1.00 28.66           C  
ATOM   2514  HE2 TYR A 185     -49.971  -5.715   5.589  1.00  0.00           H  
ATOM   2515  CZ  TYR A 185     -49.973  -3.575   5.844  1.00 24.80           C  
ATOM   2516  OH  TYR A 185     -49.744  -3.666   7.197  1.00 25.21           O  
ATOM   2517  HH  TYR A 185     -49.663  -4.515   7.615  1.00  0.00           H  
ATOM   2518  N   ILE A 186     -49.109  -3.772  -1.651  1.00 29.07           N  
ATOM   2519  HN  ILE A 186     -48.343  -4.391  -1.388  1.00  0.00           H  
ATOM   2520  CA  ILE A 186     -49.476  -3.652  -3.057  1.00 29.98           C  
ATOM   2521  HA  ILE A 186     -50.435  -3.085  -3.106  1.00  0.00           H  
ATOM   2522  C   ILE A 186     -49.731  -5.042  -3.646  1.00 31.44           C  
ATOM   2523  O   ILE A 186     -48.841  -5.901  -3.663  1.00 32.92           O  
ATOM   2524  CB  ILE A 186     -48.431  -2.876  -3.902  1.00 31.10           C  
ATOM   2525  HB  ILE A 186     -47.434  -3.354  -3.760  1.00  0.00           H  
ATOM   2526  CG1 ILE A 186     -48.339  -1.409  -3.457  1.00 35.34           C  
ATOM   2527 1HG1 ILE A 186     -49.358  -0.967  -3.363  1.00  0.00           H  
ATOM   2528 2HG1 ILE A 186     -48.004  -1.345  -2.395  1.00  0.00           H  
ATOM   2529  CG2 ILE A 186     -48.797  -2.940  -5.391  1.00 29.08           C  
ATOM   2530 1HG2 ILE A 186     -48.864  -4.005  -5.714  1.00  0.00           H  
ATOM   2531 2HG2 ILE A 186     -48.091  -2.352  -6.023  1.00  0.00           H  
ATOM   2532 3HG2 ILE A 186     -49.729  -2.372  -5.620  1.00  0.00           H  
ATOM   2533  CD1 ILE A 186     -47.455  -0.530  -4.350  1.00 29.60           C  
ATOM   2534 1HD1 ILE A 186     -47.388   0.535  -4.027  1.00  0.00           H  
ATOM   2535 2HD1 ILE A 186     -47.790  -0.594  -5.412  1.00  0.00           H  
ATOM   2536 3HD1 ILE A 186     -46.436  -0.972  -4.444  1.00  0.00           H  
ATOM   2537  N   GLN A 187     -50.956  -5.254  -4.128  1.00 30.65           N  
ATOM   2538  HN  GLN A 187     -51.615  -4.477  -4.170  1.00  0.00           H  
ATOM   2539  CA  GLN A 187     -51.375  -6.563  -4.595  1.00 28.34           C  
ATOM   2540  HA  GLN A 187     -50.600  -7.306  -4.294  1.00  0.00           H  
ATOM   2541  C   GLN A 187     -51.513  -6.605  -6.113  1.00 25.91           C  
ATOM   2542  O   GLN A 187     -51.596  -7.686  -6.706  1.00 26.32           O  
ATOM   2543  CB  GLN A 187     -52.696  -6.957  -3.939  1.00 29.60           C  
ATOM   2544  HB1 GLN A 187     -52.957  -8.008  -4.203  1.00  0.00           H  
ATOM   2545  HB2 GLN A 187     -53.542  -6.417  -4.425  1.00  0.00           H  
ATOM   2546  CG  GLN A 187     -52.751  -6.766  -2.423  1.00 36.07           C  
ATOM   2547  HG1 GLN A 187     -52.899  -5.693  -2.158  1.00  0.00           H  
ATOM   2548  HG2 GLN A 187     -51.749  -6.927  -1.961  1.00  0.00           H  
ATOM   2549  CD  GLN A 187     -53.808  -7.646  -1.763  1.00 45.75           C  
ATOM   2550  OE1 GLN A 187     -53.636  -8.863  -1.638  1.00 49.82           O  
ATOM   2551  NE2 GLN A 187     -54.906  -7.031  -1.338  1.00 49.10           N  
ATOM   2552 1HE2 GLN A 187     -55.613  -7.619  -0.897  1.00  0.00           H  
ATOM   2553 2HE2 GLN A 187     -55.048  -6.026  -1.441  1.00  0.00           H  
ATOM   2554  N   THR A 188     -51.508  -5.433  -6.738  1.00 23.36           N  
ATOM   2555  HN  THR A 188     -51.267  -4.592  -6.214  1.00  0.00           H  
ATOM   2556  CA  THR A 188     -51.838  -5.317  -8.153  1.00 23.26           C  
ATOM   2557  HA  THR A 188     -51.650  -6.302  -8.640  1.00  0.00           H  
ATOM   2558  C   THR A 188     -51.064  -4.249  -8.915  1.00 22.98           C  
ATOM   2559  O   THR A 188     -51.159  -3.054  -8.624  1.00 23.62           O  
ATOM   2560  CB  THR A 188     -53.318  -4.978  -8.310  1.00 23.64           C  
ATOM   2561  HB  THR A 188     -53.453  -4.340  -9.214  1.00  0.00           H  
ATOM   2562  OG1 THR A 188     -53.742  -4.246  -7.150  1.00 28.05           O  
ATOM   2563  HG1 THR A 188     -54.663  -4.035  -7.248  1.00  0.00           H  
ATOM   2564  CG2 THR A 188     -54.161  -6.249  -8.462  1.00 25.17           C  
ATOM   2565 1HG2 THR A 188     -55.242  -6.001  -8.577  1.00  0.00           H  
ATOM   2566 2HG2 THR A 188     -53.989  -6.959  -7.620  1.00  0.00           H  
ATOM   2567 3HG2 THR A 188     -53.795  -6.887  -9.300  1.00  0.00           H  
ATOM   2568  N   ILE A 189     -50.319  -4.676  -9.921  1.00 24.22           N  
ATOM   2569  HN  ILE A 189     -50.147  -5.675 -10.033  1.00  0.00           H  
ATOM   2570  CA  ILE A 189     -49.739  -3.730 -10.875  1.00 25.36           C  
ATOM   2571  HA  ILE A 189     -49.740  -2.714 -10.416  1.00  0.00           H  
ATOM   2572  C   ILE A 189     -50.649  -3.712 -12.113  1.00 22.65           C  
ATOM   2573  O   ILE A 189     -50.829  -4.749 -12.768  1.00 21.44           O  
ATOM   2574  CB  ILE A 189     -48.273  -4.108 -11.247  1.00 25.94           C  
ATOM   2575  HB  ILE A 189     -48.287  -5.024 -11.883  1.00  0.00           H  
ATOM   2576  CG1 ILE A 189     -47.461  -4.393  -9.990  1.00 27.72           C  
ATOM   2577 1HG1 ILE A 189     -48.128  -4.669  -9.141  1.00  0.00           H  
ATOM   2578 2HG1 ILE A 189     -47.022  -3.454  -9.580  1.00  0.00           H  
ATOM   2579  CG2 ILE A 189     -47.594  -2.985 -12.015  1.00 26.48           C  
ATOM   2580 1HG2 ILE A 189     -48.188  -2.776 -12.935  1.00  0.00           H  
ATOM   2581 2HG2 ILE A 189     -46.524  -3.205 -12.237  1.00  0.00           H  
ATOM   2582 3HG2 ILE A 189     -47.436  -2.074 -11.391  1.00  0.00           H  
ATOM   2583  CD1 ILE A 189     -46.392  -5.441 -10.197  1.00 38.75           C  
ATOM   2584 1HD1 ILE A 189     -45.798  -5.650  -9.277  1.00  0.00           H  
ATOM   2585 2HD1 ILE A 189     -45.725  -5.165 -11.046  1.00  0.00           H  
ATOM   2586 3HD1 ILE A 189     -46.831  -6.380 -10.607  1.00  0.00           H  
ATOM   2587  N   THR A 190     -51.234  -2.550 -12.408  1.00 22.09           N  
ATOM   2588  HN  THR A 190     -51.000  -1.724 -11.857  1.00  0.00           H  
ATOM   2589  CA  THR A 190     -52.211  -2.426 -13.510  1.00 24.76           C  
ATOM   2590  HA  THR A 190     -52.364  -3.442 -13.943  1.00  0.00           H  
ATOM   2591  C   THR A 190     -51.733  -1.507 -14.637  1.00 23.75           C  
ATOM   2592  O   THR A 190     -51.065  -0.499 -14.365  1.00 21.56           O  
ATOM   2593  CB  THR A 190     -53.590  -1.911 -13.015  1.00 24.79           C  
ATOM   2594  HB  THR A 190     -54.304  -1.929 -13.871  1.00  0.00           H  
ATOM   2595  OG1 THR A 190     -53.469  -0.559 -12.550  1.00 25.97           O  
ATOM   2596  HG1 THR A 190     -53.125  -0.007 -13.242  1.00  0.00           H  
ATOM   2597  CG2 THR A 190     -54.139  -2.793 -11.909  1.00 26.57           C  
ATOM   2598 1HG2 THR A 190     -54.233  -3.844 -12.270  1.00  0.00           H  
ATOM   2599 2HG2 THR A 190     -55.101  -2.403 -11.502  1.00  0.00           H  
ATOM   2600 3HG2 THR A 190     -53.529  -2.724 -10.978  1.00  0.00           H  
ATOM   2601  N   VAL A 191     -52.107  -1.828 -15.885  1.00 23.58           N  
ATOM   2602  HN  VAL A 191     -52.731  -2.622 -16.031  1.00  0.00           H  
ATOM   2603  CA  VAL A 191     -51.632  -1.053 -17.056  1.00 26.53           C  
ATOM   2604  HA  VAL A 191     -50.569  -1.342 -17.230  1.00  0.00           H  
ATOM   2605  C   VAL A 191     -51.651   0.444 -16.802  1.00 27.74           C  
ATOM   2606  O   VAL A 191     -50.837   1.183 -17.350  1.00 30.23           O  
ATOM   2607  CB  VAL A 191     -52.402  -1.308 -18.392  1.00 25.46           C  
ATOM   2608  HB  VAL A 191     -51.897  -0.704 -19.181  1.00  0.00           H  
ATOM   2609  CG1 VAL A 191     -52.310  -2.757 -18.816  1.00 26.05           C  
ATOM   2610 1HG1 VAL A 191     -52.859  -2.939 -19.769  1.00  0.00           H  
ATOM   2611 2HG1 VAL A 191     -52.658  -3.442 -18.008  1.00  0.00           H  
ATOM   2612 3HG1 VAL A 191     -51.250  -3.096 -18.885  1.00  0.00           H  
ATOM   2613  CG2 VAL A 191     -53.842  -0.816 -18.306  1.00 29.90           C  
ATOM   2614 1HG2 VAL A 191     -54.391  -0.998 -19.259  1.00  0.00           H  
ATOM   2615 2HG2 VAL A 191     -53.890   0.256 -18.005  1.00  0.00           H  
ATOM   2616 3HG2 VAL A 191     -54.375  -1.263 -17.435  1.00  0.00           H  
ATOM   2617  N   ASN A 192     -52.577   0.888 -15.967  1.00 28.14           N  
ATOM   2618  HN  ASN A 192     -53.243   0.241 -15.545  1.00  0.00           H  
ATOM   2619  CA  ASN A 192     -52.634   2.292 -15.660  1.00 28.35           C  
ATOM   2620  HA  ASN A 192     -52.454   2.834 -16.617  1.00  0.00           H  
ATOM   2621  C   ASN A 192     -51.554   2.764 -14.681  1.00 26.15           C  
ATOM   2622  O   ASN A 192     -51.047   3.883 -14.831  1.00 24.25           O  
ATOM   2623  CB  ASN A 192     -54.023   2.689 -15.192  1.00 29.98           C  
ATOM   2624  HB1 ASN A 192     -54.792   1.962 -15.543  1.00  0.00           H  
ATOM   2625  HB2 ASN A 192     -54.136   2.547 -14.092  1.00  0.00           H  
ATOM   2626  CG  ASN A 192     -54.372   4.096 -15.601  1.00 37.11           C  
ATOM   2627  OD1 ASN A 192     -53.797   5.065 -15.094  1.00 43.47           O  
ATOM   2628  ND2 ASN A 192     -55.306   4.223 -16.544  1.00 41.11           N  
ATOM   2629 1HD2 ASN A 192     -55.542   5.176 -16.821  1.00  0.00           H  
ATOM   2630 2HD2 ASN A 192     -55.781   3.423 -16.963  1.00  0.00           H  
ATOM   2631  N   ASP A 193     -51.192   1.921 -13.706  1.00 24.27           N  
ATOM   2632  HN  ASP A 193     -51.606   0.989 -13.673  1.00  0.00           H  
ATOM   2633  CA  ASP A 193     -50.211   2.308 -12.682  1.00 25.24           C  
ATOM   2634  HA  ASP A 193     -50.669   3.080 -12.021  1.00  0.00           H  
ATOM   2635  C   ASP A 193     -48.972   2.900 -13.342  1.00 25.38           C  
ATOM   2636  O   ASP A 193     -48.449   3.934 -12.917  1.00 22.42           O  
ATOM   2637  CB  ASP A 193     -49.791   1.108 -11.822  1.00 27.51           C  
ATOM   2638  HB1 ASP A 193     -48.807   1.297 -11.333  1.00  0.00           H  
ATOM   2639  HB2 ASP A 193     -49.515   0.239 -12.464  1.00  0.00           H  
ATOM   2640  CG  ASP A 193     -50.839   0.706 -10.790  1.00 23.94           C  
ATOM   2641  OD1 ASP A 193     -51.491   1.599 -10.212  1.00 27.52           O  
ATOM   2642  OD2 ASP A 193     -50.997  -0.517 -10.543  1.00 24.49           O  
ATOM   2643  N   LEU A 194     -48.547   2.237 -14.414  1.00 27.73           N  
ATOM   2644  HN  LEU A 194     -49.115   1.461 -14.755  1.00  0.00           H  
ATOM   2645  CA  LEU A 194     -47.313   2.554 -15.134  1.00 29.62           C  
ATOM   2646  HA  LEU A 194     -46.654   3.131 -14.444  1.00  0.00           H  
ATOM   2647  C   LEU A 194     -47.518   3.396 -16.402  1.00 28.34           C  
ATOM   2648  O   LEU A 194     -46.582   3.618 -17.172  1.00 28.35           O  
ATOM   2649  CB  LEU A 194     -46.591   1.256 -15.495  1.00 31.33           C  
ATOM   2650  HB1 LEU A 194     -45.555   1.481 -15.840  1.00  0.00           H  
ATOM   2651  HB2 LEU A 194     -47.023   0.828 -16.429  1.00  0.00           H  
ATOM   2652  CG  LEU A 194     -46.556   0.189 -14.401  1.00 31.82           C  
ATOM   2653  HG  LEU A 194     -46.539   0.690 -13.405  1.00  0.00           H  
ATOM   2654  CD1 LEU A 194     -47.783  -0.710 -14.484  1.00 37.06           C  
ATOM   2655 1HD1 LEU A 194     -48.710  -0.101 -14.367  1.00  0.00           H  
ATOM   2656 2HD1 LEU A 194     -47.738  -1.548 -13.750  1.00  0.00           H  
ATOM   2657 3HD1 LEU A 194     -47.795  -1.315 -15.420  1.00  0.00           H  
ATOM   2658  CD2 LEU A 194     -45.316  -0.625 -14.557  1.00 29.98           C  
ATOM   2659 1HD2 LEU A 194     -44.418   0.033 -14.496  1.00  0.00           H  
ATOM   2660 2HD2 LEU A 194     -45.328  -1.230 -15.493  1.00  0.00           H  
ATOM   2661 3HD2 LEU A 194     -45.271  -1.463 -13.823  1.00  0.00           H  
ATOM   2662  N   GLN A 195     -48.733   3.887 -16.598  1.00 29.17           N  
ATOM   2663  HN  GLN A 195     -49.449   3.733 -15.888  1.00  0.00           H  
ATOM   2664  CA  GLN A 195     -49.079   4.644 -17.803  1.00 31.21           C  
ATOM   2665  HA  GLN A 195     -48.717   4.075 -18.691  1.00  0.00           H  
ATOM   2666  C   GLN A 195     -48.410   6.025 -17.809  1.00 29.73           C  
ATOM   2667  O   GLN A 195     -48.846   6.936 -18.521  1.00 29.31           O  
ATOM   2668  CB  GLN A 195     -50.604   4.769 -17.899  1.00 32.68           C  
ATOM   2669  HB1 GLN A 195     -50.984   5.376 -17.045  1.00  0.00           H  
ATOM   2670  HB2 GLN A 195     -51.075   3.784 -17.675  1.00  0.00           H  
ATOM   2671  CG  GLN A 195     -51.160   5.314 -19.196  1.00 37.42           C  
ATOM   2672  HG1 GLN A 195     -50.431   5.991 -19.700  1.00  0.00           H  
ATOM   2673  HG2 GLN A 195     -51.227   4.520 -19.976  1.00  0.00           H  
ATOM   2674  CD  GLN A 195     -52.505   6.002 -18.983  1.00 46.58           C  
ATOM   2675  OE1 GLN A 195     -52.631   6.901 -18.141  1.00 50.84           O  
ATOM   2676  NE2 GLN A 195     -53.520   5.582 -19.747  1.00 44.98           N  
ATOM   2677 1HE2 GLN A 195     -53.416   4.841 -20.441  1.00  0.00           H  
ATOM   2678 2HE2 GLN A 195     -54.419   6.042 -19.605  1.00  0.00           H  
ATOM   2679  N   PHE A 196     -47.366   6.178 -16.996  1.00 27.87           N  
ATOM   2680  HN  PHE A 196     -47.073   5.391 -16.417  1.00  0.00           H  
ATOM   2681  CA  PHE A 196     -46.630   7.428 -16.906  1.00 25.10           C  
ATOM   2682  HA  PHE A 196     -47.154   8.206 -17.509  1.00  0.00           H  
ATOM   2683  C   PHE A 196     -45.244   7.218 -17.463  1.00 25.13           C  
ATOM   2684  O   PHE A 196     -44.638   8.159 -17.998  1.00 25.97           O  
ATOM   2685  CB  PHE A 196     -46.508   7.911 -15.457  1.00 25.43           C  
ATOM   2686  HB1 PHE A 196     -46.442   7.048 -14.754  1.00  0.00           H  
ATOM   2687  HB2 PHE A 196     -47.466   8.360 -15.105  1.00  0.00           H  
ATOM   2688  CG  PHE A 196     -45.361   8.862 -15.249  1.00 20.12           C  
ATOM   2689  CD1 PHE A 196     -45.500  10.208 -15.549  1.00 18.11           C  
ATOM   2690  HD1 PHE A 196     -46.466  10.586 -15.923  1.00  0.00           H  
ATOM   2691  CD2 PHE A 196     -44.131   8.403 -14.802  1.00 19.26           C  
ATOM   2692  HD2 PHE A 196     -44.002   7.332 -14.572  1.00  0.00           H  
ATOM   2693  CE1 PHE A 196     -44.435  11.088 -15.384  1.00 25.67           C  
ATOM   2694  HE1 PHE A 196     -44.564  12.160 -15.611  1.00  0.00           H  
ATOM   2695  CE2 PHE A 196     -43.059   9.270 -14.639  1.00 23.96           C  
ATOM   2696  HE2 PHE A 196     -42.090   8.888 -14.276  1.00  0.00           H  
ATOM   2697  CZ  PHE A 196     -43.207  10.614 -14.932  1.00 26.31           C  
ATOM   2698  HZ  PHE A 196     -42.357  11.306 -14.808  1.00  0.00           H  
ATOM   2699  N   LEU A 197     -44.736   5.993 -17.291  1.00 22.60           N  
ATOM   2700  HN  LEU A 197     -45.281   5.311 -16.763  1.00  0.00           H  
ATOM   2701  CA  LEU A 197     -43.441   5.584 -17.821  1.00 21.90           C  
ATOM   2702  HA  LEU A 197     -42.684   6.376 -17.610  1.00  0.00           H  
ATOM   2703  C   LEU A 197     -43.592   5.409 -19.333  1.00 26.08           C  
ATOM   2704  O   LEU A 197     -42.605   5.433 -20.082  1.00 24.73           O  
ATOM   2705  CB  LEU A 197     -42.994   4.265 -17.184  1.00 19.86           C  
ATOM   2706  HB1 LEU A 197     -43.828   3.538 -17.326  1.00  0.00           H  
ATOM   2707  HB2 LEU A 197     -42.190   3.848 -17.834  1.00  0.00           H  
ATOM   2708  CG  LEU A 197     -42.513   4.114 -15.725  1.00 16.22           C  
ATOM   2709  HG  LEU A 197     -42.538   3.023 -15.497  1.00  0.00           H  
ATOM   2710  CD1 LEU A 197     -41.070   4.557 -15.543  1.00 10.23           C  
ATOM   2711 1HD1 LEU A 197     -40.402   4.066 -16.288  1.00  0.00           H  
ATOM   2712 2HD1 LEU A 197     -40.717   4.386 -14.499  1.00  0.00           H  
ATOM   2713 3HD1 LEU A 197     -40.974   5.667 -15.575  1.00  0.00           H  
ATOM   2714  CD2 LEU A 197     -43.432   4.790 -14.700  1.00 12.60           C  
ATOM   2715 1HD2 LEU A 197     -44.490   4.465 -14.833  1.00  0.00           H  
ATOM   2716 2HD2 LEU A 197     -43.336   5.900 -14.732  1.00  0.00           H  
ATOM   2717 3HD2 LEU A 197     -43.079   4.619 -13.656  1.00  0.00           H  
ATOM   2718  N   ARG A 198     -44.851   5.248 -19.758  1.00 29.26           N  
ATOM   2719  HN  ARG A 198     -45.592   5.220 -19.057  1.00  0.00           H  
ATOM   2720  CA  ARG A 198     -45.231   5.110 -21.161  1.00 33.26           C  
ATOM   2721  HA  ARG A 198     -44.630   4.291 -21.620  1.00  0.00           H  
ATOM   2722  C   ARG A 198     -44.985   6.389 -21.929  1.00 36.56           C  
ATOM   2723  O   ARG A 198     -44.141   6.424 -22.828  1.00 38.10           O  
ATOM   2724  CB  ARG A 198     -46.706   4.758 -21.265  1.00 33.64           C  
ATOM   2725  HB1 ARG A 198     -47.333   5.554 -20.800  1.00  0.00           H  
ATOM   2726  HB2 ARG A 198     -47.055   4.837 -22.321  1.00  0.00           H  
ATOM   2727  CG  ARG A 198     -47.049   3.419 -20.697  1.00 34.92           C  
ATOM   2728  HG1 ARG A 198     -46.251   3.054 -20.008  1.00  0.00           H  
ATOM   2729  HG2 ARG A 198     -47.890   3.491 -19.968  1.00  0.00           H  
ATOM   2730  CD  ARG A 198     -47.346   2.404 -21.783  1.00 31.80           C  
ATOM   2731  HD1 ARG A 198     -48.157   2.751 -22.465  1.00  0.00           H  
ATOM   2732  HD2 ARG A 198     -46.519   2.339 -22.528  1.00  0.00           H  
ATOM   2733  NE  ARG A 198     -47.650   1.103 -21.194  1.00 29.16           N  
ATOM   2734  HE  ARG A 198     -47.056   0.314 -21.450  1.00  0.00           H  
ATOM   2735  CZ  ARG A 198     -48.650   0.877 -20.346  1.00 23.07           C  
ATOM   2736  NH1 ARG A 198     -49.461   1.862 -19.969  1.00 15.82           N  
ATOM   2737 1HH1 ARG A 198     -50.228   1.689 -19.319  1.00  0.00           H  
ATOM   2738 2HH1 ARG A 198     -49.318   2.803 -20.337  1.00  0.00           H  
ATOM   2739  NH2 ARG A 198     -48.835  -0.340 -19.870  1.00 27.88           N  
ATOM   2740 1HH2 ARG A 198     -49.602  -0.513 -19.220  1.00  0.00           H  
ATOM   2741 2HH2 ARG A 198     -48.213  -1.095 -20.159  1.00  0.00           H  
ATOM   2742  N   GLU A 199     -45.724   7.439 -21.578  1.00 39.15           N  
ATOM   2743  HN  GLU A 199     -46.388   7.353 -20.808  1.00  0.00           H  
ATOM   2744  CA  GLU A 199     -45.597   8.710 -22.279  1.00 41.83           C  
ATOM   2745  HA  GLU A 199     -45.714   8.513 -23.370  1.00  0.00           H  
ATOM   2746  C   GLU A 199     -44.224   9.323 -22.059  1.00 41.52           C  
ATOM   2747  O   GLU A 199     -43.838  10.276 -22.746  1.00 42.21           O  
ATOM   2748  CB  GLU A 199     -46.685   9.695 -21.861  1.00 43.08           C  
ATOM   2749  HB1 GLU A 199     -46.424  10.729 -22.188  1.00  0.00           H  
ATOM   2750  HB2 GLU A 199     -46.679   9.840 -20.756  1.00  0.00           H  
ATOM   2751  CG  GLU A 199     -48.070   9.319 -22.340  1.00 50.18           C  
ATOM   2752  HG1 GLU A 199     -48.026   8.681 -23.254  1.00  0.00           H  
ATOM   2753  HG2 GLU A 199     -48.606  10.198 -22.768  1.00  0.00           H  
ATOM   2754  CD  GLU A 199     -48.876   8.661 -21.246  1.00 59.41           C  
ATOM   2755  OE1 GLU A 199     -48.973   9.264 -20.151  1.00 62.28           O  
ATOM   2756  OE2 GLU A 199     -49.410   7.550 -21.476  1.00 62.03           O  
ATOM   2757  N   ASN A 200     -43.487   8.762 -21.102  1.00 40.27           N  
ATOM   2758  HN  ASN A 200     -43.872   7.976 -20.578  1.00  0.00           H  
ATOM   2759  CA  ASN A 200     -42.149   9.236 -20.782  1.00 38.08           C  
ATOM   2760  HA  ASN A 200     -41.879  10.026 -21.521  1.00  0.00           H  
ATOM   2761  C   ASN A 200     -41.104   8.112 -20.889  1.00 38.30           C  
ATOM   2762  O   ASN A 200     -40.622   7.610 -19.872  1.00 38.57           O  
ATOM   2763  CB  ASN A 200     -42.132   9.872 -19.386  1.00 38.60           C  
ATOM   2764  HB1 ASN A 200     -42.330   9.108 -18.598  1.00  0.00           H  
ATOM   2765  HB2 ASN A 200     -41.097  10.168 -19.096  1.00  0.00           H  
ATOM   2766  CG  ASN A 200     -43.085  11.041 -19.258  1.00 33.60           C  
ATOM   2767  OD1 ASN A 200     -42.689  12.187 -19.416  1.00 28.35           O  
ATOM   2768  ND2 ASN A 200     -44.346  10.756 -18.972  1.00 31.73           N  
ATOM   2769 1HD2 ASN A 200     -44.676   9.800 -18.840  1.00  0.00           H  
ATOM   2770 2HD2 ASN A 200     -44.988  11.544 -18.886  1.00  0.00           H  
ATOM   2771  N   PRO A 201     -40.761   7.695 -22.127  1.00 39.03           N  
ATOM   2772  CA  PRO A 201     -39.676   6.717 -22.272  1.00 38.46           C  
ATOM   2773  HA  PRO A 201     -39.893   5.806 -21.667  1.00  0.00           H  
ATOM   2774  C   PRO A 201     -38.315   7.297 -21.886  1.00 38.56           C  
ATOM   2775  O   PRO A 201     -37.446   6.561 -21.419  1.00 39.38           O  
ATOM   2776  CB  PRO A 201     -39.705   6.383 -23.764  1.00 37.68           C  
ATOM   2777  HB1 PRO A 201     -38.711   6.108 -24.187  1.00  0.00           H  
ATOM   2778  HB2 PRO A 201     -40.214   5.420 -24.004  1.00  0.00           H  
ATOM   2779  CG  PRO A 201     -40.327   7.573 -24.403  1.00 38.88           C  
ATOM   2780  HG1 PRO A 201     -39.591   8.353 -24.709  1.00  0.00           H  
ATOM   2781  HG2 PRO A 201     -40.737   7.372 -25.420  1.00  0.00           H  
ATOM   2782  CD  PRO A 201     -41.346   8.060 -23.433  1.00 37.86           C  
ATOM   2783  HD1 PRO A 201     -41.612   9.138 -23.539  1.00  0.00           H  
ATOM   2784  HD2 PRO A 201     -42.377   7.672 -23.606  1.00  0.00           H  
ATOM   2785  N   GLN A 202     -38.157   8.606 -22.072  1.00 38.30           N  
ATOM   2786  HN  GLN A 202     -38.937   9.133 -22.465  1.00  0.00           H  
ATOM   2787  CA  GLN A 202     -36.930   9.333 -21.746  1.00 38.56           C  
ATOM   2788  HA  GLN A 202     -36.081   8.810 -22.244  1.00  0.00           H  
ATOM   2789  C   GLN A 202     -36.619   9.409 -20.245  1.00 39.66           C  
ATOM   2790  O   GLN A 202     -35.603   9.997 -19.861  1.00 40.95           O  
ATOM   2791  CB  GLN A 202     -37.004  10.757 -22.317  1.00 38.16           C  
ATOM   2792  HB1 GLN A 202     -37.364  10.727 -23.372  1.00  0.00           H  
ATOM   2793  HB2 GLN A 202     -35.976  11.160 -22.470  1.00  0.00           H  
ATOM   2794  CG  GLN A 202     -37.846  11.756 -21.501  1.00 41.77           C  
ATOM   2795  HG1 GLN A 202     -37.539  12.804 -21.727  1.00  0.00           H  
ATOM   2796  HG2 GLN A 202     -37.573  11.709 -20.421  1.00  0.00           H  
ATOM   2797  CD  GLN A 202     -39.357  11.587 -21.682  1.00 50.06           C  
ATOM   2798  OE1 GLN A 202     -39.877  10.473 -21.712  1.00 49.18           O  
ATOM   2799  NE2 GLN A 202     -40.066  12.706 -21.791  1.00 53.85           N  
ATOM   2800 1HE2 GLN A 202     -41.073  12.593 -21.912  1.00  0.00           H  
ATOM   2801 2HE2 GLN A 202     -39.635  13.630 -21.766  1.00  0.00           H  
ATOM   2802  N   VAL A 203     -37.485   8.831 -19.407  1.00 38.88           N  
ATOM   2803  HN  VAL A 203     -38.271   8.304 -19.788  1.00  0.00           H  
ATOM   2804  CA  VAL A 203     -37.331   8.938 -17.951  1.00 38.84           C  
ATOM   2805  HA  VAL A 203     -36.587   9.752 -17.788  1.00  0.00           H  
ATOM   2806  C   VAL A 203     -36.738   7.697 -17.272  1.00 37.38           C  
ATOM   2807  O   VAL A 203     -37.338   6.616 -17.256  1.00 37.52           O  
ATOM   2808  CB  VAL A 203     -38.628   9.417 -17.262  1.00 39.27           C  
ATOM   2809  HB  VAL A 203     -39.441   8.682 -17.468  1.00  0.00           H  
ATOM   2810  CG1 VAL A 203     -38.429   9.528 -15.750  1.00 42.60           C  
ATOM   2811 1HG1 VAL A 203     -38.133   8.535 -15.339  1.00  0.00           H  
ATOM   2812 2HG1 VAL A 203     -39.327   9.945 -15.237  1.00  0.00           H  
ATOM   2813 3HG1 VAL A 203     -37.703  10.330 -15.479  1.00  0.00           H  
ATOM   2814  CG2 VAL A 203     -39.033  10.774 -17.823  1.00 39.61           C  
ATOM   2815 1HG2 VAL A 203     -39.178  10.693 -18.926  1.00  0.00           H  
ATOM   2816 2HG2 VAL A 203     -38.307  11.576 -17.552  1.00  0.00           H  
ATOM   2817 3HG2 VAL A 203     -39.931  11.191 -17.310  1.00  0.00           H  
ATOM   2818  N   ASN A 204     -35.547   7.889 -16.713  1.00 33.71           N  
ATOM   2819  HN  ASN A 204     -35.163   8.834 -16.718  1.00  0.00           H  
ATOM   2820  CA  ASN A 204     -34.758   6.837 -16.095  1.00 32.01           C  
ATOM   2821  HA  ASN A 204     -34.955   5.883 -16.638  1.00  0.00           H  
ATOM   2822  C   ASN A 204     -35.136   6.645 -14.624  1.00 31.74           C  
ATOM   2823  O   ASN A 204     -34.718   7.414 -13.757  1.00 33.13           O  
ATOM   2824  CB  ASN A 204     -33.276   7.190 -16.257  1.00 32.00           C  
ATOM   2825  HB1 ASN A 204     -32.965   7.114 -17.325  1.00  0.00           H  
ATOM   2826  HB2 ASN A 204     -33.108   8.280 -16.094  1.00  0.00           H  
ATOM   2827  CG  ASN A 204     -32.370   6.372 -15.377  1.00 36.15           C  
ATOM   2828  OD1 ASN A 204     -32.522   5.157 -15.267  1.00 43.69           O  
ATOM   2829  ND2 ASN A 204     -31.405   7.042 -14.751  1.00 38.76           N  
ATOM   2830 1HD2 ASN A 204     -30.791   6.488 -14.155  1.00  0.00           H  
ATOM   2831 2HD2 ASN A 204     -31.279   8.050 -14.842  1.00  0.00           H  
ATOM   2832  N   LEU A 205     -35.927   5.611 -14.347  1.00 28.91           N  
ATOM   2833  HN  LEU A 205     -36.152   4.945 -15.086  1.00  0.00           H  
ATOM   2834  CA  LEU A 205     -36.476   5.409 -13.021  1.00 25.04           C  
ATOM   2835  HA  LEU A 205     -36.002   6.152 -12.338  1.00  0.00           H  
ATOM   2836  C   LEU A 205     -36.190   4.019 -12.470  1.00 24.52           C  
ATOM   2837  O   LEU A 205     -36.486   3.000 -13.105  1.00 26.05           O  
ATOM   2838  CB  LEU A 205     -37.976   5.684 -13.042  1.00 24.07           C  
ATOM   2839  HB1 LEU A 205     -38.145   6.696 -13.479  1.00  0.00           H  
ATOM   2840  HB2 LEU A 205     -38.446   5.029 -13.813  1.00  0.00           H  
ATOM   2841  CG  LEU A 205     -38.784   5.571 -11.750  1.00 25.37           C  
ATOM   2842  HG  LEU A 205     -38.752   4.507 -11.418  1.00  0.00           H  
ATOM   2843  CD1 LEU A 205     -38.224   6.441 -10.607  1.00 26.50           C  
ATOM   2844 1HD1 LEU A 205     -38.814   6.359  -9.664  1.00  0.00           H  
ATOM   2845 2HD1 LEU A 205     -38.133   7.505 -10.926  1.00  0.00           H  
ATOM   2846 3HD1 LEU A 205     -37.148   6.212 -10.424  1.00  0.00           H  
ATOM   2847  CD2 LEU A 205     -40.225   5.929 -12.024  1.00 26.06           C  
ATOM   2848 1HD2 LEU A 205     -40.815   5.847 -11.081  1.00  0.00           H  
ATOM   2849 2HD2 LEU A 205     -40.661   5.318 -12.849  1.00  0.00           H  
ATOM   2850 3HD2 LEU A 205     -40.327   6.933 -12.498  1.00  0.00           H  
ATOM   2851  N   SER A 206     -35.597   3.997 -11.278  1.00 23.74           N  
ATOM   2852  HN  SER A 206     -35.261   4.877 -10.887  1.00  0.00           H  
ATOM   2853  CA  SER A 206     -35.404   2.775 -10.504  1.00 20.77           C  
ATOM   2854  HA  SER A 206     -35.395   1.898 -11.192  1.00  0.00           H  
ATOM   2855  C   SER A 206     -36.552   2.640  -9.536  1.00 17.79           C  
ATOM   2856  O   SER A 206     -37.099   3.629  -9.068  1.00 17.29           O  
ATOM   2857  CB  SER A 206     -34.097   2.825  -9.732  1.00 20.26           C  
ATOM   2858  HB1 SER A 206     -34.034   2.013  -8.970  1.00  0.00           H  
ATOM   2859  HB2 SER A 206     -34.055   3.701  -9.044  1.00  0.00           H  
ATOM   2860  OG  SER A 206     -33.002   2.800 -10.617  1.00 27.56           O  
ATOM   2861  HG  SER A 206     -32.184   2.831 -10.134  1.00  0.00           H  
ATOM   2862  N   LEU A 207     -36.914   1.407  -9.239  1.00 17.08           N  
ATOM   2863  HN  LEU A 207     -36.340   0.625  -9.554  1.00  0.00           H  
ATOM   2864  CA  LEU A 207     -38.106   1.148  -8.478  1.00 17.15           C  
ATOM   2865  HA  LEU A 207     -38.275   1.992  -7.770  1.00  0.00           H  
ATOM   2866  C   LEU A 207     -37.948  -0.140  -7.685  1.00 18.83           C  
ATOM   2867  O   LEU A 207     -37.459  -1.148  -8.210  1.00 20.84           O  
ATOM   2868  CB  LEU A 207     -39.291   1.053  -9.429  1.00 17.21           C  
ATOM   2869  HB1 LEU A 207     -39.381  -0.001  -9.781  1.00  0.00           H  
ATOM   2870  HB2 LEU A 207     -39.030   1.580 -10.376  1.00  0.00           H  
ATOM   2871  CG  LEU A 207     -40.663   1.531  -8.968  1.00 17.71           C  
ATOM   2872  HG  LEU A 207     -40.864   1.113  -7.954  1.00  0.00           H  
ATOM   2873  CD1 LEU A 207     -40.708   3.055  -8.887  1.00 11.43           C  
ATOM   2874 1HD1 LEU A 207     -39.941   3.449  -8.180  1.00  0.00           H  
ATOM   2875 2HD1 LEU A 207     -41.729   3.420  -8.627  1.00  0.00           H  
ATOM   2876 3HD1 LEU A 207     -40.610   3.520  -9.896  1.00  0.00           H  
ATOM   2877  CD2 LEU A 207     -41.709   0.993  -9.933  1.00 11.78           C  
ATOM   2878 1HD2 LEU A 207     -41.676  -0.120  -9.992  1.00  0.00           H  
ATOM   2879 2HD2 LEU A 207     -41.611   1.458 -10.942  1.00  0.00           H  
ATOM   2880 3HD2 LEU A 207     -42.730   1.358  -9.673  1.00  0.00           H  
ATOM   2881  N   ASP A 208     -38.338  -0.092  -6.413  1.00 18.00           N  
ATOM   2882  HN  ASP A 208     -38.675   0.791  -6.029  1.00  0.00           H  
ATOM   2883  CA  ASP A 208     -38.296  -1.268  -5.557  1.00 19.09           C  
ATOM   2884  HA  ASP A 208     -38.071  -2.156  -6.193  1.00  0.00           H  
ATOM   2885  C   ASP A 208     -39.602  -1.525  -4.824  1.00 21.39           C  
ATOM   2886  O   ASP A 208     -40.035  -0.702  -4.001  1.00 23.15           O  
ATOM   2887  CB  ASP A 208     -37.194  -1.128  -4.531  1.00 18.02           C  
ATOM   2888  HB1 ASP A 208     -37.140  -0.086  -4.137  1.00  0.00           H  
ATOM   2889  HB2 ASP A 208     -36.188  -1.190  -5.009  1.00  0.00           H  
ATOM   2890  CG  ASP A 208     -37.327  -2.127  -3.411  1.00 22.67           C  
ATOM   2891  OD1 ASP A 208     -37.956  -3.191  -3.613  1.00 27.89           O  
ATOM   2892  OD2 ASP A 208     -36.804  -1.845  -2.321  1.00 33.19           O  
ATOM   2893  N   MET A 209     -40.223  -2.670  -5.104  1.00 21.78           N  
ATOM   2894  HN  MET A 209     -39.860  -3.279  -5.837  1.00  0.00           H  
ATOM   2895  CA  MET A 209     -41.427  -3.058  -4.362  1.00 24.12           C  
ATOM   2896  HA  MET A 209     -41.557  -2.324  -3.533  1.00  0.00           H  
ATOM   2897  C   MET A 209     -41.283  -4.419  -3.737  1.00 24.94           C  
ATOM   2898  O   MET A 209     -42.108  -5.301  -3.939  1.00 25.68           O  
ATOM   2899  CB  MET A 209     -42.686  -3.005  -5.214  1.00 23.80           C  
ATOM   2900  HB1 MET A 209     -43.557  -2.666  -4.606  1.00  0.00           H  
ATOM   2901  HB2 MET A 209     -43.027  -4.034  -5.474  1.00  0.00           H  
ATOM   2902  CG  MET A 209     -42.549  -2.166  -6.453  1.00 27.24           C  
ATOM   2903  HG1 MET A 209     -41.776  -1.367  -6.368  1.00  0.00           H  
ATOM   2904  HG2 MET A 209     -43.418  -1.492  -6.634  1.00  0.00           H  
ATOM   2905  SD  MET A 209     -42.247  -3.312  -7.782  1.00 31.70           S  
ATOM   2906  CE  MET A 209     -43.920  -3.436  -8.401  1.00 35.07           C  
ATOM   2907  HE1 MET A 209     -43.731  -4.154  -9.233  1.00  0.00           H  
ATOM   2908  HE2 MET A 209     -44.422  -2.479  -8.673  1.00  0.00           H  
ATOM   2909  HE3 MET A 209     -44.704  -3.725  -7.663  1.00  0.00           H  
ATOM   2910  N   SER A 210     -40.216  -4.573  -2.967  1.00 26.05           N  
ATOM   2911  HN  SER A 210     -39.513  -3.834  -2.938  1.00  0.00           H  
ATOM   2912  CA  SER A 210     -40.022  -5.760  -2.168  1.00 28.36           C  
ATOM   2913  HA  SER A 210     -40.270  -6.650  -2.792  1.00  0.00           H  
ATOM   2914  C   SER A 210     -40.959  -5.740  -0.956  1.00 29.16           C  
ATOM   2915  O   SER A 210     -41.360  -4.676  -0.489  1.00 29.78           O  
ATOM   2916  CB  SER A 210     -38.566  -5.860  -1.744  1.00 29.77           C  
ATOM   2917  HB1 SER A 210     -38.369  -6.770  -1.130  1.00  0.00           H  
ATOM   2918  HB2 SER A 210     -38.297  -5.091  -0.983  1.00  0.00           H  
ATOM   2919  OG  SER A 210     -37.732  -5.796  -2.883  1.00 26.28           O  
ATOM   2920  HG  SER A 210     -36.822  -5.859  -2.618  1.00  0.00           H  
ATOM   2921  N   LEU A 211     -41.318  -6.931  -0.482  1.00 28.53           N  
ATOM   2922  HN  LEU A 211     -40.946  -7.762  -0.941  1.00  0.00           H  
ATOM   2923  CA  LEU A 211     -42.219  -7.118   0.664  1.00 26.72           C  
ATOM   2924  HA  LEU A 211     -42.249  -8.219   0.836  1.00  0.00           H  
ATOM   2925  C   LEU A 211     -43.683  -6.708   0.418  1.00 28.17           C  
ATOM   2926  O   LEU A 211     -44.477  -6.583   1.356  1.00 27.83           O  
ATOM   2927  CB  LEU A 211     -41.634  -6.519   1.965  1.00 25.80           C  
ATOM   2928  HB1 LEU A 211     -42.443  -6.441   2.728  1.00  0.00           H  
ATOM   2929  HB2 LEU A 211     -41.396  -5.443   1.797  1.00  0.00           H  
ATOM   2930  CG  LEU A 211     -40.411  -7.215   2.595  1.00 19.91           C  
ATOM   2931  HG  LEU A 211     -40.365  -6.930   3.672  1.00  0.00           H  
ATOM   2932  CD1 LEU A 211     -40.542  -8.713   2.511  1.00 14.91           C  
ATOM   2933 1HD1 LEU A 211     -39.658  -9.216   2.967  1.00  0.00           H  
ATOM   2934 2HD1 LEU A 211     -40.715  -9.053   1.463  1.00  0.00           H  
ATOM   2935 3HD1 LEU A 211     -41.497  -9.069   2.964  1.00  0.00           H  
ATOM   2936  CD2 LEU A 211     -39.113  -6.807   1.944  1.00 17.49           C  
ATOM   2937 1HD2 LEU A 211     -38.229  -7.310   2.400  1.00  0.00           H  
ATOM   2938 2HD2 LEU A 211     -38.992  -5.699   1.952  1.00  0.00           H  
ATOM   2939 3HD2 LEU A 211     -39.147  -6.976   0.842  1.00  0.00           H  
ATOM   2940  N   ASN A 212     -44.050  -6.546  -0.848  1.00 29.14           N  
ATOM   2941  HN  ASN A 212     -43.346  -6.564  -1.586  1.00  0.00           H  
ATOM   2942  CA  ASN A 212     -45.453  -6.342  -1.191  1.00 30.69           C  
ATOM   2943  HA  ASN A 212     -45.965  -5.952  -0.281  1.00  0.00           H  
ATOM   2944  C   ASN A 212     -46.156  -7.658  -1.587  1.00 31.43           C  
ATOM   2945  O   ASN A 212     -45.582  -8.470  -2.322  1.00 31.40           O  
ATOM   2946  CB  ASN A 212     -45.571  -5.280  -2.268  1.00 30.50           C  
ATOM   2947  HB1 ASN A 212     -46.580  -5.297  -2.742  1.00  0.00           H  
ATOM   2948  HB2 ASN A 212     -44.952  -5.539  -3.158  1.00  0.00           H  
ATOM   2949  CG  ASN A 212     -45.233  -3.896  -1.751  1.00 33.65           C  
ATOM   2950  OD1 ASN A 212     -46.108  -3.168  -1.293  1.00 29.90           O  
ATOM   2951  ND2 ASN A 212     -43.957  -3.520  -1.835  1.00 39.43           N  
ATOM   2952 1HD2 ASN A 212     -43.230  -4.125  -2.216  1.00  0.00           H  
ATOM   2953 2HD2 ASN A 212     -43.730  -2.589  -1.487  1.00  0.00           H  
ATOM   2954  N   PRO A 213     -47.400  -7.879  -1.096  1.00 31.92           N  
ATOM   2955  CA  PRO A 213     -48.038  -9.171  -1.312  1.00 32.28           C  
ATOM   2956  HA  PRO A 213     -47.291  -9.994  -1.221  1.00  0.00           H  
ATOM   2957  C   PRO A 213     -48.717  -9.218  -2.677  1.00 33.45           C  
ATOM   2958  O   PRO A 213     -49.909  -9.510  -2.784  1.00 34.61           O  
ATOM   2959  CB  PRO A 213     -49.053  -9.244  -0.171  1.00 31.18           C  
ATOM   2960  HB1 PRO A 213     -49.892  -9.957  -0.349  1.00  0.00           H  
ATOM   2961  HB2 PRO A 213     -48.669  -9.737   0.752  1.00  0.00           H  
ATOM   2962  CG  PRO A 213     -49.479  -7.839   0.022  1.00 32.42           C  
ATOM   2963  HG1 PRO A 213     -49.877  -7.636   1.043  1.00  0.00           H  
ATOM   2964  HG2 PRO A 213     -50.404  -7.578  -0.543  1.00  0.00           H  
ATOM   2965  CD  PRO A 213     -48.286  -6.968  -0.342  1.00 33.68           C  
ATOM   2966  HD1 PRO A 213     -47.799  -6.469   0.528  1.00  0.00           H  
ATOM   2967  HD2 PRO A 213     -48.550  -6.030  -0.885  1.00  0.00           H  
ATOM   2968  N   ILE A 214     -47.941  -8.927  -3.712  1.00 34.31           N  
ATOM   2969  HN  ILE A 214     -46.960  -8.702  -3.544  1.00  0.00           H  
ATOM   2970  CA  ILE A 214     -48.437  -8.917  -5.073  1.00 34.64           C  
ATOM   2971  HA  ILE A 214     -49.277  -8.186  -5.132  1.00  0.00           H  
ATOM   2972  C   ILE A 214     -48.976 -10.296  -5.452  1.00 35.03           C  
ATOM   2973  O   ILE A 214     -48.333 -11.313  -5.196  1.00 34.91           O  
ATOM   2974  CB  ILE A 214     -47.328  -8.455  -6.041  1.00 34.58           C  
ATOM   2975  HB  ILE A 214     -46.437  -9.108  -5.887  1.00  0.00           H  
ATOM   2976  CG1 ILE A 214     -46.925  -7.004  -5.708  1.00 34.98           C  
ATOM   2977 1HG1 ILE A 214     -46.760  -6.894  -4.611  1.00  0.00           H  
ATOM   2978 2HG1 ILE A 214     -47.797  -6.323  -5.844  1.00  0.00           H  
ATOM   2979  CG2 ILE A 214     -47.780  -8.600  -7.495  1.00 35.44           C  
ATOM   2980 1HG2 ILE A 214     -46.979  -8.266  -8.195  1.00  0.00           H  
ATOM   2981 2HG2 ILE A 214     -48.741  -8.066  -7.683  1.00  0.00           H  
ATOM   2982 3HG2 ILE A 214     -48.118  -9.638  -7.720  1.00  0.00           H  
ATOM   2983  CD1 ILE A 214     -45.731  -6.476  -6.468  1.00 35.24           C  
ATOM   2984 1HD1 ILE A 214     -45.440  -5.427  -6.227  1.00  0.00           H  
ATOM   2985 2HD1 ILE A 214     -45.896  -6.586  -7.565  1.00  0.00           H  
ATOM   2986 3HD1 ILE A 214     -44.859  -7.157  -6.332  1.00  0.00           H  
ATOM   2987  N   ASP A 215     -50.176 -10.320  -6.029  1.00 35.18           N  
ATOM   2988  HN  ASP A 215     -50.684  -9.444  -6.151  1.00  0.00           H  
ATOM   2989  CA  ASP A 215     -50.790 -11.568  -6.495  1.00 34.74           C  
ATOM   2990  HA  ASP A 215     -50.012 -12.365  -6.449  1.00  0.00           H  
ATOM   2991  C   ASP A 215     -51.270 -11.474  -7.942  1.00 34.70           C  
ATOM   2992  O   ASP A 215     -51.449 -12.498  -8.604  1.00 36.52           O  
ATOM   2993  CB  ASP A 215     -51.952 -11.998  -5.581  1.00 33.73           C  
ATOM   2994  HB1 ASP A 215     -51.592 -12.189  -4.543  1.00  0.00           H  
ATOM   2995  HB2 ASP A 215     -52.306 -13.022  -5.843  1.00  0.00           H  
ATOM   2996  CG  ASP A 215     -53.111 -11.004  -5.582  1.00 34.41           C  
ATOM   2997  OD1 ASP A 215     -53.386 -10.362  -6.628  1.00 30.04           O  
ATOM   2998  OD2 ASP A 215     -53.760 -10.872  -4.522  1.00 36.49           O  
ATOM   2999  N   PHE A 216     -51.491 -10.251  -8.424  1.00 33.85           N  
ATOM   3000  HN  PHE A 216     -51.281  -9.438  -7.845  1.00  0.00           H  
ATOM   3001  CA  PHE A 216     -52.027 -10.056  -9.764  1.00 32.56           C  
ATOM   3002  HA  PHE A 216     -51.825 -10.990 -10.339  1.00  0.00           H  
ATOM   3003  C   PHE A 216     -51.395  -8.906 -10.538  1.00 30.59           C  
ATOM   3004  O   PHE A 216     -51.523  -7.743 -10.167  1.00 29.65           O  
ATOM   3005  CB  PHE A 216     -53.548  -9.879  -9.708  1.00 33.45           C  
ATOM   3006  HB1 PHE A 216     -53.823  -9.049  -9.016  1.00  0.00           H  
ATOM   3007  HB2 PHE A 216     -54.025 -10.733  -9.172  1.00  0.00           H  
ATOM   3008  CG  PHE A 216     -54.177  -9.679 -11.054  1.00 35.02           C  
ATOM   3009  CD1 PHE A 216     -54.139 -10.695 -12.014  1.00 36.14           C  
ATOM   3010  HD1 PHE A 216     -53.648 -11.653 -11.772  1.00  0.00           H  
ATOM   3011  CD2 PHE A 216     -54.800  -8.476 -11.372  1.00 37.00           C  
ATOM   3012  HD2 PHE A 216     -54.840  -7.668 -10.623  1.00  0.00           H  
ATOM   3013  CE1 PHE A 216     -54.707 -10.518 -13.263  1.00 36.87           C  
ATOM   3014  HE1 PHE A 216     -54.670 -11.330 -14.008  1.00  0.00           H  
ATOM   3015  CE2 PHE A 216     -55.374  -8.281 -12.626  1.00 38.84           C  
ATOM   3016  HE2 PHE A 216     -55.863  -7.322 -12.868  1.00  0.00           H  
ATOM   3017  CZ  PHE A 216     -55.328  -9.304 -13.576  1.00 39.06           C  
ATOM   3018  HZ  PHE A 216     -55.780  -9.155 -14.571  1.00  0.00           H  
ATOM   3019  N   ILE A 217     -50.723  -9.237 -11.632  1.00 30.17           N  
ATOM   3020  HN  ILE A 217     -50.535 -10.220 -11.830  1.00  0.00           H  
ATOM   3021  CA  ILE A 217     -50.248  -8.209 -12.558  1.00 27.71           C  
ATOM   3022  HA  ILE A 217     -50.373  -7.208 -12.082  1.00  0.00           H  
ATOM   3023  C   ILE A 217     -51.105  -8.269 -13.807  1.00 26.51           C  
ATOM   3024  O   ILE A 217     -51.244  -9.331 -14.411  1.00 26.61           O  
ATOM   3025  CB  ILE A 217     -48.760  -8.397 -12.950  1.00 27.23           C  
ATOM   3026  HB  ILE A 217     -48.697  -9.267 -13.645  1.00  0.00           H  
ATOM   3027  CG1 ILE A 217     -47.907  -8.719 -11.715  1.00 25.46           C  
ATOM   3028 1HG1 ILE A 217     -47.876  -7.843 -11.026  1.00  0.00           H  
ATOM   3029 2HG1 ILE A 217     -48.431  -9.457 -11.063  1.00  0.00           H  
ATOM   3030  CG2 ILE A 217     -48.247  -7.160 -13.699  1.00 28.84           C  
ATOM   3031 1HG2 ILE A 217     -47.177  -7.295 -13.981  1.00  0.00           H  
ATOM   3032 2HG2 ILE A 217     -48.408  -6.224 -13.115  1.00  0.00           H  
ATOM   3033 3HG2 ILE A 217     -48.882  -6.915 -14.582  1.00  0.00           H  
ATOM   3034  CD1 ILE A 217     -46.503  -9.195 -12.026  1.00 26.35           C  
ATOM   3035 1HD1 ILE A 217     -45.883  -9.429 -11.129  1.00  0.00           H  
ATOM   3036 2HD1 ILE A 217     -45.979  -8.457 -12.678  1.00  0.00           H  
ATOM   3037 3HD1 ILE A 217     -46.534 -10.071 -12.715  1.00  0.00           H  
ATOM   3038  N   GLN A 218     -51.666  -7.124 -14.184  1.00 26.81           N  
ATOM   3039  HN  GLN A 218     -51.502  -6.294 -13.614  1.00  0.00           H  
ATOM   3040  CA  GLN A 218     -52.511  -6.993 -15.381  1.00 26.26           C  
ATOM   3041  HA  GLN A 218     -53.386  -7.675 -15.273  1.00  0.00           H  
ATOM   3042  C   GLN A 218     -51.765  -7.361 -16.657  1.00 25.90           C  
ATOM   3043  O   GLN A 218     -50.574  -7.065 -16.785  1.00 23.47           O  
ATOM   3044  CB  GLN A 218     -53.025  -5.561 -15.504  1.00 26.38           C  
ATOM   3045  HB1 GLN A 218     -52.194  -4.869 -15.777  1.00  0.00           H  
ATOM   3046  HB2 GLN A 218     -53.289  -5.153 -14.501  1.00  0.00           H  
ATOM   3047  CG  GLN A 218     -54.188  -5.402 -16.466  1.00 25.78           C  
ATOM   3048  HG1 GLN A 218     -53.960  -5.884 -17.445  1.00  0.00           H  
ATOM   3049  HG2 GLN A 218     -55.053  -6.030 -16.148  1.00  0.00           H  
ATOM   3050  CD  GLN A 218     -54.617  -3.950 -16.664  1.00 26.76           C  
ATOM   3051  OE1 GLN A 218     -54.471  -3.091 -15.779  1.00 33.19           O  
ATOM   3052  NE2 GLN A 218     -55.160  -3.672 -17.839  1.00 17.83           N  
ATOM   3053 1HE2 GLN A 218     -55.280  -4.377 -18.566  1.00  0.00           H  
ATOM   3054 2HE2 GLN A 218     -55.447  -2.702 -17.971  1.00  0.00           H  
ATOM   3055  N   ASP A 219     -52.475  -7.994 -17.595  1.00 28.39           N  
ATOM   3056  HN  ASP A 219     -53.457  -8.202 -17.413  1.00  0.00           H  
ATOM   3057  CA  ASP A 219     -51.887  -8.401 -18.883  1.00 30.47           C  
ATOM   3058  HA  ASP A 219     -51.002  -9.039 -18.653  1.00  0.00           H  
ATOM   3059  C   ASP A 219     -51.385  -7.210 -19.670  1.00 30.08           C  
ATOM   3060  O   ASP A 219     -52.018  -6.155 -19.679  1.00 28.52           O  
ATOM   3061  CB  ASP A 219     -52.849  -9.248 -19.719  1.00 30.91           C  
ATOM   3062  HB1 ASP A 219     -53.860  -8.780 -19.767  1.00  0.00           H  
ATOM   3063  HB2 ASP A 219     -52.584  -9.209 -20.801  1.00  0.00           H  
ATOM   3064  CG  ASP A 219     -52.931 -10.698 -19.219  1.00 39.37           C  
ATOM   3065  OD1 ASP A 219     -52.347 -11.608 -19.861  1.00 45.83           O  
ATOM   3066  OD2 ASP A 219     -53.564 -10.930 -18.161  1.00 48.31           O  
ATOM   3067  N   GLN A 220     -50.207  -7.392 -20.272  1.00 31.61           N  
ATOM   3068  HN  GLN A 220     -49.753  -8.298 -20.159  1.00  0.00           H  
ATOM   3069  CA  GLN A 220     -49.518  -6.382 -21.085  1.00 32.54           C  
ATOM   3070  HA  GLN A 220     -48.548  -6.833 -21.399  1.00  0.00           H  
ATOM   3071  C   GLN A 220     -49.173  -5.086 -20.309  1.00 31.23           C  
ATOM   3072  O   GLN A 220     -48.841  -4.056 -20.910  1.00 30.62           O  
ATOM   3073  CB  GLN A 220     -50.312  -6.099 -22.377  1.00 31.81           C  
ATOM   3074  HB1 GLN A 220     -50.967  -5.206 -22.247  1.00  0.00           H  
ATOM   3075  HB2 GLN A 220     -51.090  -6.881 -22.539  1.00  0.00           H  
ATOM   3076  CG  GLN A 220     -49.438  -5.947 -23.618  1.00 37.04           C  
ATOM   3077  HG1 GLN A 220     -48.461  -5.474 -23.361  1.00  0.00           H  
ATOM   3078  HG2 GLN A 220     -49.073  -6.939 -23.972  1.00  0.00           H  
ATOM   3079  CD  GLN A 220     -50.132  -5.186 -24.749  1.00 37.11           C  
ATOM   3080  OE1 GLN A 220     -51.096  -5.678 -25.347  1.00 34.89           O  
ATOM   3081  NE2 GLN A 220     -49.634  -3.979 -25.052  1.00 42.37           N  
ATOM   3082 1HE2 GLN A 220     -48.839  -3.573 -24.559  1.00  0.00           H  
ATOM   3083 2HE2 GLN A 220     -50.097  -3.472 -25.806  1.00  0.00           H  
ATOM   3084  N   ALA A 221     -49.240  -5.153 -18.976  1.00 30.46           N  
ATOM   3085  HN  ALA A 221     -49.518  -6.034 -18.544  1.00  0.00           H  
ATOM   3086  CA  ALA A 221     -48.930  -4.011 -18.107  1.00 29.44           C  
ATOM   3087  HA  ALA A 221     -49.708  -3.230 -18.275  1.00  0.00           H  
ATOM   3088  C   ALA A 221     -47.579  -3.407 -18.450  1.00 30.50           C  
ATOM   3089  O   ALA A 221     -47.509  -2.304 -18.987  1.00 33.10           O  
ATOM   3090  CB  ALA A 221     -48.979  -4.413 -16.646  1.00 28.39           C  
ATOM   3091  HB1 ALA A 221     -48.744  -3.546 -15.986  1.00  0.00           H  
ATOM   3092  HB2 ALA A 221     -48.314  -5.283 -16.436  1.00  0.00           H  
ATOM   3093  HB3 ALA A 221     -49.956  -4.879 -16.380  1.00  0.00           H  
ATOM   3094  N   PHE A 222     -46.506  -4.139 -18.170  1.00 30.78           N  
ATOM   3095  HN  PHE A 222     -46.623  -5.079 -17.791  1.00  0.00           H  
ATOM   3096  CA  PHE A 222     -45.167  -3.619 -18.397  1.00 30.37           C  
ATOM   3097  HA  PHE A 222     -45.113  -2.595 -17.959  1.00  0.00           H  
ATOM   3098  C   PHE A 222     -44.812  -3.523 -19.874  1.00 32.04           C  
ATOM   3099  O   PHE A 222     -43.633  -3.436 -20.206  1.00 34.91           O  
ATOM   3100  CB  PHE A 222     -44.125  -4.487 -17.705  1.00 28.10           C  
ATOM   3101  HB1 PHE A 222     -44.215  -5.547 -18.038  1.00  0.00           H  
ATOM   3102  HB2 PHE A 222     -43.105  -4.255 -18.090  1.00  0.00           H  
ATOM   3103  CG  PHE A 222     -44.155  -4.402 -16.223  1.00 25.74           C  
ATOM   3104  CD1 PHE A 222     -44.919  -5.299 -15.476  1.00 29.60           C  
ATOM   3105  HD1 PHE A 222     -45.512  -6.071 -15.995  1.00  0.00           H  
ATOM   3106  CD2 PHE A 222     -43.397  -3.455 -15.560  1.00 23.57           C  
ATOM   3107  HD2 PHE A 222     -42.775  -2.751 -16.138  1.00  0.00           H  
ATOM   3108  CE1 PHE A 222     -44.944  -5.235 -14.086  1.00 21.12           C  
ATOM   3109  HE1 PHE A 222     -45.558  -5.946 -13.508  1.00  0.00           H  
ATOM   3110  CE2 PHE A 222     -43.411  -3.381 -14.170  1.00 24.71           C  
ATOM   3111  HE2 PHE A 222     -42.805  -2.619 -13.652  1.00  0.00           H  
ATOM   3112  CZ  PHE A 222     -44.191  -4.270 -13.432  1.00 24.96           C  
ATOM   3113  HZ  PHE A 222     -44.210  -4.207 -12.331  1.00  0.00           H  
ATOM   3114  N   GLN A 223     -45.808  -3.546 -20.760  1.00 32.41           N  
ATOM   3115  HN  GLN A 223     -46.768  -3.657 -20.435  1.00  0.00           H  
ATOM   3116  CA  GLN A 223     -45.541  -3.414 -22.194  1.00 33.48           C  
ATOM   3117  HA  GLN A 223     -44.642  -4.030 -22.432  1.00  0.00           H  
ATOM   3118  C   GLN A 223     -45.225  -1.973 -22.551  1.00 31.97           C  
ATOM   3119  O   GLN A 223     -46.078  -1.089 -22.452  1.00 31.36           O  
ATOM   3120  CB  GLN A 223     -46.710  -3.941 -23.040  1.00 35.29           C  
ATOM   3121  HB1 GLN A 223     -46.958  -4.986 -22.740  1.00  0.00           H  
ATOM   3122  HB2 GLN A 223     -47.654  -3.423 -22.751  1.00  0.00           H  
ATOM   3123  CG  GLN A 223     -46.513  -3.864 -24.561  1.00 41.54           C  
ATOM   3124  HG1 GLN A 223     -47.449  -4.143 -25.098  1.00  0.00           H  
ATOM   3125  HG2 GLN A 223     -46.419  -2.805 -24.897  1.00  0.00           H  
ATOM   3126  CD  GLN A 223     -45.336  -4.696 -25.052  1.00 49.60           C  
ATOM   3127  OE1 GLN A 223     -44.205  -4.206 -25.134  1.00 52.94           O  
ATOM   3128  NE2 GLN A 223     -45.599  -5.956 -25.390  1.00 48.62           N  
ATOM   3129 1HE2 GLN A 223     -44.811  -6.513 -25.719  1.00  0.00           H  
ATOM   3130 2HE2 GLN A 223     -46.533  -6.361 -25.322  1.00  0.00           H  
ATOM   3131  N   GLY A 224     -43.982  -1.749 -22.948  1.00 31.99           N  
ATOM   3132  HN  GLY A 224     -43.309  -2.515 -22.932  1.00  0.00           H  
ATOM   3133  CA  GLY A 224     -43.551  -0.434 -23.408  1.00 33.53           C  
ATOM   3134  HA1 GLY A 224     -44.433   0.144 -23.770  1.00  0.00           H  
ATOM   3135  HA2 GLY A 224     -42.973  -0.539 -24.356  1.00  0.00           H  
ATOM   3136  C   GLY A 224     -42.762   0.404 -22.420  1.00 33.44           C  
ATOM   3137  O   GLY A 224     -42.423   1.553 -22.715  1.00 33.04           O  
ATOM   3138  N   ILE A 225     -42.452  -0.157 -21.254  1.00 34.25           N  
ATOM   3139  HN  ILE A 225     -42.713  -1.126 -21.071  1.00  0.00           H  
ATOM   3140  CA  ILE A 225     -41.738   0.611 -20.232  1.00 34.69           C  
ATOM   3141  HA  ILE A 225     -41.702   1.664 -20.596  1.00  0.00           H  
ATOM   3142  C   ILE A 225     -40.285   0.167 -20.045  1.00 36.25           C  
ATOM   3143  O   ILE A 225     -39.976  -1.025 -20.174  1.00 37.56           O  
ATOM   3144  CB  ILE A 225     -42.498   0.638 -18.887  1.00 33.16           C  
ATOM   3145  HB  ILE A 225     -42.099   1.481 -18.276  1.00  0.00           H  
ATOM   3146  CG1 ILE A 225     -42.291  -0.651 -18.113  1.00 31.95           C  
ATOM   3147 1HG1 ILE A 225     -41.251  -1.034 -18.238  1.00  0.00           H  
ATOM   3148 2HG1 ILE A 225     -42.849  -1.496 -18.580  1.00  0.00           H  
ATOM   3149  CG2 ILE A 225     -44.005   0.873 -19.110  1.00 32.56           C  
ATOM   3150 1HG2 ILE A 225     -44.553   0.892 -18.139  1.00  0.00           H  
ATOM   3151 2HG2 ILE A 225     -44.439   0.124 -19.813  1.00  0.00           H  
ATOM   3152 3HG2 ILE A 225     -44.194   1.795 -19.708  1.00  0.00           H  
ATOM   3153  CD1 ILE A 225     -42.645  -0.503 -16.660  1.00 30.91           C  
ATOM   3154 1HD1 ILE A 225     -42.493  -1.450 -16.091  1.00  0.00           H  
ATOM   3155 2HD1 ILE A 225     -43.685  -0.120 -16.535  1.00  0.00           H  
ATOM   3156 3HD1 ILE A 225     -42.087   0.342 -16.193  1.00  0.00           H  
ATOM   3157  N   LYS A 226     -39.408   1.144 -19.784  1.00 36.67           N  
ATOM   3158  HN  LYS A 226     -39.738   2.107 -19.842  1.00  0.00           H  
ATOM   3159  CA  LYS A 226     -38.000   0.922 -19.419  1.00 35.72           C  
ATOM   3160  HA  LYS A 226     -37.734  -0.147 -19.591  1.00  0.00           H  
ATOM   3161  C   LYS A 226     -37.795   1.269 -17.946  1.00 34.35           C  
ATOM   3162  O   LYS A 226     -38.325   2.274 -17.469  1.00 37.58           O  
ATOM   3163  CB  LYS A 226     -37.074   1.820 -20.246  1.00 35.61           C  
ATOM   3164  HB1 LYS A 226     -37.432   2.875 -20.205  1.00  0.00           H  
ATOM   3165  HB2 LYS A 226     -36.089   1.924 -19.734  1.00  0.00           H  
ATOM   3166  CG  LYS A 226     -36.863   1.398 -21.699  1.00 39.55           C  
ATOM   3167  HG1 LYS A 226     -36.771   0.291 -21.791  1.00  0.00           H  
ATOM   3168  HG2 LYS A 226     -37.788   1.547 -22.304  1.00  0.00           H  
ATOM   3169  CD  LYS A 226     -35.653   2.118 -22.333  1.00 38.55           C  
ATOM   3170  HD1 LYS A 226     -35.599   3.178 -21.990  1.00  0.00           H  
ATOM   3171  HD2 LYS A 226     -34.697   1.737 -21.905  1.00  0.00           H  
ATOM   3172  CE  LYS A 226     -35.634   2.039 -23.876  1.00 42.59           C  
ATOM   3173  HE1 LYS A 226     -36.654   2.237 -24.281  1.00  0.00           H  
ATOM   3174  HE2 LYS A 226     -35.082   2.912 -24.296  1.00  0.00           H  
ATOM   3175  NZ  LYS A 226     -35.089   0.757 -24.455  1.00 41.91           N  
ATOM   3176  HZ1 LYS A 226     -35.076   0.705 -25.474  1.00  0.00           H  
ATOM   3177  HZ2 LYS A 226     -35.594  -0.042 -24.071  1.00  0.00           H  
ATOM   3178  HZ3 LYS A 226     -34.156   0.576 -24.085  1.00  0.00           H  
ATOM   3179  N   LEU A 227     -37.032   0.453 -17.225  1.00 31.87           N  
ATOM   3180  HN  LEU A 227     -36.727  -0.431 -17.633  1.00  0.00           H  
ATOM   3181  CA  LEU A 227     -36.617   0.789 -15.860  1.00 28.55           C  
ATOM   3182  HA  LEU A 227     -36.776   1.878 -15.684  1.00  0.00           H  
ATOM   3183  C   LEU A 227     -35.155   0.469 -15.708  1.00 28.92           C  
ATOM   3184  O   LEU A 227     -34.680  -0.516 -16.263  1.00 30.70           O  
ATOM   3185  CB  LEU A 227     -37.401  -0.011 -14.821  1.00 27.25           C  
ATOM   3186  HB1 LEU A 227     -36.922   0.144 -13.826  1.00  0.00           H  
ATOM   3187  HB2 LEU A 227     -37.210  -1.095 -14.997  1.00  0.00           H  
ATOM   3188  CG  LEU A 227     -38.908   0.191 -14.665  1.00 26.70           C  
ATOM   3189  HG  LEU A 227     -39.422  -0.281 -15.535  1.00  0.00           H  
ATOM   3190  CD1 LEU A 227     -39.407  -0.466 -13.393  1.00 20.79           C  
ATOM   3191 1HD1 LEU A 227     -39.153  -1.552 -13.410  1.00  0.00           H  
ATOM   3192 2HD1 LEU A 227     -40.496  -0.291 -13.228  1.00  0.00           H  
ATOM   3193 3HD1 LEU A 227     -39.023   0.042 -12.478  1.00  0.00           H  
ATOM   3194  CD2 LEU A 227     -39.252   1.661 -14.642  1.00 31.12           C  
ATOM   3195 1HD2 LEU A 227     -38.885   2.144 -15.577  1.00  0.00           H  
ATOM   3196 2HD2 LEU A 227     -38.868   2.169 -13.727  1.00  0.00           H  
ATOM   3197 3HD2 LEU A 227     -40.341   1.836 -14.477  1.00  0.00           H  
ATOM   3198  N   HIS A 228     -34.431   1.282 -14.951  1.00 29.75           N  
ATOM   3199  HN  HIS A 228     -34.854   2.121 -14.554  1.00  0.00           H  
ATOM   3200  CA  HIS A 228     -33.031   0.976 -14.687  1.00 27.87           C  
ATOM   3201  HA  HIS A 228     -32.544   0.736 -15.661  1.00  0.00           H  
ATOM   3202  C   HIS A 228     -32.909  -0.251 -13.788  1.00 27.06           C  
ATOM   3203  O   HIS A 228     -32.340  -1.264 -14.200  1.00 28.60           O  
ATOM   3204  CB  HIS A 228     -32.296   2.157 -14.078  1.00 26.80           C  
ATOM   3205  HB1 HIS A 228     -32.770   2.466 -13.117  1.00  0.00           H  
ATOM   3206  HB2 HIS A 228     -32.469   3.082 -14.675  1.00  0.00           H  
ATOM   3207  CG  HIS A 228     -30.832   1.910 -13.893  1.00 28.30           C  
ATOM   3208  ND1 HIS A 228     -29.928   1.992 -14.930  1.00 25.16           N  
ATOM   3209  HD1 HIS A 228     -30.158   2.227 -15.896  1.00  0.00           H  
ATOM   3210  CD2 HIS A 228     -30.115   1.570 -12.796  1.00 27.12           C  
ATOM   3211  HD2 HIS A 228     -30.511   1.412 -11.778  1.00  0.00           H  
ATOM   3212  CE1 HIS A 228     -28.717   1.719 -14.477  1.00 29.29           C  
ATOM   3213  HE1 HIS A 228     -27.791   1.711 -15.076  1.00  0.00           H  
ATOM   3214  NE2 HIS A 228     -28.803   1.458 -13.187  1.00 29.01           N  
ATOM   3215  HE2 HIS A 228     -28.022   1.213 -12.578  1.00  0.00           H  
ATOM   3216  N   GLU A 229     -33.440  -0.168 -12.569  1.00 24.89           N  
ATOM   3217  HN  GLU A 229     -33.818   0.720 -12.240  1.00  0.00           H  
ATOM   3218  CA  GLU A 229     -33.484  -1.340 -11.701  1.00 25.63           C  
ATOM   3219  HA  GLU A 229     -33.299  -2.228 -12.349  1.00  0.00           H  
ATOM   3220  C   GLU A 229     -34.844  -1.549 -11.043  1.00 24.79           C  
ATOM   3221  O   GLU A 229     -35.569  -0.601 -10.749  1.00 26.03           O  
ATOM   3222  CB  GLU A 229     -32.374  -1.325 -10.642  1.00 23.72           C  
ATOM   3223  HB1 GLU A 229     -32.123  -2.362 -10.319  1.00  0.00           H  
ATOM   3224  HB2 GLU A 229     -31.399  -1.031 -11.097  1.00  0.00           H  
ATOM   3225  CG  GLU A 229     -32.692  -0.450  -9.439  1.00 30.07           C  
ATOM   3226  HG1 GLU A 229     -33.708  -0.001  -9.535  1.00  0.00           H  
ATOM   3227  HG2 GLU A 229     -32.076   0.480  -9.453  1.00  0.00           H  
ATOM   3228  CD  GLU A 229     -32.546  -1.173  -8.109  1.00 32.52           C  
ATOM   3229  OE1 GLU A 229     -31.433  -1.673  -7.824  1.00 23.01           O  
ATOM   3230  OE2 GLU A 229     -33.548  -1.220  -7.352  1.00 28.07           O  
ATOM   3231  N   LEU A 230     -35.169  -2.813 -10.814  1.00 24.05           N  
ATOM   3232  HN  LEU A 230     -34.495  -3.544 -11.042  1.00  0.00           H  
ATOM   3233  CA  LEU A 230     -36.443  -3.191 -10.254  1.00 22.20           C  
ATOM   3234  HA  LEU A 230     -36.890  -2.311  -9.735  1.00  0.00           H  
ATOM   3235  C   LEU A 230     -36.202  -4.294  -9.245  1.00 21.66           C  
ATOM   3236  O   LEU A 230     -35.537  -5.289  -9.552  1.00 20.43           O  
ATOM   3237  CB  LEU A 230     -37.388  -3.650 -11.368  1.00 21.98           C  
ATOM   3238  HB1 LEU A 230     -36.799  -4.220 -12.124  1.00  0.00           H  
ATOM   3239  HB2 LEU A 230     -37.701  -2.759 -11.961  1.00  0.00           H  
ATOM   3240  CG  LEU A 230     -38.638  -4.462 -11.005  1.00 21.67           C  
ATOM   3241  HG  LEU A 230     -38.314  -5.396 -10.489  1.00  0.00           H  
ATOM   3242  CD1 LEU A 230     -39.577  -3.710 -10.089  1.00 23.20           C  
ATOM   3243 1HD1 LEU A 230     -40.485  -4.300  -9.825  1.00  0.00           H  
ATOM   3244 2HD1 LEU A 230     -39.855  -2.722 -10.525  1.00  0.00           H  
ATOM   3245 3HD1 LEU A 230     -39.047  -3.361  -9.172  1.00  0.00           H  
ATOM   3246  CD2 LEU A 230     -39.348  -4.845 -12.285  1.00 21.68           C  
ATOM   3247 1HD2 LEU A 230     -40.256  -5.435 -12.021  1.00  0.00           H  
ATOM   3248 2HD2 LEU A 230     -38.682  -5.381 -13.001  1.00  0.00           H  
ATOM   3249 3HD2 LEU A 230     -39.581  -3.963 -12.926  1.00  0.00           H  
ATOM   3250  N   THR A 231     -36.728  -4.111  -8.036  1.00 21.69           N  
ATOM   3251  HN  THR A 231     -37.312  -3.294  -7.858  1.00  0.00           H  
ATOM   3252  CA  THR A 231     -36.478  -5.069  -6.960  1.00 21.99           C  
ATOM   3253  HA  THR A 231     -35.800  -5.858  -7.362  1.00  0.00           H  
ATOM   3254  C   THR A 231     -37.763  -5.748  -6.521  1.00 22.25           C  
ATOM   3255  O   THR A 231     -38.712  -5.089  -6.103  1.00 22.29           O  
ATOM   3256  CB  THR A 231     -35.772  -4.419  -5.753  1.00 20.29           C  
ATOM   3257  HB  THR A 231     -36.510  -3.818  -5.172  1.00  0.00           H  
ATOM   3258  OG1 THR A 231     -34.720  -3.566  -6.209  1.00 24.27           O  
ATOM   3259  HG1 THR A 231     -34.285  -3.166  -5.465  1.00  0.00           H  
ATOM   3260  CG2 THR A 231     -35.172  -5.466  -4.864  1.00 19.51           C  
ATOM   3261 1HG2 THR A 231     -34.662  -4.996  -3.991  1.00  0.00           H  
ATOM   3262 2HG2 THR A 231     -34.489  -6.144  -5.427  1.00  0.00           H  
ATOM   3263 3HG2 THR A 231     -35.929  -6.220  -4.544  1.00  0.00           H  
ATOM   3264  N   LEU A 232     -37.770  -7.073  -6.629  1.00 23.81           N  
ATOM   3265  HN  LEU A 232     -36.938  -7.534  -6.997  1.00  0.00           H  
ATOM   3266  CA  LEU A 232     -38.905  -7.895  -6.248  1.00 24.85           C  
ATOM   3267  HA  LEU A 232     -39.662  -7.260  -5.732  1.00  0.00           H  
ATOM   3268  C   LEU A 232     -38.462  -9.003  -5.316  1.00 24.66           C  
ATOM   3269  O   LEU A 232     -38.169 -10.109  -5.770  1.00 28.05           O  
ATOM   3270  CB  LEU A 232     -39.535  -8.522  -7.490  1.00 25.48           C  
ATOM   3271  HB1 LEU A 232     -38.756  -9.046  -8.091  1.00  0.00           H  
ATOM   3272  HB2 LEU A 232     -40.174  -9.388  -7.199  1.00  0.00           H  
ATOM   3273  CG  LEU A 232     -40.323  -7.565  -8.375  1.00 25.57           C  
ATOM   3274  HG  LEU A 232     -39.804  -6.578  -8.359  1.00  0.00           H  
ATOM   3275  CD1 LEU A 232     -40.316  -8.074  -9.815  1.00 17.93           C  
ATOM   3276 1HD1 LEU A 232     -40.893  -7.373 -10.463  1.00  0.00           H  
ATOM   3277 2HD1 LEU A 232     -40.689  -9.122  -9.892  1.00  0.00           H  
ATOM   3278 3HD1 LEU A 232     -39.282  -8.244 -10.196  1.00  0.00           H  
ATOM   3279  CD2 LEU A 232     -41.741  -7.361  -7.817  1.00 21.69           C  
ATOM   3280 1HD2 LEU A 232     -42.318  -6.660  -8.465  1.00  0.00           H  
ATOM   3281 2HD2 LEU A 232     -41.724  -7.024  -6.754  1.00  0.00           H  
ATOM   3282 3HD2 LEU A 232     -42.275  -8.330  -7.676  1.00  0.00           H  
ATOM   3283  N   ARG A 233     -38.410  -8.709  -4.022  1.00 23.02           N  
ATOM   3284  HN  ARG A 233     -38.663  -7.770  -3.713  1.00  0.00           H  
ATOM   3285  CA  ARG A 233     -38.000  -9.698  -3.036  1.00 23.69           C  
ATOM   3286  HA  ARG A 233     -37.833 -10.664  -3.566  1.00  0.00           H  
ATOM   3287  C   ARG A 233     -39.070  -9.919  -1.986  1.00 25.90           C  
ATOM   3288  O   ARG A 233     -39.598  -8.953  -1.409  1.00 24.23           O  
ATOM   3289  CB  ARG A 233     -36.688  -9.294  -2.365  1.00 23.15           C  
ATOM   3290  HB1 ARG A 233     -36.611  -9.738  -1.345  1.00  0.00           H  
ATOM   3291  HB2 ARG A 233     -36.698  -8.212  -2.094  1.00  0.00           H  
ATOM   3292  CG  ARG A 233     -35.476  -9.628  -3.185  1.00 24.92           C  
ATOM   3293  HG1 ARG A 233     -35.357 -10.729  -3.318  1.00  0.00           H  
ATOM   3294  HG2 ARG A 233     -35.609  -9.344  -4.255  1.00  0.00           H  
ATOM   3295  CD  ARG A 233     -34.259  -9.008  -2.597  1.00 24.98           C  
ATOM   3296  HD1 ARG A 233     -34.507  -8.102  -1.997  1.00  0.00           H  
ATOM   3297  HD2 ARG A 233     -33.625  -8.525  -3.377  1.00  0.00           H  
ATOM   3298  NE  ARG A 233     -33.509  -9.976  -1.820  1.00 30.27           N  
ATOM   3299  HE  ARG A 233     -33.795 -10.954  -1.869  1.00  0.00           H  
ATOM   3300  CZ  ARG A 233     -32.475  -9.668  -1.050  1.00 34.18           C  
ATOM   3301  NH1 ARG A 233     -32.084  -8.407  -0.940  1.00 37.43           N  
ATOM   3302 1HH1 ARG A 233     -31.288  -8.170  -0.347  1.00  0.00           H  
ATOM   3303 2HH1 ARG A 233     -32.570  -7.675  -1.458  1.00  0.00           H  
ATOM   3304  NH2 ARG A 233     -31.843 -10.619  -0.377  1.00 35.80           N  
ATOM   3305 1HH2 ARG A 233     -31.047 -10.382   0.216  1.00  0.00           H  
ATOM   3306 2HH2 ARG A 233     -32.144 -11.590  -0.462  1.00  0.00           H  
ATOM   3307  N   GLY A 234     -39.365 -11.195  -1.726  1.00 27.77           N  
ATOM   3308  HN  GLY A 234     -38.842 -11.930  -2.202  1.00  0.00           H  
ATOM   3309  CA  GLY A 234     -40.412 -11.571  -0.783  1.00 29.76           C  
ATOM   3310  HA1 GLY A 234     -40.482 -12.677  -0.656  1.00  0.00           H  
ATOM   3311  HA2 GLY A 234     -40.145 -11.303   0.266  1.00  0.00           H  
ATOM   3312  C   GLY A 234     -41.740 -10.962  -1.205  1.00 32.61           C  
ATOM   3313  O   GLY A 234     -42.358 -10.195  -0.458  1.00 34.42           O  
ATOM   3314  N   ASN A 235     -42.169 -11.274  -2.422  1.00 32.42           N  
ATOM   3315  HN  ASN A 235     -41.588 -11.853  -3.029  1.00  0.00           H  
ATOM   3316  CA  ASN A 235     -43.455 -10.801  -2.898  1.00 32.14           C  
ATOM   3317  HA  ASN A 235     -43.864 -10.075  -2.157  1.00  0.00           H  
ATOM   3318  C   ASN A 235     -44.428 -11.946  -3.038  1.00 34.70           C  
ATOM   3319  O   ASN A 235     -45.633 -11.747  -2.935  1.00 36.32           O  
ATOM   3320  CB  ASN A 235     -43.300 -10.095  -4.234  1.00 29.86           C  
ATOM   3321  HB1 ASN A 235     -42.861 -10.777  -4.999  1.00  0.00           H  
ATOM   3322  HB2 ASN A 235     -44.293  -9.910  -4.707  1.00  0.00           H  
ATOM   3323  CG  ASN A 235     -42.504  -8.818  -4.125  1.00 28.17           C  
ATOM   3324  OD1 ASN A 235     -43.053  -7.751  -3.840  1.00 31.17           O  
ATOM   3325  ND2 ASN A 235     -41.203  -8.916  -4.352  1.00 13.40           N  
ATOM   3326 1HD2 ASN A 235     -40.749  -9.798  -4.588  1.00  0.00           H  
ATOM   3327 2HD2 ASN A 235     -40.665  -8.053  -4.278  1.00  0.00           H  
ATOM   3328  N   PHE A 236     -43.898 -13.152  -3.242  1.00 36.62           N  
ATOM   3329  HN  PHE A 236     -42.905 -13.298  -3.062  1.00  0.00           H  
ATOM   3330  CA  PHE A 236     -44.713 -14.270  -3.719  1.00 37.30           C  
ATOM   3331  HA  PHE A 236     -45.722 -13.857  -3.950  1.00  0.00           H  
ATOM   3332  C   PHE A 236     -44.917 -15.388  -2.720  1.00 38.23           C  
ATOM   3333  O   PHE A 236     -43.946 -15.995  -2.234  1.00 38.34           O  
ATOM   3334  CB  PHE A 236     -44.149 -14.816  -5.031  1.00 37.13           C  
ATOM   3335  HB1 PHE A 236     -43.221 -15.407  -4.850  1.00  0.00           H  
ATOM   3336  HB2 PHE A 236     -44.802 -15.622  -5.440  1.00  0.00           H  
ATOM   3337  CG  PHE A 236     -43.913 -13.757  -6.049  1.00 35.44           C  
ATOM   3338  CD1 PHE A 236     -42.634 -13.520  -6.533  1.00 37.29           C  
ATOM   3339  HD1 PHE A 236     -41.789 -14.128  -6.168  1.00  0.00           H  
ATOM   3340  CD2 PHE A 236     -44.962 -12.956  -6.483  1.00 30.13           C  
ATOM   3341  HD2 PHE A 236     -45.976 -13.123  -6.082  1.00  0.00           H  
ATOM   3342  CE1 PHE A 236     -42.409 -12.521  -7.476  1.00 41.28           C  
ATOM   3343  HE1 PHE A 236     -41.394 -12.352  -7.873  1.00  0.00           H  
ATOM   3344  CE2 PHE A 236     -44.753 -11.951  -7.412  1.00 33.02           C  
ATOM   3345  HE2 PHE A 236     -45.596 -11.325  -7.750  1.00  0.00           H  
ATOM   3346  CZ  PHE A 236     -43.476 -11.733  -7.918  1.00 38.04           C  
ATOM   3347  HZ  PHE A 236     -43.305 -10.941  -8.666  1.00  0.00           H  
ATOM   3348  N   ASN A 237     -46.197 -15.654  -2.436  1.00 37.86           N  
ATOM   3349  HN  ASN A 237     -46.926 -15.102  -2.887  1.00  0.00           H  
ATOM   3350  CA  ASN A 237     -46.587 -16.706  -1.504  1.00 36.34           C  
ATOM   3351  HA  ASN A 237     -45.908 -16.643  -0.622  1.00  0.00           H  
ATOM   3352  C   ASN A 237     -46.416 -18.088  -2.117  1.00 34.24           C  
ATOM   3353  O   ASN A 237     -46.008 -19.033  -1.435  1.00 33.67           O  
ATOM   3354  CB  ASN A 237     -48.018 -16.498  -1.002  1.00 36.59           C  
ATOM   3355  HB1 ASN A 237     -48.741 -17.133  -1.565  1.00  0.00           H  
ATOM   3356  HB2 ASN A 237     -48.406 -15.493  -1.290  1.00  0.00           H  
ATOM   3357  CG  ASN A 237     -48.134 -16.724   0.487  1.00 39.09           C  
ATOM   3358  OD1 ASN A 237     -47.373 -17.512   1.046  1.00 35.90           O  
ATOM   3359  ND2 ASN A 237     -49.054 -16.006   1.147  1.00 46.57           N  
ATOM   3360 1HD2 ASN A 237     -49.132 -16.159   2.152  1.00  0.00           H  
ATOM   3361 2HD2 ASN A 237     -49.685 -15.352   0.683  1.00  0.00           H  
ATOM   3362  N   SER A 238     -46.713 -18.186  -3.412  1.00 31.74           N  
ATOM   3363  HN  SER A 238     -47.046 -17.357  -3.904  1.00  0.00           H  
ATOM   3364  CA  SER A 238     -46.580 -19.433  -4.151  1.00 28.56           C  
ATOM   3365  HA  SER A 238     -45.942 -20.121  -3.548  1.00  0.00           H  
ATOM   3366  C   SER A 238     -45.906 -19.235  -5.502  1.00 27.89           C  
ATOM   3367  O   SER A 238     -46.147 -18.245  -6.215  1.00 27.03           O  
ATOM   3368  CB  SER A 238     -47.939 -20.103  -4.345  1.00 27.56           C  
ATOM   3369  HB1 SER A 238     -48.492 -20.199  -3.382  1.00  0.00           H  
ATOM   3370  HB2 SER A 238     -48.653 -19.437  -4.884  1.00  0.00           H  
ATOM   3371  OG  SER A 238     -47.798 -21.353  -4.994  1.00 28.81           O  
ATOM   3372  HG  SER A 238     -48.643 -21.770  -5.115  1.00  0.00           H  
ATOM   3373  N   SER A 239     -45.058 -20.201  -5.836  1.00 27.09           N  
ATOM   3374  HN  SER A 239     -44.871 -20.937  -5.155  1.00  0.00           H  
ATOM   3375  CA  SER A 239     -44.383 -20.263  -7.121  1.00 26.83           C  
ATOM   3376  HA  SER A 239     -43.645 -19.430  -7.181  1.00  0.00           H  
ATOM   3377  C   SER A 239     -45.371 -20.132  -8.276  1.00 26.91           C  
ATOM   3378  O   SER A 239     -45.003 -19.719  -9.384  1.00 26.79           O  
ATOM   3379  CB  SER A 239     -43.639 -21.591  -7.233  1.00 27.00           C  
ATOM   3380  HB1 SER A 239     -43.282 -21.776  -8.273  1.00  0.00           H  
ATOM   3381  HB2 SER A 239     -42.650 -21.553  -6.719  1.00  0.00           H  
ATOM   3382  OG  SER A 239     -44.437 -22.661  -6.755  1.00 27.34           O  
ATOM   3383  HG  SER A 239     -43.974 -23.488  -6.825  1.00  0.00           H  
ATOM   3384  N   ASN A 240     -46.625 -20.490  -8.003  1.00 25.82           N  
ATOM   3385  HN  ASN A 240     -46.857 -20.796  -7.058  1.00  0.00           H  
ATOM   3386  CA  ASN A 240     -47.671 -20.458  -9.007  1.00 26.95           C  
ATOM   3387  HA  ASN A 240     -47.242 -20.832  -9.966  1.00  0.00           H  
ATOM   3388  C   ASN A 240     -48.158 -19.044  -9.229  1.00 26.81           C  
ATOM   3389  O   ASN A 240     -48.238 -18.571 -10.367  1.00 27.97           O  
ATOM   3390  CB  ASN A 240     -48.801 -21.388  -8.601  1.00 26.95           C  
ATOM   3391  HB1 ASN A 240     -49.358 -20.991  -7.721  1.00  0.00           H  
ATOM   3392  HB2 ASN A 240     -49.627 -21.375  -9.350  1.00  0.00           H  
ATOM   3393  CG  ASN A 240     -48.306 -22.794  -8.351  1.00 32.29           C  
ATOM   3394  OD1 ASN A 240     -47.843 -23.487  -9.274  1.00 30.44           O  
ATOM   3395  ND2 ASN A 240     -48.368 -23.222  -7.090  1.00 40.58           N  
ATOM   3396 1HD2 ASN A 240     -48.748 -22.654  -6.333  1.00  0.00           H  
ATOM   3397 2HD2 ASN A 240     -48.034 -24.171  -6.921  1.00  0.00           H  
ATOM   3398  N   ILE A 241     -48.458 -18.365  -8.126  1.00 26.37           N  
ATOM   3399  HN  ILE A 241     -48.488 -18.857  -7.233  1.00  0.00           H  
ATOM   3400  CA  ILE A 241     -48.744 -16.941  -8.159  1.00 23.89           C  
ATOM   3401  HA  ILE A 241     -49.693 -16.766  -8.718  1.00  0.00           H  
ATOM   3402  C   ILE A 241     -47.597 -16.243  -8.877  1.00 23.39           C  
ATOM   3403  O   ILE A 241     -47.827 -15.340  -9.681  1.00 22.25           O  
ATOM   3404  CB  ILE A 241     -48.874 -16.366  -6.741  1.00 23.20           C  
ATOM   3405  HB  ILE A 241     -47.850 -16.287  -6.308  1.00  0.00           H  
ATOM   3406  CG1 ILE A 241     -49.689 -17.320  -5.855  1.00 20.26           C  
ATOM   3407 1HG1 ILE A 241     -49.376 -18.374  -6.039  1.00  0.00           H  
ATOM   3408 2HG1 ILE A 241     -50.745 -17.363  -6.210  1.00  0.00           H  
ATOM   3409  CG2 ILE A 241     -49.468 -14.960  -6.802  1.00 23.36           C  
ATOM   3410 1HG2 ILE A 241     -48.876 -14.267  -7.445  1.00  0.00           H  
ATOM   3411 2HG2 ILE A 241     -49.601 -14.538  -5.778  1.00  0.00           H  
ATOM   3412 3HG2 ILE A 241     -50.535 -14.991  -7.125  1.00  0.00           H  
ATOM   3413  CD1 ILE A 241     -49.650 -17.012  -4.340  1.00 24.28           C  
ATOM   3414 1HD1 ILE A 241     -50.242 -17.705  -3.697  1.00  0.00           H  
ATOM   3415 2HD1 ILE A 241     -49.963 -15.958  -4.156  1.00  0.00           H  
ATOM   3416 3HD1 ILE A 241     -48.594 -16.969  -3.985  1.00  0.00           H  
ATOM   3417  N   MET A 242     -46.368 -16.686  -8.578  1.00 24.05           N  
ATOM   3418  HN  MET A 242     -46.279 -17.462  -7.923  1.00  0.00           H  
ATOM   3419  CA  MET A 242     -45.147 -16.110  -9.146  1.00 22.03           C  
ATOM   3420  HA  MET A 242     -45.180 -15.006  -8.990  1.00  0.00           H  
ATOM   3421  C   MET A 242     -45.069 -16.373 -10.641  1.00 23.29           C  
ATOM   3422  O   MET A 242     -45.160 -15.428 -11.440  1.00 25.21           O  
ATOM   3423  CB  MET A 242     -43.901 -16.652  -8.440  1.00 22.35           C  
ATOM   3424  HB1 MET A 242     -43.827 -17.756  -8.577  1.00  0.00           H  
ATOM   3425  HB2 MET A 242     -44.031 -16.604  -7.334  1.00  0.00           H  
ATOM   3426  CG  MET A 242     -42.577 -15.968  -8.857  1.00 21.66           C  
ATOM   3427  HG1 MET A 242     -42.684 -14.858  -8.868  1.00  0.00           H  
ATOM   3428  HG2 MET A 242     -42.360 -16.137  -9.938  1.00  0.00           H  
ATOM   3429  SD  MET A 242     -41.174 -16.482  -7.818  1.00 15.98           S  
ATOM   3430  CE  MET A 242     -39.875 -15.417  -8.406  1.00 18.11           C  
ATOM   3431  HE1 MET A 242     -39.015 -15.732  -7.769  1.00  0.00           H  
ATOM   3432  HE2 MET A 242     -40.109 -14.327  -8.381  1.00  0.00           H  
ATOM   3433  HE3 MET A 242     -39.690 -15.458  -9.505  1.00  0.00           H  
ATOM   3434  N   LYS A 243     -44.915 -17.646 -11.014  1.00 22.35           N  
ATOM   3435  HN  LYS A 243     -44.854 -18.367 -10.295  1.00  0.00           H  
ATOM   3436  CA  LYS A 243     -44.831 -18.039 -12.419  1.00 22.37           C  
ATOM   3437  HA  LYS A 243     -43.795 -17.839 -12.780  1.00  0.00           H  
ATOM   3438  C   LYS A 243     -45.800 -17.216 -13.255  1.00 22.82           C  
ATOM   3439  O   LYS A 243     -45.376 -16.507 -14.180  1.00 21.90           O  
ATOM   3440  CB  LYS A 243     -45.121 -19.532 -12.580  1.00 23.13           C  
ATOM   3441  HB1 LYS A 243     -44.562 -20.117 -11.813  1.00  0.00           H  
ATOM   3442  HB2 LYS A 243     -46.169 -19.756 -12.271  1.00  0.00           H  
ATOM   3443  CG  LYS A 243     -44.850 -20.098 -13.978  1.00 24.45           C  
ATOM   3444  HG1 LYS A 243     -43.766 -20.059 -14.234  1.00  0.00           H  
ATOM   3445  HG2 LYS A 243     -45.238 -19.423 -14.777  1.00  0.00           H  
ATOM   3446  CD  LYS A 243     -45.414 -21.523 -14.116  1.00 23.26           C  
ATOM   3447  HD1 LYS A 243     -45.158 -22.142 -13.225  1.00  0.00           H  
ATOM   3448  HD2 LYS A 243     -46.525 -21.524 -14.024  1.00  0.00           H  
ATOM   3449  CE  LYS A 243     -44.971 -22.209 -15.405  1.00 21.47           C  
ATOM   3450  HE1 LYS A 243     -43.887 -22.045 -15.610  1.00  0.00           H  
ATOM   3451  HE2 LYS A 243     -45.389 -21.705 -16.307  1.00  0.00           H  
ATOM   3452  NZ  LYS A 243     -45.316 -23.664 -15.372  1.00 22.44           N  
ATOM   3453  HZ1 LYS A 243     -45.020 -24.123 -16.234  1.00  0.00           H  
ATOM   3454  HZ2 LYS A 243     -46.307 -23.814 -15.185  1.00  0.00           H  
ATOM   3455  HZ3 LYS A 243     -44.933 -24.125 -14.547  1.00  0.00           H  
ATOM   3456  N   THR A 244     -47.085 -17.281 -12.896  1.00 23.97           N  
ATOM   3457  HN  THR A 244     -47.343 -17.853 -12.092  1.00  0.00           H  
ATOM   3458  CA  THR A 244     -48.134 -16.560 -13.616  1.00 26.64           C  
ATOM   3459  HA  THR A 244     -48.106 -16.933 -14.666  1.00  0.00           H  
ATOM   3460  C   THR A 244     -47.875 -15.043 -13.689  1.00 28.39           C  
ATOM   3461  O   THR A 244     -47.968 -14.430 -14.768  1.00 30.78           O  
ATOM   3462  CB  THR A 244     -49.552 -16.878 -13.080  1.00 25.04           C  
ATOM   3463  HB  THR A 244     -49.687 -17.984 -13.034  1.00  0.00           H  
ATOM   3464  OG1 THR A 244     -50.525 -16.324 -13.963  1.00 24.71           O  
ATOM   3465  HG1 THR A 244     -51.395 -16.519 -13.634  1.00  0.00           H  
ATOM   3466  CG2 THR A 244     -49.787 -16.289 -11.702  1.00 28.71           C  
ATOM   3467 1HG2 THR A 244     -50.808 -16.518 -11.316  1.00  0.00           H  
ATOM   3468 2HG2 THR A 244     -49.588 -15.192 -11.692  1.00  0.00           H  
ATOM   3469 3HG2 THR A 244     -49.000 -16.617 -10.983  1.00  0.00           H  
ATOM   3470  N   CYS A 245     -47.513 -14.449 -12.558  1.00 28.93           N  
ATOM   3471  HN  CYS A 245     -47.441 -15.000 -11.702  1.00  0.00           H  
ATOM   3472  CA  CYS A 245     -47.218 -13.028 -12.520  1.00 29.85           C  
ATOM   3473  HA  CYS A 245     -48.078 -12.493 -12.987  1.00  0.00           H  
ATOM   3474  C   CYS A 245     -45.980 -12.691 -13.321  1.00 29.17           C  
ATOM   3475  O   CYS A 245     -46.027 -11.806 -14.188  1.00 30.00           O  
ATOM   3476  CB  CYS A 245     -47.099 -12.543 -11.083  1.00 29.81           C  
ATOM   3477  HB1 CYS A 245     -46.446 -13.205 -10.468  1.00  0.00           H  
ATOM   3478  HB2 CYS A 245     -46.498 -11.607 -11.003  1.00  0.00           H  
ATOM   3479  SG  CYS A 245     -48.723 -12.360 -10.381  1.00 35.87           S  
ATOM   3480  N   LEU A 246     -44.886 -13.409 -13.062  1.00 27.54           N  
ATOM   3481  HN  LEU A 246     -44.916 -14.137 -12.348  1.00  0.00           H  
ATOM   3482  CA  LEU A 246     -43.645 -13.161 -13.792  1.00 28.37           C  
ATOM   3483  HA  LEU A 246     -43.283 -12.153 -13.484  1.00  0.00           H  
ATOM   3484  C   LEU A 246     -43.839 -13.120 -15.315  1.00 29.08           C  
ATOM   3485  O   LEU A 246     -43.130 -12.399 -16.026  1.00 27.04           O  
ATOM   3486  CB  LEU A 246     -42.556 -14.161 -13.408  1.00 27.11           C  
ATOM   3487  HB1 LEU A 246     -43.001 -15.159 -13.185  1.00  0.00           H  
ATOM   3488  HB2 LEU A 246     -41.936 -14.426 -14.296  1.00  0.00           H  
ATOM   3489  CG  LEU A 246     -41.669 -13.697 -12.251  1.00 26.82           C  
ATOM   3490  HG  LEU A 246     -42.299 -13.654 -11.332  1.00  0.00           H  
ATOM   3491  CD1 LEU A 246     -40.537 -14.690 -11.999  1.00 18.95           C  
ATOM   3492 1HD1 LEU A 246     -39.891 -14.352 -11.156  1.00  0.00           H  
ATOM   3493 2HD1 LEU A 246     -39.942 -14.880 -12.923  1.00  0.00           H  
ATOM   3494 3HD1 LEU A 246     -40.924 -15.722 -11.832  1.00  0.00           H  
ATOM   3495  CD2 LEU A 246     -41.116 -12.293 -12.510  1.00 25.58           C  
ATOM   3496 1HD2 LEU A 246     -40.470 -11.955 -11.667  1.00  0.00           H  
ATOM   3497 2HD2 LEU A 246     -41.932 -11.563 -12.721  1.00  0.00           H  
ATOM   3498 3HD2 LEU A 246     -40.581 -12.236 -13.486  1.00  0.00           H  
ATOM   3499  N   GLN A 247     -44.820 -13.879 -15.797  1.00 31.00           N  
ATOM   3500  HN  GLN A 247     -45.398 -14.415 -15.150  1.00  0.00           H  
ATOM   3501  CA  GLN A 247     -45.090 -13.963 -17.228  1.00 34.59           C  
ATOM   3502  HA  GLN A 247     -44.129 -14.233 -17.724  1.00  0.00           H  
ATOM   3503  C   GLN A 247     -45.539 -12.630 -17.824  1.00 34.48           C  
ATOM   3504  O   GLN A 247     -45.082 -12.257 -18.905  1.00 34.79           O  
ATOM   3505  CB  GLN A 247     -46.081 -15.096 -17.526  1.00 36.00           C  
ATOM   3506  HB1 GLN A 247     -46.937 -15.080 -16.811  1.00  0.00           H  
ATOM   3507  HB2 GLN A 247     -46.636 -14.905 -18.474  1.00  0.00           H  
ATOM   3508  CG  GLN A 247     -45.399 -16.489 -17.549  1.00 40.59           C  
ATOM   3509  HG1 GLN A 247     -44.950 -16.685 -18.551  1.00  0.00           H  
ATOM   3510  HG2 GLN A 247     -44.476 -16.480 -16.924  1.00  0.00           H  
ATOM   3511  CD  GLN A 247     -46.311 -17.650 -17.136  1.00 41.53           C  
ATOM   3512  OE1 GLN A 247     -45.842 -18.779 -16.939  1.00 42.93           O  
ATOM   3513  NE2 GLN A 247     -47.610 -17.376 -16.999  1.00 41.18           N  
ATOM   3514 1HE2 GLN A 247     -48.217 -18.148 -16.724  1.00  0.00           H  
ATOM   3515 2HE2 GLN A 247     -47.996 -16.446 -17.161  1.00  0.00           H  
ATOM   3516  N   ASN A 248     -46.388 -11.898 -17.106  1.00 33.81           N  
ATOM   3517  HN  ASN A 248     -46.692 -12.240 -16.194  1.00  0.00           H  
ATOM   3518  CA  ASN A 248     -46.898 -10.610 -17.595  1.00 33.51           C  
ATOM   3519  HA  ASN A 248     -47.158 -10.768 -18.668  1.00  0.00           H  
ATOM   3520  C   ASN A 248     -45.917  -9.410 -17.564  1.00 34.13           C  
ATOM   3521  O   ASN A 248     -46.215  -8.338 -18.113  1.00 35.56           O  
ATOM   3522  CB  ASN A 248     -48.204 -10.273 -16.890  1.00 34.08           C  
ATOM   3523  HB1 ASN A 248     -48.637  -9.321 -17.277  1.00  0.00           H  
ATOM   3524  HB2 ASN A 248     -48.024  -9.969 -15.832  1.00  0.00           H  
ATOM   3525  CG  ASN A 248     -49.206 -11.402 -16.972  1.00 34.12           C  
ATOM   3526  OD1 ASN A 248     -49.912 -11.548 -17.972  1.00 32.05           O  
ATOM   3527  ND2 ASN A 248     -49.270 -12.217 -15.919  1.00 39.64           N  
ATOM   3528 1HD2 ASN A 248     -48.686 -12.096 -15.092  1.00  0.00           H  
ATOM   3529 2HD2 ASN A 248     -49.946 -12.979 -15.974  1.00  0.00           H  
ATOM   3530  N   LEU A 249     -44.748  -9.587 -16.945  1.00 31.19           N  
ATOM   3531  HN  LEU A 249     -44.612 -10.413 -16.363  1.00  0.00           H  
ATOM   3532  CA  LEU A 249     -43.655  -8.619 -17.084  1.00 26.86           C  
ATOM   3533  HA  LEU A 249     -44.003  -7.631 -16.701  1.00  0.00           H  
ATOM   3534  C   LEU A 249     -43.246  -8.460 -18.544  1.00 26.96           C  
ATOM   3535  O   LEU A 249     -42.496  -7.548 -18.889  1.00 27.76           O  
ATOM   3536  CB  LEU A 249     -42.442  -9.059 -16.268  1.00 27.52           C  
ATOM   3537  HB1 LEU A 249     -41.539  -8.986 -16.919  1.00  0.00           H  
ATOM   3538  HB2 LEU A 249     -42.514 -10.159 -16.103  1.00  0.00           H  
ATOM   3539  CG  LEU A 249     -42.119  -8.393 -14.924  1.00 25.31           C  
ATOM   3540  HG  LEU A 249     -41.761  -7.356 -15.125  1.00  0.00           H  
ATOM   3541  CD1 LEU A 249     -43.323  -8.311 -13.980  1.00 23.66           C  
ATOM   3542 1HD1 LEU A 249     -43.088  -7.827 -13.003  1.00  0.00           H  
ATOM   3543 2HD1 LEU A 249     -43.772  -9.320 -13.824  1.00  0.00           H  
ATOM   3544 3HD1 LEU A 249     -44.181  -7.802 -14.477  1.00  0.00           H  
ATOM   3545  CD2 LEU A 249     -40.988  -9.171 -14.276  1.00 23.66           C  
ATOM   3546 1HD2 LEU A 249     -40.753  -8.687 -13.299  1.00  0.00           H  
ATOM   3547 2HD2 LEU A 249     -40.095  -9.265 -14.937  1.00  0.00           H  
ATOM   3548 3HD2 LEU A 249     -41.214 -10.258 -14.176  1.00  0.00           H  
ATOM   3549  N   ALA A 250     -43.741  -9.360 -19.391  1.00 26.56           N  
ATOM   3550  HN  ALA A 250     -44.307 -10.117 -19.008  1.00  0.00           H  
ATOM   3551  CA  ALA A 250     -43.522  -9.329 -20.840  1.00 26.28           C  
ATOM   3552  HA  ALA A 250     -42.538  -9.809 -21.052  1.00  0.00           H  
ATOM   3553  C   ALA A 250     -43.486  -7.921 -21.394  1.00 25.93           C  
ATOM   3554  O   ALA A 250     -44.275  -7.065 -20.993  1.00 25.67           O  
ATOM   3555  CB  ALA A 250     -44.601 -10.132 -21.548  1.00 24.82           C  
ATOM   3556  HB1 ALA A 250     -44.628 -11.169 -21.140  1.00  0.00           H  
ATOM   3557  HB2 ALA A 250     -44.474 -10.120 -22.656  1.00  0.00           H  
ATOM   3558  HB3 ALA A 250     -45.597  -9.634 -21.495  1.00  0.00           H  
ATOM   3559  N   GLY A 251     -42.544  -7.689 -22.302  1.00 26.18           N  
ATOM   3560  HN  GLY A 251     -41.855  -8.416 -22.494  1.00  0.00           H  
ATOM   3561  CA  GLY A 251     -42.461  -6.427 -23.035  1.00 25.34           C  
ATOM   3562  HA1 GLY A 251     -41.922  -6.576 -24.000  1.00  0.00           H  
ATOM   3563  HA2 GLY A 251     -43.467  -6.137 -23.418  1.00  0.00           H  
ATOM   3564  C   GLY A 251     -41.845  -5.282 -22.263  1.00 23.93           C  
ATOM   3565  O   GLY A 251     -42.246  -4.130 -22.442  1.00 23.83           O  
ATOM   3566  N   LEU A 252     -40.855  -5.600 -21.429  1.00 23.11           N  
ATOM   3567  HN  LEU A 252     -40.535  -6.568 -21.401  1.00  0.00           H  
ATOM   3568  CA  LEU A 252     -40.204  -4.622 -20.550  1.00 24.37           C  
ATOM   3569  HA  LEU A 252     -40.518  -3.604 -20.880  1.00  0.00           H  
ATOM   3570  C   LEU A 252     -38.680  -4.694 -20.640  1.00 24.26           C  
ATOM   3571  O   LEU A 252     -38.101  -5.797 -20.663  1.00 25.56           O  
ATOM   3572  CB  LEU A 252     -40.675  -4.813 -19.092  1.00 24.06           C  
ATOM   3573  HB1 LEU A 252     -41.602  -4.210 -18.953  1.00  0.00           H  
ATOM   3574  HB2 LEU A 252     -41.057  -5.856 -18.993  1.00  0.00           H  
ATOM   3575  CG  LEU A 252     -39.751  -4.536 -17.892  1.00 26.79           C  
ATOM   3576  HG  LEU A 252     -38.796  -5.087 -18.056  1.00  0.00           H  
ATOM   3577  CD1 LEU A 252     -39.428  -3.070 -17.748  1.00 30.69           C  
ATOM   3578 1HD1 LEU A 252     -38.759  -2.869 -16.879  1.00  0.00           H  
ATOM   3579 2HD1 LEU A 252     -40.357  -2.456 -17.692  1.00  0.00           H  
ATOM   3580 3HD1 LEU A 252     -38.999  -2.657 -18.691  1.00  0.00           H  
ATOM   3581  CD2 LEU A 252     -40.373  -5.042 -16.597  1.00 26.36           C  
ATOM   3582 1HD2 LEU A 252     -39.704  -4.841 -15.728  1.00  0.00           H  
ATOM   3583 2HD2 LEU A 252     -40.646  -6.121 -16.666  1.00  0.00           H  
ATOM   3584 3HD2 LEU A 252     -41.392  -4.619 -16.438  1.00  0.00           H  
ATOM   3585  N   HIS A 253     -38.046  -3.521 -20.678  1.00 22.75           N  
ATOM   3586  HN  HIS A 253     -38.598  -2.663 -20.681  1.00  0.00           H  
ATOM   3587  CA  HIS A 253     -36.594  -3.423 -20.715  1.00 22.57           C  
ATOM   3588  HA  HIS A 253     -36.167  -4.405 -21.025  1.00  0.00           H  
ATOM   3589  C   HIS A 253     -36.083  -3.071 -19.322  1.00 20.35           C  
ATOM   3590  O   HIS A 253     -36.365  -1.984 -18.819  1.00 19.75           O  
ATOM   3591  CB  HIS A 253     -36.129  -2.333 -21.701  1.00 23.41           C  
ATOM   3592  HB1 HIS A 253     -35.044  -2.121 -21.558  1.00  0.00           H  
ATOM   3593  HB2 HIS A 253     -36.559  -1.345 -21.415  1.00  0.00           H  
ATOM   3594  CG  HIS A 253     -36.415  -2.625 -23.145  1.00 28.33           C  
ATOM   3595  ND1 HIS A 253     -37.572  -3.247 -23.578  1.00 35.55           N  
ATOM   3596  HD1 HIS A 253     -38.322  -3.582 -22.973  1.00  0.00           H  
ATOM   3597  CD2 HIS A 253     -35.712  -2.324 -24.266  1.00 35.53           C  
ATOM   3598  HD2 HIS A 253     -34.739  -1.805 -24.309  1.00  0.00           H  
ATOM   3599  CE1 HIS A 253     -37.556  -3.340 -24.897  1.00 37.07           C  
ATOM   3600  HE1 HIS A 253     -38.340  -3.800 -25.521  1.00  0.00           H  
ATOM   3601  NE2 HIS A 253     -36.438  -2.786 -25.340  1.00 38.29           N  
ATOM   3602  HE2 HIS A 253     -36.160  -2.713 -26.319  1.00  0.00           H  
ATOM   3603  N   VAL A 254     -35.325  -3.983 -18.716  1.00 19.75           N  
ATOM   3604  HN  VAL A 254     -35.154  -4.871 -19.188  1.00  0.00           H  
ATOM   3605  CA  VAL A 254     -34.727  -3.760 -17.398  1.00 19.81           C  
ATOM   3606  HA  VAL A 254     -34.970  -2.727 -17.055  1.00  0.00           H  
ATOM   3607  C   VAL A 254     -33.218  -3.924 -17.458  1.00 21.34           C  
ATOM   3608  O   VAL A 254     -32.726  -5.017 -17.763  1.00 24.29           O  
ATOM   3609  CB  VAL A 254     -35.240  -4.770 -16.360  1.00 20.22           C  
ATOM   3610  HB  VAL A 254     -34.909  -5.790 -16.664  1.00  0.00           H  
ATOM   3611  CG1 VAL A 254     -34.656  -4.461 -14.996  1.00 14.57           C  
ATOM   3612 1HG1 VAL A 254     -35.028  -5.194 -14.243  1.00  0.00           H  
ATOM   3613 2HG1 VAL A 254     -34.855  -3.408 -14.687  1.00  0.00           H  
ATOM   3614 3HG1 VAL A 254     -33.542  -4.418 -15.020  1.00  0.00           H  
ATOM   3615  CG2 VAL A 254     -36.763  -4.754 -16.297  1.00 24.13           C  
ATOM   3616 1HG2 VAL A 254     -37.135  -5.487 -15.544  1.00  0.00           H  
ATOM   3617 2HG2 VAL A 254     -37.219  -4.925 -17.300  1.00  0.00           H  
ATOM   3618 3HG2 VAL A 254     -37.157  -3.729 -16.105  1.00  0.00           H  
ATOM   3619  N   HIS A 255     -32.484  -2.853 -17.161  1.00 19.83           N  
ATOM   3620  HN  HIS A 255     -32.948  -1.972 -16.941  1.00  0.00           H  
ATOM   3621  CA  HIS A 255     -31.036  -2.920 -17.145  1.00 17.71           C  
ATOM   3622  HA  HIS A 255     -30.681  -3.341 -18.114  1.00  0.00           H  
ATOM   3623  C   HIS A 255     -30.627  -3.852 -16.021  1.00 19.59           C  
ATOM   3624  O   HIS A 255     -29.735  -4.683 -16.208  1.00 22.13           O  
ATOM   3625  CB  HIS A 255     -30.434  -1.538 -16.955  1.00 18.08           C  
ATOM   3626  HB1 HIS A 255     -30.743  -1.110 -15.973  1.00  0.00           H  
ATOM   3627  HB2 HIS A 255     -30.916  -0.805 -17.643  1.00  0.00           H  
ATOM   3628  CG  HIS A 255     -28.942  -1.491 -17.101  1.00 18.85           C  
ATOM   3629  ND1 HIS A 255     -28.227  -0.319 -16.992  1.00 23.78           N  
ATOM   3630  HD1 HIS A 255     -28.630   0.601 -16.813  1.00  0.00           H  
ATOM   3631  CD2 HIS A 255     -28.032  -2.459 -17.355  1.00 20.36           C  
ATOM   3632  HD2 HIS A 255     -28.243  -3.529 -17.516  1.00  0.00           H  
ATOM   3633  CE1 HIS A 255     -26.941  -0.568 -17.154  1.00 24.91           C  
ATOM   3634  HE1 HIS A 255     -26.128   0.176 -17.112  1.00  0.00           H  
ATOM   3635  NE2 HIS A 255     -26.796  -1.861 -17.375  1.00 24.69           N  
ATOM   3636  HE2 HIS A 255     -25.909  -2.339 -17.535  1.00  0.00           H  
ATOM   3637  N   ARG A 256     -31.299  -3.741 -14.869  1.00 18.75           N  
ATOM   3638  HN  ARG A 256     -32.002  -3.009 -14.770  1.00  0.00           H  
ATOM   3639  CA  ARG A 256     -31.046  -4.650 -13.746  1.00 18.57           C  
ATOM   3640  HA  ARG A 256     -30.571  -5.563 -14.174  1.00  0.00           H  
ATOM   3641  C   ARG A 256     -32.277  -5.118 -12.973  1.00 19.17           C  
ATOM   3642  O   ARG A 256     -32.911  -4.340 -12.276  1.00 17.17           O  
ATOM   3643  CB  ARG A 256     -30.043  -4.055 -12.759  1.00 17.84           C  
ATOM   3644  HB1 ARG A 256     -30.464  -3.156 -12.252  1.00  0.00           H  
ATOM   3645  HB2 ARG A 256     -29.190  -3.576 -13.294  1.00  0.00           H  
ATOM   3646  CG  ARG A 256     -29.549  -5.075 -11.743  1.00 19.18           C  
ATOM   3647  HG1 ARG A 256     -28.835  -5.794 -12.208  1.00  0.00           H  
ATOM   3648  HG2 ARG A 256     -30.359  -5.787 -11.460  1.00  0.00           H  
ATOM   3649  CD  ARG A 256     -28.948  -4.422 -10.526  1.00 21.82           C  
ATOM   3650  HD1 ARG A 256     -29.725  -3.891  -9.928  1.00  0.00           H  
ATOM   3651  HD2 ARG A 256     -28.635  -5.183  -9.774  1.00  0.00           H  
ATOM   3652  NE  ARG A 256     -27.840  -3.528 -10.867  1.00 26.34           N  
ATOM   3653  HE  ARG A 256     -26.932  -3.951 -11.061  1.00  0.00           H  
ATOM   3654  CZ  ARG A 256     -27.934  -2.202 -10.942  1.00 21.90           C  
ATOM   3655  NH1 ARG A 256     -29.090  -1.594 -10.693  1.00 18.34           N  
ATOM   3656 1HH1 ARG A 256     -29.912  -2.146 -10.450  1.00  0.00           H  
ATOM   3657 2HH1 ARG A 256     -29.162  -0.578 -10.750  1.00  0.00           H  
ATOM   3658  NH2 ARG A 256     -26.867  -1.485 -11.258  1.00  8.92           N  
ATOM   3659 1HH2 ARG A 256     -25.980  -1.951 -11.449  1.00  0.00           H  
ATOM   3660 2HH2 ARG A 256     -26.939  -0.469 -11.315  1.00  0.00           H  
ATOM   3661  N   LEU A 257     -32.567  -6.412 -13.071  1.00 20.65           N  
ATOM   3662  HN  LEU A 257     -32.040  -6.987 -13.728  1.00  0.00           H  
ATOM   3663  CA  LEU A 257     -33.617  -7.038 -12.268  1.00 19.44           C  
ATOM   3664  HA  LEU A 257     -34.179  -6.220 -11.761  1.00  0.00           H  
ATOM   3665  C   LEU A 257     -33.086  -7.969 -11.178  1.00 18.56           C  
ATOM   3666  O   LEU A 257     -32.510  -9.032 -11.443  1.00 16.13           O  
ATOM   3667  CB  LEU A 257     -34.607  -7.785 -13.161  1.00 21.01           C  
ATOM   3668  HB1 LEU A 257     -34.030  -8.312 -13.956  1.00  0.00           H  
ATOM   3669  HB2 LEU A 257     -35.177  -7.033 -13.756  1.00  0.00           H  
ATOM   3670  CG  LEU A 257     -35.604  -8.773 -12.559  1.00 15.98           C  
ATOM   3671  HG  LEU A 257     -35.056  -9.520 -11.939  1.00  0.00           H  
ATOM   3672  CD1 LEU A 257     -36.610  -8.079 -11.718  1.00  2.00           C  
ATOM   3673 1HD1 LEU A 257     -37.338  -8.800 -11.279  1.00  0.00           H  
ATOM   3674 2HD1 LEU A 257     -37.127  -7.269 -12.283  1.00  0.00           H  
ATOM   3675 3HD1 LEU A 257     -36.125  -7.456 -10.931  1.00  0.00           H  
ATOM   3676  CD2 LEU A 257     -36.271  -9.477 -13.720  1.00 17.35           C  
ATOM   3677 1HD2 LEU A 257     -36.999 -10.198 -13.281  1.00  0.00           H  
ATOM   3678 2HD2 LEU A 257     -35.547  -9.954 -14.421  1.00  0.00           H  
ATOM   3679 3HD2 LEU A 257     -36.734  -8.776 -14.453  1.00  0.00           H  
ATOM   3680  N   ILE A 258     -33.307  -7.556  -9.937  1.00 20.27           N  
ATOM   3681  HN  ILE A 258     -33.757  -6.653  -9.787  1.00  0.00           H  
ATOM   3682  CA  ILE A 258     -32.926  -8.355  -8.789  1.00 17.87           C  
ATOM   3683  HA  ILE A 258     -32.107  -9.050  -9.088  1.00  0.00           H  
ATOM   3684  C   ILE A 258     -34.122  -9.170  -8.338  1.00 17.33           C  
ATOM   3685  O   ILE A 258     -35.262  -8.687  -8.354  1.00 17.84           O  
ATOM   3686  CB  ILE A 258     -32.442  -7.487  -7.656  1.00 16.57           C  
ATOM   3687  HB  ILE A 258     -33.309  -6.912  -7.254  1.00  0.00           H  
ATOM   3688  CG1 ILE A 258     -31.388  -6.494  -8.156  1.00 20.83           C  
ATOM   3689 1HG1 ILE A 258     -30.553  -6.408  -7.422  1.00  0.00           H  
ATOM   3690 2HG1 ILE A 258     -30.833  -6.918  -9.025  1.00  0.00           H  
ATOM   3691  CG2 ILE A 258     -31.886  -8.355  -6.552  1.00 20.03           C  
ATOM   3692 1HG2 ILE A 258     -31.528  -7.713  -5.714  1.00  0.00           H  
ATOM   3693 2HG2 ILE A 258     -31.092  -9.046  -6.920  1.00  0.00           H  
ATOM   3694 3HG2 ILE A 258     -32.620  -9.121  -6.210  1.00  0.00           H  
ATOM   3695  CD1 ILE A 258     -31.937  -5.133  -8.493  1.00 26.73           C  
ATOM   3696 1HD1 ILE A 258     -31.170  -4.410  -8.857  1.00  0.00           H  
ATOM   3697 2HD1 ILE A 258     -32.492  -4.709  -7.624  1.00  0.00           H  
ATOM   3698 3HD1 ILE A 258     -32.772  -5.219  -9.227  1.00  0.00           H  
ATOM   3699  N   LEU A 259     -33.852 -10.411  -7.946  1.00 16.49           N  
ATOM   3700  HN  LEU A 259     -32.880 -10.719  -7.921  1.00  0.00           H  
ATOM   3701  CA  LEU A 259     -34.899 -11.347  -7.550  1.00 13.97           C  
ATOM   3702  HA  LEU A 259     -35.748 -10.762  -7.125  1.00  0.00           H  
ATOM   3703  C   LEU A 259     -34.411 -12.325  -6.483  1.00 10.92           C  
ATOM   3704  O   LEU A 259     -33.209 -12.584  -6.347  1.00  8.64           O  
ATOM   3705  CB  LEU A 259     -35.404 -12.099  -8.780  1.00 12.90           C  
ATOM   3706  HB1 LEU A 259     -35.688 -11.340  -9.546  1.00  0.00           H  
ATOM   3707  HB2 LEU A 259     -34.526 -12.596  -9.255  1.00  0.00           H  
ATOM   3708  CG  LEU A 259     -36.535 -13.128  -8.705  1.00 17.31           C  
ATOM   3709  HG  LEU A 259     -36.096 -14.088  -8.345  1.00  0.00           H  
ATOM   3710  CD1 LEU A 259     -37.686 -12.739  -7.727  1.00 21.12           C  
ATOM   3711 1HD1 LEU A 259     -37.311 -12.572  -6.690  1.00  0.00           H  
ATOM   3712 2HD1 LEU A 259     -38.506 -13.494  -7.745  1.00  0.00           H  
ATOM   3713 3HD1 LEU A 259     -38.254 -11.855  -8.100  1.00  0.00           H  
ATOM   3714  CD2 LEU A 259     -37.053 -13.359 -10.136  1.00 16.95           C  
ATOM   3715 1HD2 LEU A 259     -36.230 -13.637 -10.835  1.00  0.00           H  
ATOM   3716 2HD2 LEU A 259     -37.621 -12.475 -10.509  1.00  0.00           H  
ATOM   3717 3HD2 LEU A 259     -37.873 -14.114 -10.154  1.00  0.00           H  
ATOM   3718  N   GLY A 260     -35.358 -12.863  -5.733  1.00  8.63           N  
ATOM   3719  HN  GLY A 260     -36.333 -12.623  -5.911  1.00  0.00           H  
ATOM   3720  CA  GLY A 260     -35.040 -13.785  -4.665  1.00 10.23           C  
ATOM   3721  HA1 GLY A 260     -35.179 -14.854  -4.948  1.00  0.00           H  
ATOM   3722  HA2 GLY A 260     -33.949 -13.843  -4.441  1.00  0.00           H  
ATOM   3723  C   GLY A 260     -35.865 -13.371  -3.490  1.00 11.33           C  
ATOM   3724  O   GLY A 260     -36.831 -12.634  -3.650  1.00 14.22           O  
ATOM   3725  N   GLU A 261     -35.490 -13.829  -2.307  1.00 13.84           N  
ATOM   3726  HN  GLU A 261     -34.627 -14.367  -2.230  1.00  0.00           H  
ATOM   3727  CA  GLU A 261     -36.291 -13.578  -1.105  1.00 14.65           C  
ATOM   3728  HA  GLU A 261     -36.872 -12.639  -1.260  1.00  0.00           H  
ATOM   3729  C   GLU A 261     -35.448 -13.416   0.132  1.00 15.51           C  
ATOM   3730  O   GLU A 261     -34.224 -13.491   0.081  1.00 16.73           O  
ATOM   3731  CB  GLU A 261     -37.273 -14.716  -0.879  1.00 15.31           C  
ATOM   3732  HB1 GLU A 261     -37.996 -14.454  -0.072  1.00  0.00           H  
ATOM   3733  HB2 GLU A 261     -37.975 -14.803  -1.741  1.00  0.00           H  
ATOM   3734  CG  GLU A 261     -36.621 -16.043  -0.593  1.00 19.71           C  
ATOM   3735  HG1 GLU A 261     -35.723 -16.200  -1.234  1.00  0.00           H  
ATOM   3736  HG2 GLU A 261     -36.126 -16.044   0.406  1.00  0.00           H  
ATOM   3737  CD  GLU A 261     -37.590 -17.183  -0.723  1.00 36.31           C  
ATOM   3738  OE1 GLU A 261     -37.165 -18.270  -1.174  1.00 45.23           O  
ATOM   3739  OE2 GLU A 261     -38.782 -16.988  -0.386  1.00 40.83           O  
ATOM   3740  N   PHE A 262     -36.113 -13.210   1.257  1.00 19.02           N  
ATOM   3741  HN  PHE A 262     -37.133 -13.185   1.246  1.00  0.00           H  
ATOM   3742  CA  PHE A 262     -35.398 -13.019   2.512  1.00 20.78           C  
ATOM   3743  HA  PHE A 262     -34.337 -12.793   2.255  1.00  0.00           H  
ATOM   3744  C   PHE A 262     -35.394 -14.253   3.374  1.00 21.27           C  
ATOM   3745  O   PHE A 262     -36.217 -15.151   3.200  1.00 20.33           O  
ATOM   3746  CB  PHE A 262     -35.940 -11.819   3.280  1.00 20.76           C  
ATOM   3747  HB1 PHE A 262     -35.577 -11.827   4.334  1.00  0.00           H  
ATOM   3748  HB2 PHE A 262     -37.035 -11.927   3.461  1.00  0.00           H  
ATOM   3749  CG  PHE A 262     -35.636 -10.507   2.622  1.00 21.22           C  
ATOM   3750  CD1 PHE A 262     -36.659  -9.697   2.155  1.00 20.11           C  
ATOM   3751  HD1 PHE A 262     -37.708 -10.019   2.270  1.00  0.00           H  
ATOM   3752  CD2 PHE A 262     -34.320 -10.093   2.443  1.00 26.65           C  
ATOM   3753  HD2 PHE A 262     -33.497 -10.736   2.797  1.00  0.00           H  
ATOM   3754  CE1 PHE A 262     -36.377  -8.490   1.547  1.00 25.68           C  
ATOM   3755  HE1 PHE A 262     -37.199  -7.848   1.189  1.00  0.00           H  
ATOM   3756  CE2 PHE A 262     -34.025  -8.888   1.829  1.00 20.98           C  
ATOM   3757  HE2 PHE A 262     -32.976  -8.574   1.696  1.00  0.00           H  
ATOM   3758  CZ  PHE A 262     -35.055  -8.083   1.385  1.00 26.51           C  
ATOM   3759  HZ  PHE A 262     -34.831  -7.117   0.902  1.00  0.00           H  
ATOM   3760  N   LYS A 263     -34.441 -14.279   4.298  1.00 24.15           N  
ATOM   3761  HN  LYS A 263     -33.824 -13.470   4.374  1.00  0.00           H  
ATOM   3762  CA  LYS A 263     -34.226 -15.391   5.206  1.00 24.41           C  
ATOM   3763  HA  LYS A 263     -34.464 -16.346   4.682  1.00  0.00           H  
ATOM   3764  C   LYS A 263     -35.105 -15.260   6.436  1.00 26.81           C  
ATOM   3765  O   LYS A 263     -34.854 -15.937   7.425  1.00 28.76           O  
ATOM   3766  CB  LYS A 263     -32.762 -15.405   5.642  1.00 21.83           C  
ATOM   3767  HB1 LYS A 263     -32.655 -14.958   6.658  1.00  0.00           H  
ATOM   3768  HB2 LYS A 263     -32.173 -14.669   5.046  1.00  0.00           H  
ATOM   3769  CG  LYS A 263     -32.116 -16.747   5.595  1.00 20.69           C  
ATOM   3770  HG1 LYS A 263     -32.293 -17.262   4.622  1.00  0.00           H  
ATOM   3771  HG2 LYS A 263     -32.626 -17.480   6.262  1.00  0.00           H  
ATOM   3772  CD  LYS A 263     -30.647 -16.622   5.910  1.00 25.79           C  
ATOM   3773  HD1 LYS A 263     -30.201 -15.716   5.438  1.00  0.00           H  
ATOM   3774  HD2 LYS A 263     -30.477 -16.357   6.980  1.00  0.00           H  
ATOM   3775  CE  LYS A 263     -29.893 -17.889   5.518  1.00 32.60           C  
ATOM   3776  HE1 LYS A 263     -30.238 -18.266   4.527  1.00  0.00           H  
ATOM   3777  HE2 LYS A 263     -30.201 -18.748   6.158  1.00  0.00           H  
ATOM   3778  NZ  LYS A 263     -28.406 -17.718   5.535  1.00 32.57           N  
ATOM   3779  HZ1 LYS A 263     -27.902 -18.565   5.273  1.00  0.00           H  
ATOM   3780  HZ2 LYS A 263     -28.090 -17.373   6.442  1.00  0.00           H  
ATOM   3781  HZ3 LYS A 263     -28.124 -16.932   4.950  1.00  0.00           H  
ATOM   3782  N   ASP A 264     -36.119 -14.393   6.389  1.00 28.60           N  
ATOM   3783  HN  ASP A 264     -36.311 -13.898   5.518  1.00  0.00           H  
ATOM   3784  CA  ASP A 264     -36.965 -14.135   7.564  1.00 31.15           C  
ATOM   3785  HA  ASP A 264     -37.082 -15.104   8.103  1.00  0.00           H  
ATOM   3786  C   ASP A 264     -38.373 -13.640   7.219  1.00 31.59           C  
ATOM   3787  O   ASP A 264     -39.080 -13.084   8.059  1.00 30.80           O  
ATOM   3788  CB  ASP A 264     -36.264 -13.162   8.530  1.00 31.03           C  
ATOM   3789  HB1 ASP A 264     -35.391 -13.649   9.024  1.00  0.00           H  
ATOM   3790  HB2 ASP A 264     -36.895 -12.967   9.428  1.00  0.00           H  
ATOM   3791  CG  ASP A 264     -35.855 -11.864   7.861  1.00 34.46           C  
ATOM   3792  OD1 ASP A 264     -35.667 -10.849   8.575  1.00 36.85           O  
ATOM   3793  OD2 ASP A 264     -35.720 -11.860   6.619  1.00 34.96           O  
ATOM   3794  N   GLU A 265     -38.786 -13.875   5.982  1.00 34.15           N  
ATOM   3795  HN  GLU A 265     -38.197 -14.427   5.359  1.00  0.00           H  
ATOM   3796  CA  GLU A 265     -40.062 -13.364   5.487  1.00 35.58           C  
ATOM   3797  HA  GLU A 265     -40.694 -13.096   6.366  1.00  0.00           H  
ATOM   3798  C   GLU A 265     -40.824 -14.385   4.647  1.00 35.75           C  
ATOM   3799  O   GLU A 265     -40.356 -15.509   4.448  1.00 34.72           O  
ATOM   3800  CB  GLU A 265     -39.821 -12.097   4.671  1.00 35.45           C  
ATOM   3801  HB1 GLU A 265     -38.930 -12.219   4.012  1.00  0.00           H  
ATOM   3802  HB2 GLU A 265     -40.613 -11.974   3.896  1.00  0.00           H  
ATOM   3803  CG  GLU A 265     -39.696 -10.845   5.506  1.00 36.98           C  
ATOM   3804  HG1 GLU A 265     -39.133 -11.045   6.447  1.00  0.00           H  
ATOM   3805  HG2 GLU A 265     -38.999 -10.115   5.032  1.00  0.00           H  
ATOM   3806  CD  GLU A 265     -41.029 -10.210   5.797  1.00 40.83           C  
ATOM   3807  OE1 GLU A 265     -41.037  -9.083   6.330  1.00 49.06           O  
ATOM   3808  OE2 GLU A 265     -42.070 -10.830   5.488  1.00 40.96           O  
ATOM   3809  N   ARG A 266     -42.001 -13.988   4.166  1.00 37.62           N  
ATOM   3810  HN  ARG A 266     -42.357 -13.067   4.421  1.00  0.00           H  
ATOM   3811  CA  ARG A 266     -42.796 -14.839   3.281  1.00 41.41           C  
ATOM   3812  HA  ARG A 266     -43.298 -15.603   3.920  1.00  0.00           H  
ATOM   3813  C   ARG A 266     -41.899 -15.595   2.286  1.00 40.26           C  
ATOM   3814  O   ARG A 266     -41.419 -15.032   1.286  1.00 39.47           O  
ATOM   3815  CB  ARG A 266     -43.907 -14.035   2.570  1.00 42.42           C  
ATOM   3816  HB1 ARG A 266     -44.518 -14.718   1.935  1.00  0.00           H  
ATOM   3817  HB2 ARG A 266     -44.673 -13.711   3.313  1.00  0.00           H  
ATOM   3818  CG  ARG A 266     -43.442 -12.817   1.733  1.00 46.64           C  
ATOM   3819  HG1 ARG A 266     -42.552 -12.331   2.197  1.00  0.00           H  
ATOM   3820  HG2 ARG A 266     -42.988 -13.146   0.769  1.00  0.00           H  
ATOM   3821  CD  ARG A 266     -44.570 -11.787   1.490  1.00 45.70           C  
ATOM   3822  HD1 ARG A 266     -44.144 -10.810   1.164  1.00  0.00           H  
ATOM   3823  HD2 ARG A 266     -45.032 -11.478   2.456  1.00  0.00           H  
ATOM   3824  NE  ARG A 266     -45.600 -12.239   0.548  1.00 54.70           N  
ATOM   3825  HE  ARG A 266     -45.396 -12.162  -0.448  1.00  0.00           H  
ATOM   3826  CZ  ARG A 266     -46.785 -12.744   0.900  1.00 60.10           C  
ATOM   3827  NH1 ARG A 266     -47.121 -12.872   2.185  1.00 63.02           N  
ATOM   3828 1HH1 ARG A 266     -48.026 -13.258   2.454  1.00  0.00           H  
ATOM   3829 2HH1 ARG A 266     -46.463 -12.577   2.906  1.00  0.00           H  
ATOM   3830  NH2 ARG A 266     -47.642 -13.128  -0.039  1.00 57.64           N  
ATOM   3831 1HH2 ARG A 266     -48.547 -13.514   0.230  1.00  0.00           H  
ATOM   3832 2HH2 ARG A 266     -47.385 -13.030  -1.021  1.00  0.00           H  
ATOM   3833  N   ASN A 267     -41.649 -16.866   2.598  1.00 37.93           N  
ATOM   3834  HN  ASN A 267     -42.054 -17.261   3.447  1.00  0.00           H  
ATOM   3835  CA  ASN A 267     -40.810 -17.701   1.753  1.00 35.48           C  
ATOM   3836  HA  ASN A 267     -40.148 -17.009   1.182  1.00  0.00           H  
ATOM   3837  C   ASN A 267     -41.573 -18.519   0.719  1.00 34.87           C  
ATOM   3838  O   ASN A 267     -42.789 -18.645   0.773  1.00 34.18           O  
ATOM   3839  CB  ASN A 267     -39.887 -18.585   2.598  1.00 34.09           C  
ATOM   3840  HB1 ASN A 267     -39.872 -19.632   2.215  1.00  0.00           H  
ATOM   3841  HB2 ASN A 267     -40.322 -18.771   3.608  1.00  0.00           H  
ATOM   3842  CG  ASN A 267     -38.484 -18.020   2.702  1.00 31.38           C  
ATOM   3843  OD1 ASN A 267     -37.512 -18.747   2.940  1.00 25.06           O  
ATOM   3844  ND2 ASN A 267     -38.368 -16.713   2.507  1.00 26.30           N  
ATOM   3845 1HD2 ASN A 267     -37.424 -16.333   2.577  1.00  0.00           H  
ATOM   3846 2HD2 ASN A 267     -39.170 -16.113   2.311  1.00  0.00           H  
ATOM   3847  N   LEU A 268     -40.841 -19.054  -0.244  1.00 35.07           N  
ATOM   3848  HN  LEU A 268     -39.856 -18.800  -0.323  1.00  0.00           H  
ATOM   3849  CA  LEU A 268     -41.408 -19.992  -1.188  1.00 35.68           C  
ATOM   3850  HA  LEU A 268     -42.486 -19.746  -1.328  1.00  0.00           H  
ATOM   3851  C   LEU A 268     -41.302 -21.412  -0.649  1.00 38.04           C  
ATOM   3852  O   LEU A 268     -40.368 -21.749   0.092  1.00 38.94           O  
ATOM   3853  CB  LEU A 268     -40.706 -19.886  -2.543  1.00 34.30           C  
ATOM   3854  HB1 LEU A 268     -40.769 -20.863  -3.077  1.00  0.00           H  
ATOM   3855  HB2 LEU A 268     -39.604 -19.809  -2.391  1.00  0.00           H  
ATOM   3856  CG  LEU A 268     -41.176 -18.767  -3.463  1.00 29.40           C  
ATOM   3857  HG  LEU A 268     -40.891 -17.787  -3.014  1.00  0.00           H  
ATOM   3858  CD1 LEU A 268     -40.480 -18.918  -4.785  1.00 26.36           C  
ATOM   3859 1HD1 LEU A 268     -39.373 -18.889  -4.653  1.00  0.00           H  
ATOM   3860 2HD1 LEU A 268     -40.828 -18.160  -5.525  1.00  0.00           H  
ATOM   3861 3HD1 LEU A 268     -40.808 -19.838  -5.322  1.00  0.00           H  
ATOM   3862  CD2 LEU A 268     -42.688 -18.807  -3.644  1.00 24.62           C  
ATOM   3863 1HD2 LEU A 268     -43.205 -18.695  -2.662  1.00  0.00           H  
ATOM   3864 2HD2 LEU A 268     -43.016 -19.727  -4.181  1.00  0.00           H  
ATOM   3865 3HD2 LEU A 268     -43.036 -18.049  -4.384  1.00  0.00           H  
ATOM   3866  N   GLU A 269     -42.272 -22.241  -1.019  1.00 39.84           N  
ATOM   3867  HN  GLU A 269     -43.069 -21.877  -1.541  1.00  0.00           H  
ATOM   3868  CA  GLU A 269     -42.220 -23.656  -0.695  1.00 40.85           C  
ATOM   3869  HA  GLU A 269     -41.806 -23.768   0.334  1.00  0.00           H  
ATOM   3870  C   GLU A 269     -41.256 -24.333  -1.684  1.00 41.35           C  
ATOM   3871  O   GLU A 269     -40.271 -24.943  -1.264  1.00 42.40           O  
ATOM   3872  CB  GLU A 269     -43.629 -24.273  -0.724  1.00 41.32           C  
ATOM   3873  HB1 GLU A 269     -43.629 -25.260  -0.205  1.00  0.00           H  
ATOM   3874  HB2 GLU A 269     -43.886 -24.599  -1.759  1.00  0.00           H  
ATOM   3875  CG  GLU A 269     -44.748 -23.368  -0.154  1.00 44.77           C  
ATOM   3876  HG1 GLU A 269     -44.627 -22.322  -0.520  1.00  0.00           H  
ATOM   3877  HG2 GLU A 269     -45.729 -23.620  -0.620  1.00  0.00           H  
ATOM   3878  CD  GLU A 269     -44.860 -23.392   1.383  1.00 50.14           C  
ATOM   3879  OE1 GLU A 269     -44.731 -24.482   1.989  1.00 50.48           O  
ATOM   3880  OE2 GLU A 269     -45.104 -22.315   1.984  1.00 45.75           O  
ATOM   3881  N   ILE A 270     -41.515 -24.196  -2.988  1.00 41.61           N  
ATOM   3882  HN  ILE A 270     -42.364 -23.710  -3.277  1.00  0.00           H  
ATOM   3883  CA  ILE A 270     -40.606 -24.729  -4.020  1.00 42.71           C  
ATOM   3884  HA  ILE A 270     -39.642 -24.957  -3.508  1.00  0.00           H  
ATOM   3885  C   ILE A 270     -40.284 -23.728  -5.130  1.00 43.05           C  
ATOM   3886  O   ILE A 270     -41.181 -23.134  -5.744  1.00 43.41           O  
ATOM   3887  CB  ILE A 270     -41.100 -26.074  -4.668  1.00 42.17           C  
ATOM   3888  HB  ILE A 270     -40.484 -26.255  -5.580  1.00  0.00           H  
ATOM   3889  CG1 ILE A 270     -42.568 -25.984  -5.109  1.00 41.82           C  
ATOM   3890 1HG1 ILE A 270     -43.226 -25.782  -4.232  1.00  0.00           H  
ATOM   3891 2HG1 ILE A 270     -42.742 -25.052  -5.696  1.00  0.00           H  
ATOM   3892  CG2 ILE A 270     -40.880 -27.246  -3.724  1.00 42.36           C  
ATOM   3893 1HG2 ILE A 270     -39.814 -27.311  -3.404  1.00  0.00           H  
ATOM   3894 2HG2 ILE A 270     -41.233 -28.204  -4.171  1.00  0.00           H  
ATOM   3895 3HG2 ILE A 270     -41.569 -27.202  -2.848  1.00  0.00           H  
ATOM   3896  CD1 ILE A 270     -43.070 -27.208  -5.886  1.00 44.95           C  
ATOM   3897 1HD1 ILE A 270     -44.136 -27.143  -6.206  1.00  0.00           H  
ATOM   3898 2HD1 ILE A 270     -42.896 -28.140  -5.299  1.00  0.00           H  
ATOM   3899 3HD1 ILE A 270     -42.412 -27.410  -6.763  1.00  0.00           H  
ATOM   3900  N   PHE A 271     -38.992 -23.560  -5.393  1.00 43.62           N  
ATOM   3901  HN  PHE A 271     -38.298 -24.036  -4.817  1.00  0.00           H  
ATOM   3902  CA  PHE A 271     -38.549 -22.707  -6.492  1.00 43.87           C  
ATOM   3903  HA  PHE A 271     -39.435 -22.131  -6.848  1.00  0.00           H  
ATOM   3904  C   PHE A 271     -38.056 -23.565  -7.661  1.00 43.12           C  
ATOM   3905  O   PHE A 271     -36.917 -24.043  -7.681  1.00 42.56           O  
ATOM   3906  CB  PHE A 271     -37.497 -21.691  -6.011  1.00 44.33           C  
ATOM   3907  HB1 PHE A 271     -37.804 -21.243  -5.037  1.00  0.00           H  
ATOM   3908  HB2 PHE A 271     -36.566 -22.215  -5.693  1.00  0.00           H  
ATOM   3909  CG  PHE A 271     -37.177 -20.606  -7.015  1.00 45.84           C  
ATOM   3910  CD1 PHE A 271     -35.860 -20.380  -7.415  1.00 45.79           C  
ATOM   3911  HD1 PHE A 271     -35.049 -21.001  -6.999  1.00  0.00           H  
ATOM   3912  CD2 PHE A 271     -38.186 -19.808  -7.554  1.00 44.95           C  
ATOM   3913  HD2 PHE A 271     -39.232 -19.971  -7.244  1.00  0.00           H  
ATOM   3914  CE1 PHE A 271     -35.558 -19.378  -8.334  1.00 42.71           C  
ATOM   3915  HE1 PHE A 271     -34.512 -19.205  -8.640  1.00  0.00           H  
ATOM   3916  CE2 PHE A 271     -37.892 -18.809  -8.478  1.00 42.50           C  
ATOM   3917  HE2 PHE A 271     -38.702 -18.190  -8.900  1.00  0.00           H  
ATOM   3918  CZ  PHE A 271     -36.579 -18.595  -8.866  1.00 41.66           C  
ATOM   3919  HZ  PHE A 271     -36.343 -17.804  -9.597  1.00  0.00           H  
ATOM   3920  N   GLU A 272     -38.951 -23.764  -8.623  1.00 43.33           N  
ATOM   3921  HN  GLU A 272     -39.869 -23.329  -8.534  1.00  0.00           H  
ATOM   3922  CA  GLU A 272     -38.673 -24.580  -9.802  1.00 42.60           C  
ATOM   3923  HA  GLU A 272     -37.826 -25.265  -9.562  1.00  0.00           H  
ATOM   3924  C   GLU A 272     -38.265 -23.710 -10.977  1.00 41.35           C  
ATOM   3925  O   GLU A 272     -38.980 -22.759 -11.311  1.00 41.10           O  
ATOM   3926  CB  GLU A 272     -39.894 -25.433 -10.167  1.00 42.86           C  
ATOM   3927  HB1 GLU A 272     -40.727 -24.788 -10.532  1.00  0.00           H  
ATOM   3928  HB2 GLU A 272     -39.696 -26.025 -11.091  1.00  0.00           H  
ATOM   3929  CG  GLU A 272     -40.379 -26.352  -9.029  1.00 44.55           C  
ATOM   3930  HG1 GLU A 272     -41.339 -26.848  -9.303  1.00  0.00           H  
ATOM   3931  HG2 GLU A 272     -40.724 -25.751  -8.155  1.00  0.00           H  
ATOM   3932  CD  GLU A 272     -39.336 -27.388  -8.598  1.00 44.64           C  
ATOM   3933  OE1 GLU A 272     -38.248 -26.994  -8.115  1.00 43.71           O  
ATOM   3934  OE2 GLU A 272     -39.614 -28.600  -8.734  1.00 41.38           O  
ATOM   3935  N   PRO A 273     -37.112 -24.036 -11.605  1.00 40.30           N  
ATOM   3936  CA  PRO A 273     -36.536 -23.343 -12.770  1.00 38.71           C  
ATOM   3937  HA  PRO A 273     -35.914 -22.483 -12.429  1.00  0.00           H  
ATOM   3938  C   PRO A 273     -37.583 -22.858 -13.791  1.00 36.90           C  
ATOM   3939  O   PRO A 273     -37.362 -21.861 -14.494  1.00 33.80           O  
ATOM   3940  CB  PRO A 273     -35.639 -24.416 -13.394  1.00 38.86           C  
ATOM   3941  HB1 PRO A 273     -36.122 -24.985 -14.222  1.00  0.00           H  
ATOM   3942  HB2 PRO A 273     -34.795 -24.007 -13.997  1.00  0.00           H  
ATOM   3943  CG  PRO A 273     -35.208 -25.264 -12.248  1.00 38.62           C  
ATOM   3944  HG1 PRO A 273     -34.190 -25.003 -11.877  1.00  0.00           H  
ATOM   3945  HG2 PRO A 273     -34.992 -26.316 -12.547  1.00  0.00           H  
ATOM   3946  CD  PRO A 273     -36.264 -25.167 -11.173  1.00 40.26           C  
ATOM   3947  HD1 PRO A 273     -35.858 -25.067 -10.139  1.00  0.00           H  
ATOM   3948  HD2 PRO A 273     -36.822 -26.115 -10.992  1.00  0.00           H  
ATOM   3949  N   SER A 274     -38.714 -23.563 -13.839  1.00 36.13           N  
ATOM   3950  HN  SER A 274     -38.816 -24.359 -13.210  1.00  0.00           H  
ATOM   3951  CA  SER A 274     -39.813 -23.251 -14.748  1.00 35.75           C  
ATOM   3952  HA  SER A 274     -39.411 -23.329 -15.785  1.00  0.00           H  
ATOM   3953  C   SER A 274     -40.372 -21.831 -14.589  1.00 34.91           C  
ATOM   3954  O   SER A 274     -40.697 -21.186 -15.597  1.00 36.38           O  
ATOM   3955  CB  SER A 274     -40.932 -24.293 -14.621  1.00 35.62           C  
ATOM   3956  HB1 SER A 274     -41.738 -24.118 -15.371  1.00  0.00           H  
ATOM   3957  HB2 SER A 274     -40.592 -25.299 -14.962  1.00  0.00           H  
ATOM   3958  OG  SER A 274     -41.452 -24.342 -13.307  1.00 35.61           O  
ATOM   3959  HG  SER A 274     -42.145 -24.987 -13.228  1.00  0.00           H  
ATOM   3960  N   ILE A 275     -40.467 -21.351 -13.345  1.00 32.08           N  
ATOM   3961  HN  ILE A 275     -40.137 -21.929 -12.572  1.00  0.00           H  
ATOM   3962  CA  ILE A 275     -41.029 -20.022 -13.042  1.00 29.82           C  
ATOM   3963  HA  ILE A 275     -42.124 -20.082 -13.242  1.00  0.00           H  
ATOM   3964  C   ILE A 275     -40.469 -18.909 -13.956  1.00 29.33           C  
ATOM   3965  O   ILE A 275     -41.234 -18.096 -14.483  1.00 26.52           O  
ATOM   3966  CB  ILE A 275     -40.865 -19.653 -11.537  1.00 28.86           C  
ATOM   3967  HB  ILE A 275     -39.780 -19.653 -11.280  1.00  0.00           H  
ATOM   3968  CG1 ILE A 275     -41.586 -20.670 -10.651  1.00 28.35           C  
ATOM   3969 1HG1 ILE A 275     -42.676 -20.443 -10.601  1.00  0.00           H  
ATOM   3970 2HG1 ILE A 275     -41.624 -21.666 -11.150  1.00  0.00           H  
ATOM   3971  CG2 ILE A 275     -41.443 -18.281 -11.240  1.00 27.57           C  
ATOM   3972 1HG2 ILE A 275     -40.917 -17.540 -11.886  1.00  0.00           H  
ATOM   3973 2HG2 ILE A 275     -41.398 -18.019 -10.157  1.00  0.00           H  
ATOM   3974 3HG2 ILE A 275     -42.551 -18.245 -11.356  1.00  0.00           H  
ATOM   3975  CD1 ILE A 275     -41.004 -20.794  -9.259  1.00 26.11           C  
ATOM   3976 1HD1 ILE A 275     -41.530 -21.535  -8.613  1.00  0.00           H  
ATOM   3977 2HD1 ILE A 275     -40.966 -19.798  -8.760  1.00  0.00           H  
ATOM   3978 3HD1 ILE A 275     -39.914 -21.021  -9.309  1.00  0.00           H  
ATOM   3979  N   MET A 276     -39.144 -18.911 -14.147  1.00 30.23           N  
ATOM   3980  HN  MET A 276     -38.592 -19.615 -13.657  1.00  0.00           H  
ATOM   3981  CA  MET A 276     -38.431 -17.960 -15.021  1.00 31.53           C  
ATOM   3982  HA  MET A 276     -38.532 -16.950 -14.560  1.00  0.00           H  
ATOM   3983  C   MET A 276     -38.941 -17.851 -16.469  1.00 32.45           C  
ATOM   3984  O   MET A 276     -38.644 -16.861 -17.161  1.00 31.72           O  
ATOM   3985  CB  MET A 276     -36.937 -18.293 -15.058  1.00 32.58           C  
ATOM   3986  HB1 MET A 276     -36.789 -19.394 -14.964  1.00  0.00           H  
ATOM   3987  HB2 MET A 276     -36.534 -18.126 -16.084  1.00  0.00           H  
ATOM   3988  CG  MET A 276     -36.080 -17.566 -14.040  1.00 35.20           C  
ATOM   3989  HG1 MET A 276     -34.997 -17.659 -14.288  1.00  0.00           H  
ATOM   3990  HG2 MET A 276     -36.192 -16.461 -14.138  1.00  0.00           H  
ATOM   3991  SD  MET A 276     -36.406 -18.102 -12.358  1.00 47.54           S  
ATOM   3992  CE  MET A 276     -37.550 -16.835 -11.809  1.00 51.07           C  
ATOM   3993  HE1 MET A 276     -37.752 -17.168 -10.764  1.00  0.00           H  
ATOM   3994  HE2 MET A 276     -38.452 -16.694 -12.450  1.00  0.00           H  
ATOM   3995  HE3 MET A 276     -37.189 -15.785 -11.916  1.00  0.00           H  
ATOM   3996  N   GLU A 277     -39.663 -18.877 -16.934  1.00 32.50           N  
ATOM   3997  HN  GLU A 277     -39.689 -19.745 -16.399  1.00  0.00           H  
ATOM   3998  CA  GLU A 277     -40.418 -18.794 -18.187  1.00 32.08           C  
ATOM   3999  HA  GLU A 277     -39.689 -18.747 -19.029  1.00  0.00           H  
ATOM   4000  C   GLU A 277     -41.266 -17.510 -18.215  1.00 32.57           C  
ATOM   4001  O   GLU A 277     -41.985 -17.200 -17.257  1.00 33.05           O  
ATOM   4002  CB  GLU A 277     -41.301 -20.039 -18.385  1.00 31.17           C  
ATOM   4003  HB1 GLU A 277     -41.531 -20.506 -17.399  1.00  0.00           H  
ATOM   4004  HB2 GLU A 277     -42.326 -19.735 -18.702  1.00  0.00           H  
ATOM   4005  CG  GLU A 277     -40.737 -21.099 -19.356  1.00 33.47           C  
ATOM   4006  HG1 GLU A 277     -39.795 -21.540 -18.954  1.00  0.00           H  
ATOM   4007  HG2 GLU A 277     -41.381 -22.009 -19.363  1.00  0.00           H  
ATOM   4008  CD  GLU A 277     -40.522 -20.571 -20.795  1.00 32.51           C  
ATOM   4009  OE1 GLU A 277     -41.430 -19.914 -21.356  1.00 30.94           O  
ATOM   4010  OE2 GLU A 277     -39.438 -20.819 -21.368  1.00 30.05           O  
ATOM   4011  N   GLY A 278     -41.168 -16.758 -19.305  1.00 32.39           N  
ATOM   4012  HN  GLY A 278     -40.609 -17.087 -20.092  1.00  0.00           H  
ATOM   4013  CA  GLY A 278     -41.846 -15.468 -19.397  1.00 32.76           C  
ATOM   4014  HA1 GLY A 278     -42.655 -15.371 -18.636  1.00  0.00           H  
ATOM   4015  HA2 GLY A 278     -42.472 -15.395 -20.317  1.00  0.00           H  
ATOM   4016  C   GLY A 278     -40.852 -14.335 -19.304  1.00 32.48           C  
ATOM   4017  O   GLY A 278     -40.999 -13.313 -19.978  1.00 32.43           O  
ATOM   4018  N   LEU A 279     -39.836 -14.526 -18.462  1.00 32.84           N  
ATOM   4019  HN  LEU A 279     -39.881 -15.308 -17.809  1.00  0.00           H  
ATOM   4020  CA  LEU A 279     -38.664 -13.661 -18.439  1.00 33.97           C  
ATOM   4021  HA  LEU A 279     -38.990 -12.609 -18.268  1.00  0.00           H  
ATOM   4022  C   LEU A 279     -37.976 -13.756 -19.795  1.00 35.48           C  
ATOM   4023  O   LEU A 279     -37.015 -13.039 -20.093  1.00 35.76           O  
ATOM   4024  CB  LEU A 279     -37.712 -14.080 -17.317  1.00 33.73           C  
ATOM   4025  HB1 LEU A 279     -36.672 -13.784 -17.587  1.00  0.00           H  
ATOM   4026  HB2 LEU A 279     -37.618 -15.191 -17.309  1.00  0.00           H  
ATOM   4027  CG  LEU A 279     -38.029 -13.586 -15.892  1.00 36.43           C  
ATOM   4028  HG  LEU A 279     -37.786 -12.498 -15.863  1.00  0.00           H  
ATOM   4029  CD1 LEU A 279     -39.515 -13.727 -15.492  1.00 38.80           C  
ATOM   4030 1HD1 LEU A 279     -40.165 -13.228 -16.248  1.00  0.00           H  
ATOM   4031 2HD1 LEU A 279     -39.707 -13.348 -14.461  1.00  0.00           H  
ATOM   4032 3HD1 LEU A 279     -39.804 -14.792 -15.331  1.00  0.00           H  
ATOM   4033  CD2 LEU A 279     -37.140 -14.269 -14.857  1.00 34.89           C  
ATOM   4034 1HD2 LEU A 279     -36.068 -14.167 -15.146  1.00  0.00           H  
ATOM   4035 2HD2 LEU A 279     -37.429 -15.334 -14.696  1.00  0.00           H  
ATOM   4036 3HD2 LEU A 279     -37.332 -13.890 -13.826  1.00  0.00           H  
ATOM   4037  N   CYS A 280     -38.509 -14.651 -20.621  1.00 38.01           N  
ATOM   4038  HN  CYS A 280     -39.298 -15.205 -20.288  1.00  0.00           H  
ATOM   4039  CA  CYS A 280     -38.029 -14.883 -21.971  1.00 40.90           C  
ATOM   4040  HA  CYS A 280     -36.925 -14.729 -21.985  1.00  0.00           H  
ATOM   4041  C   CYS A 280     -38.675 -13.866 -22.920  1.00 41.02           C  
ATOM   4042  O   CYS A 280     -38.439 -13.898 -24.127  1.00 42.07           O  
ATOM   4043  CB  CYS A 280     -38.323 -16.332 -22.378  1.00 41.21           C  
ATOM   4044  HB1 CYS A 280     -37.476 -16.771 -22.955  1.00  0.00           H  
ATOM   4045  HB2 CYS A 280     -39.114 -16.381 -23.163  1.00  0.00           H  
ATOM   4046  SG  CYS A 280     -38.754 -17.371 -20.931  1.00 47.43           S  
ATOM   4047  N   ASP A 281     -39.478 -12.959 -22.360  1.00 40.66           N  
ATOM   4048  HN  ASP A 281     -39.755 -13.085 -21.387  1.00  0.00           H  
ATOM   4049  CA  ASP A 281     -39.977 -11.789 -23.088  1.00 40.12           C  
ATOM   4050  HA  ASP A 281     -39.796 -11.935 -24.179  1.00  0.00           H  
ATOM   4051  C   ASP A 281     -39.258 -10.536 -22.631  1.00 38.68           C  
ATOM   4052  O   ASP A 281     -38.752  -9.757 -23.449  1.00 39.45           O  
ATOM   4053  CB  ASP A 281     -41.466 -11.595 -22.854  1.00 40.34           C  
ATOM   4054  HB1 ASP A 281     -41.681 -11.395 -21.778  1.00  0.00           H  
ATOM   4055  HB2 ASP A 281     -41.819 -10.631 -23.289  1.00  0.00           H  
ATOM   4056  CG  ASP A 281     -42.279 -12.746 -23.362  1.00 43.86           C  
ATOM   4057  OD1 ASP A 281     -42.445 -12.857 -24.602  1.00 44.71           O  
ATOM   4058  OD2 ASP A 281     -42.748 -13.540 -22.513  1.00 49.51           O  
ATOM   4059  N   VAL A 282     -39.224 -10.346 -21.315  1.00 35.99           N  
ATOM   4060  HN  VAL A 282     -39.676 -11.024 -20.701  1.00  0.00           H  
ATOM   4061  CA  VAL A 282     -38.556  -9.192 -20.733  1.00 34.21           C  
ATOM   4062  HA  VAL A 282     -39.055  -8.277 -21.128  1.00  0.00           H  
ATOM   4063  C   VAL A 282     -37.110  -9.173 -21.211  1.00 32.98           C  
ATOM   4064  O   VAL A 282     -36.417 -10.194 -21.162  1.00 32.02           O  
ATOM   4065  CB  VAL A 282     -38.674  -9.164 -19.184  1.00 33.49           C  
ATOM   4066  HB  VAL A 282     -38.309  -8.178 -18.813  1.00  0.00           H  
ATOM   4067  CG1 VAL A 282     -40.114  -9.341 -18.765  1.00 32.71           C  
ATOM   4068 1HG1 VAL A 282     -40.199  -9.321 -17.653  1.00  0.00           H  
ATOM   4069 2HG1 VAL A 282     -40.563 -10.264 -19.200  1.00  0.00           H  
ATOM   4070 3HG1 VAL A 282     -40.783  -8.590 -19.247  1.00  0.00           H  
ATOM   4071  CG2 VAL A 282     -37.864 -10.250 -18.549  1.00 34.46           C  
ATOM   4072 1HG2 VAL A 282     -37.949 -10.230 -17.437  1.00  0.00           H  
ATOM   4073 2HG2 VAL A 282     -36.799 -10.208 -18.877  1.00  0.00           H  
ATOM   4074 3HG2 VAL A 282     -38.133 -11.251 -18.960  1.00  0.00           H  
ATOM   4075  N   THR A 283     -36.685  -8.028 -21.736  1.00 31.92           N  
ATOM   4076  HN  THR A 283     -37.333  -7.244 -21.812  1.00  0.00           H  
ATOM   4077  CA  THR A 283     -35.309  -7.865 -22.207  1.00 30.18           C  
ATOM   4078  HA  THR A 283     -34.954  -8.855 -22.578  1.00  0.00           H  
ATOM   4079  C   THR A 283     -34.398  -7.443 -21.046  1.00 28.95           C  
ATOM   4080  O   THR A 283     -34.558  -6.357 -20.477  1.00 27.61           O  
ATOM   4081  CB  THR A 283     -35.233  -6.864 -23.379  1.00 30.33           C  
ATOM   4082  HB  THR A 283     -34.346  -6.203 -23.244  1.00  0.00           H  
ATOM   4083  OG1 THR A 283     -36.424  -6.066 -23.391  1.00 32.39           O  
ATOM   4084  HG1 THR A 283     -36.377  -5.450 -24.113  1.00  0.00           H  
ATOM   4085  CG2 THR A 283     -35.121  -7.593 -24.705  1.00 27.11           C  
ATOM   4086 1HG2 THR A 283     -35.066  -6.870 -25.552  1.00  0.00           H  
ATOM   4087 2HG2 THR A 283     -35.949  -8.327 -24.843  1.00  0.00           H  
ATOM   4088 3HG2 THR A 283     -34.262  -8.304 -24.713  1.00  0.00           H  
ATOM   4089  N   ILE A 284     -33.460  -8.317 -20.687  1.00 27.89           N  
ATOM   4090  HN  ILE A 284     -33.318  -9.158 -21.246  1.00  0.00           H  
ATOM   4091  CA  ILE A 284     -32.627  -8.090 -19.499  1.00 29.18           C  
ATOM   4092  HA  ILE A 284     -32.959  -7.130 -19.039  1.00  0.00           H  
ATOM   4093  C   ILE A 284     -31.125  -7.962 -19.789  1.00 30.72           C  
ATOM   4094  O   ILE A 284     -30.561  -8.695 -20.610  1.00 31.97           O  
ATOM   4095  CB  ILE A 284     -32.820  -9.204 -18.433  1.00 28.97           C  
ATOM   4096  HB  ILE A 284     -32.478 -10.169 -18.874  1.00  0.00           H  
ATOM   4097  CG1 ILE A 284     -34.292  -9.349 -18.058  1.00 29.57           C  
ATOM   4098 1HG1 ILE A 284     -34.948  -9.157 -18.939  1.00  0.00           H  
ATOM   4099 2HG1 ILE A 284     -34.620  -8.510 -17.400  1.00  0.00           H  
ATOM   4100  CG2 ILE A 284     -31.980  -8.926 -17.197  1.00 20.92           C  
ATOM   4101 1HG2 ILE A 284     -32.118  -9.725 -16.432  1.00  0.00           H  
ATOM   4102 2HG2 ILE A 284     -32.188  -7.914 -16.777  1.00  0.00           H  
ATOM   4103 3HG2 ILE A 284     -30.904  -8.784 -17.454  1.00  0.00           H  
ATOM   4104  CD1 ILE A 284     -34.613 -10.690 -17.426  1.00 37.16           C  
ATOM   4105 1HD1 ILE A 284     -35.689 -10.796 -17.152  1.00  0.00           H  
ATOM   4106 2HD1 ILE A 284     -33.957 -10.882 -16.545  1.00  0.00           H  
ATOM   4107 3HD1 ILE A 284     -34.285 -11.529 -18.084  1.00  0.00           H  
ATOM   4108  N   ASP A 285     -30.482  -7.040 -19.077  1.00 31.69           N  
ATOM   4109  HN  ASP A 285     -31.016  -6.426 -18.462  1.00  0.00           H  
ATOM   4110  CA  ASP A 285     -29.038  -6.886 -19.153  1.00 31.08           C  
ATOM   4111  HA  ASP A 285     -28.683  -7.422 -20.064  1.00  0.00           H  
ATOM   4112  C   ASP A 285     -28.360  -7.516 -17.945  1.00 29.88           C  
ATOM   4113  O   ASP A 285     -27.387  -8.259 -18.100  1.00 31.03           O  
ATOM   4114  CB  ASP A 285     -28.667  -5.410 -19.300  1.00 32.26           C  
ATOM   4115  HB1 ASP A 285     -28.948  -4.831 -18.389  1.00  0.00           H  
ATOM   4116  HB2 ASP A 285     -27.562  -5.267 -19.268  1.00  0.00           H  
ATOM   4117  CG  ASP A 285     -29.264  -4.789 -20.550  1.00 32.44           C  
ATOM   4118  OD1 ASP A 285     -28.972  -5.289 -21.659  1.00 36.00           O  
ATOM   4119  OD2 ASP A 285     -30.030  -3.809 -20.430  1.00 34.93           O  
ATOM   4120  N   GLU A 286     -28.878  -7.231 -16.751  1.00 26.84           N  
ATOM   4121  HN  GLU A 286     -29.692  -6.619 -16.693  1.00  0.00           H  
ATOM   4122  CA  GLU A 286     -28.307  -7.775 -15.526  1.00 24.83           C  
ATOM   4123  HA  GLU A 286     -27.577  -8.569 -15.809  1.00  0.00           H  
ATOM   4124  C   GLU A 286     -29.388  -8.414 -14.674  1.00 23.15           C  
ATOM   4125  O   GLU A 286     -30.428  -7.821 -14.400  1.00 21.14           O  
ATOM   4126  CB  GLU A 286     -27.552  -6.694 -14.752  1.00 24.34           C  
ATOM   4127  HB1 GLU A 286     -28.269  -5.998 -14.258  1.00  0.00           H  
ATOM   4128  HB2 GLU A 286     -27.054  -5.988 -15.457  1.00  0.00           H  
ATOM   4129  CG  GLU A 286     -26.542  -7.230 -13.733  1.00 28.78           C  
ATOM   4130  HG1 GLU A 286     -27.000  -8.029 -13.104  1.00  0.00           H  
ATOM   4131  HG2 GLU A 286     -25.748  -7.827 -14.239  1.00  0.00           H  
ATOM   4132  CD  GLU A 286     -25.924  -6.131 -12.856  1.00 30.65           C  
ATOM   4133  OE1 GLU A 286     -25.600  -5.040 -13.389  1.00 36.74           O  
ATOM   4134  OE2 GLU A 286     -25.759  -6.363 -11.629  1.00 27.31           O  
ATOM   4135  N   PHE A 287     -29.127  -9.647 -14.278  1.00 23.55           N  
ATOM   4136  HN  PHE A 287     -28.218 -10.050 -14.503  1.00  0.00           H  
ATOM   4137  CA  PHE A 287     -30.075 -10.447 -13.540  1.00 23.94           C  
ATOM   4138  HA  PHE A 287     -30.987  -9.846 -13.315  1.00  0.00           H  
ATOM   4139  C   PHE A 287     -29.409 -10.870 -12.257  1.00 25.37           C  
ATOM   4140  O   PHE A 287     -28.419 -11.603 -12.264  1.00 26.76           O  
ATOM   4141  CB  PHE A 287     -30.449 -11.670 -14.363  1.00 23.42           C  
ATOM   4142  HB1 PHE A 287     -30.952 -11.364 -15.310  1.00  0.00           H  
ATOM   4143  HB2 PHE A 287     -29.535 -12.153 -14.781  1.00  0.00           H  
ATOM   4144  CG  PHE A 287     -31.283 -12.675 -13.629  1.00 24.89           C  
ATOM   4145  CD1 PHE A 287     -32.663 -12.541 -13.575  1.00 21.55           C  
ATOM   4146  HD1 PHE A 287     -33.147 -11.678 -14.063  1.00  0.00           H  
ATOM   4147  CD2 PHE A 287     -30.689 -13.785 -13.031  1.00 28.97           C  
ATOM   4148  HD2 PHE A 287     -29.594 -13.910 -13.082  1.00  0.00           H  
ATOM   4149  CE1 PHE A 287     -33.437 -13.475 -12.917  1.00 25.29           C  
ATOM   4150  HE1 PHE A 287     -34.532 -13.349 -12.868  1.00  0.00           H  
ATOM   4151  CE2 PHE A 287     -31.453 -14.731 -12.376  1.00 30.03           C  
ATOM   4152  HE2 PHE A 287     -30.972 -15.604 -11.904  1.00  0.00           H  
ATOM   4153  CZ  PHE A 287     -32.835 -14.574 -12.316  1.00 27.84           C  
ATOM   4154  HZ  PHE A 287     -33.452 -15.322 -11.791  1.00  0.00           H  
ATOM   4155  N   ARG A 288     -29.944 -10.397 -11.148  1.00 25.20           N  
ATOM   4156  HN  ARG A 288     -30.794  -9.835 -11.185  1.00  0.00           H  
ATOM   4157  CA  ARG A 288     -29.317 -10.682  -9.887  1.00 26.21           C  
ATOM   4158  HA  ARG A 288     -28.363 -11.224 -10.088  1.00  0.00           H  
ATOM   4159  C   ARG A 288     -30.199 -11.578  -9.030  1.00 27.95           C  
ATOM   4160  O   ARG A 288     -31.361 -11.253  -8.746  1.00 28.48           O  
ATOM   4161  CB  ARG A 288     -28.981  -9.383  -9.164  1.00 26.17           C  
ATOM   4162  HB1 ARG A 288     -29.912  -8.879  -8.814  1.00  0.00           H  
ATOM   4163  HB2 ARG A 288     -28.612  -8.619  -9.887  1.00  0.00           H  
ATOM   4164  CG  ARG A 288     -28.000  -9.545  -8.014  1.00 27.23           C  
ATOM   4165  HG1 ARG A 288     -28.328 -10.326  -7.289  1.00  0.00           H  
ATOM   4166  HG2 ARG A 288     -27.045 -10.020  -8.340  1.00  0.00           H  
ATOM   4167  CD  ARG A 288     -27.774  -8.221  -7.353  1.00 29.66           C  
ATOM   4168  HD1 ARG A 288     -27.345  -8.348  -6.332  1.00  0.00           H  
ATOM   4169  HD2 ARG A 288     -28.740  -7.736  -7.080  1.00  0.00           H  
ATOM   4170  NE  ARG A 288     -26.951  -7.335  -8.164  1.00 36.95           N  
ATOM   4171  HE  ARG A 288     -26.392  -7.751  -8.909  1.00  0.00           H  
ATOM   4172  CZ  ARG A 288     -26.882  -6.020  -7.996  1.00 43.62           C  
ATOM   4173  NH1 ARG A 288     -27.594  -5.430  -7.040  1.00 50.41           N  
ATOM   4174 1HH1 ARG A 288     -28.192  -5.987  -6.430  1.00  0.00           H  
ATOM   4175 2HH1 ARG A 288     -27.541  -4.420  -6.911  1.00  0.00           H  
ATOM   4176  NH2 ARG A 288     -26.104  -5.295  -8.789  1.00 41.40           N  
ATOM   4177 1HH2 ARG A 288     -25.558  -5.747  -9.522  1.00  0.00           H  
ATOM   4178 2HH2 ARG A 288     -26.051  -4.285  -8.660  1.00  0.00           H  
ATOM   4179  N   LEU A 289     -29.627 -12.707  -8.621  1.00 26.93           N  
ATOM   4180  HN  LEU A 289     -28.683 -12.925  -8.939  1.00  0.00           H  
ATOM   4181  CA  LEU A 289     -30.301 -13.638  -7.739  1.00 26.38           C  
ATOM   4182  HA  LEU A 289     -31.395 -13.424  -7.741  1.00  0.00           H  
ATOM   4183  C   LEU A 289     -29.760 -13.491  -6.324  1.00 26.69           C  
ATOM   4184  O   LEU A 289     -28.553 -13.310  -6.137  1.00 27.85           O  
ATOM   4185  CB  LEU A 289     -30.065 -15.059  -8.221  1.00 25.88           C  
ATOM   4186  HB1 LEU A 289     -29.438 -15.024  -9.142  1.00  0.00           H  
ATOM   4187  HB2 LEU A 289     -29.377 -15.569  -7.507  1.00  0.00           H  
ATOM   4188  CG  LEU A 289     -31.261 -15.967  -8.479  1.00 24.68           C  
ATOM   4189  HG  LEU A 289     -31.787 -15.604  -9.393  1.00  0.00           H  
ATOM   4190  CD1 LEU A 289     -30.716 -17.347  -8.760  1.00 24.84           C  
ATOM   4191 1HD1 LEU A 289     -29.984 -17.321  -9.600  1.00  0.00           H  
ATOM   4192 2HD1 LEU A 289     -31.533 -18.082  -8.947  1.00  0.00           H  
ATOM   4193 3HD1 LEU A 289     -30.278 -17.811  -7.846  1.00  0.00           H  
ATOM   4194  CD2 LEU A 289     -32.263 -16.002  -7.329  1.00 25.71           C  
ATOM   4195 1HD2 LEU A 289     -32.665 -14.983  -7.122  1.00  0.00           H  
ATOM   4196 2HD2 LEU A 289     -31.825 -16.466  -6.415  1.00  0.00           H  
ATOM   4197 3HD2 LEU A 289     -33.080 -16.737  -7.516  1.00  0.00           H  
ATOM   4198  N   THR A 290     -30.651 -13.572  -5.336  1.00 25.59           N  
ATOM   4199  HN  THR A 290     -31.638 -13.680  -5.571  1.00  0.00           H  
ATOM   4200  CA  THR A 290     -30.263 -13.512  -3.925  1.00 23.87           C  
ATOM   4201  HA  THR A 290     -29.149 -13.514  -3.871  1.00  0.00           H  
ATOM   4202  C   THR A 290     -30.775 -14.752  -3.204  1.00 24.24           C  
ATOM   4203  O   THR A 290     -31.148 -15.724  -3.867  1.00 24.07           O  
ATOM   4204  CB  THR A 290     -30.768 -12.239  -3.256  1.00 23.59           C  
ATOM   4205  HB  THR A 290     -30.490 -12.252  -2.176  1.00  0.00           H  
ATOM   4206  OG1 THR A 290     -32.193 -12.160  -3.380  1.00 26.72           O  
ATOM   4207  HG1 THR A 290     -32.508 -11.367  -2.963  1.00  0.00           H  
ATOM   4208  CG2 THR A 290     -30.151 -11.031  -3.920  1.00 23.49           C  
ATOM   4209 1HG2 THR A 290     -30.520 -10.100  -3.431  1.00  0.00           H  
ATOM   4210 2HG2 THR A 290     -30.326 -11.023  -5.021  1.00  0.00           H  
ATOM   4211 3HG2 THR A 290     -29.037 -11.084  -3.933  1.00  0.00           H  
ATOM   4212  N   TYR A 291     -30.800 -14.730  -1.866  1.00 24.20           N  
ATOM   4213  HN  TYR A 291     -30.605 -13.857  -1.377  1.00  0.00           H  
ATOM   4214  CA  TYR A 291     -31.104 -15.941  -1.087  1.00 23.26           C  
ATOM   4215  HA  TYR A 291     -30.373 -16.723  -1.399  1.00  0.00           H  
ATOM   4216  C   TYR A 291     -32.483 -16.481  -1.381  1.00 24.83           C  
ATOM   4217  O   TYR A 291     -33.474 -15.772  -1.260  1.00 25.26           O  
ATOM   4218  CB  TYR A 291     -30.938 -15.747   0.431  1.00 23.92           C  
ATOM   4219  HB1 TYR A 291     -31.179 -14.699   0.727  1.00  0.00           H  
ATOM   4220  HB2 TYR A 291     -29.861 -15.775   0.720  1.00  0.00           H  
ATOM   4221  CG  TYR A 291     -31.750 -16.747   1.255  1.00 21.50           C  
ATOM   4222  CD1 TYR A 291     -31.229 -17.987   1.601  1.00 19.18           C  
ATOM   4223  HD1 TYR A 291     -30.201 -18.247   1.298  1.00  0.00           H  
ATOM   4224  CD2 TYR A 291     -33.053 -16.453   1.660  1.00 18.42           C  
ATOM   4225  HD2 TYR A 291     -33.488 -15.473   1.403  1.00  0.00           H  
ATOM   4226  CE1 TYR A 291     -31.986 -18.910   2.327  1.00 21.17           C  
ATOM   4227  HE1 TYR A 291     -31.556 -19.890   2.593  1.00  0.00           H  
ATOM   4228  CE2 TYR A 291     -33.810 -17.360   2.375  1.00 22.97           C  
ATOM   4229  HE2 TYR A 291     -34.839 -17.102   2.677  1.00  0.00           H  
ATOM   4230  CZ  TYR A 291     -33.279 -18.591   2.713  1.00 26.37           C  
ATOM   4231  OH  TYR A 291     -34.051 -19.489   3.449  1.00 29.28           O  
ATOM   4232  HH  TYR A 291     -34.937 -19.270   3.713  1.00  0.00           H  
ATOM   4233  N   THR A 292     -32.525 -17.752  -1.757  1.00 27.47           N  
ATOM   4234  HN  THR A 292     -31.648 -18.259  -1.876  1.00  0.00           H  
ATOM   4235  CA  THR A 292     -33.772 -18.446  -2.005  1.00 31.12           C  
ATOM   4236  HA  THR A 292     -34.620 -17.727  -1.928  1.00  0.00           H  
ATOM   4237  C   THR A 292     -33.921 -19.520  -0.946  1.00 32.98           C  
ATOM   4238  O   THR A 292     -32.921 -20.067  -0.465  1.00 34.48           O  
ATOM   4239  CB  THR A 292     -33.791 -19.122  -3.398  1.00 32.59           C  
ATOM   4240  HB  THR A 292     -33.513 -20.195  -3.275  1.00  0.00           H  
ATOM   4241  OG1 THR A 292     -32.833 -18.500  -4.274  1.00 32.52           O  
ATOM   4242  HG1 THR A 292     -31.961 -18.545  -3.899  1.00  0.00           H  
ATOM   4243  CG2 THR A 292     -35.200 -19.050  -4.005  1.00 33.18           C  
ATOM   4244 1HG2 THR A 292     -35.942 -19.532  -3.326  1.00  0.00           H  
ATOM   4245 2HG2 THR A 292     -35.232 -19.485  -5.031  1.00  0.00           H  
ATOM   4246 3HG2 THR A 292     -35.489 -18.004  -4.260  1.00  0.00           H  
ATOM   4247  N   ASN A 293     -35.163 -19.826  -0.585  1.00 35.11           N  
ATOM   4248  HN  ASN A 293     -35.943 -19.318  -1.001  1.00  0.00           H  
ATOM   4249  CA  ASN A 293     -35.433 -20.872   0.393  1.00 36.59           C  
ATOM   4250  HA  ASN A 293     -34.761 -20.706   1.267  1.00  0.00           H  
ATOM   4251  C   ASN A 293     -35.148 -22.262  -0.160  1.00 36.30           C  
ATOM   4252  O   ASN A 293     -34.613 -23.117   0.537  1.00 37.58           O  
ATOM   4253  CB  ASN A 293     -36.871 -20.796   0.887  1.00 37.36           C  
ATOM   4254  HB1 ASN A 293     -37.592 -20.921   0.045  1.00  0.00           H  
ATOM   4255  HB2 ASN A 293     -37.135 -19.758   1.196  1.00  0.00           H  
ATOM   4256  CG  ASN A 293     -37.155 -21.785   1.999  1.00 41.45           C  
ATOM   4257  OD1 ASN A 293     -38.313 -22.112   2.269  1.00 48.18           O  
ATOM   4258  ND2 ASN A 293     -36.098 -22.269   2.655  1.00 40.24           N  
ATOM   4259 1HD2 ASN A 293     -35.140 -21.999   2.432  1.00  0.00           H  
ATOM   4260 2HD2 ASN A 293     -36.289 -22.935   3.404  1.00  0.00           H  
ATOM   4261  N   ASP A 294     -35.521 -22.485  -1.410  1.00 36.63           N  
ATOM   4262  HN  ASP A 294     -36.031 -21.760  -1.916  1.00  0.00           H  
ATOM   4263  CA  ASP A 294     -35.220 -23.740  -2.077  1.00 36.71           C  
ATOM   4264  HA  ASP A 294     -34.510 -24.319  -1.442  1.00  0.00           H  
ATOM   4265  C   ASP A 294     -34.554 -23.456  -3.421  1.00 35.77           C  
ATOM   4266  O   ASP A 294     -35.143 -22.808  -4.293  1.00 35.34           O  
ATOM   4267  CB  ASP A 294     -36.493 -24.566  -2.265  1.00 37.19           C  
ATOM   4268  HB1 ASP A 294     -36.863 -24.961  -1.290  1.00  0.00           H  
ATOM   4269  HB2 ASP A 294     -37.357 -23.915  -2.534  1.00  0.00           H  
ATOM   4270  CG  ASP A 294     -36.316 -25.684  -3.275  1.00 39.74           C  
ATOM   4271  OD1 ASP A 294     -35.515 -26.616  -3.000  1.00 38.28           O  
ATOM   4272  OD2 ASP A 294     -36.980 -25.616  -4.341  1.00 42.56           O  
ATOM   4273  N   PHE A 295     -33.326 -23.945  -3.579  1.00 34.48           N  
ATOM   4274  HN  PHE A 295     -32.924 -24.532  -2.848  1.00  0.00           H  
ATOM   4275  CA  PHE A 295     -32.549 -23.660  -4.769  1.00 32.78           C  
ATOM   4276  HA  PHE A 295     -33.206 -23.125  -5.494  1.00  0.00           H  
ATOM   4277  C   PHE A 295     -32.054 -24.933  -5.430  1.00 31.79           C  
ATOM   4278  O   PHE A 295     -31.703 -25.891  -4.747  1.00 31.32           O  
ATOM   4279  CB  PHE A 295     -31.373 -22.743  -4.425  1.00 33.18           C  
ATOM   4280  HB1 PHE A 295     -30.739 -23.200  -3.630  1.00  0.00           H  
ATOM   4281  HB2 PHE A 295     -31.729 -21.836  -3.883  1.00  0.00           H  
ATOM   4282  CG  PHE A 295     -30.531 -22.353  -5.618  1.00 34.61           C  
ATOM   4283  CD1 PHE A 295     -30.926 -21.319  -6.455  1.00 32.77           C  
ATOM   4284  HD1 PHE A 295     -31.865 -20.779  -6.249  1.00  0.00           H  
ATOM   4285  CD2 PHE A 295     -29.343 -23.017  -5.895  1.00 34.44           C  
ATOM   4286  HD2 PHE A 295     -29.010 -23.838  -5.238  1.00  0.00           H  
ATOM   4287  CE1 PHE A 295     -30.157 -20.960  -7.541  1.00 29.22           C  
ATOM   4288  HE1 PHE A 295     -30.481 -20.134  -8.197  1.00  0.00           H  
ATOM   4289  CE2 PHE A 295     -28.576 -22.660  -6.984  1.00 32.42           C  
ATOM   4290  HE2 PHE A 295     -27.636 -23.196  -7.197  1.00  0.00           H  
ATOM   4291  CZ  PHE A 295     -28.986 -21.631  -7.807  1.00 29.83           C  
ATOM   4292  HZ  PHE A 295     -28.374 -21.346  -8.679  1.00  0.00           H  
ATOM   4293  N   SER A 296     -32.041 -24.928  -6.763  1.00 31.50           N  
ATOM   4294  HN  SER A 296     -32.444 -24.127  -7.248  1.00  0.00           H  
ATOM   4295  CA  SER A 296     -31.477 -26.015  -7.566  1.00 30.69           C  
ATOM   4296  HA  SER A 296     -31.148 -26.849  -6.903  1.00  0.00           H  
ATOM   4297  C   SER A 296     -30.294 -25.450  -8.313  1.00 31.07           C  
ATOM   4298  O   SER A 296     -30.387 -24.378  -8.903  1.00 30.71           O  
ATOM   4299  CB  SER A 296     -32.482 -26.532  -8.602  1.00 29.80           C  
ATOM   4300  HB1 SER A 296     -32.200 -27.553  -8.950  1.00  0.00           H  
ATOM   4301  HB2 SER A 296     -32.381 -25.974  -9.562  1.00  0.00           H  
ATOM   4302  OG  SER A 296     -33.824 -26.510  -8.148  1.00 29.20           O  
ATOM   4303  HG  SER A 296     -34.447 -26.830  -8.790  1.00  0.00           H  
ATOM   4304  N   ASP A 297     -29.186 -26.176  -8.314  1.00 32.64           N  
ATOM   4305  HN  ASP A 297     -29.174 -27.074  -7.830  1.00  0.00           H  
ATOM   4306  CA  ASP A 297     -27.981 -25.711  -8.997  1.00 34.59           C  
ATOM   4307  HA  ASP A 297     -27.726 -24.709  -8.580  1.00  0.00           H  
ATOM   4308  C   ASP A 297     -28.214 -25.537 -10.507  1.00 33.87           C  
ATOM   4309  O   ASP A 297     -27.308 -25.167 -11.249  1.00 33.84           O  
ATOM   4310  CB  ASP A 297     -26.797 -26.648  -8.702  1.00 35.79           C  
ATOM   4311  HB1 ASP A 297     -26.962 -27.654  -9.153  1.00  0.00           H  
ATOM   4312  HB2 ASP A 297     -25.891 -26.339  -9.274  1.00  0.00           H  
ATOM   4313  CG  ASP A 297     -26.487 -26.762  -7.195  1.00 39.50           C  
ATOM   4314  OD1 ASP A 297     -27.426 -26.986  -6.393  1.00 41.03           O  
ATOM   4315  OD2 ASP A 297     -25.299 -26.636  -6.813  1.00 39.72           O  
ATOM   4316  N   ASP A 298     -29.450 -25.770 -10.940  1.00 33.94           N  
ATOM   4317  HN  ASP A 298     -30.182 -25.955 -10.254  1.00  0.00           H  
ATOM   4318  CA  ASP A 298     -29.802 -25.772 -12.358  1.00 35.01           C  
ATOM   4319  HA  ASP A 298     -28.854 -25.753 -12.944  1.00  0.00           H  
ATOM   4320  C   ASP A 298     -30.640 -24.560 -12.783  1.00 33.71           C  
ATOM   4321  O   ASP A 298     -30.559 -24.110 -13.930  1.00 34.24           O  
ATOM   4322  CB  ASP A 298     -30.546 -27.065 -12.712  1.00 37.27           C  
ATOM   4323  HB1 ASP A 298     -29.832 -27.883 -12.964  1.00  0.00           H  
ATOM   4324  HB2 ASP A 298     -31.066 -26.973 -13.694  1.00  0.00           H  
ATOM   4325  CG  ASP A 298     -31.510 -27.497 -11.621  1.00 40.66           C  
ATOM   4326  OD1 ASP A 298     -31.039 -28.104 -10.638  1.00 46.45           O  
ATOM   4327  OD2 ASP A 298     -32.729 -27.226 -11.736  1.00 45.86           O  
ATOM   4328  N   ILE A 299     -31.456 -24.043 -11.871  1.00 31.77           N  
ATOM   4329  HN  ILE A 299     -31.530 -24.488 -10.956  1.00  0.00           H  
ATOM   4330  CA  ILE A 299     -32.250 -22.847 -12.154  1.00 29.17           C  
ATOM   4331  HA  ILE A 299     -33.017 -23.145 -12.907  1.00  0.00           H  
ATOM   4332  C   ILE A 299     -31.395 -21.755 -12.809  1.00 29.27           C  
ATOM   4333  O   ILE A 299     -31.895 -20.992 -13.633  1.00 30.36           O  
ATOM   4334  CB  ILE A 299     -33.037 -22.358 -10.881  1.00 28.23           C  
ATOM   4335  HB  ILE A 299     -33.917 -23.035 -10.779  1.00  0.00           H  
ATOM   4336  CG1 ILE A 299     -33.605 -20.932 -11.036  1.00 27.70           C  
ATOM   4337 1HG1 ILE A 299     -33.956 -20.777 -12.083  1.00  0.00           H  
ATOM   4338 2HG1 ILE A 299     -34.571 -20.849 -10.485  1.00  0.00           H  
ATOM   4339  CG2 ILE A 299     -32.212 -22.542  -9.622  1.00 26.76           C  
ATOM   4340 1HG2 ILE A 299     -31.801 -23.573  -9.510  1.00  0.00           H  
ATOM   4341 2HG2 ILE A 299     -32.797 -22.248  -8.719  1.00  0.00           H  
ATOM   4342 3HG2 ILE A 299     -31.397 -21.783  -9.568  1.00  0.00           H  
ATOM   4343  CD1 ILE A 299     -32.678 -19.790 -10.628  1.00 23.10           C  
ATOM   4344 1HD1 ILE A 299     -33.089 -18.759 -10.740  1.00  0.00           H  
ATOM   4345 2HD1 ILE A 299     -31.712 -19.873 -11.179  1.00  0.00           H  
ATOM   4346 3HD1 ILE A 299     -32.327 -19.945  -9.581  1.00  0.00           H  
ATOM   4347  N   VAL A 300     -30.108 -21.704 -12.466  1.00 29.62           N  
ATOM   4348  HN  VAL A 300     -29.762 -22.354 -11.760  1.00  0.00           H  
ATOM   4349  CA  VAL A 300     -29.163 -20.742 -13.070  1.00 28.61           C  
ATOM   4350  HA  VAL A 300     -29.676 -19.752 -13.084  1.00  0.00           H  
ATOM   4351  C   VAL A 300     -28.809 -21.077 -14.517  1.00 28.24           C  
ATOM   4352  O   VAL A 300     -28.442 -20.191 -15.281  1.00 30.20           O  
ATOM   4353  CB  VAL A 300     -27.854 -20.560 -12.239  1.00 27.19           C  
ATOM   4354  HB  VAL A 300     -27.180 -19.872 -12.801  1.00  0.00           H  
ATOM   4355  CG1 VAL A 300     -28.161 -19.932 -10.913  1.00 24.88           C  
ATOM   4356 1HG1 VAL A 300     -27.226 -19.802 -10.319  1.00  0.00           H  
ATOM   4357 2HG1 VAL A 300     -28.934 -20.506 -10.350  1.00  0.00           H  
ATOM   4358 3HG1 VAL A 300     -28.718 -18.973 -11.027  1.00  0.00           H  
ATOM   4359  CG2 VAL A 300     -27.119 -21.884 -12.037  1.00 28.64           C  
ATOM   4360 1HG2 VAL A 300     -26.184 -21.754 -11.443  1.00  0.00           H  
ATOM   4361 2HG2 VAL A 300     -26.914 -22.387 -13.011  1.00  0.00           H  
ATOM   4362 3HG2 VAL A 300     -27.786 -22.652 -11.580  1.00  0.00           H  
ATOM   4363  N   LYS A 301     -28.922 -22.353 -14.877  1.00 27.20           N  
ATOM   4364  HN  LYS A 301     -29.183 -23.038 -14.168  1.00  0.00           H  
ATOM   4365  CA  LYS A 301     -28.689 -22.818 -16.246  1.00 29.57           C  
ATOM   4366  HA  LYS A 301     -27.783 -22.292 -16.627  1.00  0.00           H  
ATOM   4367  C   LYS A 301     -29.861 -22.466 -17.194  1.00 29.38           C  
ATOM   4368  O   LYS A 301     -29.697 -22.476 -18.413  1.00 29.82           O  
ATOM   4369  CB  LYS A 301     -28.373 -24.337 -16.232  1.00 30.60           C  
ATOM   4370  HB1 LYS A 301     -27.291 -24.483 -16.004  1.00  0.00           H  
ATOM   4371  HB2 LYS A 301     -28.843 -24.800 -15.333  1.00  0.00           H  
ATOM   4372  CG  LYS A 301     -28.747 -25.172 -17.492  1.00 31.03           C  
ATOM   4373  HG1 LYS A 301     -29.717 -24.840 -17.930  1.00  0.00           H  
ATOM   4374  HG2 LYS A 301     -28.080 -24.935 -18.353  1.00  0.00           H  
ATOM   4375  CD  LYS A 301     -28.754 -26.695 -17.177  1.00 30.75           C  
ATOM   4376  HD1 LYS A 301     -29.324 -26.899 -16.241  1.00  0.00           H  
ATOM   4377  HD2 LYS A 301     -27.741 -27.034 -16.858  1.00  0.00           H  
ATOM   4378  CE  LYS A 301     -29.282 -27.574 -18.340  1.00 30.36           C  
ATOM   4379  HE1 LYS A 301     -29.288 -28.648 -18.041  1.00  0.00           H  
ATOM   4380  HE2 LYS A 301     -30.375 -27.408 -18.485  1.00  0.00           H  
ATOM   4381  NZ  LYS A 301     -28.544 -27.397 -19.654  1.00 28.90           N  
ATOM   4382  HZ1 LYS A 301     -28.891 -27.975 -20.419  1.00  0.00           H  
ATOM   4383  HZ2 LYS A 301     -27.544 -27.549 -19.522  1.00  0.00           H  
ATOM   4384  HZ3 LYS A 301     -28.539 -26.414 -19.927  1.00  0.00           H  
ATOM   4385  N   PHE A 302     -31.018 -22.131 -16.623  1.00 28.54           N  
ATOM   4386  HN  PHE A 302     -31.035 -21.981 -15.614  1.00  0.00           H  
ATOM   4387  CA  PHE A 302     -32.268 -21.967 -17.374  1.00 28.28           C  
ATOM   4388  HA  PHE A 302     -32.602 -22.986 -17.678  1.00  0.00           H  
ATOM   4389  C   PHE A 302     -32.143 -21.136 -18.652  1.00 29.03           C  
ATOM   4390  O   PHE A 302     -31.437 -20.117 -18.676  1.00 29.68           O  
ATOM   4391  CB  PHE A 302     -33.365 -21.384 -16.478  1.00 27.53           C  
ATOM   4392  HB1 PHE A 302     -33.263 -21.761 -15.434  1.00  0.00           H  
ATOM   4393  HB2 PHE A 302     -33.193 -20.297 -16.301  1.00  0.00           H  
ATOM   4394  CG  PHE A 302     -34.755 -21.624 -16.996  1.00 28.38           C  
ATOM   4395  CD1 PHE A 302     -35.308 -22.906 -16.986  1.00 29.65           C  
ATOM   4396  HD1 PHE A 302     -34.719 -23.749 -16.587  1.00  0.00           H  
ATOM   4397  CD2 PHE A 302     -35.513 -20.577 -17.503  1.00 26.98           C  
ATOM   4398  HD2 PHE A 302     -35.092 -19.558 -17.524  1.00  0.00           H  
ATOM   4399  CE1 PHE A 302     -36.599 -23.138 -17.475  1.00 23.53           C  
ATOM   4400  HE1 PHE A 302     -37.018 -24.158 -17.463  1.00  0.00           H  
ATOM   4401  CE2 PHE A 302     -36.808 -20.803 -17.988  1.00 25.34           C  
ATOM   4402  HE2 PHE A 302     -37.403 -19.962 -18.383  1.00  0.00           H  
ATOM   4403  CZ  PHE A 302     -37.347 -22.091 -17.972  1.00 22.43           C  
ATOM   4404  HZ  PHE A 302     -38.366 -22.270 -18.355  1.00  0.00           H  
ATOM   4405  N   HIS A 303     -32.847 -21.570 -19.700  1.00 29.54           N  
ATOM   4406  HN  HIS A 303     -33.528 -22.316 -19.558  1.00  0.00           H  
ATOM   4407  CA  HIS A 303     -32.680 -21.015 -21.052  1.00 30.21           C  
ATOM   4408  HA  HIS A 303     -31.590 -21.032 -21.286  1.00  0.00           H  
ATOM   4409  C   HIS A 303     -33.159 -19.566 -21.210  1.00 30.45           C  
ATOM   4410  O   HIS A 303     -32.764 -18.878 -22.163  1.00 28.95           O  
ATOM   4411  CB  HIS A 303     -33.380 -21.894 -22.084  1.00 30.74           C  
ATOM   4412  HB1 HIS A 303     -33.022 -21.658 -23.113  1.00  0.00           H  
ATOM   4413  HB2 HIS A 303     -33.032 -22.950 -22.005  1.00  0.00           H  
ATOM   4414  CG  HIS A 303     -34.871 -21.819 -22.011  1.00 32.63           C  
ATOM   4415  ND1 HIS A 303     -35.630 -22.764 -21.355  1.00 35.57           N  
ATOM   4416  HD1 HIS A 303     -35.264 -23.588 -20.878  1.00  0.00           H  
ATOM   4417  CD2 HIS A 303     -35.742 -20.897 -22.487  1.00 32.43           C  
ATOM   4418  HD2 HIS A 303     -35.487 -19.992 -23.064  1.00  0.00           H  
ATOM   4419  CE1 HIS A 303     -36.907 -22.433 -21.442  1.00 35.86           C  
ATOM   4420  HE1 HIS A 303     -37.751 -23.006 -21.023  1.00  0.00           H  
ATOM   4421  NE2 HIS A 303     -37.001 -21.300 -22.116  1.00 30.52           N  
ATOM   4422  HE2 HIS A 303     -37.868 -20.805 -22.326  1.00  0.00           H  
ATOM   4423  N   CYS A 304     -34.014 -19.099 -20.299  1.00 30.50           N  
ATOM   4424  HN  CYS A 304     -34.377 -19.715 -19.572  1.00  0.00           H  
ATOM   4425  CA  CYS A 304     -34.429 -17.691 -20.351  1.00 31.89           C  
ATOM   4426  HA  CYS A 304     -34.537 -17.438 -21.432  1.00  0.00           H  
ATOM   4427  C   CYS A 304     -33.325 -16.771 -19.804  1.00 29.45           C  
ATOM   4428  O   CYS A 304     -33.446 -15.551 -19.862  1.00 29.18           O  
ATOM   4429  CB  CYS A 304     -35.819 -17.461 -19.713  1.00 31.80           C  
ATOM   4430  HB1 CYS A 304     -36.110 -16.385 -19.749  1.00  0.00           H  
ATOM   4431  HB2 CYS A 304     -35.786 -17.595 -18.607  1.00  0.00           H  
ATOM   4432  SG  CYS A 304     -37.114 -18.539 -20.487  1.00 46.18           S  
ATOM   4433  N   LEU A 305     -32.237 -17.377 -19.317  1.00 28.12           N  
ATOM   4434  HN  LEU A 305     -32.246 -18.393 -19.225  1.00  0.00           H  
ATOM   4435  CA  LEU A 305     -31.031 -16.649 -18.909  1.00 25.94           C  
ATOM   4436  HA  LEU A 305     -31.302 -15.573 -18.800  1.00  0.00           H  
ATOM   4437  C   LEU A 305     -29.905 -16.745 -19.936  1.00 26.39           C  
ATOM   4438  O   LEU A 305     -28.790 -16.277 -19.693  1.00 26.66           O  
ATOM   4439  CB  LEU A 305     -30.526 -17.146 -17.550  1.00 25.85           C  
ATOM   4440  HB1 LEU A 305     -29.468 -16.818 -17.424  1.00  0.00           H  
ATOM   4441  HB2 LEU A 305     -30.411 -18.254 -17.599  1.00  0.00           H  
ATOM   4442  CG  LEU A 305     -31.299 -16.793 -16.277  1.00 21.40           C  
ATOM   4443  HG  LEU A 305     -32.281 -17.322 -16.290  1.00  0.00           H  
ATOM   4444  CD1 LEU A 305     -30.503 -17.269 -15.093  1.00 16.63           C  
ATOM   4445 1HD1 LEU A 305     -31.066 -17.012 -14.166  1.00  0.00           H  
ATOM   4446 2HD1 LEU A 305     -29.462 -16.870 -15.087  1.00  0.00           H  
ATOM   4447 3HD1 LEU A 305     -30.249 -18.353 -15.154  1.00  0.00           H  
ATOM   4448  CD2 LEU A 305     -31.544 -15.304 -16.179  1.00 21.46           C  
ATOM   4449 1HD2 LEU A 305     -32.107 -15.047 -15.252  1.00  0.00           H  
ATOM   4450 2HD2 LEU A 305     -32.054 -14.912 -17.090  1.00  0.00           H  
ATOM   4451 3HD2 LEU A 305     -30.593 -14.727 -16.254  1.00  0.00           H  
ATOM   4452  N   ALA A 306     -30.213 -17.340 -21.087  1.00 28.32           N  
ATOM   4453  HN  ALA A 306     -31.167 -17.679 -21.212  1.00  0.00           H  
ATOM   4454  CA  ALA A 306     -29.257 -17.537 -22.189  1.00 28.19           C  
ATOM   4455  HA  ALA A 306     -28.491 -18.266 -21.834  1.00  0.00           H  
ATOM   4456  C   ALA A 306     -28.511 -16.282 -22.638  1.00 28.44           C  
ATOM   4457  O   ALA A 306     -27.281 -16.240 -22.601  1.00 28.42           O  
ATOM   4458  CB  ALA A 306     -29.961 -18.171 -23.385  1.00 28.52           C  
ATOM   4459  HB1 ALA A 306     -29.237 -18.320 -24.220  1.00  0.00           H  
ATOM   4460  HB2 ALA A 306     -30.852 -17.582 -23.705  1.00  0.00           H  
ATOM   4461  HB3 ALA A 306     -30.482 -19.118 -23.109  1.00  0.00           H  
ATOM   4462  N   ASN A 307     -29.257 -15.273 -23.076  1.00 29.18           N  
ATOM   4463  HN  ASN A 307     -30.272 -15.321 -22.984  1.00  0.00           H  
ATOM   4464  CA  ASN A 307     -28.647 -14.099 -23.686  1.00 30.76           C  
ATOM   4465  HA  ASN A 307     -27.582 -14.355 -23.894  1.00  0.00           H  
ATOM   4466  C   ASN A 307     -28.643 -12.893 -22.746  1.00 30.76           C  
ATOM   4467  O   ASN A 307     -29.165 -11.816 -23.062  1.00 30.57           O  
ATOM   4468  CB  ASN A 307     -29.307 -13.784 -25.038  1.00 31.30           C  
ATOM   4469  HB1 ASN A 307     -30.394 -13.570 -24.910  1.00  0.00           H  
ATOM   4470  HB2 ASN A 307     -28.970 -12.794 -25.424  1.00  0.00           H  
ATOM   4471  CG  ASN A 307     -29.085 -14.890 -26.092  1.00 36.66           C  
ATOM   4472  OD1 ASN A 307     -28.154 -15.708 -25.995  1.00 36.10           O  
ATOM   4473  ND2 ASN A 307     -29.929 -14.880 -27.129  1.00 43.18           N  
ATOM   4474 1HD2 ASN A 307     -29.782 -15.611 -27.825  1.00  0.00           H  
ATOM   4475 2HD2 ASN A 307     -30.693 -14.209 -27.209  1.00  0.00           H  
ATOM   4476  N   VAL A 308     -28.046 -13.101 -21.576  1.00 30.75           N  
ATOM   4477  HN  VAL A 308     -27.689 -14.034 -21.368  1.00  0.00           H  
ATOM   4478  CA  VAL A 308     -27.880 -12.049 -20.576  1.00 31.24           C  
ATOM   4479  HA  VAL A 308     -28.552 -11.192 -20.815  1.00  0.00           H  
ATOM   4480  C   VAL A 308     -26.432 -11.602 -20.653  1.00 32.28           C  
ATOM   4481  O   VAL A 308     -25.555 -12.416 -20.949  1.00 34.67           O  
ATOM   4482  CB  VAL A 308     -28.185 -12.572 -19.150  1.00 29.96           C  
ATOM   4483  HB  VAL A 308     -27.368 -13.264 -18.837  1.00  0.00           H  
ATOM   4484  CG1 VAL A 308     -28.262 -11.431 -18.166  1.00 29.58           C  
ATOM   4485 1HG1 VAL A 308     -28.482 -11.807 -17.140  1.00  0.00           H  
ATOM   4486 2HG1 VAL A 308     -28.998 -10.658 -18.488  1.00  0.00           H  
ATOM   4487 3HG1 VAL A 308     -27.340 -10.805 -18.187  1.00  0.00           H  
ATOM   4488  CG2 VAL A 308     -29.490 -13.320 -19.131  1.00 30.65           C  
ATOM   4489 1HG2 VAL A 308     -29.710 -13.696 -18.105  1.00  0.00           H  
ATOM   4490 2HG2 VAL A 308     -29.509 -14.140 -19.886  1.00  0.00           H  
ATOM   4491 3HG2 VAL A 308     -30.327 -12.704 -19.534  1.00  0.00           H  
ATOM   4492  N   SER A 309     -26.165 -10.324 -20.413  1.00 31.88           N  
ATOM   4493  HN  SER A 309     -26.925  -9.667 -20.234  1.00  0.00           H  
ATOM   4494  CA  SER A 309     -24.776  -9.860 -20.406  1.00 31.71           C  
ATOM   4495  HA  SER A 309     -24.199 -10.543 -21.072  1.00  0.00           H  
ATOM   4496  C   SER A 309     -24.138  -9.941 -19.018  1.00 30.69           C  
ATOM   4497  O   SER A 309     -22.909 -10.052 -18.886  1.00 31.00           O  
ATOM   4498  CB  SER A 309     -24.654  -8.453 -20.991  1.00 31.10           C  
ATOM   4499  HB1 SER A 309     -23.679  -7.980 -20.728  1.00  0.00           H  
ATOM   4500  HB2 SER A 309     -24.536  -8.476 -22.100  1.00  0.00           H  
ATOM   4501  OG  SER A 309     -25.748  -7.649 -20.598  1.00 35.58           O  
ATOM   4502  HG  SER A 309     -25.672  -6.775 -20.962  1.00  0.00           H  
ATOM   4503  N   ALA A 310     -24.976  -9.910 -17.986  1.00 29.24           N  
ATOM   4504  HN  ALA A 310     -25.982  -9.916 -18.156  1.00  0.00           H  
ATOM   4505  CA  ALA A 310     -24.483  -9.868 -16.621  1.00 28.96           C  
ATOM   4506  HA  ALA A 310     -23.437 -10.255 -16.624  1.00  0.00           H  
ATOM   4507  C   ALA A 310     -25.298 -10.736 -15.675  1.00 29.43           C  
ATOM   4508  O   ALA A 310     -26.495 -10.525 -15.490  1.00 31.15           O  
ATOM   4509  CB  ALA A 310     -24.445  -8.443 -16.138  1.00 30.19           C  
ATOM   4510  HB1 ALA A 310     -24.066  -8.411 -15.090  1.00  0.00           H  
ATOM   4511  HB2 ALA A 310     -25.433  -7.938 -16.243  1.00  0.00           H  
ATOM   4512  HB3 ALA A 310     -23.855  -7.785 -16.818  1.00  0.00           H  
ATOM   4513  N   MET A 311     -24.627 -11.707 -15.071  1.00 28.29           N  
ATOM   4514  HN  MET A 311     -23.622 -11.776 -15.228  1.00  0.00           H  
ATOM   4515  CA  MET A 311     -25.261 -12.676 -14.196  1.00 28.62           C  
ATOM   4516  HA  MET A 311     -26.362 -12.500 -14.175  1.00  0.00           H  
ATOM   4517  C   MET A 311     -24.693 -12.522 -12.804  1.00 28.22           C  
ATOM   4518  O   MET A 311     -23.485 -12.706 -12.608  1.00 28.81           O  
ATOM   4519  CB  MET A 311     -24.973 -14.082 -14.720  1.00 30.59           C  
ATOM   4520  HB1 MET A 311     -25.155 -14.122 -15.819  1.00  0.00           H  
ATOM   4521  HB2 MET A 311     -23.876 -14.280 -14.692  1.00  0.00           H  
ATOM   4522  CG  MET A 311     -25.718 -15.207 -14.033  1.00 32.95           C  
ATOM   4523  HG1 MET A 311     -25.434 -15.269 -12.957  1.00  0.00           H  
ATOM   4524  HG2 MET A 311     -25.344 -16.198 -14.381  1.00  0.00           H  
ATOM   4525  SD  MET A 311     -27.501 -15.102 -14.214  1.00 40.71           S  
ATOM   4526  CE  MET A 311     -27.711 -14.848 -15.981  1.00 42.38           C  
ATOM   4527  HE1 MET A 311     -28.818 -14.783 -16.093  1.00  0.00           H  
ATOM   4528  HE2 MET A 311     -27.222 -15.617 -16.624  1.00  0.00           H  
ATOM   4529  HE3 MET A 311     -27.148 -13.980 -16.397  1.00  0.00           H  
ATOM   4530  N   SER A 312     -25.562 -12.186 -11.849  1.00 27.38           N  
ATOM   4531  HN  SER A 312     -26.542 -12.059 -12.103  1.00  0.00           H  
ATOM   4532  CA  SER A 312     -25.167 -11.990 -10.444  1.00 28.32           C  
ATOM   4533  HA  SER A 312     -24.076 -12.206 -10.363  1.00  0.00           H  
ATOM   4534  C   SER A 312     -25.898 -12.894  -9.454  1.00 26.43           C  
ATOM   4535  O   SER A 312     -27.132 -12.932  -9.418  1.00 26.95           O  
ATOM   4536  CB  SER A 312     -25.390 -10.540 -10.018  1.00 29.40           C  
ATOM   4537  HB1 SER A 312     -25.194 -10.403  -8.929  1.00  0.00           H  
ATOM   4538  HB2 SER A 312     -26.473 -10.275 -10.036  1.00  0.00           H  
ATOM   4539  OG  SER A 312     -24.626  -9.635 -10.796  1.00 38.68           O  
ATOM   4540  HG  SER A 312     -24.765  -8.733 -10.531  1.00  0.00           H  
ATOM   4541  N   LEU A 313     -25.123 -13.608  -8.643  1.00 24.33           N  
ATOM   4542  HN  LEU A 313     -24.112 -13.580  -8.777  1.00  0.00           H  
ATOM   4543  CA  LEU A 313     -25.670 -14.434  -7.563  1.00 20.88           C  
ATOM   4544  HA  LEU A 313     -26.778 -14.314  -7.543  1.00  0.00           H  
ATOM   4545  C   LEU A 313     -25.104 -13.959  -6.245  1.00 20.04           C  
ATOM   4546  O   LEU A 313     -23.880 -13.940  -6.050  1.00 20.64           O  
ATOM   4547  CB  LEU A 313     -25.334 -15.924  -7.750  1.00 19.94           C  
ATOM   4548  HB1 LEU A 313     -24.239 -16.038  -7.574  1.00  0.00           H  
ATOM   4549  HB2 LEU A 313     -25.777 -16.471  -6.885  1.00  0.00           H  
ATOM   4550  CG  LEU A 313     -25.673 -16.725  -9.011  1.00 13.28           C  
ATOM   4551  HG  LEU A 313     -24.772 -16.772  -9.666  1.00  0.00           H  
ATOM   4552  CD1 LEU A 313     -26.021 -18.094  -8.568  1.00  5.25           C  
ATOM   4553 1HD1 LEU A 313     -25.167 -18.510  -7.984  1.00  0.00           H  
ATOM   4554 2HD1 LEU A 313     -26.318 -18.754  -9.416  1.00  0.00           H  
ATOM   4555 3HD1 LEU A 313     -26.981 -18.128  -8.002  1.00  0.00           H  
ATOM   4556  CD2 LEU A 313     -26.833 -16.160  -9.805  1.00 15.42           C  
ATOM   4557 1HD2 LEU A 313     -26.571 -15.129 -10.139  1.00  0.00           H  
ATOM   4558 2HD2 LEU A 313     -27.793 -16.194  -9.239  1.00  0.00           H  
ATOM   4559 3HD2 LEU A 313     -27.130 -16.820 -10.653  1.00  0.00           H  
ATOM   4560  N   ALA A 314     -25.992 -13.581  -5.340  1.00 19.96           N  
ATOM   4561  HN  ALA A 314     -26.986 -13.627  -5.565  1.00  0.00           H  
ATOM   4562  CA  ALA A 314     -25.578 -13.101  -4.029  1.00 22.10           C  
ATOM   4563  HA  ALA A 314     -24.488 -13.305  -3.912  1.00  0.00           H  
ATOM   4564  C   ALA A 314     -26.317 -13.834  -2.925  1.00 25.03           C  
ATOM   4565  O   ALA A 314     -27.552 -13.781  -2.846  1.00 26.27           O  
ATOM   4566  CB  ALA A 314     -25.796 -11.595  -3.914  1.00 21.61           C  
ATOM   4567  HB1 ALA A 314     -25.479 -11.227  -2.910  1.00  0.00           H  
ATOM   4568  HB2 ALA A 314     -26.849 -11.311  -4.145  1.00  0.00           H  
ATOM   4569  HB3 ALA A 314     -25.289 -11.040  -4.737  1.00  0.00           H  
ATOM   4570  N   GLY A 315     -25.553 -14.527  -2.086  1.00 26.61           N  
ATOM   4571  HN  GLY A 315     -24.548 -14.573  -2.255  1.00  0.00           H  
ATOM   4572  CA  GLY A 315     -26.109 -15.225  -0.929  1.00 28.29           C  
ATOM   4573  HA1 GLY A 315     -25.304 -15.499  -0.208  1.00  0.00           H  
ATOM   4574  HA2 GLY A 315     -26.698 -14.526  -0.291  1.00  0.00           H  
ATOM   4575  C   GLY A 315     -26.936 -16.441  -1.300  1.00 29.06           C  
ATOM   4576  O   GLY A 315     -27.959 -16.715  -0.667  1.00 30.72           O  
ATOM   4577  N   VAL A 316     -26.465 -17.184  -2.301  1.00 29.79           N  
ATOM   4578  HN  VAL A 316     -25.540 -16.968  -2.672  1.00  0.00           H  
ATOM   4579  CA  VAL A 316     -27.212 -18.297  -2.896  1.00 30.82           C  
ATOM   4580  HA  VAL A 316     -28.292 -18.127  -2.677  1.00  0.00           H  
ATOM   4581  C   VAL A 316     -26.834 -19.661  -2.302  1.00 30.42           C  
ATOM   4582  O   VAL A 316     -25.662 -19.952  -2.066  1.00 31.48           O  
ATOM   4583  CB  VAL A 316     -27.050 -18.329  -4.462  1.00 30.71           C  
ATOM   4584  HB  VAL A 316     -25.976 -18.519  -4.694  1.00  0.00           H  
ATOM   4585  CG1 VAL A 316     -27.870 -19.445  -5.082  1.00 30.14           C  
ATOM   4586 1HG1 VAL A 316     -27.586 -20.423  -4.627  1.00  0.00           H  
ATOM   4587 2HG1 VAL A 316     -27.784 -19.460  -6.194  1.00  0.00           H  
ATOM   4588 3HG1 VAL A 316     -28.965 -19.251  -5.007  1.00  0.00           H  
ATOM   4589  CG2 VAL A 316     -27.440 -16.987  -5.086  1.00 30.21           C  
ATOM   4590 1HG2 VAL A 316     -26.837 -16.167  -4.630  1.00  0.00           H  
ATOM   4591 2HG2 VAL A 316     -28.535 -16.793  -5.011  1.00  0.00           H  
ATOM   4592 3HG2 VAL A 316     -27.354 -17.002  -6.198  1.00  0.00           H  
ATOM   4593  N   SER A 317     -27.851 -20.494  -2.095  1.00 30.45           N  
ATOM   4594  HN  SER A 317     -28.797 -20.152  -2.264  1.00  0.00           H  
ATOM   4595  CA  SER A 317     -27.686 -21.879  -1.636  1.00 29.24           C  
ATOM   4596  HA  SER A 317     -26.972 -21.877  -0.780  1.00  0.00           H  
ATOM   4597  C   SER A 317     -27.115 -22.797  -2.733  1.00 27.40           C  
ATOM   4598  O   SER A 317     -27.305 -24.018  -2.686  1.00 26.49           O  
ATOM   4599  CB  SER A 317     -29.037 -22.442  -1.133  1.00 30.56           C  
ATOM   4600  HB1 SER A 317     -29.610 -22.901  -1.972  1.00  0.00           H  
ATOM   4601  HB2 SER A 317     -28.877 -23.347  -0.501  1.00  0.00           H  
ATOM   4602  OG  SER A 317     -29.836 -21.475  -0.442  1.00 31.81           O  
ATOM   4603  HG  SER A 317     -30.665 -21.821  -0.133  1.00  0.00           H  
ATOM   4604  N   ILE A 318     -26.440 -22.210  -3.725  1.00 25.87           N  
ATOM   4605  HN  ILE A 318     -26.404 -21.191  -3.757  1.00  0.00           H  
ATOM   4606  CA  ILE A 318     -25.749 -22.971  -4.770  1.00 23.88           C  
ATOM   4607  HA  ILE A 318     -26.440 -23.758  -5.154  1.00  0.00           H  
ATOM   4608  C   ILE A 318     -24.532 -23.647  -4.165  1.00 24.43           C  
ATOM   4609  O   ILE A 318     -23.867 -23.069  -3.318  1.00 23.53           O  
ATOM   4610  CB  ILE A 318     -25.314 -22.080  -5.949  1.00 22.05           C  
ATOM   4611  HB  ILE A 318     -26.225 -21.599  -6.375  1.00  0.00           H  
ATOM   4612  CG1 ILE A 318     -24.665 -22.924  -7.046  1.00 21.31           C  
ATOM   4613 1HG1 ILE A 318     -23.689 -23.334  -6.696  1.00  0.00           H  
ATOM   4614 2HG1 ILE A 318     -25.229 -23.875  -7.191  1.00  0.00           H  
ATOM   4615  CG2 ILE A 318     -24.373 -20.984  -5.488  1.00 24.89           C  
ATOM   4616 1HG2 ILE A 318     -24.058 -20.339  -6.341  1.00  0.00           H  
ATOM   4617 2HG2 ILE A 318     -23.494 -21.400  -4.942  1.00  0.00           H  
ATOM   4618 3HG2 ILE A 318     -24.818 -20.382  -4.661  1.00  0.00           H  
ATOM   4619  CD1 ILE A 318     -24.494 -22.202  -8.367  1.00 14.29           C  
ATOM   4620 1HD1 ILE A 318     -24.021 -22.818  -9.167  1.00  0.00           H  
ATOM   4621 2HD1 ILE A 318     -23.930 -21.251  -8.222  1.00  0.00           H  
ATOM   4622 3HD1 ILE A 318     -25.470 -21.792  -8.717  1.00  0.00           H  
ATOM   4623  N   LYS A 319     -24.264 -24.879  -4.584  1.00 26.93           N  
ATOM   4624  HN  LYS A 319     -24.864 -25.304  -5.291  1.00  0.00           H  
ATOM   4625  CA  LYS A 319     -23.132 -25.644  -4.060  1.00 27.68           C  
ATOM   4626  HA  LYS A 319     -22.586 -24.985  -3.345  1.00  0.00           H  
ATOM   4627  C   LYS A 319     -22.140 -26.061  -5.146  1.00 27.33           C  
ATOM   4628  O   LYS A 319     -20.954 -26.200  -4.869  1.00 26.20           O  
ATOM   4629  CB  LYS A 319     -23.610 -26.874  -3.277  1.00 28.38           C  
ATOM   4630  HB1 LYS A 319     -24.046 -27.622  -3.980  1.00  0.00           H  
ATOM   4631  HB2 LYS A 319     -22.730 -27.443  -2.896  1.00  0.00           H  
ATOM   4632  CG  LYS A 319     -24.598 -26.608  -2.121  1.00 32.41           C  
ATOM   4633  HG1 LYS A 319     -25.132 -27.541  -1.826  1.00  0.00           H  
ATOM   4634  HG2 LYS A 319     -25.470 -26.006  -2.468  1.00  0.00           H  
ATOM   4635  CD  LYS A 319     -23.917 -25.950  -0.906  1.00 36.18           C  
ATOM   4636  HD1 LYS A 319     -23.891 -24.841  -1.019  1.00  0.00           H  
ATOM   4637  HD2 LYS A 319     -22.822 -26.161  -0.904  1.00  0.00           H  
ATOM   4638  CE  LYS A 319     -24.550 -26.345   0.432  1.00 34.64           C  
ATOM   4639  HE1 LYS A 319     -24.083 -25.780   1.272  1.00  0.00           H  
ATOM   4640  HE2 LYS A 319     -24.254 -27.381   0.718  1.00  0.00           H  
ATOM   4641  NZ  LYS A 319     -26.029 -26.195   0.455  1.00 36.30           N  
ATOM   4642  HZ1 LYS A 319     -26.450 -26.458   1.346  1.00  0.00           H  
ATOM   4643  HZ2 LYS A 319     -26.456 -26.712  -0.313  1.00  0.00           H  
ATOM   4644  HZ3 LYS A 319     -26.300 -25.247   0.193  1.00  0.00           H  
ATOM   4645  N   TYR A 320     -22.631 -26.269  -6.371  1.00 28.77           N  
ATOM   4646  HN  TYR A 320     -23.630 -26.132  -6.526  1.00  0.00           H  
ATOM   4647  CA  TYR A 320     -21.795 -26.686  -7.506  1.00 30.97           C  
ATOM   4648  HA  TYR A 320     -20.725 -26.481  -7.269  1.00  0.00           H  
ATOM   4649  C   TYR A 320     -22.205 -25.869  -8.719  1.00 31.45           C  
ATOM   4650  O   TYR A 320     -23.384 -25.536  -8.858  1.00 31.10           O  
ATOM   4651  CB  TYR A 320     -21.968 -28.195  -7.822  1.00 31.63           C  
ATOM   4652  HB1 TYR A 320     -22.984 -28.380  -8.242  1.00  0.00           H  
ATOM   4653  HB2 TYR A 320     -21.336 -28.473  -8.697  1.00  0.00           H  
ATOM   4654  CG  TYR A 320     -21.702 -29.160  -6.660  1.00 34.43           C  
ATOM   4655  CD1 TYR A 320     -22.531 -29.163  -5.528  1.00 37.96           C  
ATOM   4656  HD1 TYR A 320     -23.388 -28.470  -5.493  1.00  0.00           H  
ATOM   4657  CD2 TYR A 320     -20.647 -30.076  -6.698  1.00 33.49           C  
ATOM   4658  HD2 TYR A 320     -19.988 -30.115  -7.581  1.00  0.00           H  
ATOM   4659  CE1 TYR A 320     -22.307 -30.012  -4.447  1.00 32.65           C  
ATOM   4660  HE1 TYR A 320     -22.963 -29.971  -3.561  1.00  0.00           H  
ATOM   4661  CE2 TYR A 320     -20.420 -30.949  -5.617  1.00 34.04           C  
ATOM   4662  HE2 TYR A 320     -19.585 -31.668  -5.650  1.00  0.00           H  
ATOM   4663  CZ  TYR A 320     -21.264 -30.898  -4.496  1.00 33.35           C  
ATOM   4664  OH  TYR A 320     -21.097 -31.721  -3.412  1.00 34.42           O  
ATOM   4665  HH  TYR A 320     -20.373 -32.336  -3.446  1.00  0.00           H  
ATOM   4666  N   LEU A 321     -21.244 -25.538  -9.588  1.00 32.52           N  
ATOM   4667  HN  LEU A 321     -20.271 -25.731  -9.350  1.00  0.00           H  
ATOM   4668  CA  LEU A 321     -21.555 -24.898 -10.887  1.00 33.63           C  
ATOM   4669  HA  LEU A 321     -22.604 -25.180 -11.140  1.00  0.00           H  
ATOM   4670  C   LEU A 321     -20.678 -25.374 -12.053  1.00 33.40           C  
ATOM   4671  O   LEU A 321     -19.503 -25.024 -12.127  1.00 34.09           O  
ATOM   4672  CB  LEU A 321     -21.523 -23.364 -10.783  1.00 34.50           C  
ATOM   4673  HB1 LEU A 321     -20.536 -23.027 -10.388  1.00  0.00           H  
ATOM   4674  HB2 LEU A 321     -22.191 -23.021  -9.959  1.00  0.00           H  
ATOM   4675  CG  LEU A 321     -21.858 -22.612 -12.083  1.00 35.46           C  
ATOM   4676  HG  LEU A 321     -22.303 -23.345 -12.795  1.00  0.00           H  
ATOM   4677  CD1 LEU A 321     -22.877 -21.472 -11.881  1.00 37.57           C  
ATOM   4678 1HD1 LEU A 321     -23.120 -20.927 -12.823  1.00  0.00           H  
ATOM   4679 2HD1 LEU A 321     -22.530 -20.765 -11.092  1.00  0.00           H  
ATOM   4680 3HD1 LEU A 321     -23.805 -21.851 -11.392  1.00  0.00           H  
ATOM   4681  CD2 LEU A 321     -20.584 -22.094 -12.693  1.00 39.70           C  
ATOM   4682 1HD2 LEU A 321     -20.827 -21.549 -13.635  1.00  0.00           H  
ATOM   4683 2HD2 LEU A 321     -19.831 -22.901 -12.852  1.00  0.00           H  
ATOM   4684 3HD2 LEU A 321     -19.996 -21.469 -11.981  1.00  0.00           H  
ATOM   4685  N   GLU A 322     -21.263 -26.161 -12.956  1.00 33.96           N  
ATOM   4686  HN  GLU A 322     -22.229 -26.452 -12.805  1.00  0.00           H  
ATOM   4687  CA  GLU A 322     -20.561 -26.624 -14.163  1.00 35.93           C  
ATOM   4688  HA  GLU A 322     -19.875 -25.802 -14.474  1.00  0.00           H  
ATOM   4689  C   GLU A 322     -21.488 -26.895 -15.340  1.00 36.26           C  
ATOM   4690  O   GLU A 322     -21.021 -27.099 -16.464  1.00 37.49           O  
ATOM   4691  CB  GLU A 322     -19.686 -27.858 -13.891  1.00 36.24           C  
ATOM   4692  HB1 GLU A 322     -18.942 -27.628 -13.093  1.00  0.00           H  
ATOM   4693  HB2 GLU A 322     -19.003 -28.037 -14.754  1.00  0.00           H  
ATOM   4694  CG  GLU A 322     -20.432 -29.133 -13.549  1.00 41.60           C  
ATOM   4695  HG1 GLU A 322     -21.339 -29.248 -14.187  1.00  0.00           H  
ATOM   4696  HG2 GLU A 322     -19.861 -30.031 -13.882  1.00  0.00           H  
ATOM   4697  CD  GLU A 322     -20.791 -29.232 -12.066  1.00 50.81           C  
ATOM   4698  OE1 GLU A 322     -21.414 -28.287 -11.530  1.00 53.16           O  
ATOM   4699  OE2 GLU A 322     -20.460 -30.267 -11.434  1.00 53.19           O  
ATOM   4700  N   ASP A 323     -22.793 -26.914 -15.096  1.00 36.57           N  
ATOM   4701  HN  ASP A 323     -23.138 -26.795 -14.144  1.00  0.00           H  
ATOM   4702  CA  ASP A 323     -23.730 -27.106 -16.195  1.00 37.46           C  
ATOM   4703  HA  ASP A 323     -23.239 -27.763 -16.950  1.00  0.00           H  
ATOM   4704  C   ASP A 323     -24.029 -25.769 -16.865  1.00 36.72           C  
ATOM   4705  O   ASP A 323     -25.154 -25.237 -16.776  1.00 36.65           O  
ATOM   4706  CB  ASP A 323     -25.014 -27.800 -15.737  1.00 38.49           C  
ATOM   4707  HB1 ASP A 323     -25.728 -27.071 -15.288  1.00  0.00           H  
ATOM   4708  HB2 ASP A 323     -24.829 -28.440 -14.843  1.00  0.00           H  
ATOM   4709  CG  ASP A 323     -25.670 -28.595 -16.858  1.00 42.01           C  
ATOM   4710  OD1 ASP A 323     -26.005 -27.993 -17.901  1.00 45.43           O  
ATOM   4711  OD2 ASP A 323     -25.838 -29.828 -16.701  1.00 46.39           O  
ATOM   4712  N   VAL A 324     -23.000 -25.232 -17.524  1.00 34.87           N  
ATOM   4713  HN  VAL A 324     -22.111 -25.731 -17.533  1.00  0.00           H  
ATOM   4714  CA  VAL A 324     -23.096 -23.960 -18.232  1.00 32.23           C  
ATOM   4715  HA  VAL A 324     -24.130 -23.559 -18.119  1.00  0.00           H  
ATOM   4716  C   VAL A 324     -22.818 -24.205 -19.713  1.00 30.37           C  
ATOM   4717  O   VAL A 324     -21.685 -24.501 -20.080  1.00 31.71           O  
ATOM   4718  CB  VAL A 324     -22.086 -22.906 -17.708  1.00 31.95           C  
ATOM   4719  HB  VAL A 324     -21.156 -22.979 -18.319  1.00  0.00           H  
ATOM   4720  CG1 VAL A 324     -22.654 -21.512 -17.873  1.00 34.06           C  
ATOM   4721 1HG1 VAL A 324     -21.928 -20.754 -17.496  1.00  0.00           H  
ATOM   4722 2HG1 VAL A 324     -23.653 -21.409 -17.389  1.00  0.00           H  
ATOM   4723 3HG1 VAL A 324     -22.960 -21.309 -18.926  1.00  0.00           H  
ATOM   4724  CG2 VAL A 324     -21.717 -23.150 -16.245  1.00 33.21           C  
ATOM   4725 1HG2 VAL A 324     -20.991 -22.392 -15.868  1.00  0.00           H  
ATOM   4726 2HG2 VAL A 324     -21.338 -24.187 -16.090  1.00  0.00           H  
ATOM   4727 3HG2 VAL A 324     -22.625 -23.197 -15.600  1.00  0.00           H  
ATOM   4728  N   PRO A 325     -23.850 -24.087 -20.567  1.00 27.87           N  
ATOM   4729  CA  PRO A 325     -23.690 -24.277 -22.013  1.00 27.31           C  
ATOM   4730  HA  PRO A 325     -23.251 -25.282 -22.212  1.00  0.00           H  
ATOM   4731  C   PRO A 325     -22.840 -23.196 -22.704  1.00 27.66           C  
ATOM   4732  O   PRO A 325     -22.877 -22.019 -22.333  1.00 25.88           O  
ATOM   4733  CB  PRO A 325     -25.128 -24.232 -22.532  1.00 27.41           C  
ATOM   4734  HB1 PRO A 325     -25.573 -25.235 -22.728  1.00  0.00           H  
ATOM   4735  HB2 PRO A 325     -25.225 -23.848 -23.574  1.00  0.00           H  
ATOM   4736  CG  PRO A 325     -25.865 -23.425 -21.513  1.00 25.93           C  
ATOM   4737  HG1 PRO A 325     -25.882 -22.333 -21.736  1.00  0.00           H  
ATOM   4738  HG2 PRO A 325     -26.969 -23.582 -21.532  1.00  0.00           H  
ATOM   4739  CD  PRO A 325     -25.239 -23.756 -20.203  1.00 26.09           C  
ATOM   4740  HD1 PRO A 325     -25.338 -22.961 -19.428  1.00  0.00           H  
ATOM   4741  HD2 PRO A 325     -25.768 -24.548 -19.623  1.00  0.00           H  
ATOM   4742  N   LYS A 326     -22.104 -23.615 -23.728  1.00 29.50           N  
ATOM   4743  HN  LYS A 326     -22.235 -24.567 -24.069  1.00  0.00           H  
ATOM   4744  CA  LYS A 326     -21.116 -22.766 -24.383  1.00 30.61           C  
ATOM   4745  HA  LYS A 326     -20.564 -22.233 -23.574  1.00  0.00           H  
ATOM   4746  C   LYS A 326     -21.726 -21.693 -25.280  1.00 28.92           C  
ATOM   4747  O   LYS A 326     -20.994 -20.878 -25.841  1.00 29.27           O  
ATOM   4748  CB  LYS A 326     -20.080 -23.616 -25.142  1.00 30.99           C  
ATOM   4749  HB1 LYS A 326     -19.374 -22.967 -25.711  1.00  0.00           H  
ATOM   4750  HB2 LYS A 326     -20.556 -24.157 -25.992  1.00  0.00           H  
ATOM   4751  CG  LYS A 326     -19.318 -24.588 -24.234  1.00 34.11           C  
ATOM   4752  HG1 LYS A 326     -19.033 -24.083 -23.281  1.00  0.00           H  
ATOM   4753  HG2 LYS A 326     -20.008 -25.370 -23.840  1.00  0.00           H  
ATOM   4754  CD  LYS A 326     -18.080 -25.245 -24.881  1.00 34.18           C  
ATOM   4755  HD1 LYS A 326     -18.319 -25.689 -25.876  1.00  0.00           H  
ATOM   4756  HD2 LYS A 326     -17.334 -24.485 -25.212  1.00  0.00           H  
ATOM   4757  CE  LYS A 326     -17.452 -26.288 -23.922  1.00 33.68           C  
ATOM   4758  HE1 LYS A 326     -17.194 -25.811 -22.948  1.00  0.00           H  
ATOM   4759  HE2 LYS A 326     -18.226 -27.015 -23.582  1.00  0.00           H  
ATOM   4760  NZ  LYS A 326     -16.268 -27.013 -24.472  1.00 32.95           N  
ATOM   4761  HZ1 LYS A 326     -15.855 -27.699 -23.841  1.00  0.00           H  
ATOM   4762  HZ2 LYS A 326     -15.560 -26.348 -24.783  1.00  0.00           H  
ATOM   4763  HZ3 LYS A 326     -16.504 -27.450 -25.363  1.00  0.00           H  
ATOM   4764  N   HIS A 327     -23.054 -21.676 -25.404  1.00 27.41           N  
ATOM   4765  HN  HIS A 327     -23.615 -22.389 -24.937  1.00  0.00           H  
ATOM   4766  CA  HIS A 327     -23.715 -20.638 -26.208  1.00 26.84           C  
ATOM   4767  HA  HIS A 327     -22.950 -20.259 -26.925  1.00  0.00           H  
ATOM   4768  C   HIS A 327     -24.211 -19.416 -25.413  1.00 24.53           C  
ATOM   4769  O   HIS A 327     -24.565 -18.380 -26.012  1.00 21.19           O  
ATOM   4770  CB  HIS A 327     -24.840 -21.230 -27.049  1.00 28.35           C  
ATOM   4771  HB1 HIS A 327     -25.136 -20.524 -27.860  1.00  0.00           H  
ATOM   4772  HB2 HIS A 327     -24.463 -22.078 -27.666  1.00  0.00           H  
ATOM   4773  CG  HIS A 327     -26.036 -21.649 -26.255  1.00 34.87           C  
ATOM   4774  ND1 HIS A 327     -26.018 -22.725 -25.391  1.00 40.15           N  
ATOM   4775  HD1 HIS A 327     -25.208 -23.315 -25.199  1.00  0.00           H  
ATOM   4776  CD2 HIS A 327     -27.296 -21.152 -26.216  1.00 37.73           C  
ATOM   4777  HD2 HIS A 327     -27.677 -20.286 -26.784  1.00  0.00           H  
ATOM   4778  CE1 HIS A 327     -27.216 -22.870 -24.852  1.00 41.24           C  
ATOM   4779  HE1 HIS A 327     -27.505 -23.645 -24.122  1.00  0.00           H  
ATOM   4780  NE2 HIS A 327     -28.010 -21.929 -25.336  1.00 40.02           N  
ATOM   4781  HE2 HIS A 327     -28.993 -21.801 -25.095  1.00  0.00           H  
ATOM   4782  N   PHE A 328     -24.216 -19.554 -24.079  1.00 24.55           N  
ATOM   4783  HN  PHE A 328     -23.941 -20.458 -23.695  1.00  0.00           H  
ATOM   4784  CA  PHE A 328     -24.590 -18.495 -23.130  1.00 23.07           C  
ATOM   4785  HA  PHE A 328     -25.650 -18.206 -23.320  1.00  0.00           H  
ATOM   4786  C   PHE A 328     -23.716 -17.253 -23.267  1.00 22.90           C  
ATOM   4787  O   PHE A 328     -22.505 -17.310 -23.051  1.00 21.95           O  
ATOM   4788  CB  PHE A 328     -24.481 -19.026 -21.709  1.00 23.96           C  
ATOM   4789  HB1 PHE A 328     -23.599 -19.701 -21.612  1.00  0.00           H  
ATOM   4790  HB2 PHE A 328     -24.175 -18.212 -21.011  1.00  0.00           H  
ATOM   4791  CG  PHE A 328     -25.717 -19.706 -21.210  1.00 25.42           C  
ATOM   4792  CD1 PHE A 328     -25.891 -19.917 -19.840  1.00 29.69           C  
ATOM   4793  HD1 PHE A 328     -25.115 -19.575 -19.135  1.00  0.00           H  
ATOM   4794  CD2 PHE A 328     -26.714 -20.123 -22.091  1.00 25.64           C  
ATOM   4795  HD2 PHE A 328     -26.594 -19.949 -23.174  1.00  0.00           H  
ATOM   4796  CE1 PHE A 328     -27.033 -20.555 -19.349  1.00 33.06           C  
ATOM   4797  HE1 PHE A 328     -27.151 -20.728 -18.266  1.00  0.00           H  
ATOM   4798  CE2 PHE A 328     -27.866 -20.760 -21.616  1.00 28.91           C  
ATOM   4799  HE2 PHE A 328     -28.645 -21.093 -22.322  1.00  0.00           H  
ATOM   4800  CZ  PHE A 328     -28.026 -20.973 -20.243  1.00 31.47           C  
ATOM   4801  HZ  PHE A 328     -28.935 -21.470 -19.864  1.00  0.00           H  
ATOM   4802  N   LYS A 329     -24.347 -16.129 -23.599  1.00 24.28           N  
ATOM   4803  HN  LYS A 329     -25.366 -16.111 -23.558  1.00  0.00           H  
ATOM   4804  CA  LYS A 329     -23.639 -14.914 -24.022  1.00 26.91           C  
ATOM   4805  HA  LYS A 329     -22.710 -15.237 -24.546  1.00  0.00           H  
ATOM   4806  C   LYS A 329     -23.214 -14.000 -22.856  1.00 28.50           C  
ATOM   4807  O   LYS A 329     -23.287 -12.757 -22.940  1.00 27.71           O  
ATOM   4808  CB  LYS A 329     -24.496 -14.142 -25.042  1.00 26.82           C  
ATOM   4809  HB1 LYS A 329     -23.929 -13.271 -25.445  1.00  0.00           H  
ATOM   4810  HB2 LYS A 329     -25.326 -13.607 -24.525  1.00  0.00           H  
ATOM   4811  CG  LYS A 329     -25.048 -15.002 -26.194  1.00 29.64           C  
ATOM   4812  HG1 LYS A 329     -25.464 -15.964 -25.814  1.00  0.00           H  
ATOM   4813  HG2 LYS A 329     -25.980 -14.559 -26.615  1.00  0.00           H  
ATOM   4814  CD  LYS A 329     -24.008 -15.245 -27.291  1.00 30.88           C  
ATOM   4815  HD1 LYS A 329     -23.017 -15.526 -26.863  1.00  0.00           H  
ATOM   4816  HD2 LYS A 329     -24.220 -16.181 -27.858  1.00  0.00           H  
ATOM   4817  CE  LYS A 329     -23.898 -14.033 -28.222  1.00 32.03           C  
ATOM   4818  HE1 LYS A 329     -24.856 -13.860 -28.765  1.00  0.00           H  
ATOM   4819  HE2 LYS A 329     -23.847 -13.085 -27.637  1.00  0.00           H  
ATOM   4820  NZ  LYS A 329     -22.750 -14.134 -29.180  1.00 38.70           N  
ATOM   4821  HZ1 LYS A 329     -22.677 -13.327 -29.800  1.00  0.00           H  
ATOM   4822  HZ2 LYS A 329     -22.797 -15.001 -29.715  1.00  0.00           H  
ATOM   4823  HZ3 LYS A 329     -21.874 -14.292 -28.683  1.00  0.00           H  
ATOM   4824  N   TRP A 330     -22.758 -14.625 -21.775  1.00 29.58           N  
ATOM   4825  HN  TRP A 330     -22.660 -15.640 -21.789  1.00  0.00           H  
ATOM   4826  CA  TRP A 330     -22.397 -13.892 -20.576  1.00 31.31           C  
ATOM   4827  HA  TRP A 330     -23.178 -13.115 -20.405  1.00  0.00           H  
ATOM   4828  C   TRP A 330     -21.065 -13.178 -20.754  1.00 32.46           C  
ATOM   4829  O   TRP A 330     -20.067 -13.779 -21.176  1.00 32.39           O  
ATOM   4830  CB  TRP A 330     -22.378 -14.810 -19.351  1.00 32.68           C  
ATOM   4831  HB1 TRP A 330     -21.957 -14.277 -18.467  1.00  0.00           H  
ATOM   4832  HB2 TRP A 330     -21.610 -15.609 -19.471  1.00  0.00           H  
ATOM   4833  CG  TRP A 330     -23.722 -15.410 -19.020  1.00 33.84           C  
ATOM   4834  CD1 TRP A 330     -24.918 -15.137 -19.622  1.00 35.62           C  
ATOM   4835  HD1 TRP A 330     -25.055 -14.431 -20.458  1.00  0.00           H  
ATOM   4836  CD2 TRP A 330     -24.006 -16.354 -17.983  1.00 35.48           C  
ATOM   4837  NE1 TRP A 330     -25.924 -15.865 -19.039  1.00 36.18           N  
ATOM   4838  HE1 TRP A 330     -26.906 -15.846 -19.313  1.00  0.00           H  
ATOM   4839  CE2 TRP A 330     -25.392 -16.621 -18.029  1.00 39.16           C  
ATOM   4840  CE3 TRP A 330     -23.223 -17.010 -17.027  1.00 31.11           C  
ATOM   4841  HE3 TRP A 330     -22.137 -16.825 -16.966  1.00  0.00           H  
ATOM   4842  CZ2 TRP A 330     -26.011 -17.516 -17.153  1.00 38.69           C  
ATOM   4843  HZ2 TRP A 330     -27.095 -17.715 -17.206  1.00  0.00           H  
ATOM   4844  CZ3 TRP A 330     -23.835 -17.893 -16.162  1.00 33.14           C  
ATOM   4845  HZ3 TRP A 330     -23.228 -18.418 -15.406  1.00  0.00           H  
ATOM   4846  CH2 TRP A 330     -25.217 -18.136 -16.226  1.00 36.05           C  
ATOM   4847  HH2 TRP A 330     -25.673 -18.843 -15.513  1.00  0.00           H  
ATOM   4848  N   GLN A 331     -21.093 -11.878 -20.457  1.00 33.06           N  
ATOM   4849  HN  GLN A 331     -21.989 -11.466 -20.198  1.00  0.00           H  
ATOM   4850  CA  GLN A 331     -19.924 -11.011 -20.480  1.00 31.88           C  
ATOM   4851  HA  GLN A 331     -19.137 -11.503 -21.099  1.00  0.00           H  
ATOM   4852  C   GLN A 331     -19.373 -10.826 -19.063  1.00 32.59           C  
ATOM   4853  O   GLN A 331     -18.165 -10.663 -18.879  1.00 35.38           O  
ATOM   4854  CB  GLN A 331     -20.264  -9.661 -21.121  1.00 31.70           C  
ATOM   4855  HB1 GLN A 331     -19.460  -8.918 -20.908  1.00  0.00           H  
ATOM   4856  HB2 GLN A 331     -21.116  -9.182 -20.584  1.00  0.00           H  
ATOM   4857  CG  GLN A 331     -20.549  -9.720 -22.626  1.00 31.27           C  
ATOM   4858  HG1 GLN A 331     -19.674 -10.137 -23.177  1.00  0.00           H  
ATOM   4859  HG2 GLN A 331     -21.304 -10.508 -22.854  1.00  0.00           H  
ATOM   4860  CD  GLN A 331     -20.975  -8.371 -23.224  1.00 31.70           C  
ATOM   4861  OE1 GLN A 331     -21.565  -7.525 -22.545  1.00 32.34           O  
ATOM   4862  NE2 GLN A 331     -20.686  -8.180 -24.509  1.00 22.16           N  
ATOM   4863 1HE2 GLN A 331     -20.199  -8.879 -25.070  1.00  0.00           H  
ATOM   4864 2HE2 GLN A 331     -20.969  -7.284 -24.906  1.00  0.00           H  
ATOM   4865  N   SER A 332     -20.242 -10.861 -18.057  1.00 31.70           N  
ATOM   4866  HN  SER A 332     -21.244 -10.859 -18.249  1.00  0.00           H  
ATOM   4867  CA  SER A 332     -19.762 -10.903 -16.671  1.00 32.81           C  
ATOM   4868  HA  SER A 332     -18.669 -11.121 -16.695  1.00  0.00           H  
ATOM   4869  C   SER A 332     -20.438 -11.991 -15.842  1.00 33.04           C  
ATOM   4870  O   SER A 332     -21.548 -12.422 -16.161  1.00 32.51           O  
ATOM   4871  CB  SER A 332     -19.955  -9.553 -15.985  1.00 33.41           C  
ATOM   4872  HB1 SER A 332     -19.556  -8.714 -16.601  1.00  0.00           H  
ATOM   4873  HB2 SER A 332     -19.289  -9.439 -15.098  1.00  0.00           H  
ATOM   4874  OG  SER A 332     -21.315  -9.360 -15.650  1.00 33.28           O  
ATOM   4875  HG  SER A 332     -21.435  -8.520 -15.223  1.00  0.00           H  
ATOM   4876  N   LEU A 333     -19.762 -12.434 -14.782  1.00 31.95           N  
ATOM   4877  HN  LEU A 333     -18.780 -12.179 -14.676  1.00  0.00           H  
ATOM   4878  CA  LEU A 333     -20.392 -13.275 -13.770  1.00 29.62           C  
ATOM   4879  HA  LEU A 333     -21.496 -13.134 -13.839  1.00  0.00           H  
ATOM   4880  C   LEU A 333     -19.951 -12.873 -12.382  1.00 29.91           C  
ATOM   4881  O   LEU A 333     -18.751 -12.748 -12.123  1.00 31.46           O  
ATOM   4882  CB  LEU A 333     -20.086 -14.756 -13.995  1.00 28.85           C  
ATOM   4883  HB1 LEU A 333     -18.986 -14.921 -14.076  1.00  0.00           H  
ATOM   4884  HB2 LEU A 333     -20.399 -15.069 -15.018  1.00  0.00           H  
ATOM   4885  CG  LEU A 333     -20.694 -15.687 -12.937  1.00 23.07           C  
ATOM   4886  HG  LEU A 333     -20.498 -15.229 -11.940  1.00  0.00           H  
ATOM   4887  CD1 LEU A 333     -22.223 -15.829 -13.085  1.00  4.78           C  
ATOM   4888 1HD1 LEU A 333     -22.735 -14.839 -13.068  1.00  0.00           H  
ATOM   4889 2HD1 LEU A 333     -22.643 -16.516 -12.314  1.00  0.00           H  
ATOM   4890 3HD1 LEU A 333     -22.490 -16.408 -14.000  1.00  0.00           H  
ATOM   4891  CD2 LEU A 333     -19.999 -17.031 -12.960  1.00 19.24           C  
ATOM   4892 1HD2 LEU A 333     -18.894 -16.928 -12.853  1.00  0.00           H  
ATOM   4893 2HD2 LEU A 333     -20.266 -17.610 -13.875  1.00  0.00           H  
ATOM   4894 3HD2 LEU A 333     -20.419 -17.718 -12.189  1.00  0.00           H  
ATOM   4895  N   SER A 334     -20.933 -12.692 -11.499  1.00 29.94           N  
ATOM   4896  HN  SER A 334     -21.897 -12.788 -11.820  1.00  0.00           H  
ATOM   4897  CA  SER A 334     -20.697 -12.361 -10.087  1.00 29.70           C  
ATOM   4898  HA  SER A 334     -19.596 -12.266  -9.940  1.00  0.00           H  
ATOM   4899  C   SER A 334     -21.209 -13.419  -9.106  1.00 28.96           C  
ATOM   4900  O   SER A 334     -22.397 -13.729  -9.069  1.00 26.59           O  
ATOM   4901  CB  SER A 334     -21.328 -11.017  -9.745  1.00 30.29           C  
ATOM   4902  HB1 SER A 334     -22.411 -11.111  -9.499  1.00  0.00           H  
ATOM   4903  HB2 SER A 334     -21.424 -10.357 -10.639  1.00  0.00           H  
ATOM   4904  OG  SER A 334     -20.600 -10.406  -8.710  1.00 33.20           O  
ATOM   4905  HG  SER A 334     -20.993  -9.568  -8.497  1.00  0.00           H  
ATOM   4906  N   ILE A 335     -20.290 -13.947  -8.304  1.00 29.76           N  
ATOM   4907  HN  ILE A 335     -19.328 -13.620  -8.393  1.00  0.00           H  
ATOM   4908  CA  ILE A 335     -20.582 -14.973  -7.299  1.00 29.43           C  
ATOM   4909  HA  ILE A 335     -21.682 -15.152  -7.276  1.00  0.00           H  
ATOM   4910  C   ILE A 335     -20.131 -14.485  -5.920  1.00 29.08           C  
ATOM   4911  O   ILE A 335     -18.930 -14.410  -5.629  1.00 29.03           O  
ATOM   4912  CB  ILE A 335     -19.864 -16.306  -7.643  1.00 30.67           C  
ATOM   4913  HB  ILE A 335     -18.769 -16.098  -7.658  1.00  0.00           H  
ATOM   4914  CG1 ILE A 335     -20.253 -16.806  -9.047  1.00 31.71           C  
ATOM   4915 1HG1 ILE A 335     -19.737 -17.770  -9.266  1.00  0.00           H  
ATOM   4916 2HG1 ILE A 335     -19.792 -16.154  -9.826  1.00  0.00           H  
ATOM   4917  CG2 ILE A 335     -20.111 -17.351  -6.564  1.00 28.20           C  
ATOM   4918 1HG2 ILE A 335     -19.829 -16.989  -5.548  1.00  0.00           H  
ATOM   4919 2HG2 ILE A 335     -19.594 -18.309  -6.807  1.00  0.00           H  
ATOM   4920 3HG2 ILE A 335     -21.167 -17.708  -6.585  1.00  0.00           H  
ATOM   4921  CD1 ILE A 335     -21.765 -16.947  -9.304  1.00 31.14           C  
ATOM   4922 1HD1 ILE A 335     -22.047 -17.309 -10.320  1.00  0.00           H  
ATOM   4923 2HD1 ILE A 335     -22.281 -15.983  -9.085  1.00  0.00           H  
ATOM   4924 3HD1 ILE A 335     -22.226 -17.599  -8.525  1.00  0.00           H  
ATOM   4925  N   ILE A 336     -21.104 -14.152  -5.076  1.00 27.78           N  
ATOM   4926  HN  ILE A 336     -22.070 -14.358  -5.329  1.00  0.00           H  
ATOM   4927  CA  ILE A 336     -20.830 -13.499  -3.794  1.00 25.07           C  
ATOM   4928  HA  ILE A 336     -19.735 -13.554  -3.589  1.00  0.00           H  
ATOM   4929  C   ILE A 336     -21.575 -14.174  -2.656  1.00 24.85           C  
ATOM   4930  O   ILE A 336     -22.740 -14.558  -2.806  1.00 25.55           O  
ATOM   4931  CB  ILE A 336     -21.254 -12.019  -3.832  1.00 26.32           C  
ATOM   4932  HB  ILE A 336     -22.348 -11.983  -4.044  1.00  0.00           H  
ATOM   4933  CG1 ILE A 336     -20.531 -11.265  -4.961  1.00 25.63           C  
ATOM   4934 1HG1 ILE A 336     -19.457 -11.110  -4.703  1.00  0.00           H  
ATOM   4935 2HG1 ILE A 336     -20.418 -11.918  -5.858  1.00  0.00           H  
ATOM   4936  CG2 ILE A 336     -21.020 -11.356  -2.488  1.00 25.63           C  
ATOM   4937 1HG2 ILE A 336     -21.327 -10.284  -2.516  1.00  0.00           H
[truncated: 645,393 more chars]
