# Supplementary material for: Coral-Derived Endophytic Fungal Product, Butyrolactone-I, Alleviates Lps Induced Intestinal Epithelial Cell Inflammatory Response Through TLR4/NF-κB and MAPK Signaling Pathways: An in vitro and in vivo Studies
Source: Front Nutr. 2021 Oct 1;8:748118. doi: 10.3389/fnut.2021.748118 (PMC8517189; doi:10.3389/fnut.2021.748118)
Supplement: Supplementary file 2 [file Data_Sheet_1.ZIP › Docking(Butyrolactone ó±-TLR4)/result.pdb]

ATOM      1  C   *** d   0     -25.999 -18.796  22.143  0.00  0.00           C  
ATOM      2  C   *** d   0     -26.949 -18.425  21.254  0.00  0.00           C  
ATOM      3  C   *** d   0     -25.956 -20.016  22.717  0.00  0.00           C  
ATOM      4  C   *** d   0     -25.003 -20.371  23.593  0.00  0.00           C  
ATOM      5  C   *** d   0     -24.026 -19.525  23.951  0.00  0.00           C  
ATOM      6  C   *** d   0     -24.048 -18.310  23.384  0.00  0.00           C  
ATOM      7  C   *** d   0     -25.005 -17.962  22.510  0.00  0.00           C  
ATOM      8  C   *** d   0     -27.105 -17.021  20.631  0.00  0.00           C  
ATOM      9  C   *** d   0     -27.915 -19.193  20.721  0.00  0.00           C  
ATOM     10  C   *** d   0     -28.617 -18.442  19.844  0.00  0.00           C  
ATOM     11  C   *** d   0     -25.856 -16.721  19.782  0.00  0.00           C  
ATOM     12  C   *** d   0     -23.940 -15.394  20.160  0.00  0.00           C  
ATOM     13  C   *** d   0     -27.515 -15.989  21.703  0.00  0.00           C  
ATOM     14  C   *** d   0     -28.971 -15.556  21.701  0.00  0.00           C  
ATOM     15  C   *** d   0     -29.915 -16.249  22.362  0.00  0.00           C  
ATOM     16  C   *** d   0     -31.209 -15.882  22.365  0.00  0.00           C  
ATOM     17  C   *** d   0     -31.591 -14.779  21.690  0.00  0.00           C  
ATOM     18  C   *** d   0     -30.649 -14.071  21.046  0.00  0.00           C  
ATOM     19  C   *** d   0     -29.362 -14.444  21.054  0.00  0.00           C  
ATOM     20  C   *** d   0     -32.231 -16.720  23.106  0.00  0.00           C  
ATOM     21  C   *** d   0     -32.104 -16.450  24.584  0.00  0.00           C  
ATOM     22  C   *** d   0     -32.842 -15.613  25.337  0.00  0.00           C  
ATOM     23  C   *** d   0     -32.591 -15.484  26.822  0.00  0.00           C  
ATOM     24  C   *** d   0     -33.970 -14.747  24.830  0.00  0.00           C  
ATOM     25  O   *** d   0     -28.207 -17.155  19.739  0.00  0.00           O  
ATOM     26  O   *** d   0     -29.542 -18.918  19.217  0.00  0.00           O  
ATOM     27  O   *** d   0     -25.413 -17.513  18.981  0.00  0.00           O  
ATOM     28  O   *** d   0     -25.337 -15.493  20.036  0.00  0.00           O  
ATOM     29  O   *** d   0     -32.889 -14.373  21.652  0.00  0.00           O  
ATOM     30  O   *** d   0     -28.245 -20.498  20.884  0.00  0.00           O  
ATOM     31  O   *** d   0     -23.055 -19.876  24.836  0.00  0.00           O  
ATOM     32  H   *** d   0     -33.396 -14.857  22.324  0.00  0.00           H  
ATOM     33  H   *** d   0     -28.249 -20.679  21.841  0.00  0.00           H  
ATOM     34  H   *** d   0     -22.309 -20.264  24.349  0.00  0.00           H  
ATOM     35  N   PRO A  27     -26.949  21.586  26.375  1.00 50.49           N  
ATOM     36  CA  PRO A  27     -27.953  21.086  25.433  1.00 50.16           C  
ATOM     37  C   PRO A  27     -27.615  19.720  24.800  1.00 48.59           C  
ATOM     38  O   PRO A  27     -27.976  18.677  25.355  1.00 48.35           O  
ATOM     39  CB  PRO A  27     -28.014  22.193  24.353  1.00 50.64           C  
ATOM     40  CG  PRO A  27     -26.961  23.216  24.723  1.00 50.77           C  
ATOM     41  CD  PRO A  27     -26.694  23.024  26.181  1.00 50.41           C  
ATOM     42  HN1 PRO A  27     -26.086  21.044  26.323  1.00  0.00           H  
ATOM     43  HN2 PRO A  27     -27.208  21.380  27.340  1.00  0.00           H  
ATOM     44  N   CYS A  28     -26.921  19.753  23.659  1.00 46.35           N  
ATOM     45  CA  CYS A  28     -26.690  18.585  22.802  1.00 45.12           C  
ATOM     46  C   CYS A  28     -25.277  18.012  22.934  1.00 44.75           C  
ATOM     47  O   CYS A  28     -24.650  18.106  23.988  1.00 45.22           O  
ATOM     48  CB  CYS A  28     -26.924  18.966  21.333  1.00 45.54           C  
ATOM     49  SG  CYS A  28     -28.542  19.670  20.945  1.00 44.07           S  
ATOM     50  HN  CYS A  28     -26.527  20.647  23.365  1.00  0.00           H  
ATOM     51  N   ILE A  29     -24.796  17.411  21.848  1.00 43.62           N  
ATOM     52  CA  ILE A  29     -23.427  16.926  21.745  1.00 42.10           C  
ATOM     53  C   ILE A  29     -22.791  17.539  20.506  1.00 42.33           C  
ATOM     54  O   ILE A  29     -23.280  17.365  19.395  1.00 41.96           O  
ATOM     55  CB  ILE A  29     -23.359  15.377  21.718  1.00 42.13           C  
ATOM     56  CG1 ILE A  29     -23.409  14.825  23.148  1.00 41.88           C  
ATOM     57  CG2 ILE A  29     -22.099  14.891  21.014  1.00 39.07           C  
ATOM     58  CD1 ILE A  29     -23.523  13.305  23.249  1.00 41.59           C  
ATOM     59  HN  ILE A  29     -25.417  17.284  21.049  1.00  0.00           H  
ATOM     60  N   GLU A  30     -21.705  18.272  20.722  1.00 43.39           N  
ATOM     61  CA  GLU A  30     -21.006  18.986  19.667  1.00 44.42           C  
ATOM     62  C   GLU A  30     -20.039  18.034  18.987  1.00 42.44           C  
ATOM     63  O   GLU A  30     -18.919  17.846  19.436  1.00 42.73           O  
ATOM     64  CB  GLU A  30     -20.270  20.196  20.259  1.00 44.01           C  
ATOM     65  CG  GLU A  30     -19.772  21.209  19.228  1.00 50.25           C  
ATOM     66  CD  GLU A  30     -19.430  22.569  19.830  1.00 49.89           C  
ATOM     67  OE1 GLU A  30     -20.292  23.167  20.511  1.00 58.30           O  
ATOM     68  OE2 GLU A  30     -18.298  23.047  19.612  1.00 54.96           O1-
ATOM     69  HN  GLU A  30     -21.344  18.337  21.674  1.00  0.00           H  
ATOM     70  N   VAL A  31     -20.482  17.414  17.905  1.00 42.59           N  
ATOM     71  CA  VAL A  31     -19.644  16.440  17.217  1.00 43.67           C  
ATOM     72  C   VAL A  31     -18.637  17.149  16.303  1.00 44.88           C  
ATOM     73  O   VAL A  31     -17.486  16.733  16.205  1.00 45.39           O  
ATOM     74  CB  VAL A  31     -20.474  15.323  16.482  1.00 43.90           C  
ATOM     75  CG1 VAL A  31     -21.808  15.065  17.196  1.00 39.50           C  
ATOM     76  CG2 VAL A  31     -20.708  15.649  15.016  1.00 40.93           C  
ATOM     77  HN  VAL A  31     -21.416  17.619  17.550  1.00  0.00           H  
ATOM     78  N   VAL A  32     -19.084  18.215  15.644  1.00 45.85           N  
ATOM     79  CA  VAL A  32     -18.204  19.116  14.900  1.00 46.79           C  
ATOM     80  C   VAL A  32     -18.618  20.552  15.242  1.00 47.78           C  
ATOM     81  O   VAL A  32     -19.714  20.978  14.880  1.00 49.48           O  
ATOM     82  CB  VAL A  32     -18.255  18.882  13.356  1.00 45.67           C  
ATOM     83  CG1 VAL A  32     -17.239  19.749  12.651  1.00 46.82           C  
ATOM     84  CG2 VAL A  32     -17.997  17.430  13.003  1.00 44.75           C  
ATOM     85  HN  VAL A  32     -20.085  18.413  15.658  1.00  0.00           H  
ATOM     86  N   PRO A  33     -17.748  21.302  15.944  1.00 48.77           N  
ATOM     87  CA  PRO A  33     -18.036  22.670  16.370  1.00 50.83           C  
ATOM     88  C   PRO A  33     -18.615  23.524  15.244  1.00 52.70           C  
ATOM     89  O   PRO A  33     -18.116  23.463  14.118  1.00 54.31           O  
ATOM     90  CB  PRO A  33     -16.652  23.211  16.775  1.00 50.84           C  
ATOM     91  CG  PRO A  33     -15.660  22.201  16.289  1.00 51.15           C  
ATOM     92  CD  PRO A  33     -16.395  20.903  16.354  1.00 50.32           C  
ATOM     93  N   ASN A  34     -19.662  24.294  15.547  1.00 52.36           N  
ATOM     94  CA  ASN A  34     -20.331  25.163  14.566  1.00 52.71           C  
ATOM     95  C   ASN A  34     -20.704  24.485  13.228  1.00 53.04           C  
ATOM     96  O   ASN A  34     -20.962  25.172  12.236  1.00 51.83           O  
ATOM     97  CB  ASN A  34     -19.511  26.442  14.310  1.00 52.65           C  
ATOM     98  CG  ASN A  34     -19.256  27.251  15.578  1.00 57.82           C  
ATOM     99  ND2 ASN A  34     -18.354  28.236  15.486  1.00 69.22           N  
ATOM    100  OD1 ASN A  34     -19.839  26.983  16.624  1.00 55.76           O  
ATOM    101  HN  ASN A  34     -20.015  24.279  16.504  1.00  0.00           H  
ATOM    102 1HD2 ASN A  34     -18.184  28.777  16.334  1.00  0.00           H  
ATOM    103 2HD2 ASN A  34     -17.869  28.459  14.617  1.00  0.00           H  
ATOM    104  N   ILE A  35     -20.740  23.148  13.209  1.00 53.71           N  
ATOM    105  CA  ILE A  35     -21.036  22.384  11.976  1.00 54.88           C  
ATOM    106  C   ILE A  35     -22.089  21.267  12.156  1.00 52.53           C  
ATOM    107  O   ILE A  35     -23.111  21.256  11.469  1.00 54.20           O  
ATOM    108  CB  ILE A  35     -19.736  21.840  11.283  1.00 55.05           C  
ATOM    109  CG1 ILE A  35     -18.851  23.000  10.812  1.00 56.85           C  
ATOM    110  CG2 ILE A  35     -20.071  20.946  10.084  1.00 53.00           C  
ATOM    111  CD1 ILE A  35     -17.431  22.605  10.428  1.00 58.49           C  
ATOM    112  HN  ILE A  35     -20.557  22.638  14.073  1.00  0.00           H  
ATOM    113  N   THR A  36     -21.842  20.334  13.066  1.00 49.13           N  
ATOM    114  CA  THR A  36     -22.726  19.184  13.226  1.00 47.19           C  
ATOM    115  C   THR A  36     -23.056  18.948  14.698  1.00 47.15           C  
ATOM    116  O   THR A  36     -22.173  19.005  15.551  1.00 48.91           O  
ATOM    117  CB  THR A  36     -22.091  17.918  12.631  1.00 45.59           C  
ATOM    118  CG2 THR A  36     -23.093  16.804  12.544  1.00 48.05           C  
ATOM    119  OG1 THR A  36     -21.620  18.198  11.316  1.00 45.93           O  
ATOM    120  HN  THR A  36     -21.020  20.422  13.664  1.00  0.00           H  
ATOM    121  HG1 THR A  36     -21.227  17.415  10.948  1.00  0.00           H  
ATOM    122  N   TYR A  37     -24.327  18.689  14.993  1.00 44.29           N  
ATOM    123  CA  TYR A  37     -24.742  18.452  16.361  1.00 42.95           C  
ATOM    124  C   TYR A  37     -25.583  17.195  16.499  1.00 43.75           C  
ATOM    125  O   TYR A  37     -26.198  16.731  15.542  1.00 43.77           O  
ATOM    126  CB  TYR A  37     -25.461  19.681  16.920  1.00 42.87           C  
ATOM    127  CG  TYR A  37     -24.528  20.838  17.223  1.00 42.43           C  
ATOM    128  CD1 TYR A  37     -23.938  21.571  16.187  1.00 38.77           C  
ATOM    129  CD2 TYR A  37     -24.230  21.202  18.548  1.00 43.17           C  
ATOM    130  CE1 TYR A  37     -23.066  22.627  16.446  1.00 39.71           C  
ATOM    131  CE2 TYR A  37     -23.360  22.269  18.826  1.00 40.77           C  
ATOM    132  CZ  TYR A  37     -22.784  22.976  17.759  1.00 44.00           C  
ATOM    133  OH  TYR A  37     -21.926  24.027  17.980  1.00 45.00           O  
ATOM    134  HN  TYR A  37     -25.020  18.657  14.245  1.00  0.00           H  
ATOM    135  HH  TYR A  37     -21.536  24.506  17.258  1.00  0.00           H  
ATOM    136  N   GLN A  38     -25.572  16.630  17.699  1.00 43.74           N  
ATOM    137  CA  GLN A  38     -26.329  15.429  17.997  1.00 44.20           C  
ATOM    138  C   GLN A  38     -27.183  15.653  19.227  1.00 43.78           C  
ATOM    139  O   GLN A  38     -26.689  15.671  20.358  1.00 43.53           O  
ATOM    140  CB  GLN A  38     -25.400  14.229  18.217  1.00 46.00           C  
ATOM    141  CG  GLN A  38     -25.387  13.210  17.089  1.00 46.84           C  
ATOM    142  CD  GLN A  38     -26.550  12.243  17.158  1.00 50.00           C  
ATOM    143  NE2 GLN A  38     -26.306  10.996  16.779  1.00 53.88           N  
ATOM    144  OE1 GLN A  38     -27.655  12.614  17.539  1.00 49.78           O  
ATOM    145  HN  GLN A  38     -25.012  17.055  18.438  1.00  0.00           H  
ATOM    146 1HE2 GLN A  38     -25.387  10.687  16.462  1.00  0.00           H  
ATOM    147 2HE2 GLN A  38     -27.089  10.345  16.825  1.00  0.00           H  
ATOM    148  N   CYS A  39     -28.475  15.826  18.992  1.00 43.69           N  
ATOM    149  CA  CYS A  39     -29.423  16.040  20.063  1.00 42.50           C  
ATOM    150  C   CYS A  39     -30.375  14.857  20.122  1.00 41.16           C  
ATOM    151  O   CYS A  39     -31.490  14.962  20.635  1.00 40.24           O  
ATOM    152  CB  CYS A  39     -30.179  17.344  19.824  1.00 43.41           C  
ATOM    153  SG  CYS A  39     -29.130  18.708  19.234  1.00 49.23           S  
ATOM    154  HN  CYS A  39     -28.811  15.808  18.029  1.00  0.00           H  
ATOM    155  N   MET A  40     -29.929  13.723  19.591  1.00 41.21           N  
ATOM    156  CA  MET A  40     -30.742  12.521  19.604  1.00 41.00           C  
ATOM    157  C   MET A  40     -31.010  12.162  21.046  1.00 38.61           C  
ATOM    158  O   MET A  40     -30.112  12.238  21.883  1.00 38.15           O  
ATOM    159  CB  MET A  40     -30.032  11.361  18.923  1.00 41.27           C  
ATOM    160  CG  MET A  40     -30.917  10.140  18.729  1.00 44.52           C  
ATOM    161  SD  MET A  40     -30.023   8.589  18.489  1.00 46.20           S  
ATOM    162  CE  MET A  40     -29.077   8.954  17.003  1.00 49.68           C  
ATOM    163  HN  MET A  40     -29.001  13.697  19.168  1.00  0.00           H  
ATOM    164  N   ASP A  41     -32.257  11.789  21.316  1.00 36.80           N  
ATOM    165  CA  ASP A  41     -32.706  11.353  22.629  1.00 36.03           C  
ATOM    166  C   ASP A  41     -32.186  12.234  23.766  1.00 36.97           C  
ATOM    167  O   ASP A  41     -31.303  11.829  24.526  1.00 38.21           O  
ATOM    168  CB  ASP A  41     -32.339   9.882  22.859  1.00 34.80           C  
ATOM    169  CG  ASP A  41     -32.906   9.326  24.161  1.00 34.54           C  
ATOM    170  OD1 ASP A  41     -33.753   9.987  24.801  1.00 23.49           O  
ATOM    171  OD2 ASP A  41     -32.497   8.212  24.543  1.00 39.04           O1-
ATOM    172  HN  ASP A  41     -32.939  11.810  20.558  1.00  0.00           H  
ATOM    173  N   GLN A  42     -32.741  13.439  23.874  1.00 35.79           N  
ATOM    174  CA  GLN A  42     -32.359  14.349  24.942  1.00 35.20           C  
ATOM    175  C   GLN A  42     -33.571  14.836  25.736  1.00 33.33           C  
ATOM    176  O   GLN A  42     -33.475  15.793  26.518  1.00 34.35           O  
ATOM    177  CB  GLN A  42     -31.572  15.535  24.377  1.00 35.94           C  
ATOM    178  CG  GLN A  42     -30.220  15.182  23.760  1.00 40.30           C  
ATOM    179  CD  GLN A  42     -29.170  14.796  24.786  1.00 48.20           C  
ATOM    180  NE2 GLN A  42     -28.186  15.672  24.992  1.00 54.89           N  
ATOM    181  OE1 GLN A  42     -29.232  13.717  25.375  1.00 50.86           O  
ATOM    182  HN  GLN A  42     -33.446  13.729  23.196  1.00  0.00           H  
ATOM    183 1HE2 GLN A  42     -27.480  15.413  25.681  1.00  0.00           H  
ATOM    184 2HE2 GLN A  42     -28.135  16.566  24.504  1.00  0.00           H  
ATOM    185  N   LYS A  43     -34.705  14.167  25.544  1.00 29.70           N  
ATOM    186  CA  LYS A  43     -35.973  14.575  26.167  1.00 27.19           C  
ATOM    187  C   LYS A  43     -36.391  15.993  25.783  1.00 25.67           C  
ATOM    188  O   LYS A  43     -37.249  16.582  26.446  1.00 24.22           O  
ATOM    189  CB  LYS A  43     -35.918  14.448  27.696  1.00 26.10           C  
ATOM    190  CG  LYS A  43     -35.743  13.028  28.222  1.00 22.28           C  
ATOM    191  CD  LYS A  43     -35.964  13.009  29.737  1.00 25.82           C  
ATOM    192  CE  LYS A  43     -35.651  11.649  30.340  1.00 18.74           C  
ATOM    193  NZ  LYS A  43     -36.501  11.415  31.520  1.00  2.00           N1+
ATOM    194  HN  LYS A  43     -34.694  13.342  24.944  1.00  0.00           H  
ATOM    195  HZ1 LYS A  43     -36.291  10.503  31.925  1.00  0.00           H  
ATOM    196  HZ2 LYS A  43     -37.492  11.519  31.304  1.00  0.00           H  
ATOM    197  HZ3 LYS A  43     -36.419  12.166  32.206  1.00  0.00           H  
ATOM    198  N   LEU A  44     -35.782  16.536  24.722  1.00 23.71           N  
ATOM    199  CA  LEU A  44     -36.117  17.874  24.218  1.00 21.92           C  
ATOM    200  C   LEU A  44     -37.530  17.896  23.670  1.00 23.95           C  
ATOM    201  O   LEU A  44     -37.991  16.910  23.064  1.00 21.84           O  
ATOM    202  CB  LEU A  44     -35.167  18.307  23.109  1.00 18.74           C  
ATOM    203  CG  LEU A  44     -33.652  18.271  23.263  1.00 11.41           C  
ATOM    204  CD1 LEU A  44     -33.023  18.542  21.894  1.00  4.28           C  
ATOM    205  CD2 LEU A  44     -33.177  19.299  24.284  1.00 13.44           C  
ATOM    206  HN  LEU A  44     -35.057  16.000  24.245  1.00  0.00           H  
ATOM    207  N   SER A  45     -38.208  19.023  23.886  1.00 26.88           N  
ATOM    208  CA  SER A  45     -39.605  19.182  23.469  1.00 30.43           C  
ATOM    209  C   SER A  45     -39.752  20.210  22.365  1.00 32.34           C  
ATOM    210  O   SER A  45     -40.717  20.187  21.601  1.00 33.34           O  
ATOM    211  CB  SER A  45     -40.505  19.522  24.660  1.00 30.58           C  
ATOM    212  OG  SER A  45     -40.939  18.335  25.316  1.00 29.69           O  
ATOM    213  HN  SER A  45     -37.741  19.799  24.356  1.00  0.00           H  
ATOM    214  HG  SER A  45     -41.497  18.546  26.055  1.00  0.00           H  
ATOM    215  N   LYS A  46     -38.782  21.112  22.299  1.00 35.47           N  
ATOM    216  CA  LYS A  46     -38.631  22.032  21.180  1.00 37.08           C  
ATOM    217  C   LYS A  46     -37.208  21.893  20.664  1.00 36.76           C  
ATOM    218  O   LYS A  46     -36.364  21.271  21.316  1.00 36.75           O  
ATOM    219  CB  LYS A  46     -38.882  23.478  21.617  1.00 36.55           C  
ATOM    220  CG  LYS A  46     -40.332  23.791  21.943  1.00 40.28           C  
ATOM    221  CD  LYS A  46     -40.515  25.267  22.311  1.00 39.09           C  
ATOM    222  CE  LYS A  46     -41.973  25.694  22.195  1.00 37.11           C  
ATOM    223  NZ  LYS A  46     -42.094  27.175  22.050  1.00 41.33           N1+
ATOM    224  HN  LYS A  46     -38.112  21.164  23.066  1.00  0.00           H  
ATOM    225  HZ1 LYS A  46     -43.070  27.461  21.972  1.00  0.00           H  
ATOM    226  HZ2 LYS A  46     -41.539  27.521  21.267  1.00  0.00           H  
ATOM    227  HZ3 LYS A  46     -41.619  27.666  22.808  1.00  0.00           H  
ATOM    228  N   VAL A  47     -36.951  22.454  19.487  1.00 36.84           N  
ATOM    229  CA  VAL A  47     -35.600  22.544  18.957  1.00 35.34           C  
ATOM    230  C   VAL A  47     -34.806  23.492  19.855  1.00 36.10           C  
ATOM    231  O   VAL A  47     -35.340  24.519  20.271  1.00 35.71           O  
ATOM    232  CB  VAL A  47     -35.612  23.109  17.531  1.00 34.73           C  
ATOM    233  CG1 VAL A  47     -34.299  22.802  16.828  1.00 35.09           C  
ATOM    234  CG2 VAL A  47     -36.790  22.557  16.756  1.00 33.86           C  
ATOM    235  HN  VAL A  47     -37.724  22.832  18.940  1.00  0.00           H  
ATOM    236  N   PRO A  48     -33.549  23.140  20.185  1.00 36.63           N  
ATOM    237  CA  PRO A  48     -32.661  24.053  20.906  1.00 39.48           C  
ATOM    238  C   PRO A  48     -32.556  25.424  20.242  1.00 42.49           C  
ATOM    239  O   PRO A  48     -32.783  25.557  19.026  1.00 43.72           O  
ATOM    240  CB  PRO A  48     -31.305  23.345  20.851  1.00 38.21           C  
ATOM    241  CG  PRO A  48     -31.634  21.930  20.765  1.00 36.60           C  
ATOM    242  CD  PRO A  48     -32.897  21.844  19.940  1.00 36.69           C  
ATOM    243  N   ASP A  49     -32.202  26.426  21.042  1.00 43.39           N  
ATOM    244  CA  ASP A  49     -32.226  27.820  20.603  1.00 44.19           C  
ATOM    245  C   ASP A  49     -30.831  28.425  20.457  1.00 43.23           C  
ATOM    246  O   ASP A  49     -30.668  29.457  19.799  1.00 43.14           O  
ATOM    247  CB  ASP A  49     -33.061  28.648  21.579  1.00 44.76           C  
ATOM    248  CG  ASP A  49     -32.822  28.247  23.021  1.00 48.18           C  
ATOM    249  OD1 ASP A  49     -31.652  28.257  23.458  1.00 49.95           O  
ATOM    250  OD2 ASP A  49     -33.801  27.902  23.714  1.00 55.24           O1-
ATOM    251  HN  ASP A  49     -31.904  26.214  21.994  1.00  0.00           H  
ATOM    252  N   ASP A  50     -29.832  27.788  21.066  1.00 41.75           N  
ATOM    253  CA  ASP A  50     -28.462  28.305  21.012  1.00 39.62           C  
ATOM    254  C   ASP A  50     -27.503  27.443  20.177  1.00 36.26           C  
ATOM    255  O   ASP A  50     -26.291  27.432  20.411  1.00 34.86           O  
ATOM    256  CB  ASP A  50     -27.917  28.542  22.423  1.00 41.62           C  
ATOM    257  CG  ASP A  50     -27.820  27.265  23.240  1.00 45.78           C  
ATOM    258  OD1 ASP A  50     -28.010  26.152  22.688  1.00 53.99           O  
ATOM    259  OD2 ASP A  50     -27.538  27.381  24.449  1.00 46.77           O1-
ATOM    260  HN  ASP A  50     -30.024  26.927  21.578  1.00  0.00           H  
ATOM    261  N   ILE A  51     -28.064  26.725  19.208  1.00 33.87           N  
ATOM    262  CA  ILE A  51     -27.277  26.013  18.207  1.00 32.41           C  
ATOM    263  C   ILE A  51     -26.925  26.993  17.089  1.00 31.91           C  
ATOM    264  O   ILE A  51     -27.807  27.664  16.567  1.00 30.40           O  
ATOM    265  CB  ILE A  51     -28.045  24.786  17.642  1.00 32.88           C  
ATOM    266  CG1 ILE A  51     -28.346  23.776  18.760  1.00 33.21           C  
ATOM    267  CG2 ILE A  51     -27.261  24.124  16.512  1.00 32.06           C  
ATOM    268  CD1 ILE A  51     -28.885  22.437  18.295  1.00 30.33           C  
ATOM    269  HN  ILE A  51     -29.082  26.670  19.163  1.00  0.00           H  
ATOM    270  N   PRO A  52     -25.628  27.098  16.736  1.00 33.63           N  
ATOM    271  CA  PRO A  52     -25.179  28.003  15.665  1.00 35.41           C  
ATOM    272  C   PRO A  52     -26.059  28.033  14.394  1.00 36.14           C  
ATOM    273  O   PRO A  52     -26.825  27.098  14.118  1.00 36.47           O  
ATOM    274  CB  PRO A  52     -23.776  27.477  15.327  1.00 33.73           C  
ATOM    275  CG  PRO A  52     -23.294  26.849  16.571  1.00 31.50           C  
ATOM    276  CD  PRO A  52     -24.494  26.381  17.356  1.00 33.87           C  
ATOM    277  N   SER A  53     -25.937  29.115  13.635  1.00 35.71           N  
ATOM    278  CA  SER A  53     -26.627  29.240  12.370  1.00 35.80           C  
ATOM    279  C   SER A  53     -25.732  28.744  11.248  1.00 36.53           C  
ATOM    280  O   SER A  53     -26.132  28.726  10.073  1.00 37.69           O  
ATOM    281  CB  SER A  53     -27.002  30.693  12.122  1.00 35.67           C  
ATOM    282  OG  SER A  53     -27.681  30.824  10.887  1.00 37.68           O  
ATOM    283  HN  SER A  53     -25.340  29.879  13.952  1.00  0.00           H  
ATOM    284  HG  SER A  53     -27.915  31.732  10.732  1.00  0.00           H  
ATOM    285  N   SER A  54     -24.515  28.352  11.606  1.00 35.42           N  
ATOM    286  CA  SER A  54     -23.581  27.835  10.623  1.00 35.49           C  
ATOM    287  C   SER A  54     -23.696  26.314  10.494  1.00 35.34           C  
ATOM    288  O   SER A  54     -23.311  25.741   9.464  1.00 37.18           O  
ATOM    289  CB  SER A  54     -22.156  28.254  10.967  1.00 34.51           C  
ATOM    290  OG  SER A  54     -21.785  27.747  12.232  1.00 37.01           O  
ATOM    291  HN  SER A  54     -24.233  28.415  12.584  1.00  0.00           H  
ATOM    292  HG  SER A  54     -20.897  28.008  12.446  1.00  0.00           H  
ATOM    293  N   THR A  55     -24.247  25.673  11.526  1.00 33.93           N  
ATOM    294  CA  THR A  55     -24.409  24.214  11.537  1.00 32.66           C  
ATOM    295  C   THR A  55     -25.063  23.686  10.265  1.00 31.62           C  
ATOM    296  O   THR A  55     -26.087  24.206   9.809  1.00 31.53           O  
ATOM    297  CB  THR A  55     -25.227  23.708  12.748  1.00 31.68           C  
ATOM    298  CG2 THR A  55     -24.783  24.389  14.016  1.00 32.29           C  
ATOM    299  OG1 THR A  55     -26.615  23.970  12.535  1.00 31.56           O  
ATOM    300  HN  THR A  55     -24.565  26.212  12.331  1.00  0.00           H  
ATOM    301  HG1 THR A  55     -26.895  23.540  11.735  1.00  0.00           H  
ATOM    302  N   LYS A  56     -24.462  22.644   9.708  1.00 30.21           N  
ATOM    303  CA  LYS A  56     -24.945  22.055   8.483  1.00 31.15           C  
ATOM    304  C   LYS A  56     -25.741  20.775   8.711  1.00 30.60           C  
ATOM    305  O   LYS A  56     -26.567  20.407   7.875  1.00 34.39           O  
ATOM    306  CB  LYS A  56     -23.783  21.835   7.513  1.00 31.11           C  
ATOM    307  CG  LYS A  56     -23.303  23.131   6.874  1.00 35.13           C  
ATOM    308  CD  LYS A  56     -22.270  22.897   5.780  1.00 38.06           C  
ATOM    309  CE  LYS A  56     -22.019  24.166   4.976  1.00 39.36           C  
ATOM    310  NZ  LYS A  56     -20.615  24.263   4.493  1.00 42.05           N1+
ATOM    311  HN  LYS A  56     -23.636  22.248  10.157  1.00  0.00           H  
ATOM    312  HZ1 LYS A  56     -20.447  25.113   3.955  1.00  0.00           H  
ATOM    313  HZ2 LYS A  56     -20.351  23.433   3.962  1.00  0.00           H  
ATOM    314  HZ3 LYS A  56     -19.954  24.180   5.265  1.00  0.00           H  
ATOM    315  N   ASN A  57     -25.501  20.102   9.833  1.00 28.02           N  
ATOM    316  CA  ASN A  57     -26.180  18.831  10.131  1.00 27.88           C  
ATOM    317  C   ASN A  57     -26.703  18.697  11.578  1.00 29.41           C  
ATOM    318  O   ASN A  57     -25.935  18.734  12.545  1.00 29.51           O  
ATOM    319  CB  ASN A  57     -25.282  17.637   9.803  1.00 26.45           C  
ATOM    320  CG  ASN A  57     -24.456  17.849   8.562  1.00 27.49           C  
ATOM    321  ND2 ASN A  57     -23.151  18.037   8.751  1.00 23.42           N  
ATOM    322  OD1 ASN A  57     -24.977  17.837   7.439  1.00 33.39           O  
ATOM    323  HN  ASN A  57     -24.830  20.476  10.503  1.00  0.00           H  
ATOM    324 1HD2 ASN A  57     -22.591  18.181   7.910  1.00  0.00           H  
ATOM    325 2HD2 ASN A  57     -22.722  18.047   9.676  1.00  0.00           H  
ATOM    326  N   ILE A  58     -28.013  18.512  11.711  1.00 27.85           N  
ATOM    327  CA  ILE A  58     -28.632  18.416  13.011  1.00 26.24           C  
ATOM    328  C   ILE A  58     -29.476  17.150  13.160  1.00 27.20           C  
ATOM    329  O   ILE A  58     -30.354  16.855  12.345  1.00 27.65           O  
ATOM    330  CB  ILE A  58     -29.464  19.657  13.287  1.00 26.62           C  
ATOM    331  CG1 ILE A  58     -29.627  19.873  14.783  1.00 25.58           C  
ATOM    332  CG2 ILE A  58     -30.810  19.562  12.595  1.00 30.87           C  
ATOM    333  CD1 ILE A  58     -30.288  21.181  15.104  1.00 24.80           C  
ATOM    334  HN  ILE A  58     -28.593  18.436  10.876  1.00  0.00           H  
ATOM    335  N   ASP A  59     -29.188  16.410  14.222  1.00 26.91           N  
ATOM    336  CA  ASP A  59     -29.865  15.172  14.533  1.00 25.75           C  
ATOM    337  C   ASP A  59     -30.771  15.409  15.751  1.00 23.63           C  
ATOM    338  O   ASP A  59     -30.291  15.648  16.858  1.00 20.20           O  
ATOM    339  CB  ASP A  59     -28.805  14.116  14.836  1.00 27.32           C  
ATOM    340  CG  ASP A  59     -29.329  12.695  14.740  1.00 30.88           C  
ATOM    341  OD1 ASP A  59     -30.327  12.361  15.423  1.00 25.77           O  
ATOM    342  OD2 ASP A  59     -28.712  11.904  13.993  1.00 31.69           O1-
ATOM    343  HN  ASP A  59     -28.452  16.731  14.851  1.00  0.00           H  
ATOM    344  N   LEU A  60     -32.082  15.372  15.535  1.00 20.70           N  
ATOM    345  CA  LEU A  60     -33.035  15.490  16.634  1.00 17.73           C  
ATOM    346  C   LEU A  60     -33.926  14.259  16.808  1.00 17.43           C  
ATOM    347  O   LEU A  60     -34.943  14.331  17.481  1.00 17.50           O  
ATOM    348  CB  LEU A  60     -33.895  16.746  16.478  1.00 16.53           C  
ATOM    349  CG  LEU A  60     -33.254  18.074  16.897  1.00 15.33           C  
ATOM    350  CD1 LEU A  60     -33.687  19.204  15.965  1.00 13.69           C  
ATOM    351  CD2 LEU A  60     -33.521  18.432  18.361  1.00  3.53           C  
ATOM    352  HN  LEU A  60     -32.429  15.259  14.582  1.00  0.00           H  
ATOM    353  N   SER A  61     -33.536  13.127  16.220  1.00 15.66           N  
ATOM    354  CA  SER A  61     -34.301  11.884  16.363  1.00 11.77           C  
ATOM    355  C   SER A  61     -34.573  11.511  17.824  1.00 14.09           C  
ATOM    356  O   SER A  61     -33.803  11.864  18.731  1.00 10.72           O  
ATOM    357  CB  SER A  61     -33.620  10.711  15.651  1.00 10.57           C  
ATOM    358  OG  SER A  61     -32.218  10.762  15.771  1.00  2.50           O  
ATOM    359  HN  SER A  61     -32.685  13.126  15.657  1.00  0.00           H  
ATOM    360  HG  SER A  61     -31.796  10.035  15.329  1.00  0.00           H  
ATOM    361  N   PHE A  62     -35.687  10.808  18.029  1.00 15.49           N  
ATOM    362  CA  PHE A  62     -36.053  10.248  19.316  1.00 16.87           C  
ATOM    363  C   PHE A  62     -36.367  11.299  20.387  1.00 18.69           C  
ATOM    364  O   PHE A  62     -35.977  11.161  21.552  1.00 16.81           O  
ATOM    365  CB  PHE A  62     -34.982   9.267  19.777  1.00 18.01           C  
ATOM    366  CG  PHE A  62     -35.047   7.923  19.095  1.00 20.77           C  
ATOM    367  CD1 PHE A  62     -33.908   7.339  18.584  1.00 22.69           C  
ATOM    368  CD2 PHE A  62     -36.241   7.228  18.991  1.00 26.27           C  
ATOM    369  CE1 PHE A  62     -33.961   6.093  17.975  1.00 24.43           C  
ATOM    370  CE2 PHE A  62     -36.289   5.981  18.380  1.00 24.22           C  
ATOM    371  CZ  PHE A  62     -35.147   5.419  17.876  1.00 21.81           C  
ATOM    372  HN  PHE A  62     -36.315  10.656  17.240  1.00  0.00           H  
ATOM    373  N   ASN A  63     -37.093  12.341  19.979  1.00 19.93           N  
ATOM    374  CA  ASN A  63     -37.516  13.414  20.878  1.00 18.91           C  
ATOM    375  C   ASN A  63     -38.998  13.801  20.771  1.00 17.23           C  
ATOM    376  O   ASN A  63     -39.529  13.904  19.665  1.00 17.93           O  
ATOM    377  CB  ASN A  63     -36.652  14.639  20.649  1.00 19.36           C  
ATOM    378  CG  ASN A  63     -35.473  14.667  21.555  1.00 19.09           C  
ATOM    379  ND2 ASN A  63     -34.299  14.348  21.019  1.00 20.70           N  
ATOM    380  OD1 ASN A  63     -35.606  14.972  22.737  1.00 28.85           O  
ATOM    381  HN  ASN A  63     -37.365  12.392  18.997  1.00  0.00           H  
ATOM    382 1HD2 ASN A  63     -33.490  14.367  21.640  1.00  0.00           H  
ATOM    383 2HD2 ASN A  63     -34.189  14.095  20.037  1.00  0.00           H  
ATOM    384  N   PRO A  64     -39.664  14.051  21.919  1.00 13.22           N  
ATOM    385  CA  PRO A  64     -41.080  14.390  21.871  1.00 11.32           C  
ATOM    386  C   PRO A  64     -41.284  15.777  21.263  1.00  9.68           C  
ATOM    387  O   PRO A  64     -41.432  16.767  21.976  1.00  6.60           O  
ATOM    388  CB  PRO A  64     -41.499  14.357  23.340  1.00 12.84           C  
ATOM    389  CG  PRO A  64     -40.384  13.659  24.053  1.00 14.21           C  
ATOM    390  CD  PRO A  64     -39.170  14.049  23.300  1.00 13.08           C  
ATOM    391  N   LEU A  65     -41.266  15.833  19.935  1.00  8.78           N  
ATOM    392  CA  LEU A  65     -41.472  17.074  19.223  1.00  6.33           C  
ATOM    393  C   LEU A  65     -42.943  17.328  18.952  1.00  5.05           C  
ATOM    394  O   LEU A  65     -43.395  18.472  18.940  1.00  2.00           O  
ATOM    395  CB  LEU A  65     -40.647  17.078  17.947  1.00  7.75           C  
ATOM    396  CG  LEU A  65     -39.156  17.273  18.220  1.00  9.42           C  
ATOM    397  CD1 LEU A  65     -38.402  17.473  16.927  1.00  9.28           C  
ATOM    398  CD2 LEU A  65     -38.954  18.467  19.131  1.00 14.41           C  
ATOM    399  HN  LEU A  65     -41.102  14.977  19.404  1.00  0.00           H  
ATOM    400  N   LYS A  66     -43.683  16.247  18.744  1.00  7.06           N  
ATOM    401  CA  LYS A  66     -45.147  16.291  18.733  1.00 12.13           C  
ATOM    402  C   LYS A  66     -45.687  17.138  17.579  1.00 14.02           C  
ATOM    403  O   LYS A  66     -46.240  16.611  16.619  1.00 16.65           O  
ATOM    404  CB  LYS A  66     -45.683  16.795  20.090  1.00 14.98           C  
ATOM    405  CG  LYS A  66     -45.200  16.013  21.315  1.00 15.40           C  
ATOM    406  CD  LYS A  66     -45.969  14.692  21.469  1.00 24.12           C  
ATOM    407  CE  LYS A  66     -45.527  13.895  22.701  1.00 23.15           C  
ATOM    408  NZ  LYS A  66     -45.280  14.719  23.945  1.00 22.82           N1+
ATOM    409  HN  LYS A  66     -43.216  15.354  18.586  1.00  0.00           H  
ATOM    410  HZ1 LYS A  66     -44.986  14.189  24.765  1.00  0.00           H  
ATOM    411  HZ2 LYS A  66     -46.104  15.278  24.165  1.00  0.00           H  
ATOM    412  HZ3 LYS A  66     -44.609  15.461  23.747  1.00  0.00           H  
ATOM    413  N   ILE A  67     -45.521  18.451  17.674  1.00 15.39           N  
ATOM    414  CA  ILE A  67     -45.872  19.341  16.581  1.00 15.62           C  
ATOM    415  C   ILE A  67     -44.623  20.087  16.137  1.00 14.75           C  
ATOM    416  O   ILE A  67     -43.926  20.702  16.936  1.00 14.06           O  
ATOM    417  CB  ILE A  67     -47.051  20.293  16.944  1.00 14.08           C  
ATOM    418  CG1 ILE A  67     -48.334  19.474  17.163  1.00 18.67           C  
ATOM    419  CG2 ILE A  67     -47.293  21.313  15.845  1.00 13.34           C  
ATOM    420  CD1 ILE A  67     -49.433  20.179  17.979  1.00 17.53           C  
ATOM    421  HN  ILE A  67     -45.138  18.844  18.534  1.00  0.00           H  
ATOM    422  N   LEU A  68     -44.342  19.980  14.847  1.00 14.21           N  
ATOM    423  CA  LEU A  68     -43.287  20.723  14.203  1.00 14.49           C  
ATOM    424  C   LEU A  68     -43.823  22.114  13.905  1.00 16.16           C  
ATOM    425  O   LEU A  68     -44.420  22.351  12.855  1.00 15.67           O  
ATOM    426  CB  LEU A  68     -42.887  20.016  12.912  1.00 13.48           C  
ATOM    427  CG  LEU A  68     -41.408  19.793  12.633  1.00 11.07           C  
ATOM    428  CD1 LEU A  68     -40.606  19.494  13.904  1.00  7.58           C  
ATOM    429  CD2 LEU A  68     -41.320  18.644  11.662  1.00 10.47           C  
ATOM    430  HN  LEU A  68     -44.900  19.340  14.281  1.00  0.00           H  
ATOM    431  N   LYS A  69     -43.610  23.027  14.849  1.00 18.47           N  
ATOM    432  CA  LYS A  69     -44.159  24.377  14.789  1.00 20.04           C  
ATOM    433  C   LYS A  69     -43.714  25.135  13.539  1.00 20.62           C  
ATOM    434  O   LYS A  69     -42.799  24.705  12.828  1.00 20.08           O  
ATOM    435  CB  LYS A  69     -43.767  25.144  16.053  1.00 20.28           C  
ATOM    436  CG  LYS A  69     -44.601  26.404  16.364  1.00 26.67           C  
ATOM    437  CD  LYS A  69     -45.964  26.116  17.026  1.00 34.56           C  
ATOM    438  CE  LYS A  69     -45.850  25.525  18.434  1.00 35.64           C  
ATOM    439  NZ  LYS A  69     -45.909  24.032  18.413  1.00 33.71           N1+
ATOM    440  HN  LYS A  69     -43.036  22.771  15.652  1.00  0.00           H  
ATOM    441  HZ1 LYS A  69     -45.833  23.638  19.351  1.00  0.00           H  
ATOM    442  HZ2 LYS A  69     -45.205  23.641  17.787  1.00  0.00           H  
ATOM    443  HZ3 LYS A  69     -46.748  23.700  17.937  1.00  0.00           H  
ATOM    444  N   SER A  70     -44.386  26.256  13.285  1.00 22.30           N  
ATOM    445  CA  SER A  70     -44.121  27.130  12.152  1.00 23.36           C  
ATOM    446  C   SER A  70     -42.939  28.041  12.460  1.00 24.77           C  
ATOM    447  O   SER A  70     -42.847  28.582  13.558  1.00 24.46           O  
ATOM    448  CB  SER A  70     -45.362  27.970  11.881  1.00 22.49           C  
ATOM    449  OG  SER A  70     -45.354  28.499  10.576  1.00 22.59           O  
ATOM    450  HN  SER A  70     -45.135  26.519  13.926  1.00  0.00           H  
ATOM    451  HG  SER A  70     -46.128  29.023  10.407  1.00  0.00           H  
ATOM    452  N   TYR A  71     -42.048  28.207  11.482  1.00 28.05           N  
ATOM    453  CA  TYR A  71     -40.785  28.974  11.624  1.00 30.28           C  
ATOM    454  C   TYR A  71     -39.848  28.449  12.720  1.00 28.74           C  
ATOM    455  O   TYR A  71     -39.158  29.226  13.371  1.00 28.04           O  
ATOM    456  CB  TYR A  71     -41.033  30.482  11.785  1.00 34.07           C  
ATOM    457  CG  TYR A  71     -41.709  31.117  10.589  1.00 40.86           C  
ATOM    458  CD1 TYR A  71     -43.036  30.815  10.276  1.00 48.88           C  
ATOM    459  CD2 TYR A  71     -41.035  32.025   9.774  1.00 45.47           C  
ATOM    460  CE1 TYR A  71     -43.672  31.385   9.182  1.00 49.22           C  
ATOM    461  CE2 TYR A  71     -41.671  32.606   8.667  1.00 47.14           C  
ATOM    462  CZ  TYR A  71     -42.991  32.276   8.383  1.00 46.72           C  
ATOM    463  OH  TYR A  71     -43.651  32.829   7.306  1.00 47.51           O  
ATOM    464  HN  TYR A  71     -42.247  27.779  10.578  1.00  0.00           H  
ATOM    465  HH  TYR A  71     -43.181  33.444   6.755  1.00  0.00           H  
ATOM    466  N   SER A  72     -39.825  27.125  12.891  1.00 28.29           N  
ATOM    467  CA  SER A  72     -38.933  26.446  13.836  1.00 26.89           C  
ATOM    468  C   SER A  72     -37.464  26.621  13.441  1.00 25.21           C  
ATOM    469  O   SER A  72     -36.648  27.089  14.236  1.00 24.95           O  
ATOM    470  CB  SER A  72     -39.247  24.946  13.890  1.00 27.47           C  
ATOM    471  OG  SER A  72     -40.633  24.690  13.994  1.00 28.60           O  
ATOM    472  HN  SER A  72     -40.462  26.555  12.334  1.00  0.00           H  
ATOM    473  HG  SER A  72     -40.828  23.761  14.027  1.00  0.00           H  
ATOM    474  N   PHE A  73     -37.143  26.228  12.205  1.00 23.58           N  
ATOM    475  CA  PHE A  73     -35.765  26.195  11.714  1.00 20.81           C  
ATOM    476  C   PHE A  73     -35.483  27.402  10.825  1.00 19.97           C  
ATOM    477  O   PHE A  73     -34.744  27.320   9.835  1.00 17.52           O  
ATOM    478  CB  PHE A  73     -35.487  24.890  10.962  1.00 20.24           C  
ATOM    479  CG  PHE A  73     -35.912  23.658  11.696  1.00 19.60           C  
ATOM    480  CD1 PHE A  73     -35.289  23.282  12.876  1.00 20.80           C  
ATOM    481  CD2 PHE A  73     -36.936  22.862  11.200  1.00 26.16           C  
ATOM    482  CE1 PHE A  73     -35.683  22.134  13.558  1.00 20.87           C  
ATOM    483  CE2 PHE A  73     -37.345  21.704  11.882  1.00 24.03           C  
ATOM    484  CZ  PHE A  73     -36.713  21.342  13.062  1.00 21.66           C  
ATOM    485  HN  PHE A  73     -37.892  25.938  11.576  1.00  0.00           H  
ATOM    486  N   SER A  74     -36.076  28.527  11.217  1.00 19.64           N  
ATOM    487  CA  SER A  74     -35.930  29.790  10.518  1.00 21.56           C  
ATOM    488  C   SER A  74     -34.464  30.219  10.363  1.00 23.14           C  
ATOM    489  O   SER A  74     -34.048  30.600   9.275  1.00 24.74           O  
ATOM    490  CB  SER A  74     -36.734  30.868  11.249  1.00 21.93           C  
ATOM    491  OG  SER A  74     -36.768  32.073  10.501  1.00 26.25           O  
ATOM    492  HN  SER A  74     -36.663  28.500  12.051  1.00  0.00           H  
ATOM    493  HG  SER A  74     -37.267  32.742  10.955  1.00  0.00           H  
ATOM    494  N   ASN A  75     -33.691  30.127  11.449  1.00 23.63           N  
ATOM    495  CA  ASN A  75     -32.318  30.645  11.512  1.00 23.81           C  
ATOM    496  C   ASN A  75     -31.300  29.781  10.777  1.00 23.57           C  
ATOM    497  O   ASN A  75     -30.235  30.263  10.406  1.00 24.77           O  
ATOM    498  CB  ASN A  75     -31.865  30.793  12.977  1.00 24.43           C  
ATOM    499  CG  ASN A  75     -32.796  31.679  13.806  1.00 30.82           C  
ATOM    500  ND2 ASN A  75     -32.217  32.448  14.728  1.00 42.28           N  
ATOM    501  OD1 ASN A  75     -34.016  31.672  13.619  1.00 32.76           O  
ATOM    502  HN  ASN A  75     -34.075  29.673  12.278  1.00  0.00           H  
ATOM    503 1HD2 ASN A  75     -32.838  33.039  15.281  1.00  0.00           H  
ATOM    504 2HD2 ASN A  75     -31.209  32.454  14.883  1.00  0.00           H  
ATOM    505  N   PHE A  76     -31.627  28.504  10.589  1.00 22.97           N  
ATOM    506  CA  PHE A  76     -30.688  27.515  10.047  1.00 22.33           C  
ATOM    507  C   PHE A  76     -30.615  27.531   8.518  1.00 23.94           C  
ATOM    508  O   PHE A  76     -31.089  26.601   7.850  1.00 25.07           O  
ATOM    509  CB  PHE A  76     -31.047  26.119  10.564  1.00 20.50           C  
ATOM    510  CG  PHE A  76     -31.211  26.053  12.050  1.00 19.74           C  
ATOM    511  CD1 PHE A  76     -30.235  26.563  12.900  1.00 24.79           C  
ATOM    512  CD2 PHE A  76     -32.339  25.478  12.612  1.00 28.36           C  
ATOM    513  CE1 PHE A  76     -30.386  26.505  14.296  1.00 27.33           C  
ATOM    514  CE2 PHE A  76     -32.500  25.407  14.011  1.00 28.62           C  
ATOM    515  CZ  PHE A  76     -31.520  25.922  14.850  1.00 26.73           C  
ATOM    516  HN  PHE A  76     -32.570  28.200  10.832  1.00  0.00           H  
ATOM    517  N   SER A  77     -29.999  28.579   7.974  1.00 23.35           N  
ATOM    518  CA  SER A  77     -29.947  28.788   6.525  1.00 23.61           C  
ATOM    519  C   SER A  77     -28.892  27.958   5.765  1.00 22.59           C  
ATOM    520  O   SER A  77     -28.849  27.991   4.527  1.00 22.57           O  
ATOM    521  CB  SER A  77     -29.815  30.278   6.200  1.00 24.64           C  
ATOM    522  OG  SER A  77     -28.670  30.841   6.808  1.00 29.58           O  
ATOM    523  HN  SER A  77     -29.548  29.259   8.587  1.00  0.00           H  
ATOM    524  HG  SER A  77     -28.588  31.766   6.606  1.00  0.00           H  
ATOM    525  N   GLU A  78     -28.062  27.213   6.494  1.00 22.50           N  
ATOM    526  CA  GLU A  78     -27.068  26.325   5.878  1.00 22.66           C  
ATOM    527  C   GLU A  78     -27.282  24.861   6.240  1.00 21.47           C  
ATOM    528  O   GLU A  78     -26.432  24.019   5.966  1.00 22.46           O  
ATOM    529  CB  GLU A  78     -25.642  26.726   6.268  1.00 21.88           C  
ATOM    530  CG  GLU A  78     -25.331  28.213   6.200  1.00 24.82           C  
ATOM    531  CD  GLU A  78     -23.872  28.512   6.489  1.00 27.82           C  
ATOM    532  OE1 GLU A  78     -23.262  27.846   7.366  1.00 32.27           O  
ATOM    533  OE2 GLU A  78     -23.331  29.418   5.826  1.00 34.82           O1-
ATOM    534  HN  GLU A  78     -28.119  27.261   7.511  1.00  0.00           H  
ATOM    535  N   LEU A  79     -28.407  24.550   6.864  1.00 20.68           N  
ATOM    536  CA  LEU A  79     -28.675  23.186   7.273  1.00 19.14           C  
ATOM    537  C   LEU A  79     -28.952  22.361   6.030  1.00 21.55           C  
ATOM    538  O   LEU A  79     -29.815  22.736   5.233  1.00 22.30           O  
ATOM    539  CB  LEU A  79     -29.891  23.177   8.178  1.00 17.71           C  
ATOM    540  CG  LEU A  79     -30.207  21.902   8.934  1.00 17.57           C  
ATOM    541  CD1 LEU A  79     -29.421  21.872  10.216  1.00 12.30           C  
ATOM    542  CD2 LEU A  79     -31.681  21.905   9.214  1.00 15.04           C  
ATOM    543  HN  LEU A  79     -29.093  25.279   7.059  1.00  0.00           H  
ATOM    544  N   GLN A  80     -28.232  21.253   5.847  1.00 23.60           N  
ATOM    545  CA  GLN A  80     -28.442  20.405   4.653  1.00 25.50           C  
ATOM    546  C   GLN A  80     -29.052  19.043   4.951  1.00 23.92           C  
ATOM    547  O   GLN A  80     -29.596  18.394   4.058  1.00 26.00           O  
ATOM    548  CB  GLN A  80     -27.147  20.200   3.869  1.00 24.28           C  
ATOM    549  CG  GLN A  80     -26.327  21.440   3.638  1.00 29.44           C  
ATOM    550  CD  GLN A  80     -24.873  21.103   3.407  1.00 35.08           C  
ATOM    551  NE2 GLN A  80     -24.299  21.661   2.348  1.00 46.26           N  
ATOM    552  OE1 GLN A  80     -24.271  20.344   4.168  1.00 35.81           O  
ATOM    553  HN  GLN A  80     -27.530  20.988   6.537  1.00  0.00           H  
ATOM    554 1HE2 GLN A  80     -23.317  21.433   2.192  1.00  0.00           H  
ATOM    555 2HE2 GLN A  80     -24.797  22.289   1.718  1.00  0.00           H  
ATOM    556  N   TRP A  81     -28.953  18.618   6.202  1.00 21.19           N  
ATOM    557  CA  TRP A  81     -29.408  17.308   6.628  1.00 19.63           C  
ATOM    558  C   TRP A  81     -30.029  17.460   8.031  1.00 20.95           C  
ATOM    559  O   TRP A  81     -29.372  17.908   8.974  1.00 19.18           O  
ATOM    560  CB  TRP A  81     -28.196  16.373   6.622  1.00 19.19           C  
ATOM    561  CG  TRP A  81     -28.385  14.940   7.014  1.00 17.67           C  
ATOM    562  CD1 TRP A  81     -28.533  13.874   6.172  1.00 15.86           C  
ATOM    563  CD2 TRP A  81     -28.363  14.398   8.342  1.00 10.39           C  
ATOM    564  CE2 TRP A  81     -28.541  12.994   8.227  1.00 11.29           C  
ATOM    565  CE3 TRP A  81     -28.240  14.958   9.621  1.00 15.47           C  
ATOM    566  NE1 TRP A  81     -28.642  12.703   6.891  1.00 13.98           N  
ATOM    567  CZ2 TRP A  81     -28.583  12.142   9.347  1.00 13.85           C  
ATOM    568  CZ3 TRP A  81     -28.279  14.100  10.737  1.00 17.50           C  
ATOM    569  CH2 TRP A  81     -28.448  12.712  10.583  1.00 14.06           C  
ATOM    570  HN  TRP A  81     -28.538  19.240   6.896  1.00  0.00           H  
ATOM    571  HE1 TRP A  81     -28.776  11.773   6.494  1.00  0.00           H  
ATOM    572  N   LEU A  82     -31.309  17.110   8.143  1.00 22.49           N  
ATOM    573  CA  LEU A  82     -32.056  17.186   9.403  1.00 22.05           C  
ATOM    574  C   LEU A  82     -32.698  15.830   9.726  1.00 23.41           C  
ATOM    575  O   LEU A  82     -33.542  15.347   8.981  1.00 23.69           O  
ATOM    576  CB  LEU A  82     -33.115  18.291   9.295  1.00 20.88           C  
ATOM    577  CG  LEU A  82     -34.303  18.454  10.246  1.00 11.57           C  
ATOM    578  CD1 LEU A  82     -33.945  19.285  11.428  1.00  2.00           C  
ATOM    579  CD2 LEU A  82     -35.384  19.141   9.475  1.00  2.34           C  
ATOM    580  HN  LEU A  82     -31.794  16.772   7.312  1.00  0.00           H  
ATOM    581  N   ASP A  83     -32.268  15.210  10.821  1.00 26.28           N  
ATOM    582  CA  ASP A  83     -32.849  13.944  11.284  1.00 27.30           C  
ATOM    583  C   ASP A  83     -33.929  14.184  12.345  1.00 26.18           C  
ATOM    584  O   ASP A  83     -33.653  14.709  13.428  1.00 26.46           O  
ATOM    585  CB  ASP A  83     -31.774  12.995  11.830  1.00 28.02           C  
ATOM    586  CG  ASP A  83     -32.191  11.524  11.767  1.00 32.47           C  
ATOM    587  OD1 ASP A  83     -33.296  11.164  12.221  1.00 24.48           O  
ATOM    588  OD2 ASP A  83     -31.401  10.707  11.259  1.00 43.54           O1-
ATOM    589  HN  ASP A  83     -31.508  15.629  11.358  1.00  0.00           H  
ATOM    590  N   LEU A  84     -35.156  13.799  11.998  1.00 24.27           N  
ATOM    591  CA  LEU A  84     -36.293  13.841  12.894  1.00 22.95           C  
ATOM    592  C   LEU A  84     -36.891  12.446  13.042  1.00 24.54           C  
ATOM    593  O   LEU A  84     -38.105  12.317  13.218  1.00 27.41           O  
ATOM    594  CB  LEU A  84     -37.355  14.792  12.346  1.00 21.93           C  
ATOM    595  CG  LEU A  84     -36.998  16.272  12.218  1.00 20.09           C  
ATOM    596  CD1 LEU A  84     -37.870  16.962  11.170  1.00 16.08           C  
ATOM    597  CD2 LEU A  84     -37.142  16.952  13.554  1.00  7.06           C  
ATOM    598  HN  LEU A  84     -35.303  13.456  11.049  1.00  0.00           H  
ATOM    599  N   SER A  85     -36.051  11.409  12.968  1.00 23.71           N  
ATOM    600  CA  SER A  85     -36.520  10.019  13.077  1.00 23.18           C  
ATOM    601  C   SER A  85     -37.194   9.778  14.409  1.00 23.86           C  
ATOM    602  O   SER A  85     -36.593  10.042  15.456  1.00 26.98           O  
ATOM    603  CB  SER A  85     -35.370   9.028  12.941  1.00 21.39           C  
ATOM    604  OG  SER A  85     -35.020   8.828  11.596  1.00 32.38           O  
ATOM    605  HN  SER A  85     -35.056  11.587  12.832  1.00  0.00           H  
ATOM    606  HG  SER A  85     -34.303   8.210  11.511  1.00  0.00           H  
ATOM    607  N   ARG A  86     -38.425   9.262  14.376  1.00 22.40           N  
ATOM    608  CA  ARG A  86     -39.186   8.967  15.601  1.00 23.33           C  
ATOM    609  C   ARG A  86     -39.137  10.132  16.588  1.00 23.61           C  
ATOM    610  O   ARG A  86     -38.373  10.126  17.555  1.00 18.37           O  
ATOM    611  CB  ARG A  86     -38.698   7.679  16.261  1.00 23.28           C  
ATOM    612  CG  ARG A  86     -39.565   7.213  17.427  1.00 27.55           C  
ATOM    613  CD  ARG A  86     -39.498   5.712  17.588  1.00 25.73           C  
ATOM    614  NE  ARG A  86     -40.722   5.043  17.154  1.00 30.64           N  
ATOM    615  CZ  ARG A  86     -41.106   4.870  15.890  1.00 32.79           C  
ATOM    616  NH1 ARG A  86     -40.376   5.335  14.881  1.00 36.47           N1+
ATOM    617  NH2 ARG A  86     -42.237   4.223  15.632  1.00 32.08           N  
ATOM    618  HN  ARG A  86     -38.853   9.066  13.471  1.00  0.00           H  
ATOM    619  HE  ARG A  86     -41.336   4.677  17.882  1.00  0.00           H  
ATOM    620 1HH1 ARG A  86     -39.507   5.832  15.079  1.00  0.00           H  
ATOM    621 2HH1 ARG A  86     -40.670   5.203  13.913  1.00  0.00           H  
ATOM    622 1HH2 ARG A  86     -42.797   3.866  16.406  1.00  0.00           H  
ATOM    623 2HH2 ARG A  86     -42.531   4.091  14.664  1.00  0.00           H  
ATOM    624  N   CYS A  87     -39.939  11.148  16.303  1.00 25.56           N  
ATOM    625  CA  CYS A  87     -39.985  12.329  17.135  1.00 26.70           C  
ATOM    626  C   CYS A  87     -41.401  12.598  17.592  1.00 26.27           C  
ATOM    627  O   CYS A  87     -41.703  13.671  18.128  1.00 25.62           O  
ATOM    628  CB  CYS A  87     -39.382  13.523  16.408  1.00 26.74           C  
ATOM    629  SG  CYS A  87     -37.600  13.499  16.513  1.00 31.81           S  
ATOM    630  HN  CYS A  87     -40.537  11.095  15.478  1.00  0.00           H  
ATOM    631  N   GLU A  88     -42.248  11.585  17.396  1.00 26.61           N  
ATOM    632  CA  GLU A  88     -43.661  11.608  17.805  1.00 28.09           C  
ATOM    633  C   GLU A  88     -44.434  12.754  17.122  1.00 26.02           C  
ATOM    634  O   GLU A  88     -45.406  13.290  17.668  1.00 24.95           O  
ATOM    635  CB  GLU A  88     -43.786  11.660  19.343  1.00 27.42           C  
ATOM    636  CG  GLU A  88     -42.986  10.570  20.090  1.00 28.60           C  
ATOM    637  CD  GLU A  88     -42.822  10.845  21.591  1.00 32.99           C  
ATOM    638  OE1 GLU A  88     -41.949  10.213  22.228  1.00 41.48           O  
ATOM    639  OE2 GLU A  88     -43.557  11.687  22.146  1.00 38.20           O1-
ATOM    640  HN  GLU A  88     -41.895  10.746  16.936  1.00  0.00           H  
ATOM    641  N   ILE A  89     -43.982  13.117  15.924  1.00 24.74           N  
ATOM    642  CA  ILE A  89     -44.550  14.230  15.195  1.00 23.43           C  
ATOM    643  C   ILE A  89     -45.902  13.823  14.651  1.00 24.70           C  
ATOM    644  O   ILE A  89     -46.009  12.846  13.904  1.00 27.81           O  
ATOM    645  CB  ILE A  89     -43.604  14.678  14.075  1.00 22.44           C  
ATOM    646  CG1 ILE A  89     -42.380  15.347  14.688  1.00 19.25           C  
ATOM    647  CG2 ILE A  89     -44.290  15.635  13.109  1.00 24.19           C  
ATOM    648  CD1 ILE A  89     -41.269  15.567  13.710  1.00 24.36           C  
ATOM    649  HN  ILE A  89     -43.212  12.594  15.507  1.00  0.00           H  
ATOM    650  N   GLU A  90     -46.930  14.570  15.041  1.00 25.30           N  
ATOM    651  CA  GLU A  90     -48.310  14.294  14.613  1.00 27.71           C  
ATOM    652  C   GLU A  90     -48.865  15.301  13.623  1.00 28.29           C  
ATOM    653  O   GLU A  90     -49.753  14.965  12.835  1.00 28.49           O  
ATOM    654  CB  GLU A  90     -49.247  14.186  15.810  1.00 27.33           C  
ATOM    655  CG  GLU A  90     -48.983  12.954  16.620  1.00 33.69           C  
ATOM    656  CD  GLU A  90     -50.068  12.672  17.600  1.00 39.94           C  
ATOM    657  OE1 GLU A  90     -50.296  13.526  18.481  1.00 44.22           O  
ATOM    658  OE2 GLU A  90     -50.682  11.585  17.495  1.00 43.58           O1-
ATOM    659  HN  GLU A  90     -46.756  15.363  15.659  1.00  0.00           H  
ATOM    660  N   THR A  91     -48.330  16.523  13.665  1.00 29.79           N  
ATOM    661  CA  THR A  91     -48.767  17.602  12.780  1.00 29.97           C  
ATOM    662  C   THR A  91     -47.622  18.489  12.293  1.00 29.62           C  
ATOM    663  O   THR A  91     -46.980  19.200  13.077  1.00 27.99           O  
ATOM    664  CB  THR A  91     -49.856  18.478  13.447  1.00 30.26           C  
ATOM    665  CG2 THR A  91     -50.281  19.611  12.523  1.00 28.63           C  
ATOM    666  OG1 THR A  91     -50.997  17.667  13.761  1.00 32.94           O  
ATOM    667  HN  THR A  91     -47.589  16.711  14.340  1.00  0.00           H  
ATOM    668  HG1 THR A  91     -51.665  18.204  14.170  1.00  0.00           H  
ATOM    669  N   ILE A  92     -47.398  18.438  10.980  1.00 29.80           N  
ATOM    670  CA  ILE A  92     -46.542  19.389  10.284  1.00 27.61           C  
ATOM    671  C   ILE A  92     -47.317  20.685  10.098  1.00 28.15           C  
ATOM    672  O   ILE A  92     -48.198  20.779   9.244  1.00 28.93           O  
ATOM    673  CB  ILE A  92     -46.077  18.830   8.930  1.00 26.49           C  
ATOM    674  CG1 ILE A  92     -45.043  17.729   9.173  1.00 27.44           C  
ATOM    675  CG2 ILE A  92     -45.485  19.940   8.043  1.00 23.41           C  
ATOM    676  CD1 ILE A  92     -44.912  16.726   8.049  1.00 30.33           C  
ATOM    677  HN  ILE A  92     -47.846  17.699  10.438  1.00  0.00           H  
ATOM    678  N   GLU A  93     -46.994  21.672  10.928  1.00 28.27           N  
ATOM    679  CA  GLU A  93     -47.627  22.984  10.894  1.00 27.75           C  
ATOM    680  C   GLU A  93     -47.285  23.719   9.599  1.00 28.65           C  
ATOM    681  O   GLU A  93     -46.235  23.483   8.998  1.00 28.07           O  
ATOM    682  CB  GLU A  93     -47.132  23.793  12.085  1.00 26.77           C  
ATOM    683  CG  GLU A  93     -48.045  24.878  12.555  1.00 28.64           C  
ATOM    684  CD  GLU A  93     -47.612  25.422  13.900  1.00 31.48           C  
ATOM    685  OE1 GLU A  93     -47.549  24.627  14.869  1.00 24.14           O  
ATOM    686  OE2 GLU A  93     -47.339  26.644  13.991  1.00 34.28           O1-
ATOM    687  HN  GLU A  93     -46.267  21.502  11.623  1.00  0.00           H  
ATOM    688  N   ASP A  94     -48.176  24.613   9.181  1.00 29.74           N  
ATOM    689  CA  ASP A  94     -47.979  25.425   7.991  1.00 31.46           C  
ATOM    690  C   ASP A  94     -46.674  26.215   8.106  1.00 32.61           C  
ATOM    691  O   ASP A  94     -46.336  26.689   9.190  1.00 32.73           O  
ATOM    692  CB  ASP A  94     -49.162  26.379   7.842  1.00 31.57           C  
ATOM    693  CG  ASP A  94     -49.414  26.801   6.401  1.00 34.55           C  
ATOM    694  OD1 ASP A  94     -50.160  27.796   6.204  1.00 28.25           O  
ATOM    695  OD2 ASP A  94     -48.888  26.137   5.473  1.00 39.34           O1-
ATOM    696  HN  ASP A  94     -49.035  24.734   9.718  1.00  0.00           H  
ATOM    697  N   LYS A  95     -45.937  26.318   6.997  1.00 34.11           N  
ATOM    698  CA  LYS A  95     -44.666  27.076   6.922  1.00 35.65           C  
ATOM    699  C   LYS A  95     -43.540  26.577   7.847  1.00 36.16           C  
ATOM    700  O   LYS A  95     -42.669  27.356   8.250  1.00 35.91           O  
ATOM    701  CB  LYS A  95     -44.905  28.574   7.164  1.00 35.55           C  
ATOM    702  CG  LYS A  95     -45.921  29.232   6.222  1.00 38.17           C  
ATOM    703  CD  LYS A  95     -46.281  30.650   6.691  1.00 36.42           C  
ATOM    704  CE  LYS A  95     -47.012  30.622   8.041  1.00 35.61           C  
ATOM    705  NZ  LYS A  95     -47.372  31.975   8.544  1.00 35.70           N1+
ATOM    706  HN  LYS A  95     -46.268  25.848   6.154  1.00  0.00           H  
ATOM    707  HZ1 LYS A  95     -47.858  31.956   9.441  1.00  0.00           H  
ATOM    708  HZ2 LYS A  95     -47.915  32.487   7.849  1.00  0.00           H  
ATOM    709  HZ3 LYS A  95     -46.548  32.575   8.590  1.00  0.00           H  
ATOM    710  N   ALA A  96     -43.558  25.280   8.165  1.00 36.73           N  
ATOM    711  CA  ALA A  96     -42.611  24.689   9.126  1.00 36.00           C  
ATOM    712  C   ALA A  96     -41.163  24.743   8.641  1.00 36.30           C  
ATOM    713  O   ALA A  96     -40.237  24.927   9.443  1.00 36.09           O  
ATOM    714  CB  ALA A  96     -43.012  23.246   9.463  1.00 34.22           C  
ATOM    715  HN  ALA A  96     -44.253  24.676   7.726  1.00  0.00           H  
ATOM    716  N   TRP A  97     -40.987  24.605   7.326  1.00 36.31           N  
ATOM    717  CA  TRP A  97     -39.671  24.487   6.713  1.00 36.46           C  
ATOM    718  C   TRP A  97     -39.137  25.810   6.191  1.00 37.62           C  
ATOM    719  O   TRP A  97     -38.196  25.816   5.398  1.00 39.06           O  
ATOM    720  CB  TRP A  97     -39.731  23.505   5.543  1.00 35.25           C  
ATOM    721  CG  TRP A  97     -40.426  22.200   5.833  1.00 35.24           C  
ATOM    722  CD1 TRP A  97     -41.484  21.670   5.154  1.00 30.84           C  
ATOM    723  CD2 TRP A  97     -40.106  21.266   6.874  1.00 32.09           C  
ATOM    724  CE2 TRP A  97     -41.016  20.196   6.763  1.00 30.53           C  
ATOM    725  CE3 TRP A  97     -39.142  21.235   7.893  1.00 28.77           C  
ATOM    726  NE1 TRP A  97     -41.845  20.468   5.705  1.00 28.83           N  
ATOM    727  CZ2 TRP A  97     -40.992  19.104   7.631  1.00 32.07           C  
ATOM    728  CZ3 TRP A  97     -39.118  20.155   8.746  1.00 30.16           C  
ATOM    729  CH2 TRP A  97     -40.038  19.100   8.610  1.00 32.61           C  
ATOM    730  HN  TRP A  97     -41.810  24.581   6.724  1.00  0.00           H  
ATOM    731  HE1 TRP A  97     -42.607  19.872   5.381  1.00  0.00           H  
ATOM    732  N   HIS A  98     -39.735  26.916   6.637  1.00 38.28           N  
ATOM    733  CA  HIS A  98     -39.461  28.264   6.111  1.00 37.79           C  
ATOM    734  C   HIS A  98     -38.007  28.533   5.758  1.00 36.67           C  
ATOM    735  O   HIS A  98     -37.680  28.704   4.576  1.00 37.36           O  
ATOM    736  CB  HIS A  98     -39.967  29.336   7.088  1.00 39.87           C  
ATOM    737  CG  HIS A  98     -39.655  30.747   6.675  1.00 43.97           C  
ATOM    738  CD2 HIS A  98     -38.709  31.616   7.113  1.00 44.30           C  
ATOM    739  ND1 HIS A  98     -40.380  31.425   5.716  1.00 47.30           N  
ATOM    740  CE1 HIS A  98     -39.890  32.645   5.575  1.00 46.52           C  
ATOM    741  NE2 HIS A  98     -38.876  32.786   6.411  1.00 43.68           N  
ATOM    742  HN  HIS A  98     -40.422  26.823   7.385  1.00  0.00           H  
ATOM    743  HD1 HIS A  98     -41.171  31.044   5.197  1.00  0.00           H  
ATOM    744  HE2 HIS A  98     -38.309  33.627   6.518  1.00  0.00           H  
ATOM    745  N   GLY A  99     -37.144  28.563   6.775  1.00 33.73           N  
ATOM    746  CA  GLY A  99     -35.758  29.017   6.606  1.00 31.74           C  
ATOM    747  C   GLY A  99     -34.803  28.100   5.851  1.00 30.14           C  
ATOM    748  O   GLY A  99     -33.706  28.535   5.477  1.00 32.23           O  
ATOM    749  HN  GLY A  99     -37.457  28.261   7.698  1.00  0.00           H  
ATOM    750  N   LEU A 100     -35.234  26.857   5.605  1.00 26.20           N  
ATOM    751  CA  LEU A 100     -34.374  25.749   5.162  1.00 21.39           C  
ATOM    752  C   LEU A 100     -34.297  25.545   3.659  1.00 21.04           C  
ATOM    753  O   LEU A 100     -34.405  24.418   3.181  1.00 22.83           O  
ATOM    754  CB  LEU A 100     -34.850  24.438   5.795  1.00 18.90           C  
ATOM    755  CG  LEU A 100     -35.073  24.505   7.292  1.00 12.89           C  
ATOM    756  CD1 LEU A 100     -35.458  23.159   7.807  1.00  5.74           C  
ATOM    757  CD2 LEU A 100     -33.817  24.987   7.959  1.00 19.05           C  
ATOM    758  HN  LEU A 100     -36.227  26.665   5.734  1.00  0.00           H  
ATOM    759  N   HIS A 101     -34.078  26.625   2.919  1.00 21.07           N  
ATOM    760  CA  HIS A 101     -34.067  26.595   1.456  1.00 18.61           C  
ATOM    761  C   HIS A 101     -32.853  25.864   0.910  1.00 20.05           C  
ATOM    762  O   HIS A 101     -32.850  25.505  -0.265  1.00 22.36           O  
ATOM    763  CB  HIS A 101     -34.139  28.013   0.884  1.00 18.32           C  
ATOM    764  CG  HIS A 101     -33.154  28.953   1.492  1.00 16.07           C  
ATOM    765  CD2 HIS A 101     -31.968  29.417   1.040  1.00 22.63           C  
ATOM    766  ND1 HIS A 101     -33.330  29.507   2.739  1.00 25.58           N  
ATOM    767  CE1 HIS A 101     -32.297  30.276   3.029  1.00 28.46           C  
ATOM    768  NE2 HIS A 101     -31.459  30.248   2.009  1.00 27.28           N  
ATOM    769  HN  HIS A 101     -33.910  27.514   3.390  1.00  0.00           H  
ATOM    770  HD1 HIS A 101     -34.134  29.348   3.346  1.00  0.00           H  
ATOM    771  HE2 HIS A 101     -30.578  30.759   1.950  1.00  0.00           H  
ATOM    772  N   HIS A 102     -31.841  25.644   1.761  1.00 19.58           N  
ATOM    773  CA  HIS A 102     -30.629  24.884   1.402  1.00 19.35           C  
ATOM    774  C   HIS A 102     -30.651  23.434   1.852  1.00 20.71           C  
ATOM    775  O   HIS A 102     -29.675  22.721   1.650  1.00 24.83           O  
ATOM    776  CB  HIS A 102     -29.359  25.529   1.983  1.00 20.08           C  
ATOM    777  CG  HIS A 102     -28.917  26.765   1.264  1.00 18.59           C  
ATOM    778  CD2 HIS A 102     -28.769  28.040   1.695  1.00 14.66           C  
ATOM    779  ND1 HIS A 102     -28.560  26.765  -0.067  1.00 11.57           N  
ATOM    780  CE1 HIS A 102     -28.228  27.991  -0.429  1.00 18.21           C  
ATOM    781  NE2 HIS A 102     -28.349  28.785   0.620  1.00 17.80           N  
ATOM    782  HN  HIS A 102     -31.913  26.022   2.706  1.00  0.00           H  
ATOM    783  HD1 HIS A 102     -28.553  25.947  -0.676  1.00  0.00           H  
ATOM    784  HE2 HIS A 102     -28.161  29.788   0.630  1.00  0.00           H  
ATOM    785  N   LEU A 103     -31.731  22.999   2.485  1.00 20.08           N  
ATOM    786  CA  LEU A 103     -31.806  21.628   2.988  1.00 17.79           C  
ATOM    787  C   LEU A 103     -31.839  20.653   1.826  1.00 17.29           C  
ATOM    788  O   LEU A 103     -32.499  20.931   0.837  1.00 15.69           O  
ATOM    789  CB  LEU A 103     -33.054  21.446   3.852  1.00 17.34           C  
ATOM    790  CG  LEU A 103     -33.121  20.112   4.579  1.00 13.59           C  
ATOM    791  CD1 LEU A 103     -32.263  20.182   5.818  1.00 12.97           C  
ATOM    792  CD2 LEU A 103     -34.543  19.800   4.928  1.00 13.96           C  
ATOM    793  HN  LEU A 103     -32.521  23.629   2.623  1.00  0.00           H  
ATOM    794  N   SER A 104     -31.137  19.523   1.947  1.00 18.37           N  
ATOM    795  CA  SER A 104     -31.079  18.518   0.865  1.00 21.02           C  
ATOM    796  C   SER A 104     -31.454  17.108   1.284  1.00 18.69           C  
ATOM    797  O   SER A 104     -31.799  16.279   0.444  1.00 16.54           O  
ATOM    798  CB  SER A 104     -29.691  18.485   0.230  1.00 22.59           C  
ATOM    799  OG  SER A 104     -28.706  18.303   1.223  1.00 31.46           O  
ATOM    800  HN  SER A 104     -30.626  19.349   2.812  1.00  0.00           H  
ATOM    801  HG  SER A 104     -27.842  18.282   0.828  1.00  0.00           H  
ATOM    802  N   ASN A 105     -31.353  16.846   2.582  1.00 17.36           N  
ATOM    803  CA  ASN A 105     -31.738  15.568   3.166  1.00 18.51           C  
ATOM    804  C   ASN A 105     -32.742  15.793   4.277  1.00 19.24           C  
ATOM    805  O   ASN A 105     -32.403  16.366   5.314  1.00 22.02           O  
ATOM    806  CB  ASN A 105     -30.521  14.863   3.763  1.00 21.13           C  
ATOM    807  CG  ASN A 105     -29.567  14.345   2.723  1.00 21.05           C  
ATOM    808  ND2 ASN A 105     -28.518  15.105   2.456  1.00 26.84           N  
ATOM    809  OD1 ASN A 105     -29.754  13.266   2.182  1.00 16.29           O  
ATOM    810  HN  ASN A 105     -30.989  17.573   3.198  1.00  0.00           H  
ATOM    811 1HD2 ASN A 105     -28.362  16.006   2.908  1.00  0.00           H  
ATOM    812 2HD2 ASN A 105     -27.871  14.754   1.750  1.00  0.00           H  
ATOM    813  N   LEU A 106     -33.968  15.327   4.077  1.00 19.27           N  
ATOM    814  CA  LEU A 106     -34.999  15.426   5.106  1.00 18.50           C  
ATOM    815  C   LEU A 106     -35.484  14.040   5.496  1.00 18.86           C  
ATOM    816  O   LEU A 106     -36.069  13.319   4.679  1.00 18.54           O  
ATOM    817  CB  LEU A 106     -36.165  16.297   4.637  1.00 15.94           C  
ATOM    818  CG  LEU A 106     -37.287  16.458   5.651  1.00 16.90           C  
ATOM    819  CD1 LEU A 106     -36.769  17.121   6.918  1.00 20.38           C  
ATOM    820  CD2 LEU A 106     -38.455  17.232   5.076  1.00 15.65           C  
ATOM    821  HN  LEU A 106     -34.195  14.890   3.184  1.00  0.00           H  
ATOM    822  N   ILE A 107     -35.230  13.678   6.752  1.00 19.25           N  
ATOM    823  CA  ILE A 107     -35.565  12.355   7.276  1.00 18.06           C  
ATOM    824  C   ILE A 107     -36.730  12.441   8.249  1.00 17.08           C  
ATOM    825  O   ILE A 107     -36.619  13.074   9.293  1.00 16.49           O  
ATOM    826  CB  ILE A 107     -34.363  11.727   7.991  1.00 19.69           C  
ATOM    827  CG1 ILE A 107     -33.146  11.703   7.070  1.00 19.60           C  
ATOM    828  CG2 ILE A 107     -34.693  10.322   8.480  1.00 25.68           C  
ATOM    829  CD1 ILE A 107     -31.856  11.320   7.782  1.00 31.52           C  
ATOM    830  HN  ILE A 107     -34.783  14.352   7.374  1.00  0.00           H  
ATOM    831  N   LEU A 108     -37.840  11.793   7.903  1.00 16.39           N  
ATOM    832  CA  LEU A 108     -39.027  11.789   8.756  1.00 17.87           C  
ATOM    833  C   LEU A 108     -39.512  10.394   9.121  1.00 19.72           C  
ATOM    834  O   LEU A 108     -40.720  10.203   9.254  1.00 25.15           O  
ATOM    835  CB  LEU A 108     -40.198  12.513   8.087  1.00 13.36           C  
ATOM    836  CG  LEU A 108     -40.089  13.942   7.583  1.00  9.98           C  
ATOM    837  CD1 LEU A 108     -41.334  14.281   6.803  1.00  7.95           C  
ATOM    838  CD2 LEU A 108     -39.913  14.906   8.716  1.00  8.82           C  
ATOM    839  HN  LEU A 108     -37.863  11.285   7.019  1.00  0.00           H  
ATOM    840  N   THR A 109     -38.608   9.430   9.295  1.00 18.79           N  
ATOM    841  CA  THR A 109     -39.021   8.058   9.614  1.00 17.35           C  
ATOM    842  C   THR A 109     -39.779   7.939  10.946  1.00 19.49           C  
ATOM    843  O   THR A 109     -39.345   8.478  11.974  1.00 21.30           O  
ATOM    844  CB  THR A 109     -37.847   7.061   9.659  1.00 16.90           C  
ATOM    845  CG2 THR A 109     -38.327   5.687   9.275  1.00 11.45           C  
ATOM    846  OG1 THR A 109     -36.787   7.470   8.790  1.00 16.14           O  
ATOM    847  HN  THR A 109     -37.616   9.649   9.205  1.00  0.00           H  
ATOM    848  HG1 THR A 109     -36.484   8.337   9.032  1.00  0.00           H  
ATOM    849  N   GLY A 110     -40.915   7.238  10.911  1.00 20.79           N  
ATOM    850  CA  GLY A 110     -41.651   6.868  12.122  1.00 22.37           C  
ATOM    851  C   GLY A 110     -42.402   7.930  12.910  1.00 23.99           C  
ATOM    852  O   GLY A 110     -42.609   7.777  14.119  1.00 23.83           O  
ATOM    853  HN  GLY A 110     -41.285   6.949  10.005  1.00  0.00           H  
ATOM    854  N   ASN A 111     -42.810   9.007  12.247  1.00 25.68           N  
ATOM    855  CA  ASN A 111     -43.706   9.968  12.870  1.00 26.30           C  
ATOM    856  C   ASN A 111     -45.127   9.666  12.426  1.00 27.16           C  
ATOM    857  O   ASN A 111     -45.369   9.480  11.237  1.00 27.40           O  
ATOM    858  CB  ASN A 111     -43.326  11.401  12.515  1.00 26.27           C  
ATOM    859  CG  ASN A 111     -41.877  11.714  12.831  1.00 26.64           C  
ATOM    860  ND2 ASN A 111     -41.629  12.269  14.025  1.00 17.05           N  
ATOM    861  OD1 ASN A 111     -40.986  11.466  12.009  1.00 25.53           O  
ATOM    862  HN  ASN A 111     -42.491   9.161  11.290  1.00  0.00           H  
ATOM    863 1HD2 ASN A 111     -40.654  12.480  14.238  1.00  0.00           H  
ATOM    864 2HD2 ASN A 111     -42.363  12.473  14.703  1.00  0.00           H  
ATOM    865  N   PRO A 112     -46.065   9.580  13.383  1.00 27.12           N  
ATOM    866  CA  PRO A 112     -47.477   9.324  13.104  1.00 27.83           C  
ATOM    867  C   PRO A 112     -48.201  10.470  12.398  1.00 28.81           C  
ATOM    868  O   PRO A 112     -49.375  10.706  12.681  1.00 32.01           O  
ATOM    869  CB  PRO A 112     -48.081   9.123  14.505  1.00 27.74           C  
ATOM    870  CG  PRO A 112     -46.915   8.833  15.397  1.00 28.54           C  
ATOM    871  CD  PRO A 112     -45.812   9.668  14.830  1.00 27.44           C  
ATOM    872  N   ILE A 113     -47.525  11.168  11.488  1.00 27.97           N  
ATOM    873  CA  ILE A 113     -48.159  12.223  10.680  1.00 27.52           C  
ATOM    874  C   ILE A 113     -48.937  11.679   9.497  1.00 25.56           C  
ATOM    875  O   ILE A 113     -48.775  12.157   8.379  1.00 26.99           O  
ATOM    876  CB  ILE A 113     -47.134  13.230  10.110  1.00 28.87           C  
ATOM    877  CG1 ILE A 113     -45.941  12.488   9.478  1.00 26.91           C  
ATOM    878  CG2 ILE A 113     -46.709  14.201  11.184  1.00 33.20           C  
ATOM    879  CD1 ILE A 113     -44.706  13.318   9.300  1.00 21.10           C  
ATOM    880  HN  ILE A 113     -46.535  10.965  11.346  1.00  0.00           H  
ATOM    881  N   GLN A 114     -49.786  10.697   9.753  1.00 24.09           N  
ATOM    882  CA  GLN A 114     -50.658  10.090   8.750  1.00 23.78           C  
ATOM    883  C   GLN A 114     -51.087  10.951   7.542  1.00 24.86           C  
ATOM    884  O   GLN A 114     -51.008  10.482   6.399  1.00 24.97           O  
ATOM    885  CB  GLN A 114     -51.908   9.546   9.438  1.00 24.20           C  
ATOM    886  CG  GLN A 114     -52.556   8.414   8.688  1.00 23.75           C  
ATOM    887  CD  GLN A 114     -53.954   8.134   9.153  1.00 18.23           C  
ATOM    888  NE2 GLN A 114     -54.136   6.990   9.787  1.00 16.40           N  
ATOM    889  OE1 GLN A 114     -54.871   8.925   8.929  1.00 23.91           O  
ATOM    890  HN  GLN A 114     -49.835  10.342  10.708  1.00  0.00           H  
ATOM    891 1HE2 GLN A 114     -55.087   6.800  10.103  1.00  0.00           H  
ATOM    892 2HE2 GLN A 114     -53.377   6.335   9.973  1.00  0.00           H  
ATOM    893  N   SER A 115     -51.543  12.184   7.790  1.00 24.59           N  
ATOM    894  CA  SER A 115     -52.110  13.035   6.732  1.00 26.39           C  
ATOM    895  C   SER A 115     -51.263  14.242   6.369  1.00 25.43           C  
ATOM    896  O   SER A 115     -51.071  15.124   7.195  1.00 26.64           O  
ATOM    897  CB  SER A 115     -53.495  13.547   7.143  1.00 27.90           C  
ATOM    898  OG  SER A 115     -54.495  12.556   6.983  1.00 34.31           O  
ATOM    899  HN  SER A 115     -51.496  12.546   8.743  1.00  0.00           H  
ATOM    900  HG  SER A 115     -55.353  12.873   7.238  1.00  0.00           H  
ATOM    901  N   PHE A 116     -50.800  14.317   5.124  1.00 25.48           N  
ATOM    902  CA  PHE A 116     -50.032  15.490   4.685  1.00 25.61           C  
ATOM    903  C   PHE A 116     -50.896  16.476   3.875  1.00 26.29           C  
ATOM    904  O   PHE A 116     -51.238  16.229   2.709  1.00 23.49           O  
ATOM    905  CB  PHE A 116     -48.782  15.091   3.878  1.00 24.49           C  
ATOM    906  CG  PHE A 116     -47.830  14.165   4.601  1.00 22.25           C  
ATOM    907  CD1 PHE A 116     -48.126  12.815   4.756  1.00 13.39           C  
ATOM    908  CD2 PHE A 116     -46.616  14.642   5.087  1.00 25.00           C  
ATOM    909  CE1 PHE A 116     -47.248  11.972   5.389  1.00 12.93           C  
ATOM    910  CE2 PHE A 116     -45.725  13.794   5.729  1.00 22.01           C  
ATOM    911  CZ  PHE A 116     -46.040  12.458   5.875  1.00 19.81           C  
ATOM    912  HN  PHE A 116     -50.979  13.555   4.470  1.00  0.00           H  
ATOM    913  N   SER A 117     -51.248  17.592   4.508  1.00 27.44           N  
ATOM    914  CA  SER A 117     -51.980  18.657   3.824  1.00 29.22           C  
ATOM    915  C   SER A 117     -51.063  19.324   2.804  1.00 29.46           C  
ATOM    916  O   SER A 117     -49.864  19.455   3.063  1.00 31.12           O  
ATOM    917  CB  SER A 117     -52.493  19.696   4.828  1.00 28.70           C  
ATOM    918  OG  SER A 117     -53.659  19.234   5.497  1.00 30.54           O  
ATOM    919  HN  SER A 117     -51.002  17.707   5.491  1.00  0.00           H  
ATOM    920  HG  SER A 117     -53.977  19.878   6.119  1.00  0.00           H  
ATOM    921  N   PRO A 118     -51.607  19.751   1.641  1.00 28.55           N  
ATOM    922  CA  PRO A 118     -50.723  20.464   0.716  1.00 27.37           C  
ATOM    923  C   PRO A 118     -50.018  21.645   1.404  1.00 27.04           C  
ATOM    924  O   PRO A 118     -50.577  22.275   2.321  1.00 22.68           O  
ATOM    925  CB  PRO A 118     -51.664  20.929  -0.404  1.00 25.88           C  
ATOM    926  CG  PRO A 118     -53.050  20.759   0.138  1.00 26.64           C  
ATOM    927  CD  PRO A 118     -52.973  19.626   1.105  1.00 28.16           C  
ATOM    928  N   GLY A 119     -48.785  21.906   0.964  1.00 27.09           N  
ATOM    929  CA  GLY A 119     -47.917  22.887   1.604  1.00 28.11           C  
ATOM    930  C   GLY A 119     -47.136  22.292   2.769  1.00 28.64           C  
ATOM    931  O   GLY A 119     -46.498  23.024   3.544  1.00 29.73           O  
ATOM    932  HN  GLY A 119     -48.437  21.400   0.149  1.00  0.00           H  
ATOM    933  N   SER A 120     -47.190  20.966   2.899  1.00 27.15           N  
ATOM    934  CA  SER A 120     -46.419  20.265   3.902  1.00 25.37           C  
ATOM    935  C   SER A 120     -44.941  20.542   3.691  1.00 23.70           C  
ATOM    936  O   SER A 120     -44.228  20.866   4.631  1.00 24.98           O  
ATOM    937  CB  SER A 120     -46.666  18.768   3.806  1.00 26.62           C  
ATOM    938  OG  SER A 120     -48.048  18.463   3.861  1.00 28.06           O  
ATOM    939  HN  SER A 120     -47.792  20.431   2.273  1.00  0.00           H  
ATOM    940  HG  SER A 120     -48.202  17.528   3.801  1.00  0.00           H  
ATOM    941  N   PHE A 121     -44.485  20.435   2.450  1.00 21.97           N  
ATOM    942  CA  PHE A 121     -43.065  20.546   2.181  1.00 20.89           C  
ATOM    943  C   PHE A 121     -42.644  21.880   1.566  1.00 21.68           C  
ATOM    944  O   PHE A 121     -41.590  21.980   0.935  1.00 23.04           O  
ATOM    945  CB  PHE A 121     -42.608  19.378   1.324  1.00 19.98           C  
ATOM    946  CG  PHE A 121     -43.004  18.042   1.871  1.00 16.98           C  
ATOM    947  CD1 PHE A 121     -42.390  17.531   3.010  1.00 13.98           C  
ATOM    948  CD2 PHE A 121     -43.990  17.289   1.243  1.00 14.13           C  
ATOM    949  CE1 PHE A 121     -42.756  16.284   3.524  1.00 13.27           C  
ATOM    950  CE2 PHE A 121     -44.362  16.048   1.740  1.00 15.24           C  
ATOM    951  CZ  PHE A 121     -43.746  15.542   2.892  1.00 13.90           C  
ATOM    952  HN  PHE A 121     -45.136  20.274   1.682  1.00  0.00           H  
ATOM    953  N   SER A 122     -43.445  22.919   1.772  1.00 21.47           N  
ATOM    954  CA  SER A 122     -43.105  24.243   1.240  1.00 20.41           C  
ATOM    955  C   SER A 122     -41.888  24.812   1.967  1.00 18.10           C  
ATOM    956  O   SER A 122     -41.756  24.660   3.184  1.00 17.73           O  
ATOM    957  CB  SER A 122     -44.299  25.203   1.348  1.00 20.78           C  
ATOM    958  OG  SER A 122     -44.571  25.538   2.707  1.00 23.10           O  
ATOM    959  HN  SER A 122     -44.305  22.795   2.306  1.00  0.00           H  
ATOM    960  HG  SER A 122     -45.310  26.132   2.774  1.00  0.00           H  
ATOM    961  N   GLY A 123     -41.006  25.466   1.217  1.00 16.38           N  
ATOM    962  CA  GLY A 123     -39.791  26.046   1.789  1.00 15.22           C  
ATOM    963  C   GLY A 123     -38.543  25.214   1.537  1.00 15.39           C  
ATOM    964  O   GLY A 123     -37.434  25.754   1.516  1.00 17.38           O  
ATOM    965  HN  GLY A 123     -41.181  25.566   0.217  1.00  0.00           H  
ATOM    966  N   LEU A 124     -38.739  23.906   1.339  1.00 14.58           N  
ATOM    967  CA  LEU A 124     -37.686  22.938   1.029  1.00 13.70           C  
ATOM    968  C   LEU A 124     -37.315  22.954  -0.454  1.00 16.75           C  
ATOM    969  O   LEU A 124     -37.453  21.945  -1.175  1.00 15.93           O  
ATOM    970  CB  LEU A 124     -38.192  21.543   1.368  1.00 14.30           C  
ATOM    971  CG  LEU A 124     -37.980  20.877   2.716  1.00 13.07           C  
ATOM    972  CD1 LEU A 124     -37.616  21.868   3.800  1.00 22.46           C  
ATOM    973  CD2 LEU A 124     -39.247  20.158   3.041  1.00 15.66           C  
ATOM    974  HN  LEU A 124     -39.695  23.557   1.409  1.00  0.00           H  
ATOM    975  N   THR A 125     -36.818  24.097  -0.903  1.00 17.12           N  
ATOM    976  CA  THR A 125     -36.561  24.323  -2.306  1.00 17.97           C  
ATOM    977  C   THR A 125     -35.274  23.661  -2.829  1.00 18.90           C  
ATOM    978  O   THR A 125     -34.922  23.854  -3.989  1.00 22.66           O  
ATOM    979  CB  THR A 125     -36.555  25.835  -2.604  1.00 19.54           C  
ATOM    980  CG2 THR A 125     -37.959  26.418  -2.434  1.00 20.69           C  
ATOM    981  OG1 THR A 125     -35.666  26.501  -1.699  1.00 21.98           O  
ATOM    982  HN  THR A 125     -36.610  24.841  -0.237  1.00  0.00           H  
ATOM    983  HG1 THR A 125     -35.662  27.433  -1.883  1.00  0.00           H  
ATOM    984  N   SER A 126     -34.583  22.877  -1.999  1.00 19.14           N  
ATOM    985  CA  SER A 126     -33.293  22.285  -2.390  1.00 19.84           C  
ATOM    986  C   SER A 126     -33.170  20.802  -2.087  1.00 19.98           C  
ATOM    987  O   SER A 126     -32.069  20.256  -2.108  1.00 20.02           O  
ATOM    988  CB  SER A 126     -32.140  23.020  -1.705  1.00 21.16           C  
ATOM    989  OG  SER A 126     -31.856  24.246  -2.351  1.00 22.04           O  
ATOM    990  HN  SER A 126     -34.958  22.683  -1.070  1.00  0.00           H  
ATOM    991  HG  SER A 126     -31.140  24.703  -1.925  1.00  0.00           H  
ATOM    992  N   LEU A 127     -34.303  20.163  -1.813  1.00 20.95           N  
ATOM    993  CA  LEU A 127     -34.344  18.797  -1.303  1.00 20.14           C  
ATOM    994  C   LEU A 127     -34.112  17.761  -2.377  1.00 21.50           C  
ATOM    995  O   LEU A 127     -34.754  17.804  -3.415  1.00 20.50           O  
ATOM    996  CB  LEU A 127     -35.705  18.531  -0.674  1.00 19.01           C  
ATOM    997  CG  LEU A 127     -35.739  17.441   0.386  1.00 17.35           C  
ATOM    998  CD1 LEU A 127     -35.070  17.955   1.637  1.00 25.76           C  
ATOM    999  CD2 LEU A 127     -37.165  17.042   0.683  1.00 16.82           C  
ATOM   1000  HN  LEU A 127     -35.185  20.651  -1.967  1.00  0.00           H  
ATOM   1001  N   GLU A 128     -33.213  16.820  -2.115  1.00 21.06           N  
ATOM   1002  CA  GLU A 128     -32.994  15.695  -3.017  1.00 19.80           C  
ATOM   1003  C   GLU A 128     -33.448  14.374  -2.405  1.00 19.89           C  
ATOM   1004  O   GLU A 128     -33.549  13.361  -3.097  1.00 17.13           O  
ATOM   1005  CB  GLU A 128     -31.522  15.577  -3.374  1.00 20.35           C  
ATOM   1006  CG  GLU A 128     -30.879  16.823  -3.947  1.00 30.03           C  
ATOM   1007  CD  GLU A 128     -29.358  16.714  -3.991  1.00 42.02           C  
ATOM   1008  OE1 GLU A 128     -28.823  15.697  -4.486  1.00 37.30           O  
ATOM   1009  OE2 GLU A 128     -28.690  17.650  -3.515  1.00 50.17           O1-
ATOM   1010  HN  GLU A 128     -32.661  16.886  -1.260  1.00  0.00           H  
ATOM   1011  N   ASN A 129     -33.703  14.378  -1.098  1.00 20.77           N  
ATOM   1012  CA  ASN A 129     -33.945  13.138  -0.386  1.00 21.17           C  
ATOM   1013  C   ASN A 129     -34.988  13.251   0.690  1.00 19.94           C  
ATOM   1014  O   ASN A 129     -34.733  13.799   1.748  1.00 23.52           O  
ATOM   1015  CB  ASN A 129     -32.650  12.609   0.216  1.00 24.02           C  
ATOM   1016  CG  ASN A 129     -32.489  11.117   0.014  1.00 37.53           C  
ATOM   1017  ND2 ASN A 129     -33.559  10.355   0.248  1.00 37.53           N  
ATOM   1018  OD1 ASN A 129     -31.416  10.655  -0.374  1.00 55.75           O  
ATOM   1019  HN  ASN A 129     -33.728  15.263  -0.592  1.00  0.00           H  
ATOM   1020 1HD2 ASN A 129     -34.448  10.738   0.569  1.00  0.00           H  
ATOM   1021 2HD2 ASN A 129     -33.451   9.350   0.112  1.00  0.00           H  
ATOM   1022  N   LEU A 130     -36.172  12.730   0.421  1.00 17.52           N  
ATOM   1023  CA  LEU A 130     -37.215  12.713   1.425  1.00 13.07           C  
ATOM   1024  C   LEU A 130     -37.494  11.296   1.825  1.00 14.27           C  
ATOM   1025  O   LEU A 130     -37.729  10.411   0.982  1.00 12.60           O  
ATOM   1026  CB  LEU A 130     -38.494  13.387   0.952  1.00 11.58           C  
ATOM   1027  CG  LEU A 130     -39.694  13.262   1.887  1.00 10.88           C  
ATOM   1028  CD1 LEU A 130     -39.515  14.032   3.205  1.00 21.87           C  
ATOM   1029  CD2 LEU A 130     -40.916  13.746   1.172  1.00  8.04           C  
ATOM   1030  HN  LEU A 130     -36.353  12.336  -0.502  1.00  0.00           H  
ATOM   1031  N   VAL A 131     -37.442  11.102   3.140  1.00 14.00           N  
ATOM   1032  CA  VAL A 131     -37.662   9.820   3.758  1.00 10.93           C  
ATOM   1033  C   VAL A 131     -38.845  10.035   4.665  1.00 10.10           C  
ATOM   1034  O   VAL A 131     -38.741  10.694   5.684  1.00 11.53           O  
ATOM   1035  CB  VAL A 131     -36.404   9.361   4.519  1.00 12.24           C  
ATOM   1036  CG1 VAL A 131     -36.636   8.055   5.245  1.00  9.30           C  
ATOM   1037  CG2 VAL A 131     -35.241   9.219   3.560  1.00 10.51           C  
ATOM   1038  HN  VAL A 131     -37.236  11.901   3.740  1.00  0.00           H  
ATOM   1039  N   ALA A 132     -39.990   9.534   4.231  1.00  9.79           N  
ATOM   1040  CA  ALA A 132     -41.155   9.442   5.074  1.00  9.02           C  
ATOM   1041  C   ALA A 132     -41.502   7.972   5.219  1.00 12.96           C  
ATOM   1042  O   ALA A 132     -42.547   7.538   4.759  1.00 17.62           O  
ATOM   1043  CB  ALA A 132     -42.263  10.164   4.478  1.00  6.09           C  
ATOM   1044  HN  ALA A 132     -40.050   9.202   3.268  1.00  0.00           H  
ATOM   1045  N   VAL A 133     -40.599   7.205   5.832  1.00 12.70           N  
ATOM   1046  CA  VAL A 133     -40.860   5.815   6.182  1.00 13.20           C  
ATOM   1047  C   VAL A 133     -41.746   5.765   7.430  1.00 17.21           C  
ATOM   1048  O   VAL A 133     -41.638   6.626   8.316  1.00 18.37           O  
ATOM   1049  CB  VAL A 133     -39.566   5.033   6.459  1.00 10.01           C  
ATOM   1050  CG1 VAL A 133     -39.854   3.557   6.573  1.00  6.20           C  
ATOM   1051  CG2 VAL A 133     -38.573   5.240   5.372  1.00 13.04           C  
ATOM   1052  HN  VAL A 133     -39.691   7.607   6.065  1.00  0.00           H  
ATOM   1053  N   GLU A 134     -42.630   4.765   7.483  1.00 18.60           N  
ATOM   1054  CA  GLU A 134     -43.522   4.550   8.629  1.00 20.57           C  
ATOM   1055  C   GLU A 134     -44.154   5.835   9.148  1.00 20.39           C  
ATOM   1056  O   GLU A 134     -44.115   6.105  10.351  1.00 19.37           O  
ATOM   1057  CB  GLU A 134     -42.778   3.833   9.756  1.00 18.63           C  
ATOM   1058  CG  GLU A 134     -43.676   3.103  10.734  1.00 24.78           C  
ATOM   1059  CD  GLU A 134     -42.887   2.368  11.794  1.00 33.24           C  
ATOM   1060  OE1 GLU A 134     -42.971   2.752  12.984  1.00 30.26           O  
ATOM   1061  OE2 GLU A 134     -42.174   1.411  11.427  1.00 40.08           O1-
ATOM   1062  HN  GLU A 134     -42.688   4.123   6.693  1.00  0.00           H  
ATOM   1063  N   THR A 135     -44.711   6.634   8.234  1.00 20.82           N  
ATOM   1064  CA  THR A 135     -45.426   7.861   8.610  1.00 19.89           C  
ATOM   1065  C   THR A 135     -46.923   7.634   8.532  1.00 20.06           C  
ATOM   1066  O   THR A 135     -47.719   8.565   8.716  1.00 22.20           O  
ATOM   1067  CB  THR A 135     -45.039   9.061   7.741  1.00 18.14           C  
ATOM   1068  CG2 THR A 135     -43.558   9.344   7.864  1.00 20.12           C  
ATOM   1069  OG1 THR A 135     -45.356   8.779   6.378  1.00 21.30           O  
ATOM   1070  HN  THR A 135     -44.638   6.385   7.247  1.00  0.00           H  
ATOM   1071  HG1 THR A 135     -45.116   9.523   5.839  1.00  0.00           H  
ATOM   1072  N   LYS A 136     -47.281   6.372   8.292  1.00 20.92           N  
ATOM   1073  CA  LYS A 136     -48.661   5.921   8.071  1.00 19.70           C  
ATOM   1074  C   LYS A 136     -49.229   6.464   6.759  1.00 16.87           C  
ATOM   1075  O   LYS A 136     -50.440   6.625   6.622  1.00 15.93           O  
ATOM   1076  CB  LYS A 136     -49.574   6.260   9.263  1.00 19.36           C  
ATOM   1077  CG  LYS A 136     -49.168   5.634  10.604  1.00 21.95           C  
ATOM   1078  CD  LYS A 136     -50.172   5.988  11.696  1.00 23.72           C  
ATOM   1079  CE  LYS A 136     -50.084   5.029  12.876  1.00 34.86           C  
ATOM   1080  NZ  LYS A 136     -51.442   4.757  13.456  1.00 37.51           N1+
ATOM   1081  HN  LYS A 136     -46.543   5.669   8.260  1.00  0.00           H  
ATOM   1082  HZ1 LYS A 136     -51.383   4.115  14.246  1.00  0.00           H  
ATOM   1083  HZ2 LYS A 136     -52.092   4.420  12.746  1.00  0.00           H  
ATOM   1084  HZ3 LYS A 136     -51.922   5.621  13.709  1.00  0.00           H  
ATOM   1085  N   LEU A 137     -48.339   6.717   5.799  1.00 17.32           N  
ATOM   1086  CA  LEU A 137     -48.708   7.236   4.478  1.00 19.70           C  
ATOM   1087  C   LEU A 137     -49.630   6.318   3.686  1.00 19.56           C  
ATOM   1088  O   LEU A 137     -49.274   5.178   3.384  1.00 21.82           O  
ATOM   1089  CB  LEU A 137     -47.467   7.535   3.646  1.00 20.28           C  
ATOM   1090  CG  LEU A 137     -47.661   8.347   2.358  1.00 22.75           C  
ATOM   1091  CD1 LEU A 137     -48.133   7.467   1.202  1.00 26.62           C  
ATOM   1092  CD2 LEU A 137     -48.583   9.572   2.553  1.00 24.53           C  
ATOM   1093  HN  LEU A 137     -47.353   6.541   5.993  1.00  0.00           H  
ATOM   1094  N   ALA A 138     -50.797   6.845   3.326  1.00 18.66           N  
ATOM   1095  CA  ALA A 138     -51.847   6.040   2.716  1.00 19.86           C  
ATOM   1096  C   ALA A 138     -51.748   5.942   1.188  1.00 19.93           C  
ATOM   1097  O   ALA A 138     -51.850   4.848   0.640  1.00 19.65           O  
ATOM   1098  CB  ALA A 138     -53.212   6.545   3.141  1.00 21.70           C  
ATOM   1099  HN  ALA A 138     -50.961   7.840   3.481  1.00  0.00           H  
ATOM   1100  N   SER A 139     -51.551   7.074   0.510  1.00 19.46           N  
ATOM   1101  CA  SER A 139     -51.417   7.078  -0.944  1.00 20.38           C  
ATOM   1102  C   SER A 139     -50.449   8.145  -1.444  1.00 20.89           C  
ATOM   1103  O   SER A 139     -50.250   9.170  -0.773  1.00 17.92           O  
ATOM   1104  CB  SER A 139     -52.789   7.264  -1.610  1.00 22.52           C  
ATOM   1105  OG  SER A 139     -52.670   7.546  -3.002  1.00 18.92           O  
ATOM   1106  HN  SER A 139     -51.493   7.956   1.019  1.00  0.00           H  
ATOM   1107  HG  SER A 139     -53.518   7.661  -3.414  1.00  0.00           H  
ATOM   1108  N   LEU A 140     -49.880   7.901  -2.635  1.00 21.20           N  
ATOM   1109  CA  LEU A 140     -48.978   8.851  -3.296  1.00 22.38           C  
ATOM   1110  C   LEU A 140     -49.694  10.011  -4.002  1.00 23.53           C  
ATOM   1111  O   LEU A 140     -49.110  11.080  -4.215  1.00 23.53           O  
ATOM   1112  CB  LEU A 140     -48.059   8.129  -4.282  1.00 23.32           C  
ATOM   1113  CG  LEU A 140     -46.863   7.322  -3.765  1.00 20.95           C  
ATOM   1114  CD1 LEU A 140     -46.275   6.471  -4.874  1.00 11.53           C  
ATOM   1115  CD2 LEU A 140     -45.805   8.234  -3.180  1.00 15.76           C  
ATOM   1116  HN  LEU A 140     -50.084   7.017  -3.101  1.00  0.00           H  
ATOM   1117  N   GLU A 141     -50.958   9.812  -4.358  1.00 25.61           N  
ATOM   1118  CA  GLU A 141     -51.744  10.878  -4.995  1.00 28.28           C  
ATOM   1119  C   GLU A 141     -51.995  12.064  -4.047  1.00 27.29           C  
ATOM   1120  O   GLU A 141     -51.900  13.219  -4.454  1.00 26.30           O  
ATOM   1121  CB  GLU A 141     -53.068  10.326  -5.544  1.00 29.93           C  
ATOM   1122  CG  GLU A 141     -52.996   8.910  -6.144  1.00 35.50           C  
ATOM   1123  CD  GLU A 141     -52.229   8.858  -7.462  1.00 47.60           C  
ATOM   1124  OE1 GLU A 141     -52.890   8.879  -8.535  1.00 43.99           O  
ATOM   1125  OE2 GLU A 141     -50.971   8.794  -7.420  1.00 50.31           O1-
ATOM   1126  HN  GLU A 141     -51.390   8.904  -4.186  1.00  0.00           H  
ATOM   1127  N   SER A 142     -52.313  11.774  -2.786  1.00 26.72           N  
ATOM   1128  CA  SER A 142     -52.467  12.828  -1.786  1.00 28.03           C  
ATOM   1129  C   SER A 142     -51.123  13.484  -1.435  1.00 26.83           C  
ATOM   1130  O   SER A 142     -51.075  14.677  -1.127  1.00 28.52           O  
ATOM   1131  CB  SER A 142     -53.160  12.303  -0.518  1.00 30.68           C  
ATOM   1132  OG  SER A 142     -52.229  11.749   0.406  1.00 33.32           O  
ATOM   1133  HN  SER A 142     -52.451  10.801  -2.514  1.00  0.00           H  
ATOM   1134  HG  SER A 142     -52.657  11.425   1.190  1.00  0.00           H  
ATOM   1135  N   PHE A 143     -50.042  12.706  -1.504  1.00 25.17           N  
ATOM   1136  CA  PHE A 143     -48.698  13.164  -1.103  1.00 22.63           C  
ATOM   1137  C   PHE A 143     -48.227  14.425  -1.850  1.00 22.50           C  
ATOM   1138  O   PHE A 143     -48.009  14.391  -3.064  1.00 21.83           O  
ATOM   1139  CB  PHE A 143     -47.681  12.023  -1.232  1.00 19.85           C  
ATOM   1140  CG  PHE A 143     -46.549  12.101  -0.241  1.00 17.66           C  
ATOM   1141  CD1 PHE A 143     -46.798  12.387   1.108  1.00 12.11           C  
ATOM   1142  CD2 PHE A 143     -45.229  11.865  -0.648  1.00 10.96           C  
ATOM   1143  CE1 PHE A 143     -45.745  12.450   2.028  1.00 13.97           C  
ATOM   1144  CE2 PHE A 143     -44.174  11.926   0.256  1.00  3.53           C  
ATOM   1145  CZ  PHE A 143     -44.432  12.215   1.598  1.00 13.99           C  
ATOM   1146  HN  PHE A 143     -50.149  11.752  -1.849  1.00  0.00           H  
ATOM   1147  N   PRO A 144     -48.075  15.541  -1.114  1.00 22.14           N  
ATOM   1148  CA  PRO A 144     -47.865  16.861  -1.691  1.00 23.27           C  
ATOM   1149  C   PRO A 144     -46.405  17.157  -2.001  1.00 24.39           C  
ATOM   1150  O   PRO A 144     -45.792  18.001  -1.352  1.00 26.21           O  
ATOM   1151  CB  PRO A 144     -48.382  17.800  -0.592  1.00 22.26           C  
ATOM   1152  CG  PRO A 144     -48.180  17.064   0.668  1.00 22.05           C  
ATOM   1153  CD  PRO A 144     -48.100  15.587   0.357  1.00 19.73           C  
ATOM   1154  N   ILE A 145     -45.852  16.484  -3.001  1.00 26.21           N  
ATOM   1155  CA  ILE A 145     -44.432  16.673  -3.348  1.00 25.82           C  
ATOM   1156  C   ILE A 145     -44.183  17.220  -4.768  1.00 26.88           C  
ATOM   1157  O   ILE A 145     -43.039  17.482  -5.156  1.00 27.26           O  
ATOM   1158  CB  ILE A 145     -43.634  15.392  -3.110  1.00 23.95           C  
ATOM   1159  CG1 ILE A 145     -44.372  14.188  -3.695  1.00 21.55           C  
ATOM   1160  CG2 ILE A 145     -43.439  15.206  -1.619  1.00 29.35           C  
ATOM   1161  CD1 ILE A 145     -43.503  12.978  -3.880  1.00 29.14           C  
ATOM   1162  HN  ILE A 145     -46.417  15.826  -3.538  1.00  0.00           H  
ATOM   1163  N   GLY A 146     -45.268  17.424  -5.512  1.00 27.05           N  
ATOM   1164  CA  GLY A 146     -45.207  17.810  -6.917  1.00 27.74           C  
ATOM   1165  C   GLY A 146     -44.430  19.071  -7.235  1.00 28.13           C  
ATOM   1166  O   GLY A 146     -44.049  19.284  -8.397  1.00 28.19           O  
ATOM   1167  HN  GLY A 146     -46.184  17.305  -5.079  1.00  0.00           H  
ATOM   1168  N   GLN A 147     -44.197  19.908  -6.224  1.00 27.73           N  
ATOM   1169  CA  GLN A 147     -43.415  21.130  -6.429  1.00 27.42           C  
ATOM   1170  C   GLN A 147     -41.984  20.971  -5.893  1.00 25.54           C  
ATOM   1171  O   GLN A 147     -41.221  21.943  -5.812  1.00 26.10           O  
ATOM   1172  CB  GLN A 147     -44.104  22.336  -5.793  1.00 28.27           C  
ATOM   1173  CG  GLN A 147     -45.620  22.209  -5.668  1.00 34.13           C  
ATOM   1174  CD  GLN A 147     -46.397  22.998  -6.702  1.00 41.29           C  
ATOM   1175  NE2 GLN A 147     -45.704  23.522  -7.711  1.00 46.29           N  
ATOM   1176  OE1 GLN A 147     -47.620  23.138  -6.589  1.00 45.31           O  
ATOM   1177  HN  GLN A 147     -44.567  19.695  -5.298  1.00  0.00           H  
ATOM   1178 1HE2 GLN A 147     -44.695  23.406  -7.804  1.00  0.00           H  
ATOM   1179 2HE2 GLN A 147     -46.227  24.053  -8.407  1.00  0.00           H  
ATOM   1180  N   LEU A 148     -41.628  19.739  -5.528  1.00 22.39           N  
ATOM   1181  CA  LEU A 148     -40.264  19.419  -5.135  1.00 20.23           C  
ATOM   1182  C   LEU A 148     -39.443  19.041  -6.361  1.00 22.48           C  
ATOM   1183  O   LEU A 148     -39.191  17.865  -6.647  1.00 22.03           O  
ATOM   1184  CB  LEU A 148     -40.252  18.332  -4.062  1.00 17.25           C  
ATOM   1185  CG  LEU A 148     -40.095  18.799  -2.611  1.00 12.12           C  
ATOM   1186  CD1 LEU A 148     -40.253  20.288  -2.432  1.00 17.90           C  
ATOM   1187  CD2 LEU A 148     -41.036  18.078  -1.704  1.00  6.88           C  
ATOM   1188  HN  LEU A 148     -42.331  19.000  -5.524  1.00  0.00           H  
ATOM   1189  N   ILE A 149     -39.037  20.076  -7.082  1.00 23.96           N  
ATOM   1190  CA  ILE A 149     -38.347  19.945  -8.358  1.00 26.42           C  
ATOM   1191  C   ILE A 149     -36.902  19.412  -8.191  1.00 27.71           C  
ATOM   1192  O   ILE A 149     -36.375  18.767  -9.093  1.00 29.69           O  
ATOM   1193  CB  ILE A 149     -38.367  21.309  -9.119  1.00 25.85           C  
ATOM   1194  CG1 ILE A 149     -39.711  22.016  -8.916  1.00 27.80           C  
ATOM   1195  CG2 ILE A 149     -38.107  21.118 -10.597  1.00 27.98           C  
ATOM   1196  CD1 ILE A 149     -39.632  23.538  -8.896  1.00 32.43           C  
ATOM   1197  HN  ILE A 149     -39.217  21.014  -6.724  1.00  0.00           H  
ATOM   1198  N   THR A 150     -36.277  19.666  -7.041  1.00 25.56           N  
ATOM   1199  CA  THR A 150     -34.893  19.225  -6.799  1.00 25.94           C  
ATOM   1200  C   THR A 150     -34.774  17.752  -6.432  1.00 23.33           C  
ATOM   1201  O   THR A 150     -33.703  17.163  -6.521  1.00 24.26           O  
ATOM   1202  CB  THR A 150     -34.207  20.018  -5.652  1.00 27.92           C  
ATOM   1203  CG2 THR A 150     -33.868  21.438  -6.080  1.00 31.88           C  
ATOM   1204  OG1 THR A 150     -35.065  20.060  -4.507  1.00 30.49           O  
ATOM   1205  HN  THR A 150     -36.770  20.179  -6.310  1.00  0.00           H  
ATOM   1206  HG1 THR A 150     -34.646  20.545  -3.806  1.00  0.00           H  
ATOM   1207  N   LEU A 151     -35.873  17.170  -5.989  1.00 20.58           N  
ATOM   1208  CA  LEU A 151     -35.870  15.837  -5.423  1.00 17.84           C  
ATOM   1209  C   LEU A 151     -35.236  14.809  -6.364  1.00 18.03           C  
ATOM   1210  O   LEU A 151     -35.434  14.879  -7.578  1.00 18.65           O  
ATOM   1211  CB  LEU A 151     -37.302  15.456  -5.078  1.00 15.71           C  
ATOM   1212  CG  LEU A 151     -37.535  14.161  -4.345  1.00 11.44           C  
ATOM   1213  CD1 LEU A 151     -37.493  14.402  -2.837  1.00 22.03           C  
ATOM   1214  CD2 LEU A 151     -38.861  13.630  -4.773  1.00  6.84           C  
ATOM   1215  HN  LEU A 151     -36.756  17.677  -6.047  1.00  0.00           H  
ATOM   1216  N   LYS A 152     -34.469  13.881  -5.784  1.00 16.68           N  
ATOM   1217  CA  LYS A 152     -33.822  12.778  -6.486  1.00 14.26           C  
ATOM   1218  C   LYS A 152     -34.323  11.433  -5.989  1.00 18.69           C  
ATOM   1219  O   LYS A 152     -34.734  10.595  -6.783  1.00 21.51           O  
ATOM   1220  CB  LYS A 152     -32.316  12.798  -6.284  1.00 11.25           C  
ATOM   1221  CG  LYS A 152     -31.612  13.971  -6.853  1.00 10.06           C  
ATOM   1222  CD  LYS A 152     -30.194  13.599  -7.179  1.00 12.24           C  
ATOM   1223  CE  LYS A 152     -29.383  14.833  -7.558  1.00 15.55           C  
ATOM   1224  NZ  LYS A 152     -27.940  14.477  -7.763  1.00 20.95           N1+
ATOM   1225  HN  LYS A 152     -34.325  13.949  -4.776  1.00  0.00           H  
ATOM   1226  HZ1 LYS A 152     -27.397  15.303  -8.017  1.00  0.00           H  
ATOM   1227  HZ2 LYS A 152     -27.829  13.727  -8.446  1.00  0.00           H  
ATOM   1228  HZ3 LYS A 152     -27.548  14.003  -6.949  1.00  0.00           H  
ATOM   1229  N   LYS A 153     -34.259  11.205  -4.677  1.00 19.23           N  
ATOM   1230  CA  LYS A 153     -34.715   9.938  -4.105  1.00 21.01           C  
ATOM   1231  C   LYS A 153     -35.944  10.135  -3.216  1.00 21.60           C  
ATOM   1232  O   LYS A 153     -36.075  11.170  -2.568  1.00 21.60           O  
ATOM   1233  CB  LYS A 153     -33.577   9.265  -3.347  1.00 22.78           C  
ATOM   1234  CG  LYS A 153     -32.299   9.141  -4.168  1.00 27.89           C  
ATOM   1235  CD  LYS A 153     -31.476   7.932  -3.763  1.00 39.58           C  
ATOM   1236  CE  LYS A 153     -30.191   7.839  -4.588  1.00 43.30           C  
ATOM   1237  NZ  LYS A 153     -29.369   6.619  -4.270  1.00 39.00           N1+
ATOM   1238  HN  LYS A 153     -33.885  11.927  -4.061  1.00  0.00           H  
ATOM   1239  HZ1 LYS A 153     -28.512   6.557  -4.820  1.00  0.00           H  
ATOM   1240  HZ2 LYS A 153     -29.926   5.770  -4.369  1.00  0.00           H  
ATOM   1241  HZ3 LYS A 153     -29.164   6.570  -3.272  1.00  0.00           H  
ATOM   1242  N   LEU A 154     -36.852   9.160  -3.217  1.00 21.68           N  
ATOM   1243  CA  LEU A 154     -38.062   9.217  -2.397  1.00 21.92           C  
ATOM   1244  C   LEU A 154     -38.285   7.873  -1.739  1.00 23.27           C  
ATOM   1245  O   LEU A 154     -38.544   6.884  -2.421  1.00 26.07           O  
ATOM   1246  CB  LEU A 154     -39.274   9.611  -3.251  1.00 22.04           C  
ATOM   1247  CG  LEU A 154     -40.768   9.680  -2.842  1.00 21.60           C  
ATOM   1248  CD1 LEU A 154     -41.439   8.323  -2.931  1.00 23.12           C  
ATOM   1249  CD2 LEU A 154     -41.055  10.334  -1.490  1.00 16.96           C  
ATOM   1250  HN  LEU A 154     -36.698   8.345  -3.811  1.00  0.00           H  
ATOM   1251  N   ASN A 155     -38.168   7.837  -0.414  1.00 22.35           N  
ATOM   1252  CA  ASN A 155     -38.384   6.604   0.326  1.00 24.37           C  
ATOM   1253  C   ASN A 155     -39.727   6.586   1.042  1.00 26.03           C  
ATOM   1254  O   ASN A 155     -39.965   7.354   1.980  1.00 28.54           O  
ATOM   1255  CB  ASN A 155     -37.248   6.355   1.315  1.00 25.50           C  
ATOM   1256  CG  ASN A 155     -37.206   4.911   1.820  1.00 27.96           C  
ATOM   1257  ND2 ASN A 155     -38.028   4.041   1.237  1.00 30.59           N  
ATOM   1258  OD1 ASN A 155     -36.429   4.585   2.720  1.00 24.60           O  
ATOM   1259  HN  ASN A 155     -37.923   8.689   0.091  1.00  0.00           H  
ATOM   1260 1HD2 ASN A 155     -38.000   3.079   1.574  1.00  0.00           H  
ATOM   1261 2HD2 ASN A 155     -38.671   4.311   0.492  1.00  0.00           H  
ATOM   1262  N   VAL A 156     -40.612   5.705   0.595  1.00 26.07           N  
ATOM   1263  CA  VAL A 156     -41.942   5.609   1.196  1.00 25.51           C  
ATOM   1264  C   VAL A 156     -42.295   4.201   1.620  1.00 25.50           C  
ATOM   1265  O   VAL A 156     -43.470   3.824   1.631  1.00 27.41           O  
ATOM   1266  CB  VAL A 156     -43.031   6.160   0.279  1.00 24.64           C  
ATOM   1267  CG1 VAL A 156     -42.989   7.676   0.294  1.00 25.05           C  
ATOM   1268  CG2 VAL A 156     -42.893   5.593  -1.136  1.00 22.15           C  
ATOM   1269  HN  VAL A 156     -40.362   5.087  -0.177  1.00  0.00           H  
ATOM   1270  N   ALA A 157     -41.269   3.442   1.991  1.00 23.36           N  
ATOM   1271  CA  ALA A 157     -41.437   2.083   2.459  1.00 20.80           C  
ATOM   1272  C   ALA A 157     -42.146   2.060   3.800  1.00 19.89           C  
ATOM   1273  O   ALA A 157     -42.246   3.081   4.473  1.00 21.68           O  
ATOM   1274  CB  ALA A 157     -40.088   1.405   2.571  1.00 22.22           C  
ATOM   1275  HN  ALA A 157     -40.328   3.832   1.944  1.00  0.00           H  
ATOM   1276  N   HIS A 158     -42.641   0.886   4.178  1.00 19.13           N  
ATOM   1277  CA  HIS A 158     -43.258   0.676   5.474  1.00 17.16           C  
ATOM   1278  C   HIS A 158     -44.366   1.688   5.746  1.00 20.28           C  
ATOM   1279  O   HIS A 158     -44.269   2.511   6.658  1.00 21.61           O  
ATOM   1280  CB  HIS A 158     -42.209   0.779   6.562  1.00 15.85           C  
ATOM   1281  CG  HIS A 158     -42.600   0.099   7.826  1.00 10.61           C  
ATOM   1282  CD2 HIS A 158     -43.810  -0.097   8.393  1.00  5.42           C  
ATOM   1283  ND1 HIS A 158     -41.684  -0.515   8.647  1.00  7.51           N  
ATOM   1284  CE1 HIS A 158     -42.312  -1.050   9.677  1.00 16.40           C  
ATOM   1285  NE2 HIS A 158     -43.604  -0.812   9.545  1.00 15.96           N  
ATOM   1286  HN  HIS A 158     -42.585   0.100   3.530  1.00  0.00           H  
ATOM   1287  HD1 HIS A 158     -40.678  -0.551   8.485  1.00  0.00           H  
ATOM   1288  HE2 HIS A 158     -44.331  -1.111  10.195  1.00  0.00           H  
ATOM   1289  N   ASN A 159     -45.412   1.625   4.939  1.00 20.95           N  
ATOM   1290  CA  ASN A 159     -46.541   2.522   5.075  1.00 21.36           C  
ATOM   1291  C   ASN A 159     -47.801   1.719   4.795  1.00 20.09           C  
ATOM   1292  O   ASN A 159     -47.748   0.487   4.805  1.00 18.84           O  
ATOM   1293  CB  ASN A 159     -46.399   3.705   4.107  1.00 21.63           C  
ATOM   1294  CG  ASN A 159     -45.497   4.823   4.654  1.00 24.21           C  
ATOM   1295  ND2 ASN A 159     -44.513   5.230   3.857  1.00 22.71           N  
ATOM   1296  OD1 ASN A 159     -45.703   5.328   5.761  1.00 19.86           O  
ATOM   1297  HN  ASN A 159     -45.424   0.924   4.199  1.00  0.00           H  
ATOM   1298 1HD2 ASN A 159     -43.914   5.972   4.220  1.00  0.00           H  
ATOM   1299 2HD2 ASN A 159     -44.343   4.813   2.942  1.00  0.00           H  
ATOM   1300  N   PHE A 160     -48.919   2.410   4.559  1.00 21.23           N  
ATOM   1301  CA  PHE A 160     -50.159   1.787   4.080  1.00 21.93           C  
ATOM   1302  C   PHE A 160     -50.489   2.166   2.630  1.00 22.59           C  
ATOM   1303  O   PHE A 160     -51.624   2.528   2.343  1.00 24.24           O  
ATOM   1304  CB  PHE A 160     -51.353   2.202   4.946  1.00 23.70           C  
ATOM   1305  CG  PHE A 160     -51.183   1.933   6.409  1.00 26.99           C  
ATOM   1306  CD1 PHE A 160     -50.793   0.681   6.864  1.00 31.21           C  
ATOM   1307  CD2 PHE A 160     -51.466   2.933   7.340  1.00 33.41           C  
ATOM   1308  CE1 PHE A 160     -50.644   0.437   8.223  1.00 38.79           C  
ATOM   1309  CE2 PHE A 160     -51.330   2.706   8.704  1.00 37.91           C  
ATOM   1310  CZ  PHE A 160     -50.914   1.454   9.151  1.00 38.54           C  
ATOM   1311  HN  PHE A 160     -48.911   3.417   4.719  1.00  0.00           H  
ATOM   1312  N   ILE A 161     -49.524   2.101   1.718  1.00 21.16           N  
ATOM   1313  CA  ILE A 161     -49.816   2.401   0.319  1.00 23.79           C  
ATOM   1314  C   ILE A 161     -50.410   1.191  -0.396  1.00 25.11           C  
ATOM   1315  O   ILE A 161     -49.754   0.155  -0.527  1.00 25.71           O  
ATOM   1316  CB  ILE A 161     -48.563   2.884  -0.429  1.00 25.38           C  
ATOM   1317  CG1 ILE A 161     -48.138   4.253   0.107  1.00 23.82           C  
ATOM   1318  CG2 ILE A 161     -48.808   2.911  -1.941  1.00 21.43           C  
ATOM   1319  CD1 ILE A 161     -46.815   4.703  -0.412  1.00 24.71           C  
ATOM   1320  HN  ILE A 161     -48.578   1.841   1.996  1.00  0.00           H  
ATOM   1321  N   HIS A 162     -51.651   1.322  -0.856  1.00 25.87           N  
ATOM   1322  CA  HIS A 162     -52.310   0.209  -1.556  1.00 28.89           C  
ATOM   1323  C   HIS A 162     -52.188   0.290  -3.090  1.00 29.60           C  
ATOM   1324  O   HIS A 162     -52.431  -0.700  -3.776  1.00 29.67           O  
ATOM   1325  CB  HIS A 162     -53.784   0.099  -1.157  1.00 28.84           C  
ATOM   1326  CG  HIS A 162     -54.007  -0.410   0.233  1.00 35.49           C  
ATOM   1327  CD2 HIS A 162     -54.014   0.229   1.428  1.00 41.46           C  
ATOM   1328  ND1 HIS A 162     -54.290  -1.733   0.506  1.00 41.54           N  
ATOM   1329  CE1 HIS A 162     -54.448  -1.890   1.809  1.00 41.22           C  
ATOM   1330  NE2 HIS A 162     -54.286  -0.714   2.391  1.00 42.11           N  
ATOM   1331  HN  HIS A 162     -52.150   2.202  -0.722  1.00  0.00           H  
ATOM   1332  HD1 HIS A 162     -54.366  -2.475  -0.190  1.00  0.00           H  
ATOM   1333  HE2 HIS A 162     -54.352  -0.535   3.393  1.00  0.00           H  
ATOM   1334  N   SER A 163     -51.792   1.455  -3.606  1.00 29.09           N  
ATOM   1335  CA  SER A 163     -51.809   1.727  -5.035  1.00 30.24           C  
ATOM   1336  C   SER A 163     -50.420   1.803  -5.658  1.00 31.25           C  
ATOM   1337  O   SER A 163     -49.589   2.644  -5.282  1.00 29.61           O  
ATOM   1338  CB  SER A 163     -52.559   3.035  -5.317  1.00 32.10           C  
ATOM   1339  OG  SER A 163     -52.627   3.293  -6.712  1.00 32.49           O  
ATOM   1340  HN  SER A 163     -51.464   2.184  -2.973  1.00  0.00           H  
ATOM   1341  HG  SER A 163     -53.091   4.103  -6.887  1.00  0.00           H  
ATOM   1342  N   CYS A 164     -50.192   0.953  -6.654  1.00 31.37           N  
ATOM   1343  CA  CYS A 164     -48.910   0.928  -7.337  1.00 30.99           C  
ATOM   1344  C   CYS A 164     -48.854   2.034  -8.390  1.00 30.59           C  
ATOM   1345  O   CYS A 164     -47.902   2.128  -9.171  1.00 33.13           O  
ATOM   1346  CB  CYS A 164     -48.647  -0.448  -7.948  1.00 31.29           C  
ATOM   1347  SG  CYS A 164     -46.932  -0.681  -8.517  1.00 31.40           S  
ATOM   1348  HN  CYS A 164     -50.928   0.309  -6.943  1.00  0.00           H  
ATOM   1349  N   LYS A 165     -49.884   2.876  -8.398  1.00 27.70           N  
ATOM   1350  CA  LYS A 165     -49.948   4.012  -9.304  1.00 24.76           C  
ATOM   1351  C   LYS A 165     -48.710   4.866  -9.156  1.00 23.60           C  
ATOM   1352  O   LYS A 165     -48.302   5.187  -8.046  1.00 23.71           O  
ATOM   1353  CB  LYS A 165     -51.208   4.846  -9.034  1.00 24.06           C  
ATOM   1354  CG  LYS A 165     -51.425   6.026  -9.960  1.00 21.81           C  
ATOM   1355  CD  LYS A 165     -51.648   5.564 -11.399  1.00 21.47           C  
ATOM   1356  CE  LYS A 165     -51.882   6.742 -12.313  1.00 21.82           C  
ATOM   1357  NZ  LYS A 165     -51.740   6.314 -13.722  1.00 25.97           N1+
ATOM   1358  HN  LYS A 165     -50.654   2.720  -7.748  1.00  0.00           H  
ATOM   1359  HZ1 LYS A 165     -51.898   7.110 -14.340  1.00  0.00           H  
ATOM   1360  HZ2 LYS A 165     -52.347   5.526 -13.947  1.00  0.00           H  
ATOM   1361  HZ3 LYS A 165     -50.842   5.863 -13.898  1.00  0.00           H  
ATOM   1362  N   LEU A 166     -48.095   5.196 -10.281  1.00 23.86           N  
ATOM   1363  CA  LEU A 166     -47.042   6.178 -10.289  1.00 24.24           C  
ATOM   1364  C   LEU A 166     -47.681   7.508 -10.644  1.00 25.67           C  
ATOM   1365  O   LEU A 166     -48.069   7.709 -11.792  1.00 28.29           O  
ATOM   1366  CB  LEU A 166     -45.930   5.784 -11.266  1.00 23.37           C  
ATOM   1367  CG  LEU A 166     -44.858   4.848 -10.673  1.00 21.76           C  
ATOM   1368  CD1 LEU A 166     -45.356   3.436 -10.477  1.00 18.29           C  
ATOM   1369  CD2 LEU A 166     -43.634   4.812 -11.526  1.00 17.37           C  
ATOM   1370  HN  LEU A 166     -48.371   4.748 -11.155  1.00  0.00           H  
ATOM   1371  N   PRO A 167     -47.810   8.414  -9.652  1.00 27.31           N  
ATOM   1372  CA  PRO A 167     -48.483   9.711  -9.765  1.00 27.45           C  
ATOM   1373  C   PRO A 167     -48.121  10.520 -11.013  1.00 29.81           C  
ATOM   1374  O   PRO A 167     -47.003  10.418 -11.540  1.00 29.39           O  
ATOM   1375  CB  PRO A 167     -48.001  10.460  -8.527  1.00 26.82           C  
ATOM   1376  CG  PRO A 167     -47.774   9.418  -7.533  1.00 29.59           C  
ATOM   1377  CD  PRO A 167     -47.270   8.211  -8.294  1.00 29.16           C  
ATOM   1378  N   ALA A 168     -49.081  11.328 -11.459  1.00 31.28           N  
ATOM   1379  CA  ALA A 168     -48.948  12.128 -12.667  1.00 32.04           C  
ATOM   1380  C   ALA A 168     -48.017  13.311 -12.460  1.00 32.24           C  
ATOM   1381  O   ALA A 168     -47.422  13.811 -13.428  1.00 31.17           O  
ATOM   1382  CB  ALA A 168     -50.313  12.601 -13.134  1.00 32.01           C  
ATOM   1383  HN  ALA A 168     -49.950  11.389 -10.929  1.00  0.00           H  
ATOM   1384  N   TYR A 169     -47.886  13.755 -11.209  1.00 31.58           N  
ATOM   1385  CA  TYR A 169     -47.008  14.892 -10.904  1.00 32.05           C  
ATOM   1386  C   TYR A 169     -45.521  14.555 -11.064  1.00 32.15           C  
ATOM   1387  O   TYR A 169     -44.671  15.441 -10.980  1.00 33.20           O  
ATOM   1388  CB  TYR A 169     -47.305  15.500  -9.517  1.00 32.04           C  
ATOM   1389  CG  TYR A 169     -47.205  14.550  -8.336  1.00 28.84           C  
ATOM   1390  CD1 TYR A 169     -45.973  14.048  -7.915  1.00 23.84           C  
ATOM   1391  CD2 TYR A 169     -48.346  14.176  -7.625  1.00 30.56           C  
ATOM   1392  CE1 TYR A 169     -45.884  13.180  -6.837  1.00 31.13           C  
ATOM   1393  CE2 TYR A 169     -48.266  13.311  -6.532  1.00 30.76           C  
ATOM   1394  CZ  TYR A 169     -47.033  12.819  -6.146  1.00 29.56           C  
ATOM   1395  OH  TYR A 169     -46.947  11.972  -5.071  1.00 28.24           O  
ATOM   1396  HN  TYR A 169     -48.401  13.300 -10.456  1.00  0.00           H  
ATOM   1397  HH  TYR A 169     -46.100  11.634  -4.806  1.00  0.00           H  
ATOM   1398  N   PHE A 170     -45.234  13.275 -11.308  1.00 30.97           N  
ATOM   1399  CA  PHE A 170     -43.875  12.764 -11.498  1.00 29.83           C  
ATOM   1400  C   PHE A 170     -43.145  13.432 -12.670  1.00 31.65           C  
ATOM   1401  O   PHE A 170     -41.925  13.658 -12.623  1.00 31.68           O  
ATOM   1402  CB  PHE A 170     -43.922  11.246 -11.688  1.00 26.35           C  
ATOM   1403  CG  PHE A 170     -43.804  10.463 -10.405  1.00 24.20           C  
ATOM   1404  CD1 PHE A 170     -44.346  10.941  -9.211  1.00 19.53           C  
ATOM   1405  CD2 PHE A 170     -43.169   9.233 -10.392  1.00 20.23           C  
ATOM   1406  CE1 PHE A 170     -44.233  10.217  -8.040  1.00 17.42           C  
ATOM   1407  CE2 PHE A 170     -43.059   8.506  -9.213  1.00 18.70           C  
ATOM   1408  CZ  PHE A 170     -43.589   8.998  -8.040  1.00 15.44           C  
ATOM   1409  HN  PHE A 170     -46.008  12.613 -11.366  1.00  0.00           H  
ATOM   1410  N   SER A 171     -43.905  13.755 -13.715  1.00 33.49           N  
ATOM   1411  CA  SER A 171     -43.388  14.473 -14.881  1.00 35.56           C  
ATOM   1412  C   SER A 171     -42.641  15.767 -14.496  1.00 35.33           C  
ATOM   1413  O   SER A 171     -41.590  16.078 -15.071  1.00 34.55           O  
ATOM   1414  CB  SER A 171     -44.544  14.782 -15.813  1.00 34.67           C  
ATOM   1415  OG  SER A 171     -45.571  15.386 -15.053  1.00 37.83           O  
ATOM   1416  HN  SER A 171     -44.890  13.491 -13.702  1.00  0.00           H  
ATOM   1417  HG  SER A 171     -46.295  15.580 -15.637  1.00  0.00           H  
ATOM   1418  N   ASN A 172     -43.189  16.503 -13.530  1.00 35.28           N  
ATOM   1419  CA  ASN A 172     -42.495  17.652 -12.946  1.00 37.26           C  
ATOM   1420  C   ASN A 172     -41.211  17.248 -12.226  1.00 35.46           C  
ATOM   1421  O   ASN A 172     -40.188  17.921 -12.347  1.00 35.97           O  
ATOM   1422  CB  ASN A 172     -43.395  18.425 -11.971  1.00 38.96           C  
ATOM   1423  CG  ASN A 172     -44.664  18.944 -12.623  1.00 49.08           C  
ATOM   1424  ND2 ASN A 172     -44.623  20.183 -13.128  1.00 62.06           N  
ATOM   1425  OD1 ASN A 172     -45.668  18.234 -12.683  1.00 59.37           O  
ATOM   1426  HN  ASN A 172     -44.118  16.259 -13.188  1.00  0.00           H  
ATOM   1427 1HD2 ASN A 172     -43.791  20.771 -13.078  1.00  0.00           H  
ATOM   1428 2HD2 ASN A 172     -45.476  20.532 -13.566  1.00  0.00           H  
ATOM   1429  N   LEU A 173     -41.276  16.143 -11.486  1.00 33.68           N  
ATOM   1430  CA  LEU A 173     -40.186  15.693 -10.623  1.00 32.03           C  
ATOM   1431  C   LEU A 173     -39.030  15.191 -11.476  1.00 31.40           C  
ATOM   1432  O   LEU A 173     -38.603  14.036 -11.411  1.00 29.63           O  
ATOM   1433  CB  LEU A 173     -40.701  14.628  -9.663  1.00 30.85           C  
ATOM   1434  CG  LEU A 173     -41.462  15.121  -8.430  1.00 33.10           C  
ATOM   1435  CD1 LEU A 173     -42.091  16.501  -8.590  1.00 28.88           C  
ATOM   1436  CD2 LEU A 173     -42.513  14.096  -8.043  1.00 39.11           C  
ATOM   1437  HN  LEU A 173     -42.128  15.583 -11.523  1.00  0.00           H  
ATOM   1438  N   THR A 174     -38.517  16.117 -12.263  1.00 31.78           N  
ATOM   1439  CA  THR A 174     -37.647  15.822 -13.382  1.00 33.33           C  
ATOM   1440  C   THR A 174     -36.337  15.113 -13.007  1.00 32.11           C  
ATOM   1441  O   THR A 174     -35.691  14.506 -13.862  1.00 30.24           O  
ATOM   1442  CB  THR A 174     -37.381  17.115 -14.189  1.00 33.07           C  
ATOM   1443  CG2 THR A 174     -36.782  18.206 -13.300  1.00 35.29           C  
ATOM   1444  OG1 THR A 174     -36.482  16.835 -15.259  1.00 38.23           O  
ATOM   1445  HN  THR A 174     -38.745  17.093 -12.073  1.00  0.00           H  
ATOM   1446  HG1 THR A 174     -36.854  16.157 -15.811  1.00  0.00           H  
ATOM   1447  N   ASN A 175     -35.960  15.180 -11.732  1.00 32.30           N  
ATOM   1448  CA  ASN A 175     -34.683  14.612 -11.279  1.00 33.00           C  
ATOM   1449  C   ASN A 175     -34.783  13.367 -10.398  1.00 30.96           C  
ATOM   1450  O   ASN A 175     -33.782  12.689 -10.144  1.00 29.95           O  
ATOM   1451  CB  ASN A 175     -33.858  15.684 -10.579  1.00 34.03           C  
ATOM   1452  CG  ASN A 175     -33.478  16.817 -11.509  1.00 39.47           C  
ATOM   1453  ND2 ASN A 175     -33.481  16.552 -12.819  1.00 35.59           N  
ATOM   1454  OD1 ASN A 175     -33.184  17.922 -11.052  1.00 47.57           O  
ATOM   1455  HN  ASN A 175     -36.571  15.636 -11.055  1.00  0.00           H  
ATOM   1456 1HD2 ASN A 175     -33.225  17.315 -13.445  1.00  0.00           H  
ATOM   1457 2HD2 ASN A 175     -33.725  15.637 -13.198  1.00  0.00           H  
ATOM   1458  N   LEU A 176     -36.005  13.080  -9.957  1.00 30.57           N  
ATOM   1459  CA  LEU A 176     -36.285  11.979  -9.053  1.00 27.58           C  
ATOM   1460  C   LEU A 176     -36.119  10.682  -9.790  1.00 24.81           C  
ATOM   1461  O   LEU A 176     -36.899  10.399 -10.678  1.00 26.94           O  
ATOM   1462  CB  LEU A 176     -37.709  12.104  -8.484  1.00 27.19           C  
ATOM   1463  CG  LEU A 176     -38.381  10.829  -7.960  1.00 24.62           C  
ATOM   1464  CD1 LEU A 176     -37.852  10.415  -6.589  1.00 23.10           C  
ATOM   1465  CD2 LEU A 176     -39.875  11.009  -7.923  1.00 20.77           C  
ATOM   1466  HN  LEU A 176     -36.783  13.662 -10.269  1.00  0.00           H  
ATOM   1467  N   VAL A 177     -35.112   9.897  -9.414  1.00 23.12           N  
ATOM   1468  CA  VAL A 177     -34.800   8.650 -10.124  1.00 22.69           C  
ATOM   1469  C   VAL A 177     -34.922   7.335  -9.328  1.00 24.33           C  
ATOM   1470  O   VAL A 177     -34.896   6.252  -9.909  1.00 24.62           O  
ATOM   1471  CB  VAL A 177     -33.429   8.728 -10.825  1.00 22.18           C  
ATOM   1472  CG1 VAL A 177     -33.486   9.746 -11.942  1.00 19.43           C  
ATOM   1473  CG2 VAL A 177     -32.319   9.060  -9.838  1.00 17.27           C  
ATOM   1474  HN  VAL A 177     -34.543  10.168  -8.612  1.00  0.00           H  
ATOM   1475  N   HIS A 178     -35.054   7.423  -8.011  1.00 24.43           N  
ATOM   1476  CA  HIS A 178     -35.287   6.230  -7.208  1.00 25.19           C  
ATOM   1477  C   HIS A 178     -36.564   6.331  -6.390  1.00 26.25           C  
ATOM   1478  O   HIS A 178     -36.808   7.355  -5.745  1.00 29.88           O  
ATOM   1479  CB  HIS A 178     -34.114   5.958  -6.284  1.00 25.06           C  
ATOM   1480  CG  HIS A 178     -34.234   4.669  -5.536  1.00 30.43           C  
ATOM   1481  CD2 HIS A 178     -33.818   3.417  -5.844  1.00 30.80           C  
ATOM   1482  ND1 HIS A 178     -34.858   4.575  -4.310  1.00 36.35           N  
ATOM   1483  CE1 HIS A 178     -34.811   3.324  -3.889  1.00 35.56           C  
ATOM   1484  NE2 HIS A 178     -34.189   2.600  -4.803  1.00 38.41           N  
ATOM   1485  HN  HIS A 178     -34.992   8.334  -7.557  1.00  0.00           H  
ATOM   1486  HD1 HIS A 178     -35.289   5.351  -3.807  1.00  0.00           H  
ATOM   1487  HE2 HIS A 178     -34.013   1.597  -4.745  1.00  0.00           H  
ATOM   1488  N   VAL A 179     -37.374   5.272  -6.424  1.00 24.50           N  
ATOM   1489  CA  VAL A 179     -38.578   5.198  -5.600  1.00 22.44           C  
ATOM   1490  C   VAL A 179     -38.767   3.825  -4.983  1.00 22.27           C  
ATOM   1491  O   VAL A 179     -39.032   2.848  -5.683  1.00 18.45           O  
ATOM   1492  CB  VAL A 179     -39.860   5.623  -6.348  1.00 22.46           C  
ATOM   1493  CG1 VAL A 179     -41.065   5.434  -5.459  1.00 21.56           C  
ATOM   1494  CG2 VAL A 179     -39.783   7.084  -6.754  1.00 23.77           C  
ATOM   1495  HN  VAL A 179     -37.147   4.493  -7.042  1.00  0.00           H  
ATOM   1496  N   ASP A 180     -38.628   3.768  -3.659  1.00 23.57           N  
ATOM   1497  CA  ASP A 180     -38.782   2.529  -2.903  1.00 24.94           C  
ATOM   1498  C   ASP A 180     -40.133   2.472  -2.203  1.00 25.36           C  
ATOM   1499  O   ASP A 180     -40.515   3.404  -1.496  1.00 28.09           O  
ATOM   1500  CB  ASP A 180     -37.648   2.393  -1.886  1.00 24.46           C  
ATOM   1501  CG  ASP A 180     -37.915   1.323  -0.837  1.00 29.01           C  
ATOM   1502  OD1 ASP A 180     -38.509   0.265  -1.168  1.00 30.96           O  
ATOM   1503  OD2 ASP A 180     -37.518   1.551   0.327  1.00 25.93           O1-
ATOM   1504  HN  ASP A 180     -38.405   4.625  -3.153  1.00  0.00           H  
ATOM   1505  N   LEU A 181     -40.851   1.372  -2.401  1.00 24.11           N  
ATOM   1506  CA  LEU A 181     -42.128   1.174  -1.726  1.00 22.86           C  
ATOM   1507  C   LEU A 181     -42.164  -0.194  -1.064  1.00 23.69           C  
ATOM   1508  O   LEU A 181     -43.151  -0.927  -1.156  1.00 20.59           O  
ATOM   1509  CB  LEU A 181     -43.287   1.329  -2.709  1.00 22.59           C  
ATOM   1510  CG  LEU A 181     -43.338   2.571  -3.601  1.00 18.82           C  
ATOM   1511  CD1 LEU A 181     -42.467   2.359  -4.818  1.00 24.58           C  
ATOM   1512  CD2 LEU A 181     -44.761   2.817  -4.021  1.00  5.69           C  
ATOM   1513  HN  LEU A 181     -40.503   0.654  -3.036  1.00  0.00           H  
ATOM   1514  N   SER A 182     -41.071  -0.538  -0.394  1.00 24.73           N  
ATOM   1515  CA  SER A 182     -40.988  -1.801   0.313  1.00 27.01           C  
ATOM   1516  C   SER A 182     -41.946  -1.867   1.504  1.00 25.95           C  
ATOM   1517  O   SER A 182     -42.432  -0.850   1.970  1.00 25.65           O  
ATOM   1518  CB  SER A 182     -39.551  -2.057   0.757  1.00 28.32           C  
ATOM   1519  OG  SER A 182     -38.738  -2.337  -0.373  1.00 32.15           O  
ATOM   1520  HN  SER A 182     -40.274   0.098  -0.376  1.00  0.00           H  
ATOM   1521  HG  SER A 182     -37.843  -2.496  -0.097  1.00  0.00           H  
ATOM   1522  N   TYR A 183     -42.245  -3.075   1.969  1.00 26.86           N  
ATOM   1523  CA  TYR A 183     -43.027  -3.256   3.179  1.00 28.54           C  
ATOM   1524  C   TYR A 183     -44.274  -2.388   3.121  1.00 28.99           C  
ATOM   1525  O   TYR A 183     -44.701  -1.821   4.136  1.00 32.71           O  
ATOM   1526  CB  TYR A 183     -42.182  -2.874   4.394  1.00 29.99           C  
ATOM   1527  CG  TYR A 183     -42.292  -3.774   5.606  1.00 30.91           C  
ATOM   1528  CD1 TYR A 183     -41.929  -5.118   5.537  1.00 34.07           C  
ATOM   1529  CD2 TYR A 183     -42.692  -3.261   6.841  1.00 32.73           C  
ATOM   1530  CE1 TYR A 183     -41.995  -5.940   6.661  1.00 33.12           C  
ATOM   1531  CE2 TYR A 183     -42.763  -4.070   7.971  1.00 34.20           C  
ATOM   1532  CZ  TYR A 183     -42.415  -5.411   7.872  1.00 37.11           C  
ATOM   1533  OH  TYR A 183     -42.477  -6.223   8.987  1.00 38.40           O  
ATOM   1534  HN  TYR A 183     -41.917  -3.897   1.463  1.00  0.00           H  
ATOM   1535  HH  TYR A 183     -42.765  -5.861   9.817  1.00  0.00           H  
ATOM   1536  N   ASN A 184     -44.830  -2.252   1.921  1.00 26.27           N  
ATOM   1537  CA  ASN A 184     -46.190  -1.762   1.771  1.00 25.92           C  
ATOM   1538  C   ASN A 184     -47.139  -2.882   1.330  1.00 27.67           C  
ATOM   1539  O   ASN A 184     -46.721  -4.030   1.124  1.00 28.29           O  
ATOM   1540  CB  ASN A 184     -46.250  -0.581   0.809  1.00 24.85           C  
ATOM   1541  CG  ASN A 184     -46.008   0.743   1.496  1.00 20.99           C  
ATOM   1542  ND2 ASN A 184     -44.800   0.939   1.999  1.00 21.12           N  
ATOM   1543  OD1 ASN A 184     -46.896   1.586   1.565  1.00 16.13           O  
ATOM   1544  HN  ASN A 184     -44.292  -2.496   1.090  1.00  0.00           H  
ATOM   1545 1HD2 ASN A 184     -44.061   0.238   1.942  1.00  0.00           H  
ATOM   1546 2HD2 ASN A 184     -44.637   1.833   2.463  1.00  0.00           H  
ATOM   1547  N   TYR A 185     -48.418  -2.541   1.205  1.00 27.54           N  
ATOM   1548  CA  TYR A 185     -49.437  -3.462   0.735  1.00 27.48           C  
ATOM   1549  C   TYR A 185     -49.749  -3.094  -0.705  1.00 29.53           C  
ATOM   1550  O   TYR A 185     -50.527  -2.176  -0.953  1.00 32.68           O  
ATOM   1551  CB  TYR A 185     -50.703  -3.344   1.598  1.00 26.13           C  
ATOM   1552  CG  TYR A 185     -50.451  -3.423   3.097  1.00 27.97           C  
ATOM   1553  CD1 TYR A 185     -50.331  -2.268   3.872  1.00 27.40           C  
ATOM   1554  CD2 TYR A 185     -50.319  -4.653   3.736  1.00 30.90           C  
ATOM   1555  CE1 TYR A 185     -50.091  -2.338   5.236  1.00 20.72           C  
ATOM   1556  CE2 TYR A 185     -50.078  -4.732   5.101  1.00 28.66           C  
ATOM   1557  CZ  TYR A 185     -49.973  -3.575   5.844  1.00 24.80           C  
ATOM   1558  OH  TYR A 185     -49.744  -3.666   7.197  1.00 25.21           O  
ATOM   1559  HN  TYR A 185     -48.695  -1.591   1.450  1.00  0.00           H  
ATOM   1560  HH  TYR A 185     -49.663  -4.515   7.615  1.00  0.00           H  
ATOM   1561  N   ILE A 186     -49.109  -3.772  -1.651  1.00 29.07           N  
ATOM   1562  CA  ILE A 186     -49.476  -3.652  -3.057  1.00 29.98           C  
ATOM   1563  C   ILE A 186     -49.731  -5.042  -3.646  1.00 31.44           C  
ATOM   1564  O   ILE A 186     -48.841  -5.901  -3.663  1.00 32.92           O  
ATOM   1565  CB  ILE A 186     -48.431  -2.876  -3.902  1.00 31.10           C  
ATOM   1566  CG1 ILE A 186     -48.339  -1.409  -3.457  1.00 35.34           C  
ATOM   1567  CG2 ILE A 186     -48.797  -2.940  -5.391  1.00 29.08           C  
ATOM   1568  CD1 ILE A 186     -47.455  -0.530  -4.350  1.00 29.60           C  
ATOM   1569  HN  ILE A 186     -48.343  -4.391  -1.388  1.00  0.00           H  
ATOM   1570  N   GLN A 187     -50.956  -5.254  -4.128  1.00 30.65           N  
ATOM   1571  CA  GLN A 187     -51.375  -6.563  -4.595  1.00 28.34           C  
ATOM   1572  C   GLN A 187     -51.513  -6.605  -6.113  1.00 25.91           C  
ATOM   1573  O   GLN A 187     -51.596  -7.686  -6.706  1.00 26.32           O  
ATOM   1574  CB  GLN A 187     -52.696  -6.957  -3.939  1.00 29.60           C  
ATOM   1575  CG  GLN A 187     -52.751  -6.766  -2.423  1.00 36.07           C  
ATOM   1576  CD  GLN A 187     -53.808  -7.646  -1.763  1.00 45.75           C  
ATOM   1577  NE2 GLN A 187     -54.906  -7.031  -1.338  1.00 49.10           N  
ATOM   1578  OE1 GLN A 187     -53.636  -8.863  -1.638  1.00 49.82           O  
ATOM   1579  HN  GLN A 187     -51.615  -4.477  -4.170  1.00  0.00           H  
ATOM   1580 1HE2 GLN A 187     -55.613  -7.619  -0.897  1.00  0.00           H  
ATOM   1581 2HE2 GLN A 187     -55.048  -6.026  -1.441  1.00  0.00           H  
ATOM   1582  N   THR A 188     -51.508  -5.433  -6.738  1.00 23.36           N  
ATOM   1583  CA  THR A 188     -51.838  -5.317  -8.153  1.00 23.26           C  
ATOM   1584  C   THR A 188     -51.064  -4.249  -8.915  1.00 22.98           C  
ATOM   1585  O   THR A 188     -51.159  -3.054  -8.624  1.00 23.62           O  
ATOM   1586  CB  THR A 188     -53.318  -4.978  -8.310  1.00 23.64           C  
ATOM   1587  CG2 THR A 188     -54.161  -6.249  -8.462  1.00 25.17           C  
ATOM   1588  OG1 THR A 188     -53.742  -4.246  -7.150  1.00 28.05           O  
ATOM   1589  HN  THR A 188     -51.267  -4.592  -6.214  1.00  0.00           H  
ATOM   1590  HG1 THR A 188     -54.663  -4.035  -7.248  1.00  0.00           H  
ATOM   1591  N   ILE A 189     -50.319  -4.676  -9.921  1.00 24.22           N  
ATOM   1592  CA  ILE A 189     -49.739  -3.730 -10.875  1.00 25.36           C  
ATOM   1593  C   ILE A 189     -50.649  -3.712 -12.113  1.00 22.65           C  
ATOM   1594  O   ILE A 189     -50.829  -4.749 -12.768  1.00 21.44           O  
ATOM   1595  CB  ILE A 189     -48.273  -4.108 -11.247  1.00 25.94           C  
ATOM   1596  CG1 ILE A 189     -47.461  -4.393  -9.990  1.00 27.72           C  
ATOM   1597  CG2 ILE A 189     -47.594  -2.985 -12.015  1.00 26.48           C  
ATOM   1598  CD1 ILE A 189     -46.392  -5.441 -10.197  1.00 38.75           C  
ATOM   1599  HN  ILE A 189     -50.147  -5.675 -10.033  1.00  0.00           H  
ATOM   1600  N   THR A 190     -51.234  -2.550 -12.408  1.00 22.09           N  
ATOM   1601  CA  THR A 190     -52.211  -2.426 -13.510  1.00 24.76           C  
ATOM   1602  C   THR A 190     -51.733  -1.507 -14.637  1.00 23.75           C  
ATOM   1603  O   THR A 190     -51.065  -0.499 -14.365  1.00 21.56           O  
ATOM   1604  CB  THR A 190     -53.590  -1.911 -13.015  1.00 24.79           C  
ATOM   1605  CG2 THR A 190     -54.139  -2.793 -11.909  1.00 26.57           C  
ATOM   1606  OG1 THR A 190     -53.469  -0.559 -12.550  1.00 25.97           O  
ATOM   1607  HN  THR A 190     -51.000  -1.724 -11.857  1.00  0.00           H  
ATOM   1608  HG1 THR A 190     -53.125  -0.007 -13.242  1.00  0.00           H  
ATOM   1609  N   VAL A 191     -52.107  -1.828 -15.885  1.00 23.58           N  
ATOM   1610  CA  VAL A 191     -51.632  -1.053 -17.056  1.00 26.53           C  
ATOM   1611  C   VAL A 191     -51.651   0.444 -16.802  1.00 27.74           C  
ATOM   1612  O   VAL A 191     -50.837   1.183 -17.350  1.00 30.23           O  
ATOM   1613  CB  VAL A 191     -52.402  -1.308 -18.392  1.00 25.46           C  
ATOM   1614  CG1 VAL A 191     -52.310  -2.757 -18.816  1.00 26.05           C  
ATOM   1615  CG2 VAL A 191     -53.842  -0.816 -18.306  1.00 29.90           C  
ATOM   1616  HN  VAL A 191     -52.731  -2.622 -16.031  1.00  0.00           H  
ATOM   1617  N   ASN A 192     -52.577   0.888 -15.967  1.00 28.14           N  
ATOM   1618  CA  ASN A 192     -52.634   2.292 -15.660  1.00 28.35           C  
ATOM   1619  C   ASN A 192     -51.554   2.764 -14.681  1.00 26.15           C  
ATOM   1620  O   ASN A 192     -51.047   3.883 -14.831  1.00 24.25           O  
ATOM   1621  CB  ASN A 192     -54.023   2.689 -15.192  1.00 29.98           C  
ATOM   1622  CG  ASN A 192     -54.372   4.096 -15.601  1.00 37.11           C  
ATOM   1623  ND2 ASN A 192     -55.306   4.223 -16.544  1.00 41.11           N  
ATOM   1624  OD1 ASN A 192     -53.797   5.065 -15.094  1.00 43.47           O  
ATOM   1625  HN  ASN A 192     -53.243   0.241 -15.545  1.00  0.00           H  
ATOM   1626 1HD2 ASN A 192     -55.542   5.176 -16.821  1.00  0.00           H  
ATOM   1627 2HD2 ASN A 192     -55.781   3.423 -16.963  1.00  0.00           H  
ATOM   1628  N   ASP A 193     -51.192   1.921 -13.706  1.00 24.27           N  
ATOM   1629  CA  ASP A 193     -50.211   2.308 -12.682  1.00 25.24           C  
ATOM   1630  C   ASP A 193     -48.972   2.900 -13.342  1.00 25.38           C  
ATOM   1631  O   ASP A 193     -48.449   3.934 -12.917  1.00 22.42           O  
ATOM   1632  CB  ASP A 193     -49.791   1.108 -11.822  1.00 27.51           C  
ATOM   1633  CG  ASP A 193     -50.839   0.706 -10.790  1.00 23.94           C  
ATOM   1634  OD1 ASP A 193     -51.491   1.599 -10.212  1.00 27.52           O  
ATOM   1635  OD2 ASP A 193     -50.997  -0.517 -10.543  1.00 24.49           O1-
ATOM   1636  HN  ASP A 193     -51.606   0.989 -13.673  1.00  0.00           H  
ATOM   1637  N   LEU A 194     -48.547   2.237 -14.414  1.00 27.73           N  
ATOM   1638  CA  LEU A 194     -47.313   2.554 -15.134  1.00 29.62           C  
ATOM   1639  C   LEU A 194     -47.518   3.396 -16.402  1.00 28.34           C  
ATOM   1640  O   LEU A 194     -46.582   3.618 -17.172  1.00 28.35           O  
ATOM   1641  CB  LEU A 194     -46.591   1.256 -15.495  1.00 31.33           C  
ATOM   1642  CG  LEU A 194     -46.556   0.189 -14.401  1.00 31.82           C  
ATOM   1643  CD1 LEU A 194     -47.783  -0.710 -14.484  1.00 37.06           C  
ATOM   1644  CD2 LEU A 194     -45.316  -0.625 -14.557  1.00 29.98           C  
ATOM   1645  HN  LEU A 194     -49.115   1.461 -14.755  1.00  0.00           H  
ATOM   1646  N   GLN A 195     -48.733   3.887 -16.598  1.00 29.17           N  
ATOM   1647  CA  GLN A 195     -49.079   4.644 -17.803  1.00 31.21           C  
ATOM   1648  C   GLN A 195     -48.410   6.025 -17.809  1.00 29.73           C  
ATOM   1649  O   GLN A 195     -48.846   6.936 -18.521  1.00 29.31           O  
ATOM   1650  CB  GLN A 195     -50.604   4.769 -17.899  1.00 32.68           C  
ATOM   1651  CG  GLN A 195     -51.160   5.314 -19.196  1.00 37.42           C  
ATOM   1652  CD  GLN A 195     -52.505   6.002 -18.983  1.00 46.58           C  
ATOM   1653  NE2 GLN A 195     -53.520   5.582 -19.747  1.00 44.98           N  
ATOM   1654  OE1 GLN A 195     -52.631   6.901 -18.141  1.00 50.84           O  
ATOM   1655  HN  GLN A 195     -49.449   3.733 -15.888  1.00  0.00           H  
ATOM   1656 1HE2 GLN A 195     -53.416   4.841 -20.441  1.00  0.00           H  
ATOM   1657 2HE2 GLN A 195     -54.419   6.042 -19.605  1.00  0.00           H  
ATOM   1658  N   PHE A 196     -47.366   6.178 -16.996  1.00 27.87           N  
ATOM   1659  CA  PHE A 196     -46.630   7.428 -16.906  1.00 25.10           C  
ATOM   1660  C   PHE A 196     -45.244   7.218 -17.463  1.00 25.13           C  
ATOM   1661  O   PHE A 196     -44.638   8.159 -17.998  1.00 25.97           O  
ATOM   1662  CB  PHE A 196     -46.508   7.911 -15.457  1.00 25.43           C  
ATOM   1663  CG  PHE A 196     -45.361   8.862 -15.249  1.00 20.12           C  
ATOM   1664  CD1 PHE A 196     -45.500  10.208 -15.549  1.00 18.11           C  
ATOM   1665  CD2 PHE A 196     -44.131   8.403 -14.802  1.00 19.26           C  
ATOM   1666  CE1 PHE A 196     -44.435  11.088 -15.384  1.00 25.67           C  
ATOM   1667  CE2 PHE A 196     -43.059   9.270 -14.639  1.00 23.96           C  
ATOM   1668  CZ  PHE A 196     -43.207  10.614 -14.932  1.00 26.31           C  
ATOM   1669  HN  PHE A 196     -47.073   5.391 -16.417  1.00  0.00           H  
ATOM   1670  N   LEU A 197     -44.736   5.993 -17.291  1.00 22.60           N  
ATOM   1671  CA  LEU A 197     -43.441   5.584 -17.821  1.00 21.90           C  
ATOM   1672  C   LEU A 197     -43.592   5.409 -19.333  1.00 26.08           C  
ATOM   1673  O   LEU A 197     -42.605   5.433 -20.082  1.00 24.73           O  
ATOM   1674  CB  LEU A 197     -42.994   4.265 -17.184  1.00 19.86           C  
ATOM   1675  CG  LEU A 197     -42.513   4.114 -15.725  1.00 16.22           C  
ATOM   1676  CD1 LEU A 197     -41.070   4.557 -15.543  1.00 10.23           C  
ATOM   1677  CD2 LEU A 197     -43.432   4.790 -14.700  1.00 12.60           C  
ATOM   1678  HN  LEU A 197     -45.281   5.311 -16.763  1.00  0.00           H  
ATOM   1679  N   ARG A 198     -44.851   5.248 -19.758  1.00 29.26           N  
ATOM   1680  CA  ARG A 198     -45.231   5.110 -21.161  1.00 33.26           C  
ATOM   1681  C   ARG A 198     -44.985   6.389 -21.929  1.00 36.56           C  
ATOM   1682  O   ARG A 198     -44.141   6.424 -22.828  1.00 38.10           O  
ATOM   1683  CB  ARG A 198     -46.706   4.758 -21.265  1.00 33.64           C  
ATOM   1684  CG  ARG A 198     -47.049   3.419 -20.697  1.00 34.92           C  
ATOM   1685  CD  ARG A 198     -47.346   2.404 -21.783  1.00 31.80           C  
ATOM   1686  NE  ARG A 198     -47.650   1.103 -21.194  1.00 29.16           N  
ATOM   1687  CZ  ARG A 198     -48.650   0.877 -20.346  1.00 23.07           C  
ATOM   1688  NH1 ARG A 198     -49.461   1.862 -19.969  1.00 15.82           N1+
ATOM   1689  NH2 ARG A 198     -48.835  -0.340 -19.870  1.00 27.88           N  
ATOM   1690  HN  ARG A 198     -45.592   5.220 -19.057  1.00  0.00           H  
ATOM   1691  HE  ARG A 198     -47.056   0.314 -21.450  1.00  0.00           H  
ATOM   1692 1HH1 ARG A 198     -50.228   1.689 -19.319  1.00  0.00           H  
ATOM   1693 2HH1 ARG A 198     -49.318   2.803 -20.337  1.00  0.00           H  
ATOM   1694 1HH2 ARG A 198     -49.602  -0.513 -19.220  1.00  0.00           H  
ATOM   1695 2HH2 ARG A 198     -48.213  -1.095 -20.159  1.00  0.00           H  
ATOM   1696  N   GLU A 199     -45.724   7.439 -21.578  1.00 39.15           N  
ATOM   1697  CA  GLU A 199     -45.597   8.710 -22.279  1.00 41.83           C  
ATOM   1698  C   GLU A 199     -44.224   9.323 -22.059  1.00 41.52           C  
ATOM   1699  O   GLU A 199     -43.838  10.276 -22.746  1.00 42.21           O  
ATOM   1700  CB  GLU A 199     -46.685   9.695 -21.861  1.00 43.08           C  
ATOM   1701  CG  GLU A 199     -48.070   9.319 -22.340  1.00 50.18           C  
ATOM   1702  CD  GLU A 199     -48.876   8.661 -21.246  1.00 59.41           C  
ATOM   1703  OE1 GLU A 199     -48.973   9.264 -20.151  1.00 62.28           O  
ATOM   1704  OE2 GLU A 199     -49.410   7.550 -21.476  1.00 62.03           O1-
ATOM   1705  HN  GLU A 199     -46.388   7.353 -20.808  1.00  0.00           H  
ATOM   1706  N   ASN A 200     -43.487   8.762 -21.102  1.00 40.27           N  
ATOM   1707  CA  ASN A 200     -42.149   9.236 -20.782  1.00 38.08           C  
ATOM   1708  C   ASN A 200     -41.104   8.112 -20.889  1.00 38.30           C  
ATOM   1709  O   ASN A 200     -40.622   7.610 -19.872  1.00 38.57           O  
ATOM   1710  CB  ASN A 200     -42.132   9.872 -19.386  1.00 38.60           C  
ATOM   1711  CG  ASN A 200     -43.085  11.041 -19.258  1.00 33.60           C  
ATOM   1712  ND2 ASN A 200     -44.346  10.756 -18.972  1.00 31.73           N  
ATOM   1713  OD1 ASN A 200     -42.689  12.187 -19.416  1.00 28.35           O  
ATOM   1714  HN  ASN A 200     -43.872   7.976 -20.578  1.00  0.00           H  
ATOM   1715 1HD2 ASN A 200     -44.676   9.800 -18.840  1.00  0.00           H  
ATOM   1716 2HD2 ASN A 200     -44.988  11.544 -18.886  1.00  0.00           H  
ATOM   1717  N   PRO A 201     -40.761   7.695 -22.127  1.00 39.03           N  
ATOM   1718  CA  PRO A 201     -39.676   6.717 -22.272  1.00 38.46           C  
ATOM   1719  C   PRO A 201     -38.315   7.297 -21.886  1.00 38.56           C  
ATOM   1720  O   PRO A 201     -37.446   6.561 -21.419  1.00 39.38           O  
ATOM   1721  CB  PRO A 201     -39.705   6.383 -23.764  1.00 37.68           C  
ATOM   1722  CG  PRO A 201     -40.327   7.573 -24.403  1.00 38.88           C  
ATOM   1723  CD  PRO A 201     -41.346   8.060 -23.433  1.00 37.86           C  
ATOM   1724  N   GLN A 202     -38.157   8.606 -22.072  1.00 38.30           N  
ATOM   1725  CA  GLN A 202     -36.930   9.333 -21.746  1.00 38.56           C  
ATOM   1726  C   GLN A 202     -36.619   9.409 -20.245  1.00 39.66           C  
ATOM   1727  O   GLN A 202     -35.603   9.997 -19.861  1.00 40.95           O  
ATOM   1728  CB  GLN A 202     -37.004  10.757 -22.317  1.00 38.16           C  
ATOM   1729  CG  GLN A 202     -37.846  11.756 -21.501  1.00 41.77           C  
ATOM   1730  CD  GLN A 202     -39.357  11.587 -21.682  1.00 50.06           C  
ATOM   1731  NE2 GLN A 202     -40.066  12.706 -21.791  1.00 53.85           N  
ATOM   1732  OE1 GLN A 202     -39.877  10.473 -21.712  1.00 49.18           O  
ATOM   1733  HN  GLN A 202     -38.937   9.133 -22.465  1.00  0.00           H  
ATOM   1734 1HE2 GLN A 202     -41.073  12.593 -21.912  1.00  0.00           H  
ATOM   1735 2HE2 GLN A 202     -39.635  13.630 -21.766  1.00  0.00           H  
ATOM   1736  N   VAL A 203     -37.485   8.831 -19.407  1.00 38.88           N  
ATOM   1737  CA  VAL A 203     -37.331   8.938 -17.951  1.00 38.84           C  
ATOM   1738  C   VAL A 203     -36.738   7.697 -17.272  1.00 37.38           C  
ATOM   1739  O   VAL A 203     -37.338   6.616 -17.256  1.00 37.52           O  
ATOM   1740  CB  VAL A 203     -38.628   9.417 -17.262  1.00 39.27           C  
ATOM   1741  CG1 VAL A 203     -38.429   9.528 -15.750  1.00 42.60           C  
ATOM   1742  CG2 VAL A 203     -39.033  10.774 -17.823  1.00 39.61           C  
ATOM   1743  HN  VAL A 203     -38.271   8.304 -19.788  1.00  0.00           H  
ATOM   1744  N   ASN A 204     -35.547   7.889 -16.713  1.00 33.71           N  
ATOM   1745  CA  ASN A 204     -34.758   6.837 -16.095  1.00 32.01           C  
ATOM   1746  C   ASN A 204     -35.136   6.645 -14.624  1.00 31.74           C  
ATOM   1747  O   ASN A 204     -34.718   7.414 -13.757  1.00 33.13           O  
ATOM   1748  CB  ASN A 204     -33.276   7.190 -16.257  1.00 32.00           C  
ATOM   1749  CG  ASN A 204     -32.370   6.372 -15.377  1.00 36.15           C  
ATOM   1750  ND2 ASN A 204     -31.405   7.042 -14.751  1.00 38.76           N  
ATOM   1751  OD1 ASN A 204     -32.522   5.157 -15.267  1.00 43.69           O  
ATOM   1752  HN  ASN A 204     -35.163   8.834 -16.718  1.00  0.00           H  
ATOM   1753 1HD2 ASN A 204     -30.791   6.488 -14.155  1.00  0.00           H  
ATOM   1754 2HD2 ASN A 204     -31.279   8.050 -14.842  1.00  0.00           H  
ATOM   1755  N   LEU A 205     -35.927   5.611 -14.347  1.00 28.91           N  
ATOM   1756  CA  LEU A 205     -36.476   5.409 -13.021  1.00 25.04           C  
ATOM   1757  C   LEU A 205     -36.190   4.019 -12.470  1.00 24.52           C  
ATOM   1758  O   LEU A 205     -36.486   3.000 -13.105  1.00 26.05           O  
ATOM   1759  CB  LEU A 205     -37.976   5.684 -13.042  1.00 24.07           C  
ATOM   1760  CG  LEU A 205     -38.784   5.571 -11.750  1.00 25.37           C  
ATOM   1761  CD1 LEU A 205     -38.224   6.441 -10.607  1.00 26.50           C  
ATOM   1762  CD2 LEU A 205     -40.225   5.929 -12.024  1.00 26.06           C  
ATOM   1763  HN  LEU A 205     -36.152   4.945 -15.086  1.00  0.00           H  
ATOM   1764  N   SER A 206     -35.597   3.997 -11.278  1.00 23.74           N  
ATOM   1765  CA  SER A 206     -35.404   2.775 -10.504  1.00 20.77           C  
ATOM   1766  C   SER A 206     -36.552   2.640  -9.536  1.00 17.79           C  
ATOM   1767  O   SER A 206     -37.099   3.629  -9.068  1.00 17.29           O  
ATOM   1768  CB  SER A 206     -34.097   2.825  -9.732  1.00 20.26           C  
ATOM   1769  OG  SER A 206     -33.002   2.800 -10.617  1.00 27.56           O  
ATOM   1770  HN  SER A 206     -35.261   4.877 -10.887  1.00  0.00           H  
ATOM   1771  HG  SER A 206     -32.184   2.831 -10.134  1.00  0.00           H  
ATOM   1772  N   LEU A 207     -36.914   1.407  -9.239  1.00 17.08           N  
ATOM   1773  CA  LEU A 207     -38.106   1.148  -8.478  1.00 17.15           C  
ATOM   1774  C   LEU A 207     -37.948  -0.140  -7.685  1.00 18.83           C  
ATOM   1775  O   LEU A 207     -37.459  -1.148  -8.210  1.00 20.84           O  
ATOM   1776  CB  LEU A 207     -39.291   1.053  -9.429  1.00 17.21           C  
ATOM   1777  CG  LEU A 207     -40.663   1.531  -8.968  1.00 17.71           C  
ATOM   1778  CD1 LEU A 207     -40.708   3.055  -8.887  1.00 11.43           C  
ATOM   1779  CD2 LEU A 207     -41.709   0.993  -9.933  1.00 11.78           C  
ATOM   1780  HN  LEU A 207     -36.340   0.625  -9.554  1.00  0.00           H  
ATOM   1781  N   ASP A 208     -38.338  -0.092  -6.413  1.00 18.00           N  
ATOM   1782  CA  ASP A 208     -38.296  -1.268  -5.557  1.00 19.09           C  
ATOM   1783  C   ASP A 208     -39.602  -1.525  -4.824  1.00 21.39           C  
ATOM   1784  O   ASP A 208     -40.035  -0.702  -4.001  1.00 23.15           O  
ATOM   1785  CB  ASP A 208     -37.194  -1.128  -4.531  1.00 18.02           C  
ATOM   1786  CG  ASP A 208     -37.327  -2.127  -3.411  1.00 22.67           C  
ATOM   1787  OD1 ASP A 208     -37.956  -3.191  -3.613  1.00 27.89           O  
ATOM   1788  OD2 ASP A 208     -36.804  -1.845  -2.321  1.00 33.19           O1-
ATOM   1789  HN  ASP A 208     -38.675   0.791  -6.029  1.00  0.00           H  
ATOM   1790  N   MET A 209     -40.223  -2.670  -5.104  1.00 21.78           N  
ATOM   1791  CA  MET A 209     -41.427  -3.058  -4.362  1.00 24.12           C  
ATOM   1792  C   MET A 209     -41.283  -4.419  -3.737  1.00 24.94           C  
ATOM   1793  O   MET A 209     -42.108  -5.301  -3.939  1.00 25.68           O  
ATOM   1794  CB  MET A 209     -42.686  -3.005  -5.214  1.00 23.80           C  
ATOM   1795  CG  MET A 209     -42.549  -2.166  -6.453  1.00 27.24           C  
ATOM   1796  SD  MET A 209     -42.247  -3.312  -7.782  1.00 31.70           S  
ATOM   1797  CE  MET A 209     -43.920  -3.436  -8.401  1.00 35.07           C  
ATOM   1798  HN  MET A 209     -39.860  -3.279  -5.837  1.00  0.00           H  
ATOM   1799  N   SER A 210     -40.216  -4.573  -2.967  1.00 26.05           N  
ATOM   1800  CA  SER A 210     -40.022  -5.760  -2.168  1.00 28.36           C  
ATOM   1801  C   SER A 210     -40.959  -5.740  -0.956  1.00 29.16           C  
ATOM   1802  O   SER A 210     -41.360  -4.676  -0.489  1.00 29.78           O  
ATOM   1803  CB  SER A 210     -38.566  -5.860  -1.744  1.00 29.77           C  
ATOM   1804  OG  SER A 210     -37.732  -5.796  -2.883  1.00 26.28           O  
ATOM   1805  HN  SER A 210     -39.513  -3.834  -2.938  1.00  0.00           H  
ATOM   1806  HG  SER A 210     -36.822  -5.859  -2.618  1.00  0.00           H  
ATOM   1807  N   LEU A 211     -41.318  -6.931  -0.482  1.00 28.53           N  
ATOM   1808  CA  LEU A 211     -42.219  -7.118   0.664  1.00 26.72           C  
ATOM   1809  C   LEU A 211     -43.683  -6.708   0.418  1.00 28.17           C  
ATOM   1810  O   LEU A 211     -44.477  -6.583   1.356  1.00 27.83           O  
ATOM   1811  CB  LEU A 211     -41.634  -6.519   1.965  1.00 25.80           C  
ATOM   1812  CG  LEU A 211     -40.411  -7.215   2.595  1.00 19.91           C  
ATOM   1813  CD1 LEU A 211     -40.542  -8.713   2.511  1.00 14.91           C  
ATOM   1814  CD2 LEU A 211     -39.113  -6.807   1.944  1.00 17.49           C  
ATOM   1815  HN  LEU A 211     -40.946  -7.762  -0.941  1.00  0.00           H  
ATOM   1816  N   ASN A 212     -44.050  -6.546  -0.848  1.00 29.14           N  
ATOM   1817  CA  ASN A 212     -45.453  -6.342  -1.191  1.00 30.69           C  
ATOM   1818  C   ASN A 212     -46.156  -7.658  -1.587  1.00 31.43           C  
ATOM   1819  O   ASN A 212     -45.582  -8.470  -2.322  1.00 31.40           O  
ATOM   1820  CB  ASN A 212     -45.571  -5.280  -2.268  1.00 30.50           C  
ATOM   1821  CG  ASN A 212     -45.233  -3.896  -1.751  1.00 33.65           C  
ATOM   1822  ND2 ASN A 212     -43.957  -3.520  -1.835  1.00 39.43           N  
ATOM   1823  OD1 ASN A 212     -46.108  -3.168  -1.293  1.00 29.90           O  
ATOM   1824  HN  ASN A 212     -43.346  -6.564  -1.586  1.00  0.00           H  
ATOM   1825 1HD2 ASN A 212     -43.230  -4.125  -2.216  1.00  0.00           H  
ATOM   1826 2HD2 ASN A 212     -43.730  -2.589  -1.487  1.00  0.00           H  
ATOM   1827  N   PRO A 213     -47.400  -7.879  -1.096  1.00 31.92           N  
ATOM   1828  CA  PRO A 213     -48.038  -9.171  -1.312  1.00 32.28           C  
ATOM   1829  C   PRO A 213     -48.717  -9.218  -2.677  1.00 33.45           C  
ATOM   1830  O   PRO A 213     -49.909  -9.510  -2.784  1.00 34.61           O  
ATOM   1831  CB  PRO A 213     -49.053  -9.244  -0.171  1.00 31.18           C  
ATOM   1832  CG  PRO A 213     -49.479  -7.839   0.022  1.00 32.42           C  
ATOM   1833  CD  PRO A 213     -48.286  -6.968  -0.342  1.00 33.68           C  
ATOM   1834  N   ILE A 214     -47.941  -8.927  -3.712  1.00 34.31           N  
ATOM   1835  CA  ILE A 214     -48.437  -8.917  -5.073  1.00 34.64           C  
ATOM   1836  C   ILE A 214     -48.976 -10.296  -5.452  1.00 35.03           C  
ATOM   1837  O   ILE A 214     -48.333 -11.313  -5.196  1.00 34.91           O  
ATOM   1838  CB  ILE A 214     -47.328  -8.455  -6.041  1.00 34.58           C  
ATOM   1839  CG1 ILE A 214     -46.925  -7.004  -5.708  1.00 34.98           C  
ATOM   1840  CG2 ILE A 214     -47.780  -8.600  -7.495  1.00 35.44           C  
ATOM   1841  CD1 ILE A 214     -45.731  -6.476  -6.468  1.00 35.24           C  
ATOM   1842  HN  ILE A 214     -46.960  -8.702  -3.544  1.00  0.00           H  
ATOM   1843  N   ASP A 215     -50.176 -10.320  -6.029  1.00 35.18           N  
ATOM   1844  CA  ASP A 215     -50.790 -11.568  -6.495  1.00 34.74           C  
ATOM   1845  C   ASP A 215     -51.270 -11.474  -7.942  1.00 34.70           C  
ATOM   1846  O   ASP A 215     -51.449 -12.498  -8.604  1.00 36.52           O  
ATOM   1847  CB  ASP A 215     -51.952 -11.998  -5.581  1.00 33.73           C  
ATOM   1848  CG  ASP A 215     -53.111 -11.004  -5.582  1.00 34.41           C  
ATOM   1849  OD1 ASP A 215     -53.386 -10.362  -6.628  1.00 30.04           O  
ATOM   1850  OD2 ASP A 215     -53.760 -10.872  -4.522  1.00 36.49           O1-
ATOM   1851  HN  ASP A 215     -50.684  -9.444  -6.151  1.00  0.00           H  
ATOM   1852  N   PHE A 216     -51.491 -10.251  -8.424  1.00 33.85           N  
ATOM   1853  CA  PHE A 216     -52.027 -10.056  -9.764  1.00 32.56           C  
ATOM   1854  C   PHE A 216     -51.395  -8.906 -10.538  1.00 30.59           C  
ATOM   1855  O   PHE A 216     -51.523  -7.743 -10.167  1.00 29.65           O  
ATOM   1856  CB  PHE A 216     -53.548  -9.879  -9.708  1.00 33.45           C  
ATOM   1857  CG  PHE A 216     -54.177  -9.679 -11.054  1.00 35.02           C  
ATOM   1858  CD1 PHE A 216     -54.139 -10.695 -12.014  1.00 36.14           C  
ATOM   1859  CD2 PHE A 216     -54.800  -8.476 -11.372  1.00 37.00           C  
ATOM   1860  CE1 PHE A 216     -54.707 -10.518 -13.263  1.00 36.87           C  
ATOM   1861  CE2 PHE A 216     -55.374  -8.281 -12.626  1.00 38.84           C  
ATOM   1862  CZ  PHE A 216     -55.328  -9.304 -13.576  1.00 39.06           C  
ATOM   1863  HN  PHE A 216     -51.281  -9.438  -7.845  1.00  0.00           H  
ATOM   1864  N   ILE A 217     -50.723  -9.237 -11.632  1.00 30.17           N  
ATOM   1865  CA  ILE A 217     -50.248  -8.209 -12.558  1.00 27.71           C  
ATOM   1866  C   ILE A 217     -51.105  -8.269 -13.807  1.00 26.51           C  
ATOM   1867  O   ILE A 217     -51.244  -9.331 -14.411  1.00 26.61           O  
ATOM   1868  CB  ILE A 217     -48.760  -8.397 -12.950  1.00 27.23           C  
ATOM   1869  CG1 ILE A 217     -47.907  -8.719 -11.715  1.00 25.46           C  
ATOM   1870  CG2 ILE A 217     -48.247  -7.160 -13.699  1.00 28.84           C  
ATOM   1871  CD1 ILE A 217     -46.503  -9.195 -12.026  1.00 26.35           C  
ATOM   1872  HN  ILE A 217     -50.535 -10.220 -11.830  1.00  0.00           H  
ATOM   1873  N   GLN A 218     -51.666  -7.124 -14.184  1.00 26.81           N  
ATOM   1874  CA  GLN A 218     -52.511  -6.993 -15.381  1.00 26.26           C  
ATOM   1875  C   GLN A 218     -51.765  -7.361 -16.657  1.00 25.90           C  
ATOM   1876  O   GLN A 218     -50.574  -7.065 -16.785  1.00 23.47           O  
ATOM   1877  CB  GLN A 218     -53.025  -5.561 -15.504  1.00 26.38           C  
ATOM   1878  CG  GLN A 218     -54.188  -5.402 -16.466  1.00 25.78           C  
ATOM   1879  CD  GLN A 218     -54.617  -3.950 -16.664  1.00 26.76           C  
ATOM   1880  NE2 GLN A 218     -55.160  -3.672 -17.839  1.00 17.83           N  
ATOM   1881  OE1 GLN A 218     -54.471  -3.091 -15.779  1.00 33.19           O  
ATOM   1882  HN  GLN A 218     -51.502  -6.294 -13.614  1.00  0.00           H  
ATOM   1883 1HE2 GLN A 218     -55.280  -4.377 -18.566  1.00  0.00           H  
ATOM   1884 2HE2 GLN A 218     -55.447  -2.702 -17.971  1.00  0.00           H  
ATOM   1885  N   ASP A 219     -52.475  -7.994 -17.595  1.00 28.39           N  
ATOM   1886  CA  ASP A 219     -51.887  -8.401 -18.883  1.00 30.47           C  
ATOM   1887  C   ASP A 219     -51.385  -7.210 -19.670  1.00 30.08           C  
ATOM   1888  O   ASP A 219     -52.018  -6.155 -19.679  1.00 28.52           O  
ATOM   1889  CB  ASP A 219     -52.849  -9.248 -19.719  1.00 30.91           C  
ATOM   1890  CG  ASP A 219     -52.931 -10.698 -19.219  1.00 39.37           C  
ATOM   1891  OD1 ASP A 219     -52.347 -11.608 -19.861  1.00 45.83           O  
ATOM   1892  OD2 ASP A 219     -53.564 -10.930 -18.161  1.00 48.31           O1-
ATOM   1893  HN  ASP A 219     -53.457  -8.202 -17.413  1.00  0.00           H  
ATOM   1894  N   GLN A 220     -50.207  -7.392 -20.272  1.00 31.61           N  
ATOM   1895  CA  GLN A 220     -49.518  -6.382 -21.085  1.00 32.54           C  
ATOM   1896  C   GLN A 220     -49.173  -5.086 -20.309  1.00 31.23           C  
ATOM   1897  O   GLN A 220     -48.841  -4.056 -20.910  1.00 30.62           O  
ATOM   1898  CB  GLN A 220     -50.312  -6.099 -22.377  1.00 31.81           C  
ATOM   1899  CG  GLN A 220     -49.438  -5.947 -23.618  1.00 37.04           C  
ATOM   1900  CD  GLN A 220     -50.132  -5.186 -24.749  1.00 37.11           C  
ATOM   1901  NE2 GLN A 220     -49.634  -3.979 -25.052  1.00 42.37           N  
ATOM   1902  OE1 GLN A 220     -51.096  -5.678 -25.347  1.00 34.89           O  
ATOM   1903  HN  GLN A 220     -49.753  -8.298 -20.159  1.00  0.00           H  
ATOM   1904 1HE2 GLN A 220     -48.839  -3.573 -24.559  1.00  0.00           H  
ATOM   1905 2HE2 GLN A 220     -50.097  -3.472 -25.806  1.00  0.00           H  
ATOM   1906  N   ALA A 221     -49.240  -5.153 -18.976  1.00 30.46           N  
ATOM   1907  CA  ALA A 221     -48.930  -4.011 -18.107  1.00 29.44           C  
ATOM   1908  C   ALA A 221     -47.579  -3.407 -18.450  1.00 30.50           C  
ATOM   1909  O   ALA A 221     -47.509  -2.304 -18.987  1.00 33.10           O  
ATOM   1910  CB  ALA A 221     -48.979  -4.413 -16.646  1.00 28.39           C  
ATOM   1911  HN  ALA A 221     -49.518  -6.034 -18.544  1.00  0.00           H  
ATOM   1912  N   PHE A 222     -46.506  -4.139 -18.170  1.00 30.78           N  
ATOM   1913  CA  PHE A 222     -45.167  -3.619 -18.397  1.00 30.37           C  
ATOM   1914  C   PHE A 222     -44.812  -3.523 -19.874  1.00 32.04           C  
ATOM   1915  O   PHE A 222     -43.633  -3.436 -20.206  1.00 34.91           O  
ATOM   1916  CB  PHE A 222     -44.125  -4.487 -17.705  1.00 28.10           C  
ATOM   1917  CG  PHE A 222     -44.155  -4.402 -16.223  1.00 25.74           C  
ATOM   1918  CD1 PHE A 222     -44.919  -5.299 -15.476  1.00 29.60           C  
ATOM   1919  CD2 PHE A 222     -43.397  -3.455 -15.560  1.00 23.57           C  
ATOM   1920  CE1 PHE A 222     -44.944  -5.235 -14.086  1.00 21.12           C  
ATOM   1921  CE2 PHE A 222     -43.411  -3.381 -14.170  1.00 24.71           C  
ATOM   1922  CZ  PHE A 222     -44.191  -4.270 -13.432  1.00 24.96           C  
ATOM   1923  HN  PHE A 222     -46.623  -5.079 -17.791  1.00  0.00           H  
ATOM   1924  N   GLN A 223     -45.808  -3.546 -20.760  1.00 32.41           N  
ATOM   1925  CA  GLN A 223     -45.541  -3.414 -22.194  1.00 33.48           C  
ATOM   1926  C   GLN A 223     -45.225  -1.973 -22.551  1.00 31.97           C  
ATOM   1927  O   GLN A 223     -46.078  -1.089 -22.452  1.00 31.36           O  
ATOM   1928  CB  GLN A 223     -46.710  -3.941 -23.040  1.00 35.29           C  
ATOM   1929  CG  GLN A 223     -46.513  -3.864 -24.561  1.00 41.54           C  
ATOM   1930  CD  GLN A 223     -45.336  -4.696 -25.052  1.00 49.60           C  
ATOM   1931  NE2 GLN A 223     -45.599  -5.956 -25.390  1.00 48.62           N  
ATOM   1932  OE1 GLN A 223     -44.205  -4.206 -25.134  1.00 52.94           O  
ATOM   1933  HN  GLN A 223     -46.768  -3.657 -20.435  1.00  0.00           H  
ATOM   1934 1HE2 GLN A 223     -44.811  -6.513 -25.719  1.00  0.00           H  
ATOM   1935 2HE2 GLN A 223     -46.533  -6.361 -25.322  1.00  0.00           H  
ATOM   1936  N   GLY A 224     -43.982  -1.749 -22.948  1.00 31.99           N  
ATOM   1937  CA  GLY A 224     -43.551  -0.434 -23.408  1.00 33.53           C  
ATOM   1938  C   GLY A 224     -42.762   0.404 -22.420  1.00 33.44           C  
ATOM   1939  O   GLY A 224     -42.423   1.553 -22.715  1.00 33.04           O  
ATOM   1940  HN  GLY A 224     -43.309  -2.515 -22.932  1.00  0.00           H  
ATOM   1941  N   ILE A 225     -42.452  -0.157 -21.254  1.00 34.25           N  
ATOM   1942  CA  ILE A 225     -41.738   0.611 -20.232  1.00 34.69           C  
ATOM   1943  C   ILE A 225     -40.285   0.167 -20.045  1.00 36.25           C  
ATOM   1944  O   ILE A 225     -39.976  -1.025 -20.174  1.00 37.56           O  
ATOM   1945  CB  ILE A 225     -42.498   0.638 -18.887  1.00 33.16           C  
ATOM   1946  CG1 ILE A 225     -42.291  -0.651 -18.113  1.00 31.95           C  
ATOM   1947  CG2 ILE A 225     -44.005   0.873 -19.110  1.00 32.56           C  
ATOM   1948  CD1 ILE A 225     -42.645  -0.503 -16.660  1.00 30.91           C  
ATOM   1949  HN  ILE A 225     -42.713  -1.126 -21.071  1.00  0.00           H  
ATOM   1950  N   LYS A 226     -39.408   1.144 -19.784  1.00 36.67           N  
ATOM   1951  CA  LYS A 226     -38.000   0.922 -19.419  1.00 35.72           C  
ATOM   1952  C   LYS A 226     -37.795   1.269 -17.946  1.00 34.35           C  
ATOM   1953  O   LYS A 226     -38.325   2.274 -17.469  1.00 37.58           O  
ATOM   1954  CB  LYS A 226     -37.074   1.820 -20.246  1.00 35.61           C  
ATOM   1955  CG  LYS A 226     -36.863   1.398 -21.699  1.00 39.55           C  
ATOM   1956  CD  LYS A 226     -35.653   2.118 -22.333  1.00 38.55           C  
ATOM   1957  CE  LYS A 226     -35.634   2.039 -23.876  1.00 42.59           C  
ATOM   1958  NZ  LYS A 226     -35.089   0.757 -24.455  1.00 41.91           N1+
ATOM   1959  HN  LYS A 226     -39.738   2.107 -19.842  1.00  0.00           H  
ATOM   1960  HZ1 LYS A 226     -35.076   0.705 -25.474  1.00  0.00           H  
ATOM   1961  HZ2 LYS A 226     -35.594  -0.042 -24.071  1.00  0.00           H  
ATOM   1962  HZ3 LYS A 226     -34.156   0.576 -24.085  1.00  0.00           H  
ATOM   1963  N   LEU A 227     -37.032   0.453 -17.225  1.00 31.87           N  
ATOM   1964  CA  LEU A 227     -36.617   0.789 -15.860  1.00 28.55           C  
ATOM   1965  C   LEU A 227     -35.155   0.469 -15.708  1.00 28.92           C  
ATOM   1966  O   LEU A 227     -34.680  -0.516 -16.263  1.00 30.70           O  
ATOM   1967  CB  LEU A 227     -37.401  -0.011 -14.821  1.00 27.25           C  
ATOM   1968  CG  LEU A 227     -38.908   0.191 -14.665  1.00 26.70           C  
ATOM   1969  CD1 LEU A 227     -39.407  -0.466 -13.393  1.00 20.79           C  
ATOM   1970  CD2 LEU A 227     -39.252   1.661 -14.642  1.00 31.12           C  
ATOM   1971  HN  LEU A 227     -36.727  -0.431 -17.633  1.00  0.00           H  
ATOM   1972  N   HIS A 228     -34.431   1.282 -14.951  1.00 29.75           N  
ATOM   1973  CA  HIS A 228     -33.031   0.976 -14.687  1.00 27.87           C  
ATOM   1974  C   HIS A 228     -32.909  -0.251 -13.788  1.00 27.06           C  
ATOM   1975  O   HIS A 228     -32.340  -1.264 -14.200  1.00 28.60           O  
ATOM   1976  CB  HIS A 228     -32.296   2.157 -14.078  1.00 26.80           C  
ATOM   1977  CG  HIS A 228     -30.832   1.910 -13.893  1.00 28.30           C  
ATOM   1978  CD2 HIS A 228     -30.115   1.570 -12.796  1.00 27.12           C  
ATOM   1979  ND1 HIS A 228     -29.928   1.992 -14.930  1.00 25.16           N  
ATOM   1980  CE1 HIS A 228     -28.717   1.719 -14.477  1.00 29.29           C  
ATOM   1981  NE2 HIS A 228     -28.803   1.458 -13.187  1.00 29.01           N  
ATOM   1982  HN  HIS A 228     -34.854   2.121 -14.554  1.00  0.00           H  
ATOM   1983  HD1 HIS A 228     -30.158   2.227 -15.896  1.00  0.00           H  
ATOM   1984  HE2 HIS A 228     -28.022   1.213 -12.578  1.00  0.00           H  
ATOM   1985  N   GLU A 229     -33.440  -0.168 -12.569  1.00 24.89           N  
ATOM   1986  CA  GLU A 229     -33.484  -1.340 -11.701  1.00 25.63           C  
ATOM   1987  C   GLU A 229     -34.844  -1.549 -11.043  1.00 24.79           C  
ATOM   1988  O   GLU A 229     -35.569  -0.601 -10.749  1.00 26.03           O  
ATOM   1989  CB  GLU A 229     -32.374  -1.325 -10.642  1.00 23.72           C  
ATOM   1990  CG  GLU A 229     -32.692  -0.450  -9.439  1.00 30.07           C  
ATOM   1991  CD  GLU A 229     -32.546  -1.173  -8.109  1.00 32.52           C  
ATOM   1992  OE1 GLU A 229     -31.433  -1.673  -7.824  1.00 23.01           O  
ATOM   1993  OE2 GLU A 229     -33.548  -1.220  -7.352  1.00 28.07           O1-
ATOM   1994  HN  GLU A 229     -33.818   0.720 -12.240  1.00  0.00           H  
ATOM   1995  N   LEU A 230     -35.169  -2.813 -10.814  1.00 24.05           N  
ATOM   1996  CA  LEU A 230     -36.443  -3.191 -10.254  1.00 22.20           C  
ATOM   1997  C   LEU A 230     -36.202  -4.294  -9.245  1.00 21.66           C  
ATOM   1998  O   LEU A 230     -35.537  -5.289  -9.552  1.00 20.43           O  
ATOM   1999  CB  LEU A 230     -37.388  -3.650 -11.368  1.00 21.98           C  
ATOM   2000  CG  LEU A 230     -38.638  -4.462 -11.005  1.00 21.67           C  
ATOM   2001  CD1 LEU A 230     -39.577  -3.710 -10.089  1.00 23.20           C  
ATOM   2002  CD2 LEU A 230     -39.348  -4.845 -12.285  1.00 21.68           C  
ATOM   2003  HN  LEU A 230     -34.495  -3.544 -11.042  1.00  0.00           H  
ATOM   2004  N   THR A 231     -36.728  -4.111  -8.036  1.00 21.69           N  
ATOM   2005  CA  THR A 231     -36.478  -5.069  -6.960  1.00 21.99           C  
ATOM   2006  C   THR A 231     -37.763  -5.748  -6.521  1.00 22.25           C  
ATOM   2007  O   THR A 231     -38.712  -5.089  -6.103  1.00 22.29           O  
ATOM   2008  CB  THR A 231     -35.772  -4.419  -5.753  1.00 20.29           C  
ATOM   2009  CG2 THR A 231     -35.172  -5.466  -4.864  1.00 19.51           C  
ATOM   2010  OG1 THR A 231     -34.720  -3.566  -6.209  1.00 24.27           O  
ATOM   2011  HN  THR A 231     -37.312  -3.294  -7.858  1.00  0.00           H  
ATOM   2012  HG1 THR A 231     -34.285  -3.166  -5.465  1.00  0.00           H  
ATOM   2013  N   LEU A 232     -37.770  -7.073  -6.629  1.00 23.81           N  
ATOM   2014  CA  LEU A 232     -38.905  -7.895  -6.248  1.00 24.85           C  
ATOM   2015  C   LEU A 232     -38.462  -9.003  -5.316  1.00 24.66           C  
ATOM   2016  O   LEU A 232     -38.169 -10.109  -5.770  1.00 28.05           O  
ATOM   2017  CB  LEU A 232     -39.535  -8.522  -7.490  1.00 25.48           C  
ATOM   2018  CG  LEU A 232     -40.323  -7.565  -8.375  1.00 25.57           C  
ATOM   2019  CD1 LEU A 232     -40.316  -8.074  -9.815  1.00 17.93           C  
ATOM   2020  CD2 LEU A 232     -41.741  -7.361  -7.817  1.00 21.69           C  
ATOM   2021  HN  LEU A 232     -36.938  -7.534  -6.997  1.00  0.00           H  
ATOM   2022  N   ARG A 233     -38.410  -8.709  -4.022  1.00 23.02           N  
ATOM   2023  CA  ARG A 233     -38.000  -9.698  -3.036  1.00 23.69           C  
ATOM   2024  C   ARG A 233     -39.070  -9.919  -1.986  1.00 25.90           C  
ATOM   2025  O   ARG A 233     -39.598  -8.953  -1.409  1.00 24.23           O  
ATOM   2026  CB  ARG A 233     -36.688  -9.294  -2.365  1.00 23.15           C  
ATOM   2027  CG  ARG A 233     -35.476  -9.628  -3.185  1.00 24.92           C  
ATOM   2028  CD  ARG A 233     -34.259  -9.008  -2.597  1.00 24.98           C  
ATOM   2029  NE  ARG A 233     -33.509  -9.976  -1.820  1.00 30.27           N  
ATOM   2030  CZ  ARG A 233     -32.475  -9.668  -1.050  1.00 34.18           C  
ATOM   2031  NH1 ARG A 233     -32.084  -8.407  -0.940  1.00 37.43           N1+
ATOM   2032  NH2 ARG A 233     -31.843 -10.619  -0.377  1.00 35.80           N  
ATOM   2033  HN  ARG A 233     -38.663  -7.770  -3.713  1.00  0.00           H  
ATOM   2034  HE  ARG A 233     -33.795 -10.954  -1.869  1.00  0.00           H  
ATOM   2035 1HH1 ARG A 233     -31.288  -8.170  -0.347  1.00  0.00           H  
ATOM   2036 2HH1 ARG A 233     -32.570  -7.675  -1.458  1.00  0.00           H  
ATOM   2037 1HH2 ARG A 233     -31.047 -10.382   0.216  1.00  0.00           H  
ATOM   2038 2HH2 ARG A 233     -32.144 -11.590  -0.462  1.00  0.00           H  
ATOM   2039  N   GLY A 234     -39.365 -11.195  -1.726  1.00 27.77           N  
ATOM   2040  CA  GLY A 234     -40.412 -11.571  -0.783  1.00 29.76           C  
ATOM   2041  C   GLY A 234     -41.740 -10.962  -1.205  1.00 32.61           C  
ATOM   2042  O   GLY A 234     -42.358 -10.195  -0.458  1.00 34.42           O  
ATOM   2043  HN  GLY A 234     -38.842 -11.930  -2.202  1.00  0.00           H  
ATOM   2044  N   ASN A 235     -42.169 -11.274  -2.422  1.00 32.42           N  
ATOM   2045  CA  ASN A 235     -43.455 -10.801  -2.898  1.00 32.14           C  
ATOM   2046  C   ASN A 235     -44.428 -11.946  -3.038  1.00 34.70           C  
ATOM   2047  O   ASN A 235     -45.633 -11.747  -2.935  1.00 36.32           O  
ATOM   2048  CB  ASN A 235     -43.300 -10.095  -4.234  1.00 29.86           C  
ATOM   2049  CG  ASN A 235     -42.504  -8.818  -4.125  1.00 28.17           C  
ATOM   2050  ND2 ASN A 235     -41.203  -8.916  -4.352  1.00 13.40           N  
ATOM   2051  OD1 ASN A 235     -43.053  -7.751  -3.840  1.00 31.17           O  
ATOM   2052  HN  ASN A 235     -41.588 -11.853  -3.029  1.00  0.00           H  
ATOM   2053 1HD2 ASN A 235     -40.749  -9.798  -4.588  1.00  0.00           H  
ATOM   2054 2HD2 ASN A 235     -40.665  -8.053  -4.278  1.00  0.00           H  
ATOM   2055  N   PHE A 236     -43.898 -13.152  -3.242  1.00 36.62           N  
ATOM   2056  CA  PHE A 236     -44.713 -14.270  -3.719  1.00 37.30           C  
ATOM   2057  C   PHE A 236     -44.917 -15.388  -2.720  1.00 38.23           C  
ATOM   2058  O   PHE A 236     -43.946 -15.995  -2.234  1.00 38.34           O  
ATOM   2059  CB  PHE A 236     -44.149 -14.816  -5.031  1.00 37.13           C  
ATOM   2060  CG  PHE A 236     -43.913 -13.757  -6.049  1.00 35.44           C  
ATOM   2061  CD1 PHE A 236     -42.634 -13.520  -6.533  1.00 37.29           C  
ATOM   2062  CD2 PHE A 236     -44.962 -12.956  -6.483  1.00 30.13           C  
ATOM   2063  CE1 PHE A 236     -42.409 -12.521  -7.476  1.00 41.28           C  
ATOM   2064  CE2 PHE A 236     -44.753 -11.951  -7.412  1.00 33.02           C  
ATOM   2065  CZ  PHE A 236     -43.476 -11.733  -7.918  1.00 38.04           C  
ATOM   2066  HN  PHE A 236     -42.905 -13.298  -3.062  1.00  0.00           H  
ATOM   2067  N   ASN A 237     -46.197 -15.654  -2.436  1.00 37.86           N  
ATOM   2068  CA  ASN A 237     -46.587 -16.706  -1.504  1.00 36.34           C  
ATOM   2069  C   ASN A 237     -46.416 -18.088  -2.117  1.00 34.24           C  
ATOM   2070  O   ASN A 237     -46.008 -19.033  -1.435  1.00 33.67           O  
ATOM   2071  CB  ASN A 237     -48.018 -16.498  -1.002  1.00 36.59           C  
ATOM   2072  CG  ASN A 237     -48.134 -16.724   0.487  1.00 39.09           C  
ATOM   2073  ND2 ASN A 237     -49.054 -16.006   1.147  1.00 46.57           N  
ATOM   2074  OD1 ASN A 237     -47.373 -17.512   1.046  1.00 35.90           O  
ATOM   2075  HN  ASN A 237     -46.926 -15.102  -2.887  1.00  0.00           H  
ATOM   2076 1HD2 ASN A 237     -49.132 -16.159   2.152  1.00  0.00           H  
ATOM   2077 2HD2 ASN A 237     -49.685 -15.352   0.683  1.00  0.00           H  
ATOM   2078  N   SER A 238     -46.713 -18.186  -3.412  1.00 31.74           N  
ATOM   2079  CA  SER A 238     -46.580 -19.433  -4.151  1.00 28.56           C  
ATOM   2080  C   SER A 238     -45.906 -19.235  -5.502  1.00 27.89           C  
ATOM   2081  O   SER A 238     -46.147 -18.245  -6.215  1.00 27.03           O  
ATOM   2082  CB  SER A 238     -47.939 -20.103  -4.345  1.00 27.56           C  
ATOM   2083  OG  SER A 238     -47.798 -21.353  -4.994  1.00 28.81           O  
ATOM   2084  HN  SER A 238     -47.046 -17.357  -3.904  1.00  0.00           H  
ATOM   2085  HG  SER A 238     -48.643 -21.770  -5.115  1.00  0.00           H  
ATOM   2086  N   SER A 239     -45.058 -20.201  -5.836  1.00 27.09           N  
ATOM   2087  CA  SER A 239     -44.383 -20.263  -7.121  1.00 26.83           C  
ATOM   2088  C   SER A 239     -45.371 -20.132  -8.276  1.00 26.91           C  
ATOM   2089  O   SER A 239     -45.003 -19.719  -9.384  1.00 26.79           O  
ATOM   2090  CB  SER A 239     -43.639 -21.591  -7.233  1.00 27.00           C  
ATOM   2091  OG  SER A 239     -44.437 -22.661  -6.755  1.00 27.34           O  
ATOM   2092  HN  SER A 239     -44.871 -20.937  -5.155  1.00  0.00           H  
ATOM   2093  HG  SER A 239     -43.974 -23.488  -6.825  1.00  0.00           H  
ATOM   2094  N   ASN A 240     -46.625 -20.490  -8.003  1.00 25.82           N  
ATOM   2095  CA  ASN A 240     -47.671 -20.458  -9.007  1.00 26.95           C  
ATOM   2096  C   ASN A 240     -48.158 -19.044  -9.229  1.00 26.81           C  
ATOM   2097  O   ASN A 240     -48.238 -18.571 -10.367  1.00 27.97           O  
ATOM   2098  CB  ASN A 240     -48.801 -21.388  -8.601  1.00 26.95           C  
ATOM   2099  CG  ASN A 240     -48.306 -22.794  -8.351  1.00 32.29           C  
ATOM   2100  ND2 ASN A 240     -48.368 -23.222  -7.090  1.00 40.58           N  
ATOM   2101  OD1 ASN A 240     -47.843 -23.487  -9.274  1.00 30.44           O  
ATOM   2102  HN  ASN A 240     -46.857 -20.796  -7.058  1.00  0.00           H  
ATOM   2103 1HD2 ASN A 240     -48.748 -22.654  -6.333  1.00  0.00           H  
ATOM   2104 2HD2 ASN A 240     -48.034 -24.171  -6.921  1.00  0.00           H  
ATOM   2105  N   ILE A 241     -48.458 -18.365  -8.126  1.00 26.37           N  
ATOM   2106  CA  ILE A 241     -48.744 -16.941  -8.159  1.00 23.89           C  
ATOM   2107  C   ILE A 241     -47.597 -16.243  -8.877  1.00 23.39           C  
ATOM   2108  O   ILE A 241     -47.827 -15.340  -9.681  1.00 22.25           O  
ATOM   2109  CB  ILE A 241     -48.874 -16.366  -6.741  1.00 23.20           C  
ATOM   2110  CG1 ILE A 241     -49.689 -17.320  -5.855  1.00 20.26           C  
ATOM   2111  CG2 ILE A 241     -49.468 -14.960  -6.802  1.00 23.36           C  
ATOM   2112  CD1 ILE A 241     -49.650 -17.012  -4.340  1.00 24.28           C  
ATOM   2113  HN  ILE A 241     -48.488 -18.857  -7.233  1.00  0.00           H  
ATOM   2114  N   MET A 242     -46.368 -16.686  -8.578  1.00 24.05           N  
ATOM   2115  CA  MET A 242     -45.147 -16.110  -9.146  1.00 22.03           C  
ATOM   2116  C   MET A 242     -45.069 -16.373 -10.641  1.00 23.29           C  
ATOM   2117  O   MET A 242     -45.160 -15.428 -11.440  1.00 25.21           O  
ATOM   2118  CB  MET A 242     -43.901 -16.652  -8.440  1.00 22.35           C  
ATOM   2119  CG  MET A 242     -42.577 -15.968  -8.857  1.00 21.66           C  
ATOM   2120  SD  MET A 242     -41.174 -16.482  -7.818  1.00 15.98           S  
ATOM   2121  CE  MET A 242     -39.875 -15.417  -8.406  1.00 18.11           C  
ATOM   2122  HN  MET A 242     -46.279 -17.462  -7.923  1.00  0.00           H  
ATOM   2123  N   LYS A 243     -44.915 -17.646 -11.014  1.00 22.35           N  
ATOM   2124  CA  LYS A 243     -44.831 -18.039 -12.419  1.00 22.37           C  
ATOM   2125  C   LYS A 243     -45.800 -17.216 -13.255  1.00 22.82           C  
ATOM   2126  O   LYS A 243     -45.376 -16.507 -14.180  1.00 21.90           O  
ATOM   2127  CB  LYS A 243     -45.121 -19.532 -12.580  1.00 23.13           C  
ATOM   2128  CG  LYS A 243     -44.850 -20.098 -13.978  1.00 24.45           C  
ATOM   2129  CD  LYS A 243     -45.414 -21.523 -14.116  1.00 23.26           C  
ATOM   2130  CE  LYS A 243     -44.971 -22.209 -15.405  1.00 21.47           C  
ATOM   2131  NZ  LYS A 243     -45.316 -23.664 -15.372  1.00 22.44           N1+
ATOM   2132  HN  LYS A 243     -44.854 -18.367 -10.295  1.00  0.00           H  
ATOM   2133  HZ1 LYS A 243     -45.020 -24.123 -16.234  1.00  0.00           H  
ATOM   2134  HZ2 LYS A 243     -46.307 -23.814 -15.185  1.00  0.00           H  
ATOM   2135  HZ3 LYS A 243     -44.933 -24.125 -14.547  1.00  0.00           H  
ATOM   2136  N   THR A 244     -47.085 -17.281 -12.896  1.00 23.97           N  
ATOM   2137  CA  THR A 244     -48.134 -16.560 -13.616  1.00 26.64           C  
ATOM   2138  C   THR A 244     -47.875 -15.043 -13.689  1.00 28.39           C  
ATOM   2139  O   THR A 244     -47.968 -14.430 -14.768  1.00 30.78           O  
ATOM   2140  CB  THR A 244     -49.552 -16.878 -13.080  1.00 25.04           C  
ATOM   2141  CG2 THR A 244     -49.787 -16.289 -11.702  1.00 28.71           C  
ATOM   2142  OG1 THR A 244     -50.525 -16.324 -13.963  1.00 24.71           O  
ATOM   2143  HN  THR A 244     -47.343 -17.853 -12.092  1.00  0.00           H  
ATOM   2144  HG1 THR A 244     -51.395 -16.519 -13.634  1.00  0.00           H  
ATOM   2145  N   CYS A 245     -47.513 -14.449 -12.558  1.00 28.93           N  
ATOM   2146  CA  CYS A 245     -47.218 -13.028 -12.520  1.00 29.85           C  
ATOM   2147  C   CYS A 245     -45.980 -12.691 -13.321  1.00 29.17           C  
ATOM   2148  O   CYS A 245     -46.027 -11.806 -14.188  1.00 30.00           O  
ATOM   2149  CB  CYS A 245     -47.099 -12.543 -11.083  1.00 29.81           C  
ATOM   2150  SG  CYS A 245     -48.723 -12.360 -10.381  1.00 35.87           S  
ATOM   2151  HN  CYS A 245     -47.441 -15.000 -11.702  1.00  0.00           H  
ATOM   2152  N   LEU A 246     -44.886 -13.409 -13.062  1.00 27.54           N  
ATOM   2153  CA  LEU A 246     -43.645 -13.161 -13.792  1.00 28.37           C  
ATOM   2154  C   LEU A 246     -43.839 -13.120 -15.315  1.00 29.08           C  
ATOM   2155  O   LEU A 246     -43.130 -12.399 -16.026  1.00 27.04           O  
ATOM   2156  CB  LEU A 246     -42.556 -14.161 -13.408  1.00 27.11           C  
ATOM   2157  CG  LEU A 246     -41.669 -13.697 -12.251  1.00 26.82           C  
ATOM   2158  CD1 LEU A 246     -40.537 -14.690 -11.999  1.00 18.95           C  
ATOM   2159  CD2 LEU A 246     -41.116 -12.293 -12.510  1.00 25.58           C  
ATOM   2160  HN  LEU A 246     -44.916 -14.137 -12.348  1.00  0.00           H  
ATOM   2161  N   GLN A 247     -44.820 -13.879 -15.797  1.00 31.00           N  
ATOM   2162  CA  GLN A 247     -45.090 -13.963 -17.228  1.00 34.59           C  
ATOM   2163  C   GLN A 247     -45.539 -12.630 -17.824  1.00 34.48           C  
ATOM   2164  O   GLN A 247     -45.082 -12.257 -18.905  1.00 34.79           O  
ATOM   2165  CB  GLN A 247     -46.081 -15.096 -17.526  1.00 36.00           C  
ATOM   2166  CG  GLN A 247     -45.399 -16.489 -17.549  1.00 40.59           C  
ATOM   2167  CD  GLN A 247     -46.311 -17.650 -17.136  1.00 41.53           C  
ATOM   2168  NE2 GLN A 247     -47.610 -17.376 -16.999  1.00 41.18           N  
ATOM   2169  OE1 GLN A 247     -45.842 -18.779 -16.939  1.00 42.93           O  
ATOM   2170  HN  GLN A 247     -45.398 -14.415 -15.150  1.00  0.00           H  
ATOM   2171 1HE2 GLN A 247     -48.217 -18.148 -16.724  1.00  0.00           H  
ATOM   2172 2HE2 GLN A 247     -47.996 -16.446 -17.161  1.00  0.00           H  
ATOM   2173  N   ASN A 248     -46.388 -11.898 -17.106  1.00 33.81           N  
ATOM   2174  CA  ASN A 248     -46.898 -10.610 -17.595  1.00 33.51           C  
ATOM   2175  C   ASN A 248     -45.917  -9.410 -17.564  1.00 34.13           C  
ATOM   2176  O   ASN A 248     -46.215  -8.338 -18.113  1.00 35.56           O  
ATOM   2177  CB  ASN A 248     -48.204 -10.273 -16.890  1.00 34.08           C  
ATOM   2178  CG  ASN A 248     -49.206 -11.402 -16.972  1.00 34.12           C  
ATOM   2179  ND2 ASN A 248     -49.270 -12.217 -15.919  1.00 39.64           N  
ATOM   2180  OD1 ASN A 248     -49.912 -11.548 -17.972  1.00 32.05           O  
ATOM   2181  HN  ASN A 248     -46.692 -12.240 -16.194  1.00  0.00           H  
ATOM   2182 1HD2 ASN A 248     -48.686 -12.096 -15.092  1.00  0.00           H  
ATOM   2183 2HD2 ASN A 248     -49.946 -12.979 -15.974  1.00  0.00           H  
ATOM   2184  N   LEU A 249     -44.748  -9.587 -16.945  1.00 31.19           N  
ATOM   2185  CA  LEU A 249     -43.655  -8.619 -17.084  1.00 26.86           C  
ATOM   2186  C   LEU A 249     -43.246  -8.460 -18.544  1.00 26.96           C  
ATOM   2187  O   LEU A 249     -42.496  -7.548 -18.889  1.00 27.76           O  
ATOM   2188  CB  LEU A 249     -42.442  -9.059 -16.268  1.00 27.52           C  
ATOM   2189  CG  LEU A 249     -42.119  -8.393 -14.924  1.00 25.31           C  
ATOM   2190  CD1 LEU A 249     -43.323  -8.311 -13.980  1.00 23.66           C  
ATOM   2191  CD2 LEU A 249     -40.988  -9.171 -14.276  1.00 23.66           C  
ATOM   2192  HN  LEU A 249     -44.612 -10.413 -16.363  1.00  0.00           H  
ATOM   2193  N   ALA A 250     -43.741  -9.360 -19.391  1.00 26.56           N  
ATOM   2194  CA  ALA A 250     -43.522  -9.329 -20.840  1.00 26.28           C  
ATOM   2195  C   ALA A 250     -43.486  -7.921 -21.394  1.00 25.93           C  
ATOM   2196  O   ALA A 250     -44.275  -7.065 -20.993  1.00 25.67           O  
ATOM   2197  CB  ALA A 250     -44.601 -10.132 -21.548  1.00 24.82           C  
ATOM   2198  HN  ALA A 250     -44.307 -10.117 -19.008  1.00  0.00           H  
ATOM   2199  N   GLY A 251     -42.544  -7.689 -22.302  1.00 26.18           N  
ATOM   2200  CA  GLY A 251     -42.461  -6.427 -23.035  1.00 25.34           C  
ATOM   2201  C   GLY A 251     -41.845  -5.282 -22.263  1.00 23.93           C  
ATOM   2202  O   GLY A 251     -42.246  -4.130 -22.442  1.00 23.83           O  
ATOM   2203  HN  GLY A 251     -41.855  -8.416 -22.494  1.00  0.00           H  
ATOM   2204  N   LEU A 252     -40.855  -5.600 -21.429  1.00 23.11           N  
ATOM   2205  CA  LEU A 252     -40.204  -4.622 -20.550  1.00 24.37           C  
ATOM   2206  C   LEU A 252     -38.680  -4.694 -20.640  1.00 24.26           C  
ATOM   2207  O   LEU A 252     -38.101  -5.797 -20.663  1.00 25.56           O  
ATOM   2208  CB  LEU A 252     -40.675  -4.813 -19.092  1.00 24.06           C  
ATOM   2209  CG  LEU A 252     -39.751  -4.536 -17.892  1.00 26.79           C  
ATOM   2210  CD1 LEU A 252     -39.428  -3.070 -17.748  1.00 30.69           C  
ATOM   2211  CD2 LEU A 252     -40.373  -5.042 -16.597  1.00 26.36           C  
ATOM   2212  HN  LEU A 252     -40.535  -6.568 -21.401  1.00  0.00           H  
ATOM   2213  N   HIS A 253     -38.046  -3.521 -20.678  1.00 22.75           N  
ATOM   2214  CA  HIS A 253     -36.594  -3.423 -20.715  1.00 22.57           C  
ATOM   2215  C   HIS A 253     -36.083  -3.071 -19.322  1.00 20.35           C  
ATOM   2216  O   HIS A 253     -36.365  -1.984 -18.819  1.00 19.75           O  
ATOM   2217  CB  HIS A 253     -36.129  -2.333 -21.701  1.00 23.41           C  
ATOM   2218  CG  HIS A 253     -36.415  -2.625 -23.145  1.00 28.33           C  
ATOM   2219  CD2 HIS A 253     -35.712  -2.324 -24.266  1.00 35.53           C  
ATOM   2220  ND1 HIS A 253     -37.572  -3.247 -23.578  1.00 35.55           N  
ATOM   2221  CE1 HIS A 253     -37.556  -3.340 -24.897  1.00 37.07           C  
ATOM   2222  NE2 HIS A 253     -36.438  -2.786 -25.340  1.00 38.29           N  
ATOM   2223  HN  HIS A 253     -38.598  -2.663 -20.681  1.00  0.00           H  
ATOM   2224  HD1 HIS A 253     -38.322  -3.582 -22.973  1.00  0.00           H  
ATOM   2225  HE2 HIS A 253     -36.160  -2.713 -26.319  1.00  0.00           H  
ATOM   2226  N   VAL A 254     -35.325  -3.983 -18.716  1.00 19.75           N  
ATOM   2227  CA  VAL A 254     -34.727  -3.760 -17.398  1.00 19.81           C  
ATOM   2228  C   VAL A 254     -33.218  -3.924 -17.458  1.00 21.34           C  
ATOM   2229  O   VAL A 254     -32.726  -5.017 -17.763  1.00 24.29           O  
ATOM   2230  CB  VAL A 254     -35.240  -4.770 -16.360  1.00 20.22           C  
ATOM   2231  CG1 VAL A 254     -34.656  -4.461 -14.996  1.00 14.57           C  
ATOM   2232  CG2 VAL A 254     -36.763  -4.754 -16.297  1.00 24.13           C  
ATOM   2233  HN  VAL A 254     -35.154  -4.871 -19.188  1.00  0.00           H  
ATOM   2234  N   HIS A 255     -32.484  -2.853 -17.161  1.00 19.83           N  
ATOM   2235  CA  HIS A 255     -31.036  -2.920 -17.145  1.00 17.71           C  
ATOM   2236  C   HIS A 255     -30.627  -3.852 -16.021  1.00 19.59           C  
ATOM   2237  O   HIS A 255     -29.735  -4.683 -16.208  1.00 22.13           O  
ATOM   2238  CB  HIS A 255     -30.434  -1.538 -16.955  1.00 18.08           C  
ATOM   2239  CG  HIS A 255     -28.942  -1.491 -17.101  1.00 18.85           C  
ATOM   2240  CD2 HIS A 255     -28.032  -2.459 -17.355  1.00 20.36           C  
ATOM   2241  ND1 HIS A 255     -28.227  -0.319 -16.992  1.00 23.78           N  
ATOM   2242  CE1 HIS A 255     -26.941  -0.568 -17.154  1.00 24.91           C  
ATOM   2243  NE2 HIS A 255     -26.796  -1.861 -17.375  1.00 24.69           N  
ATOM   2244  HN  HIS A 255     -32.948  -1.972 -16.941  1.00  0.00           H  
ATOM   2245  HD1 HIS A 255     -28.630   0.601 -16.813  1.00  0.00           H  
ATOM   2246  HE2 HIS A 255     -25.909  -2.339 -17.535  1.00  0.00           H  
ATOM   2247  N   ARG A 256     -31.299  -3.741 -14.869  1.00 18.75           N  
ATOM   2248  CA  ARG A 256     -31.046  -4.650 -13.746  1.00 18.57           C  
ATOM   2249  C   ARG A 256     -32.277  -5.118 -12.973  1.00 19.17           C  
ATOM   2250  O   ARG A 256     -32.911  -4.340 -12.276  1.00 17.17           O  
ATOM   2251  CB  ARG A 256     -30.043  -4.055 -12.759  1.00 17.84           C  
ATOM   2252  CG  ARG A 256     -29.549  -5.075 -11.743  1.00 19.18           C  
ATOM   2253  CD  ARG A 256     -28.948  -4.422 -10.526  1.00 21.82           C  
ATOM   2254  NE  ARG A 256     -27.840  -3.528 -10.867  1.00 26.34           N  
ATOM   2255  CZ  ARG A 256     -27.934  -2.202 -10.942  1.00 21.90           C  
ATOM   2256  NH1 ARG A 256     -29.090  -1.594 -10.693  1.00 18.34           N1+
ATOM   2257  NH2 ARG A 256     -26.867  -1.485 -11.258  1.00  8.92           N  
ATOM   2258  HN  ARG A 256     -32.002  -3.009 -14.770  1.00  0.00           H  
ATOM   2259  HE  ARG A 256     -26.932  -3.951 -11.061  1.00  0.00           H  
ATOM   2260 1HH1 ARG A 256     -29.912  -2.146 -10.450  1.00  0.00           H  
ATOM   2261 2HH1 ARG A 256     -29.162  -0.578 -10.750  1.00  0.00           H  
ATOM   2262 1HH2 ARG A 256     -25.980  -1.951 -11.449  1.00  0.00           H  
ATOM   2263 2HH2 ARG A 256     -26.939  -0.469 -11.315  1.00  0.00           H  
ATOM   2264  N   LEU A 257     -32.567  -6.412 -13.071  1.00 20.65           N  
ATOM   2265  CA  LEU A 257     -33.617  -7.038 -12.268  1.00 19.44           C  
ATOM   2266  C   LEU A 257     -33.086  -7.969 -11.178  1.00 18.56           C  
ATOM   2267  O   LEU A 257     -32.510  -9.032 -11.443  1.00 16.13           O  
ATOM   2268  CB  LEU A 257     -34.607  -7.785 -13.161  1.00 21.01           C  
ATOM   2269  CG  LEU A 257     -35.604  -8.773 -12.559  1.00 15.98           C  
ATOM   2270  CD1 LEU A 257     -36.610  -8.079 -11.718  1.00  2.00           C  
ATOM   2271  CD2 LEU A 257     -36.271  -9.477 -13.720  1.00 17.35           C  
ATOM   2272  HN  LEU A 257     -32.040  -6.987 -13.728  1.00  0.00           H  
ATOM   2273  N   ILE A 258     -33.307  -7.556  -9.937  1.00 20.27           N  
ATOM   2274  CA  ILE A 258     -32.926  -8.355  -8.789  1.00 17.87           C  
ATOM   2275  C   ILE A 258     -34.122  -9.170  -8.338  1.00 17.33           C  
ATOM   2276  O   ILE A 258     -35.262  -8.687  -8.354  1.00 17.84           O  
ATOM   2277  CB  ILE A 258     -32.442  -7.487  -7.656  1.00 16.57           C  
ATOM   2278  CG1 ILE A 258     -31.388  -6.494  -8.156  1.00 20.83           C  
ATOM   2279  CG2 ILE A 258     -31.886  -8.355  -6.552  1.00 20.03           C  
ATOM   2280  CD1 ILE A 258     -31.937  -5.133  -8.493  1.00 26.73           C  
ATOM   2281  HN  ILE A 258     -33.757  -6.653  -9.787  1.00  0.00           H  
ATOM   2282  N   LEU A 259     -33.852 -10.411  -7.946  1.00 16.49           N  
ATOM   2283  CA  LEU A 259     -34.899 -11.347  -7.550  1.00 13.97           C  
ATOM   2284  C   LEU A 259     -34.411 -12.325  -6.483  1.00 10.92           C  
ATOM   2285  O   LEU A 259     -33.209 -12.584  -6.347  1.00  8.64           O  
ATOM   2286  CB  LEU A 259     -35.404 -12.099  -8.780  1.00 12.90           C  
ATOM   2287  CG  LEU A 259     -36.535 -13.128  -8.705  1.00 17.31           C  
ATOM   2288  CD1 LEU A 259     -37.686 -12.739  -7.727  1.00 21.12           C  
ATOM   2289  CD2 LEU A 259     -37.053 -13.359 -10.136  1.00 16.95           C  
ATOM   2290  HN  LEU A 259     -32.880 -10.719  -7.921  1.00  0.00           H  
ATOM   2291  N   GLY A 260     -35.358 -12.863  -5.733  1.00  8.63           N  
ATOM   2292  CA  GLY A 260     -35.040 -13.785  -4.665  1.00 10.23           C  
ATOM   2293  C   GLY A 260     -35.865 -13.371  -3.490  1.00 11.33           C  
ATOM   2294  O   GLY A 260     -36.831 -12.634  -3.650  1.00 14.22           O  
ATOM   2295  HN  GLY A 260     -36.333 -12.623  -5.911  1.00  0.00           H  
ATOM   2296  N   GLU A 261     -35.490 -13.829  -2.307  1.00 13.84           N  
ATOM   2297  CA  GLU A 261     -36.291 -13.578  -1.105  1.00 14.65           C  
ATOM   2298  C   GLU A 261     -35.448 -13.416   0.132  1.00 15.51           C  
ATOM   2299  O   GLU A 261     -34.224 -13.491   0.081  1.00 16.73           O  
ATOM   2300  CB  GLU A 261     -37.273 -14.716  -0.879  1.00 15.31           C  
ATOM   2301  CG  GLU A 261     -36.621 -16.043  -0.593  1.00 19.71           C  
ATOM   2302  CD  GLU A 261     -37.590 -17.183  -0.723  1.00 36.31           C  
ATOM   2303  OE1 GLU A 261     -37.165 -18.270  -1.174  1.00 45.23           O  
ATOM   2304  OE2 GLU A 261     -38.782 -16.988  -0.386  1.00 40.83           O1-
ATOM   2305  HN  GLU A 261     -34.627 -14.367  -2.230  1.00  0.00           H  
ATOM   2306  N   PHE A 262     -36.113 -13.210   1.257  1.00 19.02           N  
ATOM   2307  CA  PHE A 262     -35.398 -13.019   2.512  1.00 20.78           C  
ATOM   2308  C   PHE A 262     -35.394 -14.253   3.374  1.00 21.27           C  
ATOM   2309  O   PHE A 262     -36.217 -15.151   3.200  1.00 20.33           O  
ATOM   2310  CB  PHE A 262     -35.940 -11.819   3.280  1.00 20.76           C  
ATOM   2311  CG  PHE A 262     -35.636 -10.507   2.622  1.00 21.22           C  
ATOM   2312  CD1 PHE A 262     -36.659  -9.697   2.155  1.00 20.11           C  
ATOM   2313  CD2 PHE A 262     -34.320 -10.093   2.443  1.00 26.65           C  
ATOM   2314  CE1 PHE A 262     -36.377  -8.490   1.547  1.00 25.68           C  
ATOM   2315  CE2 PHE A 262     -34.025  -8.888   1.829  1.00 20.98           C  
ATOM   2316  CZ  PHE A 262     -35.055  -8.083   1.385  1.00 26.51           C  
ATOM   2317  HN  PHE A 262     -37.133 -13.185   1.246  1.00  0.00           H  
ATOM   2318  N   LYS A 263     -34.441 -14.279   4.298  1.00 24.15           N  
ATOM   2319  CA  LYS A 263     -34.226 -15.391   5.206  1.00 24.41           C  
ATOM   2320  C   LYS A 263     -35.105 -15.260   6.436  1.00 26.81           C  
ATOM   2321  O   LYS A 263     -34.854 -15.937   7.425  1.00 28.76           O  
ATOM   2322  CB  LYS A 263     -32.762 -15.405   5.642  1.00 21.83           C  
ATOM   2323  CG  LYS A 263     -32.116 -16.747   5.595  1.00 20.69           C  
ATOM   2324  CD  LYS A 263     -30.647 -16.622   5.910  1.00 25.79           C  
ATOM   2325  CE  LYS A 263     -29.893 -17.889   5.518  1.00 32.60           C  
ATOM   2326  NZ  LYS A 263     -28.406 -17.718   5.535  1.00 32.57           N1+
ATOM   2327  HN  LYS A 263     -33.824 -13.470   4.374  1.00  0.00           H  
ATOM   2328  HZ1 LYS A 263     -27.902 -18.565   5.273  1.00  0.00           H  
ATOM   2329  HZ2 LYS A 263     -28.090 -17.373   6.442  1.00  0.00           H  
ATOM   2330  HZ3 LYS A 263     -28.124 -16.932   4.950  1.00  0.00           H  
ATOM   2331  N   ASP A 264     -36.119 -14.393   6.389  1.00 28.60           N  
ATOM   2332  CA  ASP A 264     -36.965 -14.135   7.564  1.00 31.15           C  
ATOM   2333  C   ASP A 264     -38.373 -13.640   7.219  1.00 31.59           C  
ATOM   2334  O   ASP A 264     -39.080 -13.084   8.059  1.00 30.80           O  
ATOM   2335  CB  ASP A 264     -36.264 -13.162   8.530  1.00 31.03           C  
ATOM   2336  CG  ASP A 264     -35.855 -11.864   7.861  1.00 34.46           C  
ATOM   2337  OD1 ASP A 264     -35.667 -10.849   8.575  1.00 36.85           O  
ATOM   2338  OD2 ASP A 264     -35.720 -11.860   6.619  1.00 34.96           O1-
ATOM   2339  HN  ASP A 264     -36.311 -13.898   5.518  1.00  0.00           H  
ATOM   2340  N   GLU A 265     -38.786 -13.875   5.982  1.00 34.15           N  
ATOM   2341  CA  GLU A 265     -40.062 -13.364   5.487  1.00 35.58           C  
ATOM   2342  C   GLU A 265     -40.824 -14.385   4.647  1.00 35.75           C  
ATOM   2343  O   GLU A 265     -40.356 -15.509   4.448  1.00 34.72           O  
ATOM   2344  CB  GLU A 265     -39.821 -12.097   4.671  1.00 35.45           C  
ATOM   2345  CG  GLU A 265     -39.696 -10.845   5.506  1.00 36.98           C  
ATOM   2346  CD  GLU A 265     -41.029 -10.210   5.797  1.00 40.83           C  
ATOM   2347  OE1 GLU A 265     -41.037  -9.083   6.330  1.00 49.06           O  
ATOM   2348  OE2 GLU A 265     -42.070 -10.830   5.488  1.00 40.96           O1-
ATOM   2349  HN  GLU A 265     -38.197 -14.427   5.359  1.00  0.00           H  
ATOM   2350  N   ARG A 266     -42.001 -13.988   4.166  1.00 37.62           N  
ATOM   2351  CA  ARG A 266     -42.796 -14.839   3.281  1.00 41.41           C  
ATOM   2352  C   ARG A 266     -41.899 -15.595   2.286  1.00 40.26           C  
ATOM   2353  O   ARG A 266     -41.419 -15.032   1.286  1.00 39.47           O  
ATOM   2354  CB  ARG A 266     -43.907 -14.035   2.570  1.00 42.42           C  
ATOM   2355  CG  ARG A 266     -43.442 -12.817   1.733  1.00 46.64           C  
ATOM   2356  CD  ARG A 266     -44.570 -11.787   1.490  1.00 45.70           C  
ATOM   2357  NE  ARG A 266     -45.600 -12.239   0.548  1.00 54.70           N  
ATOM   2358  CZ  ARG A 266     -46.785 -12.744   0.900  1.00 60.10           C  
ATOM   2359  NH1 ARG A 266     -47.121 -12.872   2.185  1.00 63.02           N1+
ATOM   2360  NH2 ARG A 266     -47.642 -13.128  -0.039  1.00 57.64           N  
ATOM   2361  HN  ARG A 266     -42.357 -13.067   4.421  1.00  0.00           H  
ATOM   2362  HE  ARG A 266     -45.396 -12.162  -0.448  1.00  0.00           H  
ATOM   2363 1HH1 ARG A 266     -48.026 -13.258   2.454  1.00  0.00           H  
ATOM   2364 2HH1 ARG A 266     -46.463 -12.577   2.906  1.00  0.00           H  
ATOM   2365 1HH2 ARG A 266     -48.547 -13.514   0.230  1.00  0.00           H  
ATOM   2366 2HH2 ARG A 266     -47.385 -13.030  -1.021  1.00  0.00           H  
ATOM   2367  N   ASN A 267     -41.649 -16.866   2.598  1.00 37.93           N  
ATOM   2368  CA  ASN A 267     -40.810 -17.701   1.753  1.00 35.48           C  
ATOM   2369  C   ASN A 267     -41.573 -18.519   0.719  1.00 34.87           C  
ATOM   2370  O   ASN A 267     -42.789 -18.645   0.773  1.00 34.18           O  
ATOM   2371  CB  ASN A 267     -39.887 -18.585   2.598  1.00 34.09           C  
ATOM   2372  CG  ASN A 267     -38.484 -18.020   2.702  1.00 31.38           C  
ATOM   2373  ND2 ASN A 267     -38.368 -16.713   2.507  1.00 26.30           N  
ATOM   2374  OD1 ASN A 267     -37.512 -18.747   2.940  1.00 25.06           O  
ATOM   2375  HN  ASN A 267     -42.054 -17.261   3.447  1.00  0.00           H  
ATOM   2376 1HD2 ASN A 267     -37.424 -16.333   2.577  1.00  0.00           H  
ATOM   2377 2HD2 ASN A 267     -39.170 -16.113   2.311  1.00  0.00           H  
ATOM   2378  N   LEU A 268     -40.841 -19.054  -0.244  1.00 35.07           N  
ATOM   2379  CA  LEU A 268     -41.408 -19.992  -1.188  1.00 35.68           C  
ATOM   2380  C   LEU A 268     -41.302 -21.412  -0.649  1.00 38.04           C  
ATOM   2381  O   LEU A 268     -40.368 -21.749   0.092  1.00 38.94           O  
ATOM   2382  CB  LEU A 268     -40.706 -19.886  -2.543  1.00 34.30           C  
ATOM   2383  CG  LEU A 268     -41.176 -18.767  -3.463  1.00 29.40           C  
ATOM   2384  CD1 LEU A 268     -40.480 -18.918  -4.785  1.00 26.36           C  
ATOM   2385  CD2 LEU A 268     -42.688 -18.807  -3.644  1.00 24.62           C  
ATOM   2386  HN  LEU A 268     -39.856 -18.800  -0.323  1.00  0.00           H  
ATOM   2387  N   GLU A 269     -42.272 -22.241  -1.019  1.00 39.84           N  
ATOM   2388  CA  GLU A 269     -42.220 -23.656  -0.695  1.00 40.85           C  
ATOM   2389  C   GLU A 269     -41.256 -24.333  -1.684  1.00 41.35           C  
ATOM   2390  O   GLU A 269     -40.271 -24.943  -1.264  1.00 42.40           O  
ATOM   2391  CB  GLU A 269     -43.629 -24.273  -0.724  1.00 41.32           C  
ATOM   2392  CG  GLU A 269     -44.748 -23.368  -0.154  1.00 44.77           C  
ATOM   2393  CD  GLU A 269     -44.860 -23.392   1.383  1.00 50.14           C  
ATOM   2394  OE1 GLU A 269     -44.731 -24.482   1.989  1.00 50.48           O  
ATOM   2395  OE2 GLU A 269     -45.104 -22.315   1.984  1.00 45.75           O1-
ATOM   2396  HN  GLU A 269     -43.069 -21.877  -1.541  1.00  0.00           H  
ATOM   2397  N   ILE A 270     -41.515 -24.196  -2.988  1.00 41.61           N  
ATOM   2398  CA  ILE A 270     -40.606 -24.729  -4.020  1.00 42.71           C  
ATOM   2399  C   ILE A 270     -40.284 -23.728  -5.130  1.00 43.05           C  
ATOM   2400  O   ILE A 270     -41.181 -23.134  -5.744  1.00 43.41           O  
ATOM   2401  CB  ILE A 270     -41.100 -26.074  -4.668  1.00 42.17           C  
ATOM   2402  CG1 ILE A 270     -42.568 -25.984  -5.109  1.00 41.82           C  
ATOM   2403  CG2 ILE A 270     -40.880 -27.246  -3.724  1.00 42.36           C  
ATOM   2404  CD1 ILE A 270     -43.070 -27.208  -5.886  1.00 44.95           C  
ATOM   2405  HN  ILE A 270     -42.364 -23.710  -3.277  1.00  0.00           H  
ATOM   2406  N   PHE A 271     -38.992 -23.560  -5.393  1.00 43.62           N  
ATOM   2407  CA  PHE A 271     -38.549 -22.707  -6.492  1.00 43.87           C  
ATOM   2408  C   PHE A 271     -38.056 -23.565  -7.661  1.00 43.12           C  
ATOM   2409  O   PHE A 271     -36.917 -24.043  -7.681  1.00 42.56           O  
ATOM   2410  CB  PHE A 271     -37.497 -21.691  -6.011  1.00 44.33           C  
ATOM   2411  CG  PHE A 271     -37.177 -20.606  -7.015  1.00 45.84           C  
ATOM   2412  CD1 PHE A 271     -35.860 -20.380  -7.415  1.00 45.79           C  
ATOM   2413  CD2 PHE A 271     -38.186 -19.808  -7.554  1.00 44.95           C  
ATOM   2414  CE1 PHE A 271     -35.558 -19.378  -8.334  1.00 42.71           C  
ATOM   2415  CE2 PHE A 271     -37.892 -18.809  -8.478  1.00 42.50           C  
ATOM   2416  CZ  PHE A 271     -36.579 -18.595  -8.866  1.00 41.66           C  
ATOM   2417  HN  PHE A 271     -38.298 -24.036  -4.817  1.00  0.00           H  
ATOM   2418  N   GLU A 272     -38.951 -23.764  -8.623  1.00 43.33           N  
ATOM   2419  CA  GLU A 272     -38.673 -24.580  -9.802  1.00 42.60           C  
ATOM   2420  C   GLU A 272     -38.265 -23.710 -10.977  1.00 41.35           C  
ATOM   2421  O   GLU A 272     -38.980 -22.759 -11.311  1.00 41.10           O  
ATOM   2422  CB  GLU A 272     -39.894 -25.433 -10.167  1.00 42.86           C  
ATOM   2423  CG  GLU A 272     -40.379 -26.352  -9.029  1.00 44.55           C  
ATOM   2424  CD  GLU A 272     -39.336 -27.388  -8.598  1.00 44.64           C  
ATOM   2425  OE1 GLU A 272     -38.248 -26.994  -8.115  1.00 43.71           O  
ATOM   2426  OE2 GLU A 272     -39.614 -28.600  -8.734  1.00 41.38           O1-
ATOM   2427  HN  GLU A 272     -39.869 -23.329  -8.534  1.00  0.00           H  
ATOM   2428  N   PRO A 273     -37.112 -24.036 -11.605  1.00 40.30           N  
ATOM   2429  CA  PRO A 273     -36.536 -23.343 -12.770  1.00 38.71           C  
ATOM   2430  C   PRO A 273     -37.583 -22.858 -13.791  1.00 36.90           C  
ATOM   2431  O   PRO A 273     -37.362 -21.861 -14.494  1.00 33.80           O  
ATOM   2432  CB  PRO A 273     -35.639 -24.416 -13.394  1.00 38.86           C  
ATOM   2433  CG  PRO A 273     -35.208 -25.264 -12.248  1.00 38.62           C  
ATOM   2434  CD  PRO A 273     -36.264 -25.167 -11.173  1.00 40.26           C  
ATOM   2435  N   SER A 274     -38.714 -23.563 -13.839  1.00 36.13           N  
ATOM   2436  CA  SER A 274     -39.813 -23.251 -14.748  1.00 35.75           C  
ATOM   2437  C   SER A 274     -40.372 -21.831 -14.589  1.00 34.91           C  
ATOM   2438  O   SER A 274     -40.697 -21.186 -15.597  1.00 36.38           O  
ATOM   2439  CB  SER A 274     -40.932 -24.293 -14.621  1.00 35.62           C  
ATOM   2440  OG  SER A 274     -41.452 -24.342 -13.307  1.00 35.61           O  
ATOM   2441  HN  SER A 274     -38.816 -24.359 -13.210  1.00  0.00           H  
ATOM   2442  HG  SER A 274     -42.145 -24.987 -13.228  1.00  0.00           H  
ATOM   2443  N   ILE A 275     -40.467 -21.351 -13.345  1.00 32.08           N  
ATOM   2444  CA  ILE A 275     -41.029 -20.022 -13.042  1.00 29.82           C  
ATOM   2445  C   ILE A 275     -40.469 -18.909 -13.956  1.00 29.33           C  
ATOM   2446  O   ILE A 275     -41.234 -18.096 -14.483  1.00 26.52           O  
ATOM   2447  CB  ILE A 275     -40.865 -19.653 -11.537  1.00 28.86           C  
ATOM   2448  CG1 ILE A 275     -41.586 -20.670 -10.651  1.00 28.35           C  
ATOM   2449  CG2 ILE A 275     -41.443 -18.281 -11.240  1.00 27.57           C  
ATOM   2450  CD1 ILE A 275     -41.004 -20.794  -9.259  1.00 26.11           C  
ATOM   2451  HN  ILE A 275     -40.137 -21.929 -12.572  1.00  0.00           H  
ATOM   2452  N   MET A 276     -39.144 -18.911 -14.147  1.00 30.23           N  
ATOM   2453  CA  MET A 276     -38.431 -17.960 -15.021  1.00 31.53           C  
ATOM   2454  C   MET A 276     -38.941 -17.851 -16.469  1.00 32.45           C  
ATOM   2455  O   MET A 276     -38.644 -16.861 -17.161  1.00 31.72           O  
ATOM   2456  CB  MET A 276     -36.937 -18.293 -15.058  1.00 32.58           C  
ATOM   2457  CG  MET A 276     -36.080 -17.566 -14.040  1.00 35.20           C  
ATOM   2458  SD  MET A 276     -36.406 -18.102 -12.358  1.00 47.54           S  
ATOM   2459  CE  MET A 276     -37.550 -16.835 -11.809  1.00 51.07           C  
ATOM   2460  HN  MET A 276     -38.592 -19.615 -13.657  1.00  0.00           H  
ATOM   2461  N   GLU A 277     -39.663 -18.877 -16.934  1.00 32.50           N  
ATOM   2462  CA  GLU A 277     -40.418 -18.794 -18.187  1.00 32.08           C  
ATOM   2463  C   GLU A 277     -41.266 -17.510 -18.215  1.00 32.57           C  
ATOM   2464  O   GLU A 277     -41.985 -17.200 -17.257  1.00 33.05           O  
ATOM   2465  CB  GLU A 277     -41.301 -20.039 -18.385  1.00 31.17           C  
ATOM   2466  CG  GLU A 277     -40.737 -21.099 -19.356  1.00 33.47           C  
ATOM   2467  CD  GLU A 277     -40.522 -20.571 -20.795  1.00 32.51           C  
ATOM   2468  OE1 GLU A 277     -41.430 -19.914 -21.356  1.00 30.94           O  
ATOM   2469  OE2 GLU A 277     -39.438 -20.819 -21.368  1.00 30.05           O1-
ATOM   2470  HN  GLU A 277     -39.689 -19.745 -16.399  1.00  0.00           H  
ATOM   2471  N   GLY A 278     -41.168 -16.758 -19.305  1.00 32.39           N  
ATOM   2472  CA  GLY A 278     -41.846 -15.468 -19.397  1.00 32.76           C  
ATOM   2473  C   GLY A 278     -40.852 -14.335 -19.304  1.00 32.48           C  
ATOM   2474  O   GLY A 278     -40.999 -13.313 -19.978  1.00 32.43           O  
ATOM   2475  HN  GLY A 278     -40.609 -17.087 -20.092  1.00  0.00           H  
ATOM   2476  N   LEU A 279     -39.836 -14.526 -18.462  1.00 32.84           N  
ATOM   2477  CA  LEU A 279     -38.664 -13.661 -18.439  1.00 33.97           C  
ATOM   2478  C   LEU A 279     -37.976 -13.756 -19.795  1.00 35.48           C  
ATOM   2479  O   LEU A 279     -37.015 -13.039 -20.093  1.00 35.76           O  
ATOM   2480  CB  LEU A 279     -37.712 -14.080 -17.317  1.00 33.73           C  
ATOM   2481  CG  LEU A 279     -38.029 -13.586 -15.892  1.00 36.43           C  
ATOM   2482  CD1 LEU A 279     -39.515 -13.727 -15.492  1.00 38.80           C  
ATOM   2483  CD2 LEU A 279     -37.140 -14.269 -14.857  1.00 34.89           C  
ATOM   2484  HN  LEU A 279     -39.881 -15.308 -17.809  1.00  0.00           H  
ATOM   2485  N   CYS A 280     -38.509 -14.651 -20.621  1.00 38.01           N  
ATOM   2486  CA  CYS A 280     -38.029 -14.883 -21.971  1.00 40.90           C  
ATOM   2487  C   CYS A 280     -38.675 -13.866 -22.920  1.00 41.02           C  
ATOM   2488  O   CYS A 280     -38.439 -13.898 -24.127  1.00 42.07           O  
ATOM   2489  CB  CYS A 280     -38.323 -16.332 -22.378  1.00 41.21           C  
ATOM   2490  SG  CYS A 280     -38.754 -17.371 -20.931  1.00 47.43           S  
ATOM   2491  HN  CYS A 280     -39.298 -15.205 -20.288  1.00  0.00           H  
ATOM   2492  N   ASP A 281     -39.478 -12.959 -22.360  1.00 40.66           N  
ATOM   2493  CA  ASP A 281     -39.977 -11.789 -23.088  1.00 40.12           C  
ATOM   2494  C   ASP A 281     -39.258 -10.536 -22.631  1.00 38.68           C  
ATOM   2495  O   ASP A 281     -38.752  -9.757 -23.449  1.00 39.45           O  
ATOM   2496  CB  ASP A 281     -41.466 -11.595 -22.854  1.00 40.34           C  
ATOM   2497  CG  ASP A 281     -42.279 -12.746 -23.362  1.00 43.86           C  
ATOM   2498  OD1 ASP A 281     -42.445 -12.857 -24.602  1.00 44.71           O  
ATOM   2499  OD2 ASP A 281     -42.748 -13.540 -22.513  1.00 49.51           O1-
ATOM   2500  HN  ASP A 281     -39.755 -13.085 -21.387  1.00  0.00           H  
ATOM   2501  N   VAL A 282     -39.224 -10.346 -21.315  1.00 35.99           N  
ATOM   2502  CA  VAL A 282     -38.556  -9.192 -20.733  1.00 34.21           C  
ATOM   2503  C   VAL A 282     -37.110  -9.173 -21.211  1.00 32.98           C  
ATOM   2504  O   VAL A 282     -36.417 -10.194 -21.162  1.00 32.02           O  
ATOM   2505  CB  VAL A 282     -38.674  -9.164 -19.184  1.00 33.49           C  
ATOM   2506  CG1 VAL A 282     -40.114  -9.341 -18.765  1.00 32.71           C  
ATOM   2507  CG2 VAL A 282     -37.864 -10.250 -18.549  1.00 34.46           C  
ATOM   2508  HN  VAL A 282     -39.676 -11.024 -20.701  1.00  0.00           H  
ATOM   2509  N   THR A 283     -36.685  -8.028 -21.736  1.00 31.92           N  
ATOM   2510  CA  THR A 283     -35.309  -7.865 -22.207  1.00 30.18           C  
ATOM   2511  C   THR A 283     -34.398  -7.443 -21.046  1.00 28.95           C  
ATOM   2512  O   THR A 283     -34.558  -6.357 -20.477  1.00 27.61           O  
ATOM   2513  CB  THR A 283     -35.233  -6.864 -23.379  1.00 30.33           C  
ATOM   2514  CG2 THR A 283     -35.121  -7.593 -24.705  1.00 27.11           C  
ATOM   2515  OG1 THR A 283     -36.424  -6.066 -23.391  1.00 32.39           O  
ATOM   2516  HN  THR A 283     -37.333  -7.244 -21.812  1.00  0.00           H  
ATOM   2517  HG1 THR A 283     -36.377  -5.450 -24.113  1.00  0.00           H  
ATOM   2518  N   ILE A 284     -33.460  -8.317 -20.687  1.00 27.89           N  
ATOM   2519  CA  ILE A 284     -32.627  -8.090 -19.499  1.00 29.18           C  
ATOM   2520  C   ILE A 284     -31.125  -7.962 -19.789  1.00 30.72           C  
ATOM   2521  O   ILE A 284     -30.561  -8.695 -20.610  1.00 31.97           O  
ATOM   2522  CB  ILE A 284     -32.820  -9.204 -18.433  1.00 28.97           C  
ATOM   2523  CG1 ILE A 284     -34.292  -9.349 -18.058  1.00 29.57           C  
ATOM   2524  CG2 ILE A 284     -31.980  -8.926 -17.197  1.00 20.92           C  
ATOM   2525  CD1 ILE A 284     -34.613 -10.690 -17.426  1.00 37.16           C  
ATOM   2526  HN  ILE A 284     -33.318  -9.158 -21.246  1.00  0.00           H  
ATOM   2527  N   ASP A 285     -30.482  -7.040 -19.077  1.00 31.69           N  
ATOM   2528  CA  ASP A 285     -29.038  -6.886 -19.153  1.00 31.08           C  
ATOM   2529  C   ASP A 285     -28.360  -7.516 -17.945  1.00 29.88           C  
ATOM   2530  O   ASP A 285     -27.387  -8.259 -18.100  1.00 31.03           O  
ATOM   2531  CB  ASP A 285     -28.667  -5.410 -19.300  1.00 32.26           C  
ATOM   2532  CG  ASP A 285     -29.264  -4.789 -20.550  1.00 32.44           C  
ATOM   2533  OD1 ASP A 285     -28.972  -5.289 -21.659  1.00 36.00           O  
ATOM   2534  OD2 ASP A 285     -30.030  -3.809 -20.430  1.00 34.93           O1-
ATOM   2535  HN  ASP A 285     -31.016  -6.426 -18.462  1.00  0.00           H  
ATOM   2536  N   GLU A 286     -28.878  -7.231 -16.751  1.00 26.84           N  
ATOM   2537  CA  GLU A 286     -28.307  -7.775 -15.526  1.00 24.83           C  
ATOM   2538  C   GLU A 286     -29.388  -8.414 -14.674  1.00 23.15           C  
ATOM   2539  O   GLU A 286     -30.428  -7.821 -14.400  1.00 21.14           O  
ATOM   2540  CB  GLU A 286     -27.552  -6.694 -14.752  1.00 24.34           C  
ATOM   2541  CG  GLU A 286     -26.542  -7.230 -13.733  1.00 28.78           C  
ATOM   2542  CD  GLU A 286     -25.924  -6.131 -12.856  1.00 30.65           C  
ATOM   2543  OE1 GLU A 286     -25.600  -5.040 -13.389  1.00 36.74           O  
ATOM   2544  OE2 GLU A 286     -25.759  -6.363 -11.629  1.00 27.31           O1-
ATOM   2545  HN  GLU A 286     -29.692  -6.619 -16.693  1.00  0.00           H  
ATOM   2546  N   PHE A 287     -29.127  -9.647 -14.278  1.00 23.55           N  
ATOM   2547  CA  PHE A 287     -30.075 -10.447 -13.540  1.00 23.94           C  
ATOM   2548  C   PHE A 287     -29.409 -10.870 -12.257  1.00 25.37           C  
ATOM   2549  O   PHE A 287     -28.419 -11.603 -12.264  1.00 26.76           O  
ATOM   2550  CB  PHE A 287     -30.449 -11.670 -14.363  1.00 23.42           C  
ATOM   2551  CG  PHE A 287     -31.283 -12.675 -13.629  1.00 24.89           C  
ATOM   2552  CD1 PHE A 287     -32.663 -12.541 -13.575  1.00 21.55           C  
ATOM   2553  CD2 PHE A 287     -30.689 -13.785 -13.031  1.00 28.97           C  
ATOM   2554  CE1 PHE A 287     -33.437 -13.475 -12.917  1.00 25.29           C  
ATOM   2555  CE2 PHE A 287     -31.453 -14.731 -12.376  1.00 30.03           C  
ATOM   2556  CZ  PHE A 287     -32.835 -14.574 -12.316  1.00 27.84           C  
ATOM   2557  HN  PHE A 287     -28.218 -10.050 -14.503  1.00  0.00           H  
ATOM   2558  N   ARG A 288     -29.944 -10.397 -11.148  1.00 25.20           N  
ATOM   2559  CA  ARG A 288     -29.317 -10.682  -9.887  1.00 26.21           C  
ATOM   2560  C   ARG A 288     -30.199 -11.578  -9.030  1.00 27.95           C  
ATOM   2561  O   ARG A 288     -31.361 -11.253  -8.746  1.00 28.48           O  
ATOM   2562  CB  ARG A 288     -28.981  -9.383  -9.164  1.00 26.17           C  
ATOM   2563  CG  ARG A 288     -28.000  -9.545  -8.014  1.00 27.23           C  
ATOM   2564  CD  ARG A 288     -27.774  -8.221  -7.353  1.00 29.66           C  
ATOM   2565  NE  ARG A 288     -26.951  -7.335  -8.164  1.00 36.95           N  
ATOM   2566  CZ  ARG A 288     -26.882  -6.020  -7.996  1.00 43.62           C  
ATOM   2567  NH1 ARG A 288     -27.594  -5.430  -7.040  1.00 50.41           N1+
ATOM   2568  NH2 ARG A 288     -26.104  -5.295  -8.789  1.00 41.40           N  
ATOM   2569  HN  ARG A 288     -30.794  -9.835 -11.185  1.00  0.00           H  
ATOM   2570  HE  ARG A 288     -26.392  -7.751  -8.909  1.00  0.00           H  
ATOM   2571 1HH1 ARG A 288     -28.192  -5.987  -6.430  1.00  0.00           H  
ATOM   2572 2HH1 ARG A 288     -27.541  -4.420  -6.911  1.00  0.00           H  
ATOM   2573 1HH2 ARG A 288     -25.558  -5.747  -9.522  1.00  0.00           H  
ATOM   2574 2HH2 ARG A 288     -26.051  -4.285  -8.660  1.00  0.00           H  
ATOM   2575  N   LEU A 289     -29.627 -12.707  -8.621  1.00 26.93           N  
ATOM   2576  CA  LEU A 289     -30.301 -13.638  -7.739  1.00 26.38           C  
ATOM   2577  C   LEU A 289     -29.760 -13.491  -6.324  1.00 26.69           C  
ATOM   2578  O   LEU A 289     -28.553 -13.310  -6.137  1.00 27.85           O  
ATOM   2579  CB  LEU A 289     -30.065 -15.059  -8.221  1.00 25.88           C  
ATOM   2580  CG  LEU A 289     -31.261 -15.967  -8.479  1.00 24.68           C  
ATOM   2581  CD1 LEU A 289     -30.716 -17.347  -8.760  1.00 24.84           C  
ATOM   2582  CD2 LEU A 289     -32.263 -16.002  -7.329  1.00 25.71           C  
ATOM   2583  HN  LEU A 289     -28.683 -12.925  -8.939  1.00  0.00           H  
ATOM   2584  N   THR A 290     -30.651 -13.572  -5.336  1.00 25.59           N  
ATOM   2585  CA  THR A 290     -30.263 -13.512  -3.925  1.00 23.87           C  
ATOM   2586  C   THR A 290     -30.775 -14.752  -3.204  1.00 24.24           C  
ATOM   2587  O   THR A 290     -31.148 -15.724  -3.867  1.00 24.07           O  
ATOM   2588  CB  THR A 290     -30.768 -12.239  -3.256  1.00 23.59           C  
ATOM   2589  CG2 THR A 290     -30.151 -11.031  -3.920  1.00 23.49           C  
ATOM   2590  OG1 THR A 290     -32.193 -12.160  -3.380  1.00 26.72           O  
ATOM   2591  HN  THR A 290     -31.638 -13.680  -5.571  1.00  0.00           H  
ATOM   2592  HG1 THR A 290     -32.508 -11.367  -2.963  1.00  0.00           H  
ATOM   2593  N   TYR A 291     -30.800 -14.730  -1.866  1.00 24.20           N  
ATOM   2594  CA  TYR A 291     -31.104 -15.941  -1.087  1.00 23.26           C  
ATOM   2595  C   TYR A 291     -32.483 -16.481  -1.381  1.00 24.83           C  
ATOM   2596  O   TYR A 291     -33.474 -15.772  -1.260  1.00 25.26           O  
ATOM   2597  CB  TYR A 291     -30.938 -15.747   0.431  1.00 23.92           C  
ATOM   2598  CG  TYR A 291     -31.750 -16.747   1.255  1.00 21.50           C  
ATOM   2599  CD1 TYR A 291     -31.229 -17.987   1.601  1.00 19.18           C  
ATOM   2600  CD2 TYR A 291     -33.053 -16.453   1.660  1.00 18.42           C  
ATOM   2601  CE1 TYR A 291     -31.986 -18.910   2.327  1.00 21.17           C  
ATOM   2602  CE2 TYR A 291     -33.810 -17.360   2.375  1.00 22.97           C  
ATOM   2603  CZ  TYR A 291     -33.279 -18.591   2.713  1.00 26.37           C  
ATOM   2604  OH  TYR A 291     -34.051 -19.489   3.449  1.00 29.28           O  
ATOM   2605  HN  TYR A 291     -30.605 -13.857  -1.377  1.00  0.00           H  
ATOM   2606  HH  TYR A 291     -34.937 -19.270   3.713  1.00  0.00           H  
ATOM   2607  N   THR A 292     -32.525 -17.752  -1.757  1.00 27.47           N  
ATOM   2608  CA  THR A 292     -33.772 -18.446  -2.005  1.00 31.12           C  
ATOM   2609  C   THR A 292     -33.921 -19.520  -0.946  1.00 32.98           C  
ATOM   2610  O   THR A 292     -32.921 -20.067  -0.465  1.00 34.48           O  
ATOM   2611  CB  THR A 292     -33.791 -19.122  -3.398  1.00 32.59           C  
ATOM   2612  CG2 THR A 292     -35.200 -19.050  -4.005  1.00 33.18           C  
ATOM   2613  OG1 THR A 292     -32.833 -18.500  -4.274  1.00 32.52           O  
ATOM   2614  HN  THR A 292     -31.648 -18.259  -1.876  1.00  0.00           H  
ATOM   2615  HG1 THR A 292     -31.961 -18.545  -3.899  1.00  0.00           H  
ATOM   2616  N   ASN A 293     -35.163 -19.826  -0.585  1.00 35.11           N  
ATOM   2617  CA  ASN A 293     -35.433 -20.872   0.393  1.00 36.59           C  
ATOM   2618  C   ASN A 293     -35.148 -22.262  -0.160  1.00 36.30           C  
ATOM   2619  O   ASN A 293     -34.613 -23.117   0.537  1.00 37.58           O  
ATOM   2620  CB  ASN A 293     -36.871 -20.796   0.887  1.00 37.36           C  
ATOM   2621  CG  ASN A 293     -37.155 -21.785   1.999  1.00 41.45           C  
ATOM   2622  ND2 ASN A 293     -36.098 -22.269   2.655  1.00 40.24           N  
ATOM   2623  OD1 ASN A 293     -38.313 -22.112   2.269  1.00 48.18           O  
ATOM   2624  HN  ASN A 293     -35.943 -19.318  -1.001  1.00  0.00           H  
ATOM   2625 1HD2 ASN A 293     -35.140 -21.999   2.432  1.00  0.00           H  
ATOM   2626 2HD2 ASN A 293     -36.289 -22.935   3.404  1.00  0.00           H  
ATOM   2627  N   ASP A 294     -35.521 -22.485  -1.410  1.00 36.63           N  
ATOM   2628  CA  ASP A 294     -35.220 -23.740  -2.077  1.00 36.71           C  
ATOM   2629  C   ASP A 294     -34.554 -23.456  -3.421  1.00 35.77           C  
ATOM   2630  O   ASP A 294     -35.143 -22.808  -4.293  1.00 35.34           O  
ATOM   2631  CB  ASP A 294     -36.493 -24.566  -2.265  1.00 37.19           C  
ATOM   2632  CG  ASP A 294     -36.316 -25.684  -3.275  1.00 39.74           C  
ATOM   2633  OD1 ASP A 294     -35.515 -26.616  -3.000  1.00 38.28           O  
ATOM   2634  OD2 ASP A 294     -36.980 -25.616  -4.341  1.00 42.56           O1-
ATOM   2635  HN  ASP A 294     -36.031 -21.760  -1.916  1.00  0.00           H  
ATOM   2636  N   PHE A 295     -33.326 -23.945  -3.579  1.00 34.48           N  
ATOM   2637  CA  PHE A 295     -32.549 -23.660  -4.769  1.00 32.78           C  
ATOM   2638  C   PHE A 295     -32.054 -24.933  -5.430  1.00 31.79           C  
ATOM   2639  O   PHE A 295     -31.703 -25.891  -4.747  1.00 31.32           O  
ATOM   2640  CB  PHE A 295     -31.373 -22.743  -4.425  1.00 33.18           C  
ATOM   2641  CG  PHE A 295     -30.531 -22.353  -5.618  1.00 34.61           C  
ATOM   2642  CD1 PHE A 295     -30.926 -21.319  -6.455  1.00 32.77           C  
ATOM   2643  CD2 PHE A 295     -29.343 -23.017  -5.895  1.00 34.44           C  
ATOM   2644  CE1 PHE A 295     -30.157 -20.960  -7.541  1.00 29.22           C  
ATOM   2645  CE2 PHE A 295     -28.576 -22.660  -6.984  1.00 32.42           C  
ATOM   2646  CZ  PHE A 295     -28.986 -21.631  -7.807  1.00 29.83           C  
ATOM   2647  HN  PHE A 295     -32.924 -24.532  -2.848  1.00  0.00           H  
ATOM   2648  N   SER A 296     -32.041 -24.928  -6.763  1.00 31.50           N  
ATOM   2649  CA  SER A 296     -31.477 -26.015  -7.566  1.00 30.69           C  
ATOM   2650  C   SER A 296     -30.294 -25.450  -8.313  1.00 31.07           C  
ATOM   2651  O   SER A 296     -30.387 -24.378  -8.903  1.00 30.71           O  
ATOM   2652  CB  SER A 296     -32.482 -26.532  -8.602  1.00 29.80           C  
ATOM   2653  OG  SER A 296     -33.824 -26.510  -8.148  1.00 29.20           O  
ATOM   2654  HN  SER A 296     -32.444 -24.127  -7.248  1.00  0.00           H  
ATOM   2655  HG  SER A 296     -34.447 -26.830  -8.790  1.00  0.00           H  
ATOM   2656  N   ASP A 297     -29.186 -26.176  -8.314  1.00 32.64           N  
ATOM   2657  CA  ASP A 297     -27.981 -25.711  -8.997  1.00 34.59           C  
ATOM   2658  C   ASP A 297     -28.214 -25.537 -10.507  1.00 33.87           C  
ATOM   2659  O   ASP A 297     -27.308 -25.167 -11.249  1.00 33.84           O  
ATOM   2660  CB  ASP A 297     -26.797 -26.648  -8.702  1.00 35.79           C  
ATOM   2661  CG  ASP A 297     -26.487 -26.762  -7.195  1.00 39.50           C  
ATOM   2662  OD1 ASP A 297     -27.426 -26.986  -6.393  1.00 41.03           O  
ATOM   2663  OD2 ASP A 297     -25.299 -26.636  -6.813  1.00 39.72           O1-
ATOM   2664  HN  ASP A 297     -29.174 -27.074  -7.830  1.00  0.00           H  
ATOM   2665  N   ASP A 298     -29.450 -25.770 -10.940  1.00 33.94           N  
ATOM   2666  CA  ASP A 298     -29.802 -25.772 -12.358  1.00 35.01           C  
ATOM   2667  C   ASP A 298     -30.640 -24.560 -12.783  1.00 33.71           C  
ATOM   2668  O   ASP A 298     -30.559 -24.110 -13.930  1.00 34.24           O  
ATOM   2669  CB  ASP A 298     -30.546 -27.065 -12.712  1.00 37.27           C  
ATOM   2670  CG  ASP A 298     -31.510 -27.497 -11.621  1.00 40.66           C  
ATOM   2671  OD1 ASP A 298     -31.039 -28.104 -10.638  1.00 46.45           O  
ATOM   2672  OD2 ASP A 298     -32.729 -27.226 -11.736  1.00 45.86           O1-
ATOM   2673  HN  ASP A 298     -30.182 -25.955 -10.254  1.00  0.00           H  
ATOM   2674  N   ILE A 299     -31.456 -24.043 -11.871  1.00 31.77           N  
ATOM   2675  CA  ILE A 299     -32.250 -22.847 -12.154  1.00 29.17           C  
ATOM   2676  C   ILE A 299     -31.395 -21.755 -12.809  1.00 29.27           C  
ATOM   2677  O   ILE A 299     -31.895 -20.992 -13.633  1.00 30.36           O  
ATOM   2678  CB  ILE A 299     -33.037 -22.358 -10.881  1.00 28.23           C  
ATOM   2679  CG1 ILE A 299     -33.605 -20.932 -11.036  1.00 27.70           C  
ATOM   2680  CG2 ILE A 299     -32.212 -22.542  -9.622  1.00 26.76           C  
ATOM   2681  CD1 ILE A 299     -32.678 -19.790 -10.628  1.00 23.10           C  
ATOM   2682  HN  ILE A 299     -31.530 -24.488 -10.956  1.00  0.00           H  
ATOM   2683  N   VAL A 300     -30.108 -21.704 -12.466  1.00 29.62           N  
ATOM   2684  CA  VAL A 300     -29.163 -20.742 -13.070  1.00 28.61           C  
ATOM   2685  C   VAL A 300     -28.809 -21.077 -14.517  1.00 28.24           C  
ATOM   2686  O   VAL A 300     -28.442 -20.191 -15.281  1.00 30.20           O  
ATOM   2687  CB  VAL A 300     -27.854 -20.560 -12.239  1.00 27.19           C  
ATOM   2688  CG1 VAL A 300     -28.161 -19.932 -10.913  1.00 24.88           C  
ATOM   2689  CG2 VAL A 300     -27.119 -21.884 -12.037  1.00 28.64           C  
ATOM   2690  HN  VAL A 300     -29.762 -22.354 -11.760  1.00  0.00           H  
ATOM   2691  N   LYS A 301     -28.922 -22.353 -14.877  1.00 27.20           N  
ATOM   2692  CA  LYS A 301     -28.689 -22.818 -16.246  1.00 29.57           C  
ATOM   2693  C   LYS A 301     -29.861 -22.466 -17.194  1.00 29.38           C  
ATOM   2694  O   LYS A 301     -29.697 -22.476 -18.413  1.00 29.82           O  
ATOM   2695  CB  LYS A 301     -28.373 -24.337 -16.232  1.00 30.60           C  
ATOM   2696  CG  LYS A 301     -28.747 -25.172 -17.492  1.00 31.03           C  
ATOM   2697  CD  LYS A 301     -28.754 -26.695 -17.177  1.00 30.75           C  
ATOM   2698  CE  LYS A 301     -29.282 -27.574 -18.340  1.00 30.36           C  
ATOM   2699  NZ  LYS A 301     -28.544 -27.397 -19.654  1.00 28.90           N1+
ATOM   2700  HN  LYS A 301     -29.183 -23.038 -14.168  1.00  0.00           H  
ATOM   2701  HZ1 LYS A 301     -28.891 -27.975 -20.419  1.00  0.00           H  
ATOM   2702  HZ2 LYS A 301     -27.544 -27.549 -19.522  1.00  0.00           H  
ATOM   2703  HZ3 LYS A 301     -28.539 -26.414 -19.927  1.00  0.00           H  
ATOM   2704  N   PHE A 302     -31.018 -22.131 -16.623  1.00 28.54           N  
ATOM   2705  CA  PHE A 302     -32.268 -21.967 -17.374  1.00 28.28           C  
ATOM   2706  C   PHE A 302     -32.143 -21.136 -18.652  1.00 29.03           C  
ATOM   2707  O   PHE A 302     -31.437 -20.117 -18.676  1.00 29.68           O  
ATOM   2708  CB  PHE A 302     -33.365 -21.384 -16.478  1.00 27.53           C  
ATOM   2709  CG  PHE A 302     -34.755 -21.624 -16.996  1.00 28.38           C  
ATOM   2710  CD1 PHE A 302     -35.308 -22.906 -16.986  1.00 29.65           C  
ATOM   2711  CD2 PHE A 302     -35.513 -20.577 -17.503  1.00 26.98           C  
ATOM   2712  CE1 PHE A 302     -36.599 -23.138 -17.475  1.00 23.53           C  
ATOM   2713  CE2 PHE A 302     -36.808 -20.803 -17.988  1.00 25.34           C  
ATOM   2714  CZ  PHE A 302     -37.347 -22.091 -17.972  1.00 22.43           C  
ATOM   2715  HN  PHE A 302     -31.035 -21.981 -15.614  1.00  0.00           H  
ATOM   2716  N   HIS A 303     -32.847 -21.570 -19.700  1.00 29.54           N  
ATOM   2717  CA  HIS A 303     -32.680 -21.015 -21.052  1.00 30.21           C  
ATOM   2718  C   HIS A 303     -33.159 -19.566 -21.210  1.00 30.45           C  
ATOM   2719  O   HIS A 303     -32.764 -18.878 -22.163  1.00 28.95           O  
ATOM   2720  CB  HIS A 303     -33.380 -21.894 -22.084  1.00 30.74           C  
ATOM   2721  CG  HIS A 303     -34.871 -21.819 -22.011  1.00 32.63           C  
ATOM   2722  CD2 HIS A 303     -35.742 -20.897 -22.487  1.00 32.43           C  
ATOM   2723  ND1 HIS A 303     -35.630 -22.764 -21.355  1.00 35.57           N  
ATOM   2724  CE1 HIS A 303     -36.907 -22.433 -21.442  1.00 35.86           C  
ATOM   2725  NE2 HIS A 303     -37.001 -21.300 -22.116  1.00 30.52           N  
ATOM   2726  HN  HIS A 303     -33.528 -22.316 -19.558  1.00  0.00           H  
ATOM   2727  HD1 HIS A 303     -35.264 -23.588 -20.878  1.00  0.00           H  
ATOM   2728  HE2 HIS A 303     -37.868 -20.805 -22.326  1.00  0.00           H  
ATOM   2729  N   CYS A 304     -34.014 -19.099 -20.299  1.00 30.50           N  
ATOM   2730  CA  CYS A 304     -34.429 -17.691 -20.351  1.00 31.89           C  
ATOM   2731  C   CYS A 304     -33.325 -16.771 -19.804  1.00 29.45           C  
ATOM   2732  O   CYS A 304     -33.446 -15.551 -19.862  1.00 29.18           O  
ATOM   2733  CB  CYS A 304     -35.819 -17.461 -19.713  1.00 31.80           C  
ATOM   2734  SG  CYS A 304     -37.114 -18.539 -20.487  1.00 46.18           S  
ATOM   2735  HN  CYS A 304     -34.377 -19.715 -19.572  1.00  0.00           H  
ATOM   2736  N   LEU A 305     -32.237 -17.377 -19.317  1.00 28.12           N  
ATOM   2737  CA  LEU A 305     -31.031 -16.649 -18.909  1.00 25.94           C  
ATOM   2738  C   LEU A 305     -29.905 -16.745 -19.936  1.00 26.39           C  
ATOM   2739  O   LEU A 305     -28.790 -16.277 -19.693  1.00 26.66           O  
ATOM   2740  CB  LEU A 305     -30.526 -17.146 -17.550  1.00 25.85           C  
ATOM   2741  CG  LEU A 305     -31.299 -16.793 -16.277  1.00 21.40           C  
ATOM   2742  CD1 LEU A 305     -30.503 -17.269 -15.093  1.00 16.63           C  
ATOM   2743  CD2 LEU A 305     -31.544 -15.304 -16.179  1.00 21.46           C  
ATOM   2744  HN  LEU A 305     -32.246 -18.393 -19.225  1.00  0.00           H  
ATOM   2745  N   ALA A 306     -30.213 -17.340 -21.087  1.00 28.32           N  
ATOM   2746  CA  ALA A 306     -29.257 -17.537 -22.189  1.00 28.19           C  
ATOM   2747  C   ALA A 306     -28.511 -16.282 -22.638  1.00 28.44           C  
ATOM   2748  O   ALA A 306     -27.281 -16.240 -22.601  1.00 28.42           O  
ATOM   2749  CB  ALA A 306     -29.961 -18.171 -23.385  1.00 28.52           C  
ATOM   2750  HN  ALA A 306     -31.167 -17.679 -21.212  1.00  0.00           H  
ATOM   2751  N   ASN A 307     -29.257 -15.273 -23.076  1.00 29.18           N  
ATOM   2752  CA  ASN A 307     -28.647 -14.099 -23.686  1.00 30.76           C  
ATOM   2753  C   ASN A 307     -28.643 -12.893 -22.746  1.00 30.76           C  
ATOM   2754  O   ASN A 307     -29.165 -11.816 -23.062  1.00 30.57           O  
ATOM   2755  CB  ASN A 307     -29.307 -13.784 -25.038  1.00 31.30           C  
ATOM   2756  CG  ASN A 307     -29.085 -14.890 -26.092  1.00 36.66           C  
ATOM   2757  ND2 ASN A 307     -29.929 -14.880 -27.129  1.00 43.18           N  
ATOM   2758  OD1 ASN A 307     -28.154 -15.708 -25.995  1.00 36.10           O  
ATOM   2759  HN  ASN A 307     -30.272 -15.321 -22.984  1.00  0.00           H  
ATOM   2760 1HD2 ASN A 307     -29.782 -15.611 -27.825  1.00  0.00           H  
ATOM   2761 2HD2 ASN A 307     -30.693 -14.209 -27.209  1.00  0.00           H  
ATOM   2762  N   VAL A 308     -28.046 -13.101 -21.576  1.00 30.75           N  
ATOM   2763  CA  VAL A 308     -27.880 -12.049 -20.576  1.00 31.24           C  
ATOM   2764  C   VAL A 308     -26.432 -11.602 -20.653  1.00 32.28           C  
ATOM   2765  O   VAL A 308     -25.555 -12.416 -20.949  1.00 34.67           O  
ATOM   2766  CB  VAL A 308     -28.185 -12.572 -19.150  1.00 29.96           C  
ATOM   2767  CG1 VAL A 308     -28.262 -11.431 -18.166  1.00 29.58           C  
ATOM   2768  CG2 VAL A 308     -29.490 -13.320 -19.131  1.00 30.65           C  
ATOM   2769  HN  VAL A 308     -27.689 -14.034 -21.368  1.00  0.00           H  
ATOM   2770  N   SER A 309     -26.165 -10.324 -20.413  1.00 31.88           N  
ATOM   2771  CA  SER A 309     -24.776  -9.860 -20.406  1.00 31.71           C  
ATOM   2772  C   SER A 309     -24.138  -9.941 -19.018  1.00 30.69           C  
ATOM   2773  O   SER A 309     -22.909 -10.052 -18.886  1.00 31.00           O  
ATOM   2774  CB  SER A 309     -24.654  -8.453 -20.991  1.00 31.10           C  
ATOM   2775  OG  SER A 309     -25.748  -7.649 -20.598  1.00 35.58           O  
ATOM   2776  HN  SER A 309     -26.925  -9.667 -20.234  1.00  0.00           H  
ATOM   2777  HG  SER A 309     -25.672  -6.775 -20.962  1.00  0.00           H  
ATOM   2778  N   ALA A 310     -24.976  -9.910 -17.986  1.00 29.24           N  
ATOM   2779  CA  ALA A 310     -24.483  -9.868 -16.621  1.00 28.96           C  
ATOM   2780  C   ALA A 310     -25.298 -10.736 -15.675  1.00 29.43           C  
ATOM   2781  O   ALA A 310     -26.495 -10.525 -15.490  1.00 31.15           O  
ATOM   2782  CB  ALA A 310     -24.445  -8.443 -16.138  1.00 30.19           C  
ATOM   2783  HN  ALA A 310     -25.982  -9.916 -18.156  1.00  0.00           H  
ATOM   2784  N   MET A 311     -24.627 -11.707 -15.071  1.00 28.29           N  
ATOM   2785  CA  MET A 311     -25.261 -12.676 -14.196  1.00 28.62           C  
ATOM   2786  C   MET A 311     -24.693 -12.522 -12.804  1.00 28.22           C  
ATOM   2787  O   MET A 311     -23.485 -12.706 -12.608  1.00 28.81           O  
ATOM   2788  CB  MET A 311     -24.973 -14.082 -14.720  1.00 30.59           C  
ATOM   2789  CG  MET A 311     -25.718 -15.207 -14.033  1.00 32.95           C  
ATOM   2790  SD  MET A 311     -27.501 -15.102 -14.214  1.00 40.71           S  
ATOM   2791  CE  MET A 311     -27.711 -14.848 -15.981  1.00 42.38           C  
ATOM   2792  HN  MET A 311     -23.622 -11.776 -15.228  1.00  0.00           H  
ATOM   2793  N   SER A 312     -25.562 -12.186 -11.849  1.00 27.38           N  
ATOM   2794  CA  SER A 312     -25.167 -11.990 -10.444  1.00 28.32           C  
ATOM   2795  C   SER A 312     -25.898 -12.894  -9.454  1.00 26.43           C  
ATOM   2796  O   SER A 312     -27.132 -12.932  -9.418  1.00 26.95           O  
ATOM   2797  CB  SER A 312     -25.390 -10.540 -10.018  1.00 29.40           C  
ATOM   2798  OG  SER A 312     -24.626  -9.635 -10.796  1.00 38.68           O  
ATOM   2799  HN  SER A 312     -26.542 -12.059 -12.103  1.00  0.00           H  
ATOM   2800  HG  SER A 312     -24.765  -8.733 -10.531  1.00  0.00           H  
ATOM   2801  N   LEU A 313     -25.123 -13.608  -8.643  1.00 24.33           N  
ATOM   2802  CA  LEU A 313     -25.670 -14.434  -7.563  1.00 20.88           C  
ATOM   2803  C   LEU A 313     -25.104 -13.959  -6.245  1.00 20.04           C  
ATOM   2804  O   LEU A 313     -23.880 -13.940  -6.050  1.00 20.64           O  
ATOM   2805  CB  LEU A 313     -25.334 -15.924  -7.750  1.00 19.94           C  
ATOM   2806  CG  LEU A 313     -25.673 -16.725  -9.011  1.00 13.28           C  
ATOM   2807  CD1 LEU A 313     -26.021 -18.094  -8.568  1.00  5.25           C  
ATOM   2808  CD2 LEU A 313     -26.833 -16.160  -9.805  1.00 15.42           C  
ATOM   2809  HN  LEU A 313     -24.112 -13.580  -8.777  1.00  0.00           H  
ATOM   2810  N   ALA A 314     -25.992 -13.581  -5.340  1.00 19.96           N  
ATOM   2811  CA  ALA A 314     -25.578 -13.101  -4.029  1.00 22.10           C  
ATOM   2812  C   ALA A 314     -26.317 -13.834  -2.925  1.00 25.03           C  
ATOM   2813  O   ALA A 314     -27.552 -13.781  -2.846  1.00 26.27           O  
ATOM   2814  CB  ALA A 314     -25.796 -11.595  -3.914  1.00 21.61           C  
ATOM   2815  HN  ALA A 314     -26.986 -13.627  -5.565  1.00  0.00           H  
ATOM   2816  N   GLY A 315     -25.553 -14.527  -2.086  1.00 26.61           N  
ATOM   2817  CA  GLY A 315     -26.109 -15.225  -0.929  1.00 28.29           C  
ATOM   2818  C   GLY A 315     -26.936 -16.441  -1.300  1.00 29.06           C  
ATOM   2819  O   GLY A 315     -27.959 -16.715  -0.667  1.00 30.72           O  
ATOM   2820  HN  GLY A 315     -24.548 -14.573  -2.255  1.00  0.00           H  
ATOM   2821  N   VAL A 316     -26.465 -17.184  -2.301  1.00 29.79           N  
ATOM   2822  CA  VAL A 316     -27.212 -18.297  -2.896  1.00 30.82           C  
ATOM   2823  C   VAL A 316     -26.834 -19.661  -2.302  1.00 30.42           C  
ATOM   2824  O   VAL A 316     -25.662 -19.952  -2.066  1.00 31.48           O  
ATOM   2825  CB  VAL A 316     -27.050 -18.329  -4.462  1.00 30.71           C  
ATOM   2826  CG1 VAL A 316     -27.870 -19.445  -5.082  1.00 30.14           C  
ATOM   2827  CG2 VAL A 316     -27.440 -16.987  -5.086  1.00 30.21           C  
ATOM   2828  HN  VAL A 316     -25.540 -16.968  -2.672  1.00  0.00           H  
ATOM   2829  N   SER A 317     -27.851 -20.494  -2.095  1.00 30.45           N  
ATOM   2830  CA  SER A 317     -27.686 -21.879  -1.636  1.00 29.24           C  
ATOM   2831  C   SER A 317     -27.115 -22.797  -2.733  1.00 27.40           C  
ATOM   2832  O   SER A 317     -27.305 -24.018  -2.686  1.00 26.49           O  
ATOM   2833  CB  SER A 317     -29.037 -22.442  -1.133  1.00 30.56           C  
ATOM   2834  OG  SER A 317     -29.836 -21.475  -0.442  1.00 31.81           O  
ATOM   2835  HN  SER A 317     -28.797 -20.152  -2.264  1.00  0.00           H  
ATOM   2836  HG  SER A 317     -30.665 -21.821  -0.133  1.00  0.00           H  
ATOM   2837  N   ILE A 318     -26.440 -22.210  -3.725  1.00 25.87           N  
ATOM   2838  CA  ILE A 318     -25.749 -22.971  -4.770  1.00 23.88           C  
ATOM   2839  C   ILE A 318     -24.532 -23.647  -4.165  1.00 24.43           C  
ATOM   2840  O   ILE A 318     -23.867 -23.069  -3.318  1.00 23.53           O  
ATOM   2841  CB  ILE A 318     -25.314 -22.080  -5.949  1.00 22.05           C  
ATOM   2842  CG1 ILE A 318     -24.665 -22.924  -7.046  1.00 21.31           C  
ATOM   2843  CG2 ILE A 318     -24.373 -20.984  -5.488  1.00 24.89           C  
ATOM   2844  CD1 ILE A 318     -24.494 -22.202  -8.367  1.00 14.29           C  
ATOM   2845  HN  ILE A 318     -26.404 -21.191  -3.757  1.00  0.00           H  
ATOM   2846  N   LYS A 319     -24.264 -24.879  -4.584  1.00 26.93           N  
ATOM   2847  CA  LYS A 319     -23.132 -25.644  -4.060  1.00 27.68           C  
ATOM   2848  C   LYS A 319     -22.140 -26.061  -5.146  1.00 27.33           C  
ATOM   2849  O   LYS A 319     -20.954 -26.200  -4.869  1.00 26.20           O  
ATOM   2850  CB  LYS A 319     -23.610 -26.874  -3.277  1.00 28.38           C  
ATOM   2851  CG  LYS A 319     -24.598 -26.608  -2.121  1.00 32.41           C  
ATOM   2852  CD  LYS A 319     -23.917 -25.950  -0.906  1.00 36.18           C  
ATOM   2853  CE  LYS A 319     -24.550 -26.345   0.432  1.00 34.64           C  
ATOM   2854  NZ  LYS A 319     -26.029 -26.195   0.455  1.00 36.30           N1+
ATOM   2855  HN  LYS A 319     -24.864 -25.304  -5.291  1.00  0.00           H  
ATOM   2856  HZ1 LYS A 319     -26.450 -26.458   1.346  1.00  0.00           H  
ATOM   2857  HZ2 LYS A 319     -26.456 -26.712  -0.313  1.00  0.00           H  
ATOM   2858  HZ3 LYS A 319     -26.300 -25.247   0.193  1.00  0.00           H  
ATOM   2859  N   TYR A 320     -22.631 -26.269  -6.371  1.00 28.77           N  
ATOM   2860  CA  TYR A 320     -21.795 -26.686  -7.506  1.00 30.97           C  
ATOM   2861  C   TYR A 320     -22.205 -25.869  -8.719  1.00 31.45           C  
ATOM   2862  O   TYR A 320     -23.384 -25.536  -8.858  1.00 31.10           O  
ATOM   2863  CB  TYR A 320     -21.968 -28.195  -7.822  1.00 31.63           C  
ATOM   2864  CG  TYR A 320     -21.702 -29.160  -6.660  1.00 34.43           C  
ATOM   2865  CD1 TYR A 320     -22.531 -29.163  -5.528  1.00 37.96           C  
ATOM   2866  CD2 TYR A 320     -20.647 -30.076  -6.698  1.00 33.49           C  
ATOM   2867  CE1 TYR A 320     -22.307 -30.012  -4.447  1.00 32.65           C  
ATOM   2868  CE2 TYR A 320     -20.420 -30.949  -5.617  1.00 34.04           C  
ATOM   2869  CZ  TYR A 320     -21.264 -30.898  -4.496  1.00 33.35           C  
ATOM   2870  OH  TYR A 320     -21.097 -31.721  -3.412  1.00 34.42           O  
ATOM   2871  HN  TYR A 320     -23.630 -26.132  -6.526  1.00  0.00           H  
ATOM   2872  HH  TYR A 320     -20.373 -32.336  -3.446  1.00  0.00           H  
ATOM   2873  N   LEU A 321     -21.244 -25.538  -9.588  1.00 32.52           N  
ATOM   2874  CA  LEU A 321     -21.555 -24.898 -10.887  1.00 33.63           C  
ATOM   2875  C   LEU A 321     -20.678 -25.374 -12.053  1.00 33.40           C  
ATOM   2876  O   LEU A 321     -19.503 -25.024 -12.127  1.00 34.09           O  
ATOM   2877  CB  LEU A 321     -21.523 -23.364 -10.783  1.00 34.50           C  
ATOM   2878  CG  LEU A 321     -21.858 -22.612 -12.083  1.00 35.46           C  
ATOM   2879  CD1 LEU A 321     -22.877 -21.472 -11.881  1.00 37.57           C  
ATOM   2880  CD2 LEU A 321     -20.584 -22.094 -12.693  1.00 39.70           C  
ATOM   2881  HN  LEU A 321     -20.271 -25.731  -9.350  1.00  0.00           H  
ATOM   2882  N   GLU A 322     -21.263 -26.161 -12.956  1.00 33.96           N  
ATOM   2883  CA  GLU A 322     -20.561 -26.624 -14.163  1.00 35.93           C  
ATOM   2884  C   GLU A 322     -21.488 -26.895 -15.340  1.00 36.26           C  
ATOM   2885  O   GLU A 322     -21.021 -27.099 -16.464  1.00 37.49           O  
ATOM   2886  CB  GLU A 322     -19.686 -27.858 -13.891  1.00 36.24           C  
ATOM   2887  CG  GLU A 322     -20.432 -29.133 -13.549  1.00 41.60           C  
ATOM   2888  CD  GLU A 322     -20.791 -29.232 -12.066  1.00 50.81           C  
ATOM   2889  OE1 GLU A 322     -21.414 -28.287 -11.530  1.00 53.16           O  
ATOM   2890  OE2 GLU A 322     -20.460 -30.267 -11.434  1.00 53.19           O1-
ATOM   2891  HN  GLU A 322     -22.229 -26.452 -12.805  1.00  0.00           H  
ATOM   2892  N   ASP A 323     -22.793 -26.914 -15.096  1.00 36.57           N  
ATOM   2893  CA  ASP A 323     -23.730 -27.106 -16.195  1.00 37.46           C  
ATOM   2894  C   ASP A 323     -24.029 -25.769 -16.865  1.00 36.72           C  
ATOM   2895  O   ASP A 323     -25.154 -25.237 -16.776  1.00 36.65           O  
ATOM   2896  CB  ASP A 323     -25.014 -27.800 -15.737  1.00 38.49           C  
ATOM   2897  CG  ASP A 323     -25.670 -28.595 -16.858  1.00 42.01           C  
ATOM   2898  OD1 ASP A 323     -26.005 -27.993 -17.901  1.00 45.43           O  
ATOM   2899  OD2 ASP A 323     -25.838 -29.828 -16.701  1.00 46.39           O1-
ATOM   2900  HN  ASP A 323     -23.138 -26.795 -14.144  1.00  0.00           H  
ATOM   2901  N   VAL A 324     -23.000 -25.232 -17.524  1.00 34.87           N  
ATOM   2902  CA  VAL A 324     -23.096 -23.960 -18.232  1.00 32.23           C  
ATOM   2903  C   VAL A 324     -22.818 -24.205 -19.713  1.00 30.37           C  
ATOM   2904  O   VAL A 324     -21.685 -24.501 -20.080  1.00 31.71           O  
ATOM   2905  CB  VAL A 324     -22.086 -22.906 -17.708  1.00 31.95           C  
ATOM   2906  CG1 VAL A 324     -22.654 -21.512 -17.873  1.00 34.06           C  
ATOM   2907  CG2 VAL A 324     -21.717 -23.150 -16.245  1.00 33.21           C  
ATOM   2908  HN  VAL A 324     -22.111 -25.731 -17.533  1.00  0.00           H  
ATOM   2909  N   PRO A 325     -23.850 -24.087 -20.567  1.00 27.87           N  
ATOM   2910  CA  PRO A 325     -23.690 -24.277 -22.013  1.00 27.31           C  
ATOM   2911  C   PRO A 325     -22.840 -23.196 -22.704  1.00 27.66           C  
ATOM   2912  O   PRO A 325     -22.877 -22.019 -22.333  1.00 25.88           O  
ATOM   2913  CB  PRO A 325     -25.128 -24.232 -22.532  1.00 27.41           C  
ATOM   2914  CG  PRO A 325     -25.865 -23.425 -21.513  1.00 25.93           C  
ATOM   2915  CD  PRO A 325     -25.239 -23.756 -20.203  1.00 26.09           C  
ATOM   2916  N   LYS A 326     -22.104 -23.615 -23.728  1.00 29.50           N  
ATOM   2917  CA  LYS A 326     -21.116 -22.766 -24.383  1.00 30.61           C  
ATOM   2918  C   LYS A 326     -21.726 -21.693 -25.280  1.00 28.92           C  
ATOM   2919  O   LYS A 326     -20.994 -20.878 -25.841  1.00 29.27           O  
ATOM   2920  CB  LYS A 326     -20.080 -23.616 -25.142  1.00 30.99           C  
ATOM   2921  CG  LYS A 326     -19.318 -24.588 -24.234  1.00 34.11           C  
ATOM   2922  CD  LYS A 326     -18.080 -25.245 -24.881  1.00 34.18           C  
ATOM   2923  CE  LYS A 326     -17.452 -26.288 -23.922  1.00 33.68           C  
ATOM   2924  NZ  LYS A 326     -16.268 -27.013 -24.472  1.00 32.95           N1+
ATOM   2925  HN  LYS A 326     -22.235 -24.567 -24.069  1.00  0.00           H  
ATOM   2926  HZ1 LYS A 326     -15.855 -27.699 -23.841  1.00  0.00           H  
ATOM   2927  HZ2 LYS A 326     -15.560 -26.348 -24.783  1.00  0.00           H  
ATOM   2928  HZ3 LYS A 326     -16.504 -27.450 -25.363  1.00  0.00           H  
ATOM   2929  N   HIS A 327     -23.054 -21.676 -25.404  1.00 27.41           N  
ATOM   2930  CA  HIS A 327     -23.715 -20.638 -26.208  1.00 26.84           C  
ATOM   2931  C   HIS A 327     -24.211 -19.416 -25.413  1.00 24.53           C  
ATOM   2932  O   HIS A 327     -24.565 -18.380 -26.012  1.00 21.19           O  
ATOM   2933  CB  HIS A 327     -24.840 -21.230 -27.049  1.00 28.35           C  
ATOM   2934  CG  HIS A 327     -26.036 -21.649 -26.255  1.00 34.87           C  
ATOM   2935  CD2 HIS A 327     -27.296 -21.152 -26.216  1.00 37.73           C  
ATOM   2936  ND1 HIS A 327     -26.018 -22.725 -25.391  1.00 40.15           N  
ATOM   2937  CE1 HIS A 327     -27.216 -22.870 -24.852  1.00 41.24           C  
ATOM   2938  NE2 HIS A 327     -28.010 -21.929 -25.336  1.00 40.02           N  
ATOM   2939  HN  HIS A 327     -23.615 -22.389 -24.937  1.00  0.00           H  
ATOM   2940  HD1 HIS A 327     -25.208 -23.315 -25.199  1.00  0.00           H  
ATOM   2941  HE2 HIS A 327     -28.993 -21.801 -25.095  1.00  0.00           H  
ATOM   2942  N   PHE A 328     -24.216 -19.554 -24.079  1.00 24.55           N  
ATOM   2943  CA  PHE A 328     -24.590 -18.495 -23.130  1.00 23.07           C  
ATOM   2944  C   PHE A 328     -23.716 -17.253 -23.267  1.00 22.90           C  
ATOM   2945  O   PHE A 328     -22.505 -17.310 -23.051  1.00 21.95           O  
ATOM   2946  CB  PHE A 328     -24.481 -19.026 -21.709  1.00 23.96           C  
ATOM   2947  CG  PHE A 328     -25.717 -19.706 -21.210  1.00 25.42           C  
ATOM   2948  CD1 PHE A 328     -25.891 -19.917 -19.840  1.00 29.69           C  
ATOM   2949  CD2 PHE A 328     -26.714 -20.123 -22.091  1.00 25.64           C  
ATOM   2950  CE1 PHE A 328     -27.033 -20.555 -19.349  1.00 33.06           C  
ATOM   2951  CE2 PHE A 328     -27.866 -20.760 -21.616  1.00 28.91           C  
ATOM   2952  CZ  PHE A 328     -28.026 -20.973 -20.243  1.00 31.47           C  
ATOM   2953  HN  PHE A 328     -23.941 -20.458 -23.695  1.00  0.00           H  
ATOM   2954  N   LYS A 329     -24.347 -16.129 -23.599  1.00 24.28           N  
ATOM   2955  CA  LYS A 329     -23.639 -14.914 -24.022  1.00 26.91           C  
ATOM   2956  C   LYS A 329     -23.214 -14.000 -22.856  1.00 28.50           C  
ATOM   2957  O   LYS A 329     -23.287 -12.757 -22.940  1.00 27.71           O  
ATOM   2958  CB  LYS A 329     -24.496 -14.142 -25.042  1.00 26.82           C  
ATOM   2959  CG  LYS A 329     -25.048 -15.002 -26.194  1.00 29.64           C  
ATOM   2960  CD  LYS A 329     -24.008 -15.245 -27.291  1.00 30.88           C  
ATOM   2961  CE  LYS A 329     -23.898 -14.033 -28.222  1.00 32.03           C  
ATOM   2962  NZ  LYS A 329     -22.750 -14.134 -29.180  1.00 38.70           N1+
ATOM   2963  HN  LYS A 329     -25.366 -16.111 -23.558  1.00  0.00           H  
ATOM   2964  HZ1 LYS A 329     -22.677 -13.327 -29.800  1.00  0.00           H  
ATOM   2965  HZ2 LYS A 329     -22.797 -15.001 -29.715  1.00  0.00           H  
ATOM   2966  HZ3 LYS A 329     -21.874 -14.292 -28.683  1.00  0.00           H  
ATOM   2967  N   TRP A 330     -22.758 -14.625 -21.775  1.00 29.58           N  
ATOM   2968  CA  TRP A 330     -22.397 -13.892 -20.576  1.00 31.31           C  
ATOM   2969  C   TRP A 330     -21.065 -13.178 -20.754  1.00 32.46           C  
ATOM   2970  O   TRP A 330     -20.067 -13.779 -21.176  1.00 32.39           O  
ATOM   2971  CB  TRP A 330     -22.378 -14.810 -19.351  1.00 32.68           C  
ATOM   2972  CG  TRP A 330     -23.722 -15.410 -19.020  1.00 33.84           C  
ATOM   2973  CD1 TRP A 330     -24.918 -15.137 -19.622  1.00 35.62           C  
ATOM   2974  CD2 TRP A 330     -24.006 -16.354 -17.983  1.00 35.48           C  
ATOM   2975  CE2 TRP A 330     -25.392 -16.621 -18.029  1.00 39.16           C  
ATOM   2976  CE3 TRP A 330     -23.223 -17.010 -17.027  1.00 31.11           C  
ATOM   2977  NE1 TRP A 330     -25.924 -15.865 -19.039  1.00 36.18           N  
ATOM   2978  CZ2 TRP A 330     -26.011 -17.516 -17.153  1.00 38.69           C  
ATOM   2979  CZ3 TRP A 330     -23.835 -17.893 -16.162  1.00 33.14           C  
ATOM   2980  CH2 TRP A 330     -25.217 -18.136 -16.226  1.00 36.05           C  
ATOM   2981  HN  TRP A 330     -22.660 -15.640 -21.789  1.00  0.00           H  
ATOM   2982  HE1 TRP A 330     -26.906 -15.846 -19.313  1.00  0.00           H  
ATOM   2983  N   GLN A 331     -21.093 -11.878 -20.457  1.00 33.06           N  
ATOM   2984  CA  GLN A 331     -19.924 -11.011 -20.480  1.00 31.88           C  
ATOM   2985  C   GLN A 331     -19.373 -10.826 -19.063  1.00 32.59           C  
ATOM   2986  O   GLN A 331     -18.165 -10.663 -18.879  1.00 35.38           O  
ATOM   2987  CB  GLN A 331     -20.264  -9.661 -21.121  1.00 31.70           C  
ATOM   2988  CG  GLN A 331     -20.549  -9.720 -22.626  1.00 31.27           C  
ATOM   2989  CD  GLN A 331     -20.975  -8.371 -23.224  1.00 31.70           C  
ATOM   2990  NE2 GLN A 331     -20.686  -8.180 -24.509  1.00 22.16           N  
ATOM   2991  OE1 GLN A 331     -21.565  -7.525 -22.545  1.00 32.34           O  
ATOM   2992  HN  GLN A 331     -21.989 -11.466 -20.198  1.00  0.00           H  
ATOM   2993 1HE2 GLN A 331     -20.199  -8.879 -25.070  1.00  0.00           H  
ATOM   2994 2HE2 GLN A 331     -20.969  -7.284 -24.906  1.00  0.00           H  
ATOM   2995  N   SER A 332     -20.242 -10.861 -18.057  1.00 31.70           N  
ATOM   2996  CA  SER A 332     -19.762 -10.903 -16.671  1.00 32.81           C  
ATOM   2997  C   SER A 332     -20.438 -11.991 -15.842  1.00 33.04           C  
ATOM   2998  O   SER A 332     -21.548 -12.422 -16.161  1.00 32.51           O  
ATOM   2999  CB  SER A 332     -19.955  -9.553 -15.985  1.00 33.41           C  
ATOM   3000  OG  SER A 332     -21.315  -9.360 -15.650  1.00 33.28           O  
ATOM   3001  HN  SER A 332     -21.244 -10.859 -18.249  1.00  0.00           H  
ATOM   3002  HG  SER A 332     -21.435  -8.520 -15.223  1.00  0.00           H  
ATOM   3003  N   LEU A 333     -19.762 -12.434 -14.782  1.00 31.95           N  
ATOM   3004  CA  LEU A 333     -20.392 -13.275 -13.770  1.00 29.62           C  
ATOM   3005  C   LEU A 333     -19.951 -12.873 -12.382  1.00 29.91           C  
ATOM   3006  O   LEU A 333     -18.751 -12.748 -12.123  1.00 31.46           O  
ATOM   3007  CB  LEU A 333     -20.086 -14.756 -13.995  1.00 28.85           C  
ATOM   3008  CG  LEU A 333     -20.694 -15.687 -12.937  1.00 23.07           C  
ATOM   3009  CD1 LEU A 333     -22.223 -15.829 -13.085  1.00  4.78           C  
ATOM   3010  CD2 LEU A 333     -19.999 -17.031 -12.960  1.00 19.24           C  
ATOM   3011  HN  LEU A 333     -18.780 -12.179 -14.676  1.00  0.00           H  
ATOM   3012  N   SER A 334     -20.933 -12.692 -11.499  1.00 29.94           N  
ATOM   3013  CA  SER A 334     -20.697 -12.361 -10.087  1.00 29.70           C  
ATOM   3014  C   SER A 334     -21.209 -13.419  -9.106  1.00 28.96           C  
ATOM   3015  O   SER A 334     -22.397 -13.729  -9.069  1.00 26.59           O  
ATOM   3016  CB  SER A 334     -21.328 -11.017  -9.745  1.00 30.29           C  
ATOM   3017  OG  SER A 334     -20.600 -10.406  -8.710  1.00 33.20           O  
ATOM   3018  HN  SER A 334     -21.897 -12.788 -11.820  1.00  0.00           H  
ATOM   3019  HG  SER A 334     -20.993  -9.568  -8.497  1.00  0.00           H  
ATOM   3020  N   ILE A 335     -20.290 -13.947  -8.304  1.00 29.76           N  
ATOM   3021  CA  ILE A 335     -20.582 -14.973  -7.299  1.00 29.43           C  
ATOM   3022  C   ILE A 335     -20.131 -14.485  -5.920  1.00 29.08           C  
ATOM   3023  O   ILE A 335     -18.930 -14.410  -5.629  1.00 29.03           O  
ATOM   3024  CB  ILE A 335     -19.864 -16.306  -7.643  1.00 30.67           C  
ATOM   3025  CG1 ILE A 335     -20.253 -16.806  -9.047  1.00 31.71           C  
ATOM   3026  CG2 ILE A 335     -20.111 -17.351  -6.564  1.00 28.20           C  
ATOM   3027  CD1 ILE A 335     -21.765 -16.947  -9.304  1.00 31.14           C  
ATOM   3028  HN  ILE A 335     -19.328 -13.620  -8.393  1.00  0.00           H  
ATOM   3029  N   ILE A 336     -21.104 -14.152  -5.076  1.00 27.78           N  
ATOM   3030  CA  ILE A 336     -20.830 -13.499  -3.794  1.00 25.07           C  
ATOM   3031  C   ILE A 336     -21.575 -14.174  -2.656  1.00 24.85           C  
ATOM   3032  O   ILE A 336     -22.740 -14.558  -2.806  1.00 25.55           O  
ATOM   3033  CB  ILE A 336     -21.254 -12.019  -3.832  1.00 26.32           C  
ATOM   3034  CG1 ILE A 336     -20.531 -11.265  -4.961  1.00 25.63           C  
ATOM   3035  CG2 ILE A 336     -21.020 -11.356  -2.488  1.00 25.63           C  
ATOM   3036  CD1 ILE A 336     -21.176  -9.962  -5.336  1.00 19.35           C  
ATOM   3037  HN  ILE A 336     -22.070 -14.358  -5.329  1.00  0.00           H  
ATOM   3038  N   ARG A 337     -20.893 -14.302  -1.519  1.00 24.28           N  
ATOM   3039  CA  ARG A 337     -21.428 -14.930  -0.297  1.00 24.21           C  
ATOM   3040  C   ARG A 337     -22.214 -16.207  -0.577  1.00 24.32           C  
ATOM   3041  O   ARG A 337     -23.296 -16.401  -0.039  1.00 25.49           O  
ATOM   3042  CB  ARG A 337     -22.265 -13.932   0.503  1.00 21.98           C  
ATOM   3043  CG  ARG A 337     -21.496 -12.679   0.923  1.00 24.63           C  
ATOM   3044  CD  ARG A 337     -22.411 -11.545   1.394  1.00 26.68           C  
ATOM   3045  NE  ARG A 337     -23.108 -11.925   2.619  1.00 43.00           N  
ATOM   3046  CZ  ARG A 337     -24.357 -12.381   2.679  1.00 45.11           C  
ATOM   3047  NH1 ARG A 337     -24.880 -12.713   3.849  1.00 48.67           N1+
ATOM   3048  NH2 ARG A 337     -25.088 -12.502   1.579  1.00 48.35           N  
ATOM   3049  HN  ARG A 337     -19.939 -13.942  -1.492  1.00  0.00           H  
ATOM   3050  HE  ARG A 337     -22.598 -11.834   3.498  1.00  0.00           H  
ATOM   3051 1HH1 ARG A 337     -24.318 -12.620   4.695  1.00  0.00           H  
ATOM   3052 2HH1 ARG A 337     -25.837 -13.062   3.895  1.00  0.00           H  
ATOM   3053 1HH2 ARG A 337     -24.685 -12.246   0.678  1.00  0.00           H  
ATOM   3054 2HH2 ARG A 337     -26.045 -12.851   1.625  1.00  0.00           H  
ATOM   3055  N   CYS A 338     -21.655 -17.075  -1.420  1.00 25.05           N  
ATOM   3056  CA  CYS A 338     -22.356 -18.278  -1.882  1.00 25.07           C  
ATOM   3057  C   CYS A 338     -21.851 -19.544  -1.232  1.00 24.30           C  
ATOM   3058  O   CYS A 338     -21.076 -19.477  -0.288  1.00 27.40           O  
ATOM   3059  CB  CYS A 338     -22.305 -18.393  -3.402  1.00 24.27           C  
ATOM   3060  SG  CYS A 338     -23.566 -17.384  -4.148  1.00 24.20           S  
ATOM   3061  HN  CYS A 338     -20.708 -16.897  -1.755  1.00  0.00           H  
ATOM   3062  N   GLN A 339     -22.293 -20.695  -1.733  1.00 23.40           N  
ATOM   3063  CA  GLN A 339     -22.020 -21.958  -1.044  1.00 23.48           C  
ATOM   3064  C   GLN A 339     -21.384 -23.047  -1.927  1.00 23.12           C  
ATOM   3065  O   GLN A 339     -21.781 -24.216  -1.888  1.00 23.49           O  
ATOM   3066  CB  GLN A 339     -23.289 -22.466  -0.341  1.00 24.22           C  
ATOM   3067  CG  GLN A 339     -23.889 -21.468   0.641  1.00 23.07           C  
ATOM   3068  CD  GLN A 339     -24.268 -22.094   1.959  1.00 28.68           C  
ATOM   3069  NE2 GLN A 339     -23.737 -23.281   2.241  1.00 31.74           N  
ATOM   3070  OE1 GLN A 339     -25.029 -21.512   2.724  1.00 39.09           O  
ATOM   3071  HN  GLN A 339     -22.826 -20.697  -2.603  1.00  0.00           H  
ATOM   3072 1HE2 GLN A 339     -23.104 -23.765   1.605  1.00  0.00           H  
ATOM   3073 2HE2 GLN A 339     -23.993 -23.705   3.133  1.00  0.00           H  
ATOM   3074  N   LEU A 340     -20.373 -22.660  -2.695  1.00 21.64           N  
ATOM   3075  CA  LEU A 340     -19.681 -23.592  -3.554  1.00 21.83           C  
ATOM   3076  C   LEU A 340     -18.735 -24.500  -2.783  1.00 23.42           C  
ATOM   3077  O   LEU A 340     -17.962 -24.050  -1.935  1.00 25.15           O  
ATOM   3078  CB  LEU A 340     -18.938 -22.837  -4.637  1.00 22.18           C  
ATOM   3079  CG  LEU A 340     -19.686 -22.609  -5.952  1.00 24.00           C  
ATOM   3080  CD1 LEU A 340     -21.106 -22.071  -5.791  1.00 23.87           C  
ATOM   3081  CD2 LEU A 340     -18.858 -21.673  -6.782  1.00 24.78           C  
ATOM   3082  HN  LEU A 340     -20.079 -21.684  -2.678  1.00  0.00           H  
ATOM   3083  N   LYS A 341     -18.818 -25.789  -3.084  1.00 24.65           N  
ATOM   3084  CA  LYS A 341     -18.041 -26.814  -2.408  1.00 25.24           C  
ATOM   3085  C   LYS A 341     -16.812 -27.217  -3.256  1.00 26.96           C  
ATOM   3086  O   LYS A 341     -15.845 -27.807  -2.738  1.00 26.89           O  
ATOM   3087  CB  LYS A 341     -18.951 -28.011  -2.099  1.00 23.16           C  
ATOM   3088  CG  LYS A 341     -18.343 -29.056  -1.191  1.00 24.08           C  
ATOM   3089  CD  LYS A 341     -19.212 -30.307  -1.089  1.00 25.95           C  
ATOM   3090  CE  LYS A 341     -18.352 -31.582  -0.948  1.00 27.73           C  
ATOM   3091  NZ  LYS A 341     -17.805 -32.076  -2.272  1.00 27.87           N1+
ATOM   3092  HN  LYS A 341     -19.458 -26.074  -3.825  1.00  0.00           H  
ATOM   3093  HZ1 LYS A 341     -17.237 -32.918  -2.179  1.00  0.00           H  
ATOM   3094  HZ2 LYS A 341     -17.287 -31.339  -2.750  1.00  0.00           H  
ATOM   3095  HZ3 LYS A 341     -18.557 -32.216  -2.947  1.00  0.00           H  
ATOM   3096  N   GLN A 342     -16.866 -26.894  -4.552  1.00 28.00           N  
ATOM   3097  CA  GLN A 342     -15.746 -27.068  -5.495  1.00 28.99           C  
ATOM   3098  C   GLN A 342     -15.703 -25.845  -6.405  1.00 28.09           C  
ATOM   3099  O   GLN A 342     -16.749 -25.269  -6.740  1.00 28.41           O  
ATOM   3100  CB  GLN A 342     -15.918 -28.317  -6.381  1.00 29.80           C  
ATOM   3101  CG  GLN A 342     -16.046 -29.664  -5.657  1.00 38.43           C  
ATOM   3102  CD  GLN A 342     -14.706 -30.354  -5.394  1.00 45.46           C  
ATOM   3103  NE2 GLN A 342     -14.455 -30.701  -4.131  1.00 50.76           N  
ATOM   3104  OE1 GLN A 342     -13.923 -30.595  -6.315  1.00 46.86           O  
ATOM   3105  HN  GLN A 342     -17.737 -26.503  -4.911  1.00  0.00           H  
ATOM   3106 1HE2 GLN A 342     -15.103 -30.502  -3.369  1.00  0.00           H  
ATOM   3107 2HE2 GLN A 342     -13.562 -31.161  -3.956  1.00  0.00           H  
ATOM   3108  N   PHE A 343     -14.502 -25.454  -6.819  1.00 25.98           N  
ATOM   3109  CA  PHE A 343     -14.363 -24.346  -7.751  1.00 24.10           C  
ATOM   3110  C   PHE A 343     -15.176 -24.591  -9.023  1.00 25.01           C  
ATOM   3111  O   PHE A 343     -15.118 -25.689  -9.575  1.00 25.49           O  
ATOM   3112  CB  PHE A 343     -12.899 -24.128  -8.117  1.00 22.24           C  
ATOM   3113  CG  PHE A 343     -12.631 -22.777  -8.673  1.00 18.76           C  
ATOM   3114  CD1 PHE A 343     -12.465 -21.690  -7.825  1.00  8.17           C  
ATOM   3115  CD2 PHE A 343     -12.583 -22.575 -10.050  1.00 19.58           C  
ATOM   3116  CE1 PHE A 343     -12.235 -20.427  -8.330  1.00 14.65           C  
ATOM   3117  CE2 PHE A 343     -12.352 -21.302 -10.577  1.00 16.40           C  
ATOM   3118  CZ  PHE A 343     -12.174 -20.226  -9.716  1.00 15.10           C  
ATOM   3119  HN  PHE A 343     -13.669 -25.936  -6.480  1.00  0.00           H  
ATOM   3120  N   PRO A 344     -15.933 -23.572  -9.495  1.00 25.68           N  
ATOM   3121  CA  PRO A 344     -16.699 -23.694 -10.733  1.00 25.71           C  
ATOM   3122  C   PRO A 344     -15.776 -24.103 -11.847  1.00 26.61           C  
ATOM   3123  O   PRO A 344     -14.562 -23.964 -11.727  1.00 26.89           O  
ATOM   3124  CB  PRO A 344     -17.155 -22.263 -11.011  1.00 24.84           C  
ATOM   3125  CG  PRO A 344     -17.204 -21.641  -9.707  1.00 25.01           C  
ATOM   3126  CD  PRO A 344     -16.094 -22.233  -8.902  1.00 25.92           C  
ATOM   3127  N   THR A 345     -16.345 -24.600 -12.927  1.00 28.43           N  
ATOM   3128  CA  THR A 345     -15.539 -24.994 -14.058  1.00 32.02           C  
ATOM   3129  C   THR A 345     -16.268 -24.650 -15.356  1.00 32.12           C  
ATOM   3130  O   THR A 345     -17.207 -25.335 -15.768  1.00 30.89           O  
ATOM   3131  CB  THR A 345     -15.083 -26.471 -13.937  1.00 33.08           C  
ATOM   3132  CG2 THR A 345     -16.235 -27.396 -13.548  1.00 32.44           C  
ATOM   3133  OG1 THR A 345     -14.487 -26.902 -15.168  1.00 42.75           O  
ATOM   3134  HN  THR A 345     -17.359 -24.707 -12.964  1.00  0.00           H  
ATOM   3135  HG1 THR A 345     -14.208 -27.807 -15.094  1.00  0.00           H  
ATOM   3136  N   LEU A 346     -15.830 -23.560 -15.976  1.00 33.63           N  
ATOM   3137  CA  LEU A 346     -16.586 -22.935 -17.061  1.00 36.15           C  
ATOM   3138  C   LEU A 346     -15.711 -22.675 -18.279  1.00 36.50           C  
ATOM   3139  O   LEU A 346     -14.529 -23.025 -18.290  1.00 36.84           O  
ATOM   3140  CB  LEU A 346     -17.201 -21.602 -16.602  1.00 36.24           C  
ATOM   3141  CG  LEU A 346     -17.508 -21.237 -15.148  1.00 35.18           C  
ATOM   3142  CD1 LEU A 346     -16.301 -20.555 -14.518  1.00 34.55           C  
ATOM   3143  CD2 LEU A 346     -18.712 -20.304 -15.110  1.00 36.74           C  
ATOM   3144  HN  LEU A 346     -14.943 -23.148 -15.688  1.00  0.00           H  
ATOM   3145  N   ASP A 347     -16.295 -22.052 -19.300  1.00 36.95           N  
ATOM   3146  CA  ASP A 347     -15.557 -21.686 -20.505  1.00 39.34           C  
ATOM   3147  C   ASP A 347     -16.400 -20.871 -21.476  1.00 38.63           C  
ATOM   3148  O   ASP A 347     -16.282 -21.021 -22.697  1.00 38.63           O  
ATOM   3149  CB  ASP A 347     -15.014 -22.935 -21.203  1.00 40.12           C  
ATOM   3150  CG  ASP A 347     -16.017 -24.057 -21.227  1.00 45.14           C  
ATOM   3151  OD1 ASP A 347     -15.605 -25.231 -21.096  1.00 50.85           O  
ATOM   3152  OD2 ASP A 347     -17.225 -23.759 -21.355  1.00 54.80           O1-
ATOM   3153  HN  ASP A 347     -17.287 -21.824 -19.239  1.00  0.00           H  
ATOM   3154  N   LEU A 348     -17.256 -20.013 -20.931  1.00 38.09           N  
ATOM   3155  CA  LEU A 348     -18.093 -19.152 -21.758  1.00 36.28           C  
ATOM   3156  C   LEU A 348     -17.183 -18.205 -22.512  1.00 34.41           C  
ATOM   3157  O   LEU A 348     -16.402 -17.476 -21.892  1.00 35.01           O  
ATOM   3158  CB  LEU A 348     -19.088 -18.372 -20.904  1.00 37.13           C  
ATOM   3159  CG  LEU A 348     -19.899 -19.261 -19.971  1.00 37.03           C  
ATOM   3160  CD1 LEU A 348     -20.154 -18.568 -18.643  1.00 39.71           C  
ATOM   3161  CD2 LEU A 348     -21.179 -19.688 -20.658  1.00 41.39           C  
ATOM   3162  HN  LEU A 348     -17.329 -19.956 -19.915  1.00  0.00           H  
ATOM   3163  N   PRO A 349     -17.263 -18.243 -23.853  1.00 32.07           N  
ATOM   3164  CA  PRO A 349     -16.403 -17.524 -24.789  1.00 30.30           C  
ATOM   3165  C   PRO A 349     -16.305 -16.002 -24.574  1.00 28.54           C  
ATOM   3166  O   PRO A 349     -15.208 -15.444 -24.637  1.00 27.32           O  
ATOM   3167  CB  PRO A 349     -17.039 -17.833 -26.154  1.00 29.83           C  
ATOM   3168  CG  PRO A 349     -18.409 -18.315 -25.856  1.00 31.43           C  
ATOM   3169  CD  PRO A 349     -18.265 -19.051 -24.567  1.00 32.21           C  
ATOM   3170  N   PHE A 350     -17.427 -15.340 -24.323  1.00 26.91           N  
ATOM   3171  CA  PHE A 350     -17.436 -13.883 -24.291  1.00 28.12           C  
ATOM   3172  C   PHE A 350     -17.287 -13.322 -22.873  1.00 28.53           C  
ATOM   3173  O   PHE A 350     -17.387 -12.103 -22.671  1.00 29.97           O  
ATOM   3174  CB  PHE A 350     -18.717 -13.345 -24.938  1.00 30.16           C  
ATOM   3175  CG  PHE A 350     -18.921 -13.798 -26.368  1.00 34.61           C  
ATOM   3176  CD1 PHE A 350     -19.353 -15.104 -26.652  1.00 34.54           C  
ATOM   3177  CD2 PHE A 350     -18.704 -12.913 -27.431  1.00 34.23           C  
ATOM   3178  CE1 PHE A 350     -19.537 -15.527 -27.964  1.00 34.16           C  
ATOM   3179  CE2 PHE A 350     -18.894 -13.325 -28.747  1.00 35.25           C  
ATOM   3180  CZ  PHE A 350     -19.312 -14.639 -29.013  1.00 33.93           C  
ATOM   3181  HN  PHE A 350     -18.290 -15.855 -24.151  1.00  0.00           H  
ATOM   3182  N   LEU A 351     -17.038 -14.209 -21.905  1.00 27.34           N  
ATOM   3183  CA  LEU A 351     -16.910 -13.828 -20.502  1.00 25.58           C  
ATOM   3184  C   LEU A 351     -15.687 -12.957 -20.234  1.00 26.94           C  
ATOM   3185  O   LEU A 351     -14.557 -13.449 -20.205  1.00 28.87           O  
ATOM   3186  CB  LEU A 351     -16.866 -15.071 -19.620  1.00 24.89           C  
ATOM   3187  CG  LEU A 351     -17.097 -14.821 -18.132  1.00 22.43           C  
ATOM   3188  CD1 LEU A 351     -18.537 -14.379 -17.870  1.00 28.05           C  
ATOM   3189  CD2 LEU A 351     -16.785 -16.063 -17.355  1.00 24.98           C  
ATOM   3190  HN  LEU A 351     -16.933 -15.192 -22.157  1.00  0.00           H  
ATOM   3191  N   LYS A 352     -15.936 -11.664 -20.030  1.00 25.90           N  
ATOM   3192  CA  LYS A 352     -14.888 -10.681 -19.805  1.00 25.78           C  
ATOM   3193  C   LYS A 352     -14.480 -10.631 -18.340  1.00 25.41           C  
ATOM   3194  O   LYS A 352     -13.290 -10.691 -18.001  1.00 25.70           O  
ATOM   3195  CB  LYS A 352     -15.356  -9.293 -20.251  1.00 26.06           C  
ATOM   3196  CG  LYS A 352     -15.189  -8.977 -21.745  1.00 30.55           C  
ATOM   3197  CD  LYS A 352     -15.722  -7.572 -22.102  1.00 29.70           C  
ATOM   3198  CE  LYS A 352     -14.880  -6.444 -21.473  1.00 37.48           C  
ATOM   3199  NZ  LYS A 352     -15.645  -5.171 -21.235  1.00 35.34           N1+
ATOM   3200  HN  LYS A 352     -16.906 -11.349 -20.032  1.00  0.00           H  
ATOM   3201  HZ1 LYS A 352     -15.088  -4.425 -20.819  1.00  0.00           H  
ATOM   3202  HZ2 LYS A 352     -16.477  -5.353 -20.674  1.00  0.00           H  
ATOM   3203  HZ3 LYS A 352     -16.086  -4.851 -22.098  1.00  0.00           H  
ATOM   3204  N   SER A 353     -15.466 -10.502 -17.464  1.00 24.92           N  
ATOM   3205  CA  SER A 353     -15.162 -10.359 -16.053  1.00 26.26           C  
ATOM   3206  C   SER A 353     -15.685 -11.509 -15.238  1.00 25.65           C  
ATOM   3207  O   SER A 353     -16.783 -11.997 -15.486  1.00 28.57           O  
ATOM   3208  CB  SER A 353     -15.760  -9.072 -15.515  1.00 26.87           C  
ATOM   3209  OG  SER A 353     -15.671  -9.066 -14.104  1.00 31.92           O  
ATOM   3210  HN  SER A 353     -16.435 -10.503 -17.781  1.00  0.00           H  
ATOM   3211  HG  SER A 353     -16.045  -8.260 -13.767  1.00  0.00           H  
ATOM   3212  N   LEU A 354     -14.906 -11.923 -14.248  1.00 24.73           N  
ATOM   3213  CA  LEU A 354     -15.368 -12.932 -13.293  1.00 24.51           C  
ATOM   3214  C   LEU A 354     -14.994 -12.624 -11.851  1.00 23.23           C  
ATOM   3215  O   LEU A 354     -13.826 -12.393 -11.530  1.00 22.81           O  
ATOM   3216  CB  LEU A 354     -14.865 -14.328 -13.679  1.00 25.67           C  
ATOM   3217  CG  LEU A 354     -15.300 -15.517 -12.819  1.00 22.89           C  
ATOM   3218  CD1 LEU A 354     -16.801 -15.536 -12.651  1.00 29.01           C  
ATOM   3219  CD2 LEU A 354     -14.832 -16.799 -13.453  1.00 23.32           C  
ATOM   3220  HN  LEU A 354     -13.969 -11.532 -14.150  1.00  0.00           H  
ATOM   3221  N   THR A 355     -16.009 -12.646 -10.995  1.00 22.61           N  
ATOM   3222  CA  THR A 355     -15.867 -12.357  -9.579  1.00 22.63           C  
ATOM   3223  C   THR A 355     -16.401 -13.530  -8.802  1.00 21.83           C  
ATOM   3224  O   THR A 355     -17.519 -13.975  -9.035  1.00 22.94           O  
ATOM   3225  CB  THR A 355     -16.674 -11.108  -9.187  1.00 23.22           C  
ATOM   3226  CG2 THR A 355     -16.394 -10.711  -7.761  1.00 21.88           C  
ATOM   3227  OG1 THR A 355     -16.307 -10.020 -10.042  1.00 31.70           O  
ATOM   3228  HN  THR A 355     -16.936 -12.878 -11.351  1.00  0.00           H  
ATOM   3229  HG1 THR A 355     -16.806  -9.248  -9.800  1.00  0.00           H  
ATOM   3230  N   LEU A 356     -15.602 -14.033  -7.880  1.00 22.39           N  
ATOM   3231  CA  LEU A 356     -16.057 -15.067  -6.968  1.00 23.28           C  
ATOM   3232  C   LEU A 356     -15.496 -14.720  -5.607  1.00 24.79           C  
ATOM   3233  O   LEU A 356     -14.305 -14.921  -5.339  1.00 24.85           O  
ATOM   3234  CB  LEU A 356     -15.595 -16.454  -7.432  1.00 22.03           C  
ATOM   3235  CG  LEU A 356     -16.181 -17.700  -6.753  1.00 20.58           C  
ATOM   3236  CD1 LEU A 356     -16.043 -18.910  -7.657  1.00  8.35           C  
ATOM   3237  CD2 LEU A 356     -15.573 -17.993  -5.378  1.00 17.09           C  
ATOM   3238  HN  LEU A 356     -14.645 -13.688  -7.807  1.00  0.00           H  
ATOM   3239  N   THR A 357     -16.362 -14.188  -4.753  1.00 27.47           N  
ATOM   3240  CA  THR A 357     -15.923 -13.583  -3.496  1.00 30.18           C  
ATOM   3241  C   THR A 357     -16.795 -13.937  -2.303  1.00 29.30           C  
ATOM   3242  O   THR A 357     -17.994 -14.146  -2.453  1.00 31.91           O  
ATOM   3243  CB  THR A 357     -15.847 -12.038  -3.624  1.00 30.70           C  
ATOM   3244  CG2 THR A 357     -17.052 -11.500  -4.367  1.00 32.50           C  
ATOM   3245  OG1 THR A 357     -15.812 -11.443  -2.322  1.00 33.95           O  
ATOM   3246  HN  THR A 357     -17.357 -14.202  -4.979  1.00  0.00           H  
ATOM   3247  HG1 THR A 357     -15.765 -10.497  -2.400  1.00  0.00           H  
ATOM   3248  N   MET A 358     -16.178 -13.984  -1.124  1.00 28.96           N  
ATOM   3249  CA  MET A 358     -16.875 -14.242   0.133  1.00 30.65           C  
ATOM   3250  C   MET A 358     -17.624 -15.565   0.102  1.00 29.57           C  
ATOM   3251  O   MET A 358     -18.848 -15.598   0.090  1.00 29.71           O  
ATOM   3252  CB  MET A 358     -17.834 -13.103   0.462  1.00 28.95           C  
ATOM   3253  CG  MET A 358     -17.151 -11.806   0.759  1.00 34.87           C  
ATOM   3254  SD  MET A 358     -17.843 -11.034   2.225  1.00 39.17           S  
ATOM   3255  CE  MET A 358     -17.216 -12.113   3.522  1.00 39.09           C  
ATOM   3256  HN  MET A 358     -15.170 -13.832  -1.098  1.00  0.00           H  
ATOM   3257  N   ASN A 359     -16.883 -16.662   0.103  1.00 29.52           N  
ATOM   3258  CA  ASN A 359     -17.499 -17.955  -0.119  1.00 30.08           C  
ATOM   3259  C   ASN A 359     -17.573 -18.828   1.126  1.00 32.26           C  
ATOM   3260  O   ASN A 359     -16.549 -19.186   1.710  1.00 32.85           O  
ATOM   3261  CB  ASN A 359     -16.804 -18.699  -1.257  1.00 27.25           C  
ATOM   3262  CG  ASN A 359     -17.621 -19.852  -1.759  1.00 28.24           C  
ATOM   3263  ND2 ASN A 359     -18.732 -19.540  -2.422  1.00 30.46           N  
ATOM   3264  OD1 ASN A 359     -17.277 -21.018  -1.540  1.00 24.78           O  
ATOM   3265  HN  ASN A 359     -15.877 -16.597   0.260  1.00  0.00           H  
ATOM   3266 1HD2 ASN A 359     -19.016 -18.577  -2.603  1.00  0.00           H  
ATOM   3267 2HD2 ASN A 359     -19.288 -20.324  -2.763  1.00  0.00           H  
ATOM   3268  N   LYS A 360     -18.805 -19.168   1.501  1.00 35.33           N  
ATOM   3269  CA  LYS A 360     -19.133 -20.028   2.645  1.00 37.97           C  
ATOM   3270  C   LYS A 360     -17.998 -20.945   3.100  1.00 38.68           C  
ATOM   3271  O   LYS A 360     -17.508 -20.827   4.232  1.00 40.51           O  
ATOM   3272  CB  LYS A 360     -20.378 -20.874   2.323  1.00 38.04           C  
ATOM   3273  CG  LYS A 360     -21.085 -21.492   3.539  1.00 43.42           C  
ATOM   3274  CD  LYS A 360     -20.591 -22.903   3.880  1.00 44.44           C  
ATOM   3275  CE  LYS A 360     -21.185 -23.378   5.201  1.00 45.57           C  
ATOM   3276  NZ  LYS A 360     -22.654 -23.593   5.103  1.00 47.15           N1+
ATOM   3277  HN  LYS A 360     -19.582 -18.802   0.950  1.00  0.00           H  
ATOM   3278  HZ1 LYS A 360     -23.051 -23.911   5.987  1.00  0.00           H  
ATOM   3279  HZ2 LYS A 360     -22.885 -24.231   4.342  1.00  0.00           H  
ATOM   3280  HZ3 LYS A 360     -23.129 -22.757   4.762  1.00  0.00           H  
ATOM   3281  N   GLY A 361     -17.596 -21.856   2.218  1.00 37.23           N  
ATOM   3282  CA  GLY A 361     -16.629 -22.885   2.569  1.00 36.44           C  
ATOM   3283  C   GLY A 361     -15.220 -22.508   2.185  1.00 35.39           C  
ATOM   3284  O   GLY A 361     -14.854 -21.333   2.208  1.00 34.63           O  
ATOM   3285  HN  GLY A 361     -17.975 -21.833   1.271  1.00  0.00           H  
ATOM   3286  N   SER A 362     -14.428 -23.514   1.833  1.00 35.50           N  
ATOM   3287  CA  SER A 362     -13.046 -23.283   1.425  1.00 35.90           C  
ATOM   3288  C   SER A 362     -12.658 -24.059   0.161  1.00 36.58           C  
ATOM   3289  O   SER A 362     -11.872 -25.006   0.228  1.00 38.41           O  
ATOM   3290  CB  SER A 362     -12.085 -23.605   2.574  1.00 34.76           C  
ATOM   3291  OG  SER A 362     -10.757 -23.234   2.242  1.00 28.71           O  
ATOM   3292  HN  SER A 362     -14.793 -24.467   1.848  1.00  0.00           H  
ATOM   3293  HG  SER A 362     -10.161 -23.434   2.954  1.00  0.00           H  
ATOM   3294  N   ILE A 363     -13.189 -23.652  -0.990  1.00 35.86           N  
ATOM   3295  CA  ILE A 363     -12.844 -24.314  -2.249  1.00 35.50           C  
ATOM   3296  C   ILE A 363     -11.341 -24.237  -2.559  1.00 35.81           C  
ATOM   3297  O   ILE A 363     -10.557 -23.691  -1.777  1.00 35.52           O  
ATOM   3298  CB  ILE A 363     -13.640 -23.747  -3.446  1.00 34.73           C  
ATOM   3299  CG1 ILE A 363     -13.410 -22.241  -3.561  1.00 32.43           C  
ATOM   3300  CG2 ILE A 363     -15.121 -24.094  -3.321  1.00 33.70           C  
ATOM   3301  CD1 ILE A 363     -14.133 -21.590  -4.716  1.00 39.59           C  
ATOM   3302  HN  ILE A 363     -13.844 -22.870  -0.995  1.00  0.00           H  
ATOM   3303  N   SER A 364     -10.953 -24.799  -3.700  1.00 35.48           N  
ATOM   3304  CA  SER A 364      -9.581 -24.717  -4.194  1.00 33.84           C  
ATOM   3305  C   SER A 364      -9.611 -24.422  -5.686  1.00 32.96           C  
ATOM   3306  O   SER A 364     -10.519 -24.859  -6.399  1.00 30.05           O  
ATOM   3307  CB  SER A 364      -8.816 -26.005  -3.907  1.00 32.80           C  
ATOM   3308  OG  SER A 364      -9.688 -27.126  -3.959  1.00 36.08           O  
ATOM   3309  HN  SER A 364     -11.642 -25.308  -4.253  1.00  0.00           H  
ATOM   3310  HG  SER A 364      -9.212 -27.928  -3.780  1.00  0.00           H  
ATOM   3311  N   PHE A 365      -8.621 -23.660  -6.149  1.00 34.37           N  
ATOM   3312  CA  PHE A 365      -8.561 -23.260  -7.545  1.00 33.57           C  
ATOM   3313  C   PHE A 365      -8.732 -24.470  -8.439  1.00 31.63           C  
ATOM   3314  O   PHE A 365      -8.361 -25.579  -8.068  1.00 32.08           O  
ATOM   3315  CB  PHE A 365      -7.249 -22.540  -7.877  1.00 33.97           C  
ATOM   3316  CG  PHE A 365      -7.190 -22.037  -9.296  1.00 33.68           C  
ATOM   3317  CD1 PHE A 365      -8.072 -21.049  -9.737  1.00 34.39           C  
ATOM   3318  CD2 PHE A 365      -6.281 -22.570 -10.197  1.00 36.19           C  
ATOM   3319  CE1 PHE A 365      -8.040 -20.589 -11.053  1.00 36.99           C  
ATOM   3320  CE2 PHE A 365      -6.230 -22.113 -11.527  1.00 37.29           C  
ATOM   3321  CZ  PHE A 365      -7.114 -21.121 -11.955  1.00 36.14           C  
ATOM   3322  HN  PHE A 365      -7.889 -23.351  -5.510  1.00  0.00           H  
ATOM   3323  N   LYS A 366      -9.319 -24.254  -9.604  1.00 30.63           N  
ATOM   3324  CA  LYS A 366      -9.504 -25.318 -10.570  1.00 29.66           C  
ATOM   3325  C   LYS A 366      -9.431 -24.730 -11.956  1.00 29.62           C  
ATOM   3326  O   LYS A 366     -10.159 -23.786 -12.280  1.00 27.66           O  
ATOM   3327  CB  LYS A 366     -10.843 -26.014 -10.362  1.00 29.55           C  
ATOM   3328  CG  LYS A 366     -11.060 -27.229 -11.228  1.00 29.00           C  
ATOM   3329  CD  LYS A 366     -12.492 -27.739 -11.076  1.00 33.56           C  
ATOM   3330  CE  LYS A 366     -12.883 -28.668 -12.226  1.00 35.91           C  
ATOM   3331  NZ  LYS A 366     -12.643 -28.060 -13.571  1.00 30.68           N1+
ATOM   3332  HN  LYS A 366      -9.650 -23.315  -9.828  1.00  0.00           H  
ATOM   3333  HZ1 LYS A 366     -12.904 -28.680 -14.338  1.00  0.00           H  
ATOM   3334  HZ2 LYS A 366     -11.675 -27.751 -13.664  1.00  0.00           H  
ATOM   3335  HZ3 LYS A 366     -13.114 -27.159 -13.653  1.00  0.00           H  
ATOM   3336  N   LYS A 367      -8.533 -25.305 -12.752  1.00 31.54           N  
ATOM   3337  CA  LYS A 367      -8.303 -24.939 -14.151  1.00 33.30           C  
ATOM   3338  C   LYS A 367      -9.593 -24.655 -14.940  1.00 32.73           C  
ATOM   3339  O   LYS A 367     -10.591 -25.391 -14.832  1.00 31.94           O  
ATOM   3340  CB  LYS A 367      -7.466 -26.029 -14.846  1.00 35.38           C  
ATOM   3341  CG  LYS A 367      -5.941 -25.994 -14.566  1.00 40.14           C  
ATOM   3342  CD  LYS A 367      -5.559 -26.406 -13.128  1.00 45.98           C  
ATOM   3343  CE  LYS A 367      -4.036 -26.441 -12.941  1.00 45.35           C  
ATOM   3344  NZ  LYS A 367      -3.628 -26.619 -11.507  1.00 49.29           N1+
ATOM   3345  HN  LYS A 367      -7.964 -26.055 -12.359  1.00  0.00           H  
ATOM   3346  HZ1 LYS A 367      -2.616 -26.642 -11.383  1.00  0.00           H  
ATOM   3347  HZ2 LYS A 367      -4.064 -27.448 -11.104  1.00  0.00           H  
ATOM   3348  HZ3 LYS A 367      -4.052 -25.904 -10.916  1.00  0.00           H  
ATOM   3349  N   VAL A 368      -9.562 -23.577 -15.722  1.00 32.53           N  
ATOM   3350  CA  VAL A 368     -10.724 -23.120 -16.492  1.00 32.19           C  
ATOM   3351  C   VAL A 368     -10.235 -22.302 -17.691  1.00 32.32           C  
ATOM   3352  O   VAL A 368      -9.248 -21.580 -17.562  1.00 33.84           O  
ATOM   3353  CB  VAL A 368     -11.720 -22.315 -15.595  1.00 31.63           C  
ATOM   3354  CG1 VAL A 368     -10.991 -21.316 -14.703  1.00 28.10           C  
ATOM   3355  CG2 VAL A 368     -12.781 -21.625 -16.427  1.00 31.02           C  
ATOM   3356  HN  VAL A 368      -8.693 -23.047 -15.788  1.00  0.00           H  
ATOM   3357  N   ALA A 369     -10.899 -22.430 -18.847  1.00 31.05           N  
ATOM   3358  CA  ALA A 369     -10.483 -21.711 -20.069  1.00 29.78           C  
ATOM   3359  C   ALA A 369     -11.488 -20.646 -20.517  1.00 29.21           C  
ATOM   3360  O   ALA A 369     -12.529 -20.971 -21.103  1.00 28.86           O  
ATOM   3361  CB  ALA A 369     -10.188 -22.691 -21.212  1.00 29.28           C  
ATOM   3362  HN  ALA A 369     -11.715 -23.041 -18.885  1.00  0.00           H  
ATOM   3363  N   LEU A 370     -11.160 -19.378 -20.249  1.00 26.89           N  
ATOM   3364  CA  LEU A 370     -12.020 -18.243 -20.625  1.00 25.26           C  
ATOM   3365  C   LEU A 370     -11.310 -17.269 -21.562  1.00 24.29           C  
ATOM   3366  O   LEU A 370     -10.663 -16.319 -21.101  1.00 24.98           O  
ATOM   3367  CB  LEU A 370     -12.516 -17.483 -19.396  1.00 24.48           C  
ATOM   3368  CG  LEU A 370     -13.177 -18.296 -18.290  1.00 24.78           C  
ATOM   3369  CD1 LEU A 370     -13.108 -17.544 -16.974  1.00 17.53           C  
ATOM   3370  CD2 LEU A 370     -14.613 -18.637 -18.669  1.00 27.78           C  
ATOM   3371  HN  LEU A 370     -10.281 -19.190 -19.766  1.00  0.00           H  
ATOM   3372  N   PRO A 371     -11.458 -17.483 -22.882  1.00 22.70           N  
ATOM   3373  CA  PRO A 371     -10.900 -16.638 -23.947  1.00 22.08           C  
ATOM   3374  C   PRO A 371     -10.967 -15.130 -23.666  1.00 21.42           C  
ATOM   3375  O   PRO A 371      -9.941 -14.463 -23.712  1.00 20.93           O  
ATOM   3376  CB  PRO A 371     -11.782 -16.984 -25.163  1.00 23.36           C  
ATOM   3377  CG  PRO A 371     -12.899 -17.914 -24.603  1.00 22.84           C  
ATOM   3378  CD  PRO A 371     -12.252 -18.584 -23.446  1.00 20.68           C  
ATOM   3379  N   SER A 372     -12.156 -14.609 -23.361  1.00 21.59           N  
ATOM   3380  CA  SER A 372     -12.359 -13.157 -23.263  1.00 21.11           C  
ATOM   3381  C   SER A 372     -12.109 -12.562 -21.883  1.00 22.43           C  
ATOM   3382  O   SER A 372     -12.464 -11.400 -21.646  1.00 22.48           O  
ATOM   3383  CB  SER A 372     -13.770 -12.770 -23.709  1.00 20.29           C  
ATOM   3384  OG  SER A 372     -14.021 -13.187 -25.035  1.00 22.58           O  
ATOM   3385  HN  SER A 372     -12.944 -15.234 -23.192  1.00  0.00           H  
ATOM   3386  HG  SER A 372     -14.897 -12.947 -25.312  1.00  0.00           H  
ATOM   3387  N   LEU A 373     -11.509 -13.344 -20.981  1.00 24.01           N  
ATOM   3388  CA  LEU A 373     -11.317 -12.904 -19.593  1.00 24.31           C  
ATOM   3389  C   LEU A 373     -10.294 -11.776 -19.477  1.00 24.91           C  
ATOM   3390  O   LEU A 373      -9.142 -11.919 -19.903  1.00 26.95           O  
ATOM   3391  CB  LEU A 373     -10.932 -14.073 -18.677  1.00 23.89           C  
ATOM   3392  CG  LEU A 373     -10.773 -13.691 -17.201  1.00 23.35           C  
ATOM   3393  CD1 LEU A 373     -12.125 -13.454 -16.560  1.00 30.51           C  
ATOM   3394  CD2 LEU A 373     -10.036 -14.751 -16.438  1.00 24.99           C  
ATOM   3395  HN  LEU A 373     -11.177 -14.267 -21.262  1.00  0.00           H  
ATOM   3396  N   SER A 374     -10.724 -10.656 -18.903  1.00 23.85           N  
ATOM   3397  CA  SER A 374      -9.831  -9.535 -18.683  1.00 24.48           C  
ATOM   3398  C   SER A 374      -9.905  -9.018 -17.241  1.00 25.16           C  
ATOM   3399  O   SER A 374      -9.114  -8.152 -16.848  1.00 27.33           O  
ATOM   3400  CB  SER A 374     -10.082  -8.421 -19.709  1.00 26.11           C  
ATOM   3401  OG  SER A 374     -11.326  -7.764 -19.503  1.00 28.18           O  
ATOM   3402  HN  SER A 374     -11.699 -10.584 -18.612  1.00  0.00           H  
ATOM   3403  HG  SER A 374     -11.481  -7.075 -20.138  1.00  0.00           H  
ATOM   3404  N   TYR A 375     -10.833  -9.565 -16.453  1.00 23.98           N  
ATOM   3405  CA  TYR A 375     -10.972  -9.188 -15.044  1.00 21.70           C  
ATOM   3406  C   TYR A 375     -11.289 -10.400 -14.189  1.00 20.77           C  
ATOM   3407  O   TYR A 375     -12.387 -10.944 -14.279  1.00 22.28           O  
ATOM   3408  CB  TYR A 375     -12.081  -8.143 -14.879  1.00 23.45           C  
ATOM   3409  CG  TYR A 375     -12.248  -7.624 -13.462  1.00 23.42           C  
ATOM   3410  CD1 TYR A 375     -11.630  -6.445 -13.057  1.00 21.53           C  
ATOM   3411  CD2 TYR A 375     -13.024  -8.313 -12.530  1.00 21.27           C  
ATOM   3412  CE1 TYR A 375     -11.783  -5.969 -11.765  1.00 26.26           C  
ATOM   3413  CE2 TYR A 375     -13.177  -7.853 -11.240  1.00 23.23           C  
ATOM   3414  CZ  TYR A 375     -12.555  -6.682 -10.852  1.00 28.49           C  
ATOM   3415  OH  TYR A 375     -12.705  -6.219  -9.553  1.00 28.52           O  
ATOM   3416  HN  TYR A 375     -11.464 -10.266 -16.843  1.00  0.00           H  
ATOM   3417  HH  TYR A 375     -12.277  -5.414  -9.286  1.00  0.00           H  
ATOM   3418  N   LEU A 376     -10.337 -10.811 -13.356  1.00 18.75           N  
ATOM   3419  CA  LEU A 376     -10.546 -11.931 -12.432  1.00 18.85           C  
ATOM   3420  C   LEU A 376     -10.457 -11.506 -10.950  1.00 21.09           C  
ATOM   3421  O   LEU A 376      -9.427 -10.999 -10.486  1.00 20.24           O  
ATOM   3422  CB  LEU A 376      -9.599 -13.108 -12.749  1.00 18.96           C  
ATOM   3423  CG  LEU A 376      -9.656 -14.384 -11.879  1.00 18.78           C  
ATOM   3424  CD1 LEU A 376     -11.045 -15.014 -11.844  1.00 20.56           C  
ATOM   3425  CD2 LEU A 376      -8.642 -15.428 -12.301  1.00 14.20           C  
ATOM   3426  HN  LEU A 376      -9.436 -10.334 -13.360  1.00  0.00           H  
ATOM   3427  N   ASP A 377     -11.554 -11.740 -10.231  1.00 21.60           N  
ATOM   3428  CA  ASP A 377     -11.741 -11.292  -8.859  1.00 22.56           C  
ATOM   3429  C   ASP A 377     -12.046 -12.520  -8.015  1.00 25.33           C  
ATOM   3430  O   ASP A 377     -13.121 -13.111  -8.150  1.00 27.08           O  
ATOM   3431  CB  ASP A 377     -12.943 -10.352  -8.828  1.00 23.92           C  
ATOM   3432  CG  ASP A 377     -12.943  -9.411  -7.636  1.00 28.31           C  
ATOM   3433  OD1 ASP A 377     -13.217  -8.211  -7.863  1.00 28.77           O  
ATOM   3434  OD2 ASP A 377     -12.691  -9.851  -6.489  1.00 28.21           O1-
ATOM   3435  HN  ASP A 377     -12.310 -12.266 -10.670  1.00  0.00           H  
ATOM   3436  N   LEU A 378     -11.123 -12.892  -7.134  1.00 25.57           N  
ATOM   3437  CA  LEU A 378     -11.227 -14.156  -6.416  1.00 24.82           C  
ATOM   3438  C   LEU A 378     -10.990 -14.000  -4.928  1.00 28.62           C  
ATOM   3439  O   LEU A 378     -10.698 -14.983  -4.245  1.00 30.87           O  
ATOM   3440  CB  LEU A 378     -10.199 -15.141  -6.975  1.00 25.26           C  
ATOM   3441  CG  LEU A 378     -10.499 -16.301  -7.945  1.00 24.94           C  
ATOM   3442  CD1 LEU A 378     -11.804 -16.209  -8.766  1.00 13.18           C  
ATOM   3443  CD2 LEU A 378      -9.260 -16.571  -8.827  1.00 20.72           C  
ATOM   3444  HN  LEU A 378     -10.326 -12.281  -6.957  1.00  0.00           H  
ATOM   3445  N   SER A 379     -11.114 -12.773  -4.426  1.00 28.82           N  
ATOM   3446  CA  SER A 379     -10.760 -12.451  -3.039  1.00 29.35           C  
ATOM   3447  C   SER A 379     -11.714 -12.992  -1.969  1.00 28.81           C  
ATOM   3448  O   SER A 379     -12.845 -13.371  -2.274  1.00 26.54           O  
ATOM   3449  CB  SER A 379     -10.591 -10.938  -2.869  1.00 30.25           C  
ATOM   3450  OG  SER A 379     -11.776 -10.253  -3.191  1.00 33.42           O  
ATOM   3451  HN  SER A 379     -11.468 -12.030  -5.028  1.00  0.00           H  
ATOM   3452  HG  SER A 379     -11.671  -9.315  -3.086  1.00  0.00           H  
ATOM   3453  N   ARG A 380     -11.221 -13.039  -0.725  1.00 29.38           N  
ATOM   3454  CA  ARG A 380     -12.003 -13.405   0.474  1.00 28.74           C  
ATOM   3455  C   ARG A 380     -12.744 -14.732   0.360  1.00 28.31           C  
ATOM   3456  O   ARG A 380     -13.955 -14.805   0.565  1.00 29.34           O  
ATOM   3457  CB  ARG A 380     -12.984 -12.293   0.858  1.00 27.98           C  
ATOM   3458  CG  ARG A 380     -12.350 -10.937   1.012  1.00 32.02           C  
ATOM   3459  CD  ARG A 380     -13.344  -9.831   0.717  1.00 40.26           C  
ATOM   3460  NE  ARG A 380     -12.729  -8.769  -0.077  1.00 42.87           N  
ATOM   3461  CZ  ARG A 380     -12.091  -7.723   0.433  1.00 40.32           C  
ATOM   3462  NH1 ARG A 380     -11.980  -7.583   1.753  1.00 37.22           N1+
ATOM   3463  NH2 ARG A 380     -11.568  -6.818  -0.382  1.00 30.26           N  
ATOM   3464  HN  ARG A 380     -10.236 -12.806  -0.596  1.00  0.00           H  
ATOM   3465  HE  ARG A 380     -12.795  -8.836  -1.093  1.00  0.00           H  
ATOM   3466 1HH1 ARG A 380     -12.382  -8.279   2.380  1.00  0.00           H  
ATOM   3467 2HH1 ARG A 380     -11.490  -6.779   2.145  1.00  0.00           H  
ATOM   3468 1HH2 ARG A 380     -11.653  -6.925  -1.393  1.00  0.00           H  
ATOM   3469 2HH2 ARG A 380     -11.078  -6.014   0.010  1.00  0.00           H  
ATOM   3470  N   ASN A 381     -12.009 -15.774   0.003  1.00 27.98           N  
ATOM   3471  CA  ASN A 381     -12.495 -17.143   0.066  1.00 28.43           C  
ATOM   3472  C   ASN A 381     -11.362 -17.852   0.770  1.00 29.75           C  
ATOM   3473  O   ASN A 381     -10.209 -17.599   0.442  1.00 32.64           O  
ATOM   3474  CB  ASN A 381     -12.690 -17.745  -1.339  1.00 27.17           C  
ATOM   3475  CG  ASN A 381     -13.512 -16.853  -2.274  1.00 25.92           C  
ATOM   3476  ND2 ASN A 381     -12.886 -16.392  -3.346  1.00 26.68           N  
ATOM   3477  OD1 ASN A 381     -14.691 -16.605  -2.049  1.00 26.07           O  
ATOM   3478  HN  ASN A 381     -11.060 -15.609  -0.331  1.00  0.00           H  
ATOM   3479 1HD2 ASN A 381     -11.905 -16.598  -3.533  1.00  0.00           H  
ATOM   3480 2HD2 ASN A 381     -13.433 -15.798  -3.969  1.00  0.00           H  
ATOM   3481  N   ALA A 382     -11.653 -18.711   1.743  1.00 30.06           N  
ATOM   3482  CA  ALA A 382     -10.590 -19.436   2.458  1.00 31.03           C  
ATOM   3483  C   ALA A 382      -9.745 -20.263   1.470  1.00 31.99           C  
ATOM   3484  O   ALA A 382      -9.037 -21.215   1.843  1.00 33.11           O  
ATOM   3485  CB  ALA A 382     -11.187 -20.307   3.563  1.00 32.07           C  
ATOM   3486  HN  ALA A 382     -12.628 -18.870   1.998  1.00  0.00           H  
ATOM   3487  N   LEU A 383      -9.816 -19.822   0.214  1.00 30.52           N  
ATOM   3488  CA  LEU A 383      -9.315 -20.487  -0.985  1.00 30.10           C  
ATOM   3489  C   LEU A 383      -7.821 -20.771  -1.036  1.00 31.08           C  
ATOM   3490  O   LEU A 383      -7.011 -19.937  -0.657  1.00 33.08           O  
ATOM   3491  CB  LEU A 383      -9.710 -19.624  -2.195  1.00 28.53           C  
ATOM   3492  CG  LEU A 383      -9.380 -19.924  -3.656  1.00 22.39           C  
ATOM   3493  CD1 LEU A 383      -7.925 -19.645  -3.954  1.00 29.03           C  
ATOM   3494  CD2 LEU A 383      -9.740 -21.329  -4.013  1.00 19.19           C  
ATOM   3495  HN  LEU A 383     -10.271 -18.920   0.075  1.00  0.00           H  
ATOM   3496  N   SER A 384      -7.465 -21.944  -1.549  1.00 32.51           N  
ATOM   3497  CA  SER A 384      -6.068 -22.274  -1.824  1.00 30.94           C  
ATOM   3498  C   SER A 384      -5.822 -22.498  -3.308  1.00 29.92           C  
ATOM   3499  O   SER A 384      -6.648 -23.071  -4.015  1.00 29.49           O  
ATOM   3500  CB  SER A 384      -5.637 -23.499  -1.024  1.00 31.34           C  
ATOM   3501  OG  SER A 384      -5.430 -23.149   0.331  1.00 29.05           O  
ATOM   3502  HN  SER A 384      -8.187 -22.634  -1.757  1.00  0.00           H  
ATOM   3503  HG  SER A 384      -5.162 -23.912   0.829  1.00  0.00           H  
ATOM   3504  N   PHE A 385      -4.668 -22.031  -3.757  1.00 30.79           N  
ATOM   3505  CA  PHE A 385      -4.269 -22.088  -5.150  1.00 32.81           C  
ATOM   3506  C   PHE A 385      -2.832 -22.568  -5.132  1.00 33.60           C  
ATOM   3507  O   PHE A 385      -1.980 -21.947  -4.500  1.00 34.57           O  
ATOM   3508  CB  PHE A 385      -4.335 -20.679  -5.760  1.00 32.17           C  
ATOM   3509  CG  PHE A 385      -4.125 -20.623  -7.261  1.00 35.77           C  
ATOM   3510  CD1 PHE A 385      -4.797 -19.666  -8.024  1.00 36.19           C  
ATOM   3511  CD2 PHE A 385      -3.255 -21.500  -7.916  1.00 38.56           C  
ATOM   3512  CE1 PHE A 385      -4.615 -19.588  -9.409  1.00 32.90           C  
ATOM   3513  CE2 PHE A 385      -3.071 -21.434  -9.301  1.00 35.91           C  
ATOM   3514  CZ  PHE A 385      -3.749 -20.472 -10.044  1.00 35.74           C  
ATOM   3515  HN  PHE A 385      -4.025 -21.608  -3.088  1.00  0.00           H  
ATOM   3516  N   SER A 386      -2.564 -23.689  -5.794  1.00 34.02           N  
ATOM   3517  CA  SER A 386      -1.183 -24.132  -5.990  1.00 36.36           C  
ATOM   3518  C   SER A 386      -0.883 -24.417  -7.470  1.00 38.00           C  
ATOM   3519  O   SER A 386      -1.602 -25.182  -8.128  1.00 37.37           O  
ATOM   3520  CB  SER A 386      -0.862 -25.345  -5.111  1.00 35.84           C  
ATOM   3521  OG  SER A 386      -1.789 -26.384  -5.339  1.00 35.43           O  
ATOM   3522  HN  SER A 386      -3.330 -24.247  -6.170  1.00  0.00           H  
ATOM   3523  HG  SER A 386      -1.590 -27.136  -4.794  1.00  0.00           H  
ATOM   3524  N   GLY A 387       0.183 -23.792  -7.974  1.00 39.12           N  
ATOM   3525  CA  GLY A 387       0.554 -23.889  -9.384  1.00 40.67           C  
ATOM   3526  C   GLY A 387       0.148 -22.656 -10.165  1.00 41.23           C  
ATOM   3527  O   GLY A 387      -0.549 -22.758 -11.170  1.00 41.01           O  
ATOM   3528  HN  GLY A 387       0.760 -23.226  -7.352  1.00  0.00           H  
ATOM   3529  N   CYS A 388       0.608 -21.494  -9.701  1.00 43.79           N  
ATOM   3530  CA  CYS A 388       0.209 -20.200 -10.245  1.00 44.46           C  
ATOM   3531  C   CYS A 388       1.405 -19.468 -10.847  1.00 45.40           C  
ATOM   3532  O   CYS A 388       2.452 -19.399 -10.199  1.00 46.83           O  
ATOM   3533  CB  CYS A 388      -0.355 -19.343  -9.117  1.00 44.50           C  
ATOM   3534  SG  CYS A 388      -1.557 -18.116  -9.641  1.00 48.38           S  
ATOM   3535  HN  CYS A 388       1.272 -21.510  -8.927  1.00  0.00           H  
ATOM   3536  N   CYS A 389       1.283 -18.904 -12.061  1.00 44.92           N  
ATOM   3537  CA  CYS A 389       0.087 -18.948 -12.923  1.00 44.90           C  
ATOM   3538  C   CYS A 389       0.551 -18.748 -14.358  1.00 43.93           C  
ATOM   3539  O   CYS A 389       1.676 -18.304 -14.584  1.00 44.03           O  
ATOM   3540  CB  CYS A 389      -0.909 -17.839 -12.579  1.00 44.66           C  
ATOM   3541  SG  CYS A 389      -0.581 -16.997 -11.029  1.00 51.27           S  
ATOM   3542  HN  CYS A 389       2.093 -18.398 -12.420  1.00  0.00           H  
ATOM   3543  N   SER A 390      -0.322 -19.063 -15.316  1.00 43.64           N  
ATOM   3544  CA  SER A 390       0.004 -19.048 -16.745  1.00 42.88           C  
ATOM   3545  C   SER A 390      -1.261 -19.255 -17.564  1.00 43.69           C  
ATOM   3546  O   SER A 390      -2.297 -19.632 -17.008  1.00 42.76           O  
ATOM   3547  CB  SER A 390       0.957 -20.189 -17.066  1.00 43.18           C  
ATOM   3548  OG  SER A 390       0.313 -21.433 -16.843  1.00 41.34           O  
ATOM   3549  HN  SER A 390      -1.267 -19.329 -15.039  1.00  0.00           H  
ATOM   3550  HG  SER A 390       0.908 -22.146 -17.044  1.00  0.00           H  
ATOM   3551  N   TYR A 391      -1.167 -19.024 -18.881  1.00 44.67           N  
ATOM   3552  CA  TYR A 391      -2.291 -19.220 -19.822  1.00 45.05           C  
ATOM   3553  C   TYR A 391      -3.131 -20.442 -19.449  1.00 44.60           C  
ATOM   3554  O   TYR A 391      -4.326 -20.317 -19.149  1.00 43.77           O  
ATOM   3555  CB  TYR A 391      -1.777 -19.364 -21.262  1.00 46.57           C  
ATOM   3556  CG  TYR A 391      -2.850 -19.453 -22.350  1.00 48.97           C  
ATOM   3557  CD1 TYR A 391      -3.103 -18.369 -23.195  1.00 51.17           C  
ATOM   3558  CD2 TYR A 391      -3.589 -20.624 -22.551  1.00 50.68           C  
ATOM   3559  CE1 TYR A 391      -4.072 -18.438 -24.198  1.00 50.75           C  
ATOM   3560  CE2 TYR A 391      -4.561 -20.703 -23.548  1.00 51.53           C  
ATOM   3561  CZ  TYR A 391      -4.794 -19.605 -24.372  1.00 51.88           C  
ATOM   3562  OH  TYR A 391      -5.747 -19.670 -25.370  1.00 52.59           O  
ATOM   3563  HN  TYR A 391      -0.275 -18.697 -19.253  1.00  0.00           H  
ATOM   3564  HH  TYR A 391      -5.906 -18.921 -25.932  1.00  0.00           H  
ATOM   3565  N   SER A 392      -2.493 -21.613 -19.458  1.00 43.01           N  
ATOM   3566  CA  SER A 392      -3.150 -22.872 -19.121  1.00 42.57           C  
ATOM   3567  C   SER A 392      -4.119 -22.752 -17.936  1.00 41.85           C  
ATOM   3568  O   SER A 392      -5.252 -23.239 -18.004  1.00 41.62           O  
ATOM   3569  CB  SER A 392      -2.105 -23.955 -18.862  1.00 42.37           C  
ATOM   3570  OG  SER A 392      -1.123 -23.484 -17.961  1.00 44.86           O  
ATOM   3571  HN  SER A 392      -1.505 -21.630 -19.711  1.00  0.00           H  
ATOM   3572  HG  SER A 392      -0.473 -24.158 -17.800  1.00  0.00           H  
ATOM   3573  N   ASP A 393      -3.679 -22.080 -16.872  1.00 41.23           N  
ATOM   3574  CA  ASP A 393      -4.499 -21.858 -15.676  1.00 41.66           C  
ATOM   3575  C   ASP A 393      -5.873 -21.241 -15.953  1.00 41.25           C  
ATOM   3576  O   ASP A 393      -6.822 -21.480 -15.203  1.00 41.52           O  
ATOM   3577  CB  ASP A 393      -3.749 -20.964 -14.683  1.00 42.32           C  
ATOM   3578  CG  ASP A 393      -2.762 -21.733 -13.838  1.00 46.58           C  
ATOM   3579  OD1 ASP A 393      -3.219 -22.534 -12.993  1.00 50.41           O  
ATOM   3580  OD2 ASP A 393      -1.536 -21.538 -14.010  1.00 51.42           O1-
ATOM   3581  HN  ASP A 393      -2.731 -21.704 -16.890  1.00  0.00           H  
ATOM   3582  N   LEU A 394      -5.977 -20.450 -17.021  1.00 40.84           N  
ATOM   3583  CA  LEU A 394      -7.153 -19.601 -17.236  1.00 40.21           C  
ATOM   3584  C   LEU A 394      -7.625 -19.512 -18.688  1.00 41.01           C  
ATOM   3585  O   LEU A 394      -8.798 -19.203 -18.943  1.00 40.78           O  
ATOM   3586  CB  LEU A 394      -6.913 -18.192 -16.670  1.00 40.33           C  
ATOM   3587  CG  LEU A 394      -6.643 -18.096 -15.156  1.00 40.51           C  
ATOM   3588  CD1 LEU A 394      -6.152 -16.716 -14.739  1.00 34.89           C  
ATOM   3589  CD2 LEU A 394      -7.855 -18.516 -14.336  1.00 43.04           C  
ATOM   3590  HN  LEU A 394      -5.220 -20.435 -17.705  1.00  0.00           H  
ATOM   3591  N   GLY A 395      -6.716 -19.772 -19.628  1.00 40.84           N  
ATOM   3592  CA  GLY A 395      -7.050 -19.790 -21.055  1.00 41.29           C  
ATOM   3593  C   GLY A 395      -7.332 -18.428 -21.659  1.00 40.76           C  
ATOM   3594  O   GLY A 395      -8.277 -18.263 -22.432  1.00 40.83           O  
ATOM   3595  HN  GLY A 395      -5.755 -19.965 -19.344  1.00  0.00           H  
ATOM   3596  N   THR A 396      -6.519 -17.448 -21.286  1.00 41.03           N  
ATOM   3597  CA  THR A 396      -6.526 -16.136 -21.937  1.00 41.20           C  
ATOM   3598  C   THR A 396      -5.225 -15.391 -21.701  1.00 40.09           C  
ATOM   3599  O   THR A 396      -4.495 -15.682 -20.749  1.00 41.26           O  
ATOM   3600  CB  THR A 396      -7.668 -15.235 -21.460  1.00 41.44           C  
ATOM   3601  CG2 THR A 396      -7.624 -15.050 -19.955  1.00 39.45           C  
ATOM   3602  OG1 THR A 396      -7.537 -13.955 -22.089  1.00 46.46           O  
ATOM   3603  HN  THR A 396      -5.867 -17.614 -20.520  1.00  0.00           H  
ATOM   3604  HG1 THR A 396      -7.565 -14.071 -23.032  1.00  0.00           H  
ATOM   3605  N   ASN A 397      -4.945 -14.424 -22.569  1.00 37.69           N  
ATOM   3606  CA  ASN A 397      -3.790 -13.553 -22.390  1.00 35.90           C  
ATOM   3607  C   ASN A 397      -4.234 -12.168 -21.946  1.00 34.39           C  
ATOM   3608  O   ASN A 397      -3.515 -11.480 -21.217  1.00 36.72           O  
ATOM   3609  CB  ASN A 397      -2.988 -13.462 -23.685  1.00 37.23           C  
ATOM   3610  CG  ASN A 397      -2.774 -14.817 -24.324  1.00 35.54           C  
ATOM   3611  ND2 ASN A 397      -1.590 -15.398 -24.108  1.00 31.91           N  
ATOM   3612  OD1 ASN A 397      -3.667 -15.343 -25.000  1.00 34.10           O  
ATOM   3613  HN  ASN A 397      -5.552 -14.289 -23.378  1.00  0.00           H  
ATOM   3614 1HD2 ASN A 397      -0.854 -14.964 -23.551  1.00  0.00           H  
ATOM   3615 2HD2 ASN A 397      -1.446 -16.311 -24.539  1.00  0.00           H  
ATOM   3616  N   SER A 398      -5.443 -11.801 -22.367  1.00 30.57           N  
ATOM   3617  CA  SER A 398      -6.041 -10.490 -22.133  1.00 26.61           C  
ATOM   3618  C   SER A 398      -6.184 -10.021 -20.668  1.00 25.60           C  
ATOM   3619  O   SER A 398      -6.604  -8.888 -20.423  1.00 23.51           O  
ATOM   3620  CB  SER A 398      -7.407 -10.446 -22.825  1.00 26.61           C  
ATOM   3621  OG  SER A 398      -8.263 -11.462 -22.326  1.00 23.31           O  
ATOM   3622  HN  SER A 398      -5.990 -12.485 -22.890  1.00  0.00           H  
ATOM   3623  HG  SER A 398      -9.110 -11.435 -22.755  1.00  0.00           H  
ATOM   3624  N   LEU A 399      -5.837 -10.882 -19.711  1.00 24.66           N  
ATOM   3625  CA  LEU A 399      -5.926 -10.573 -18.275  1.00 24.62           C  
ATOM   3626  C   LEU A 399      -5.160  -9.316 -17.780  1.00 24.04           C  
ATOM   3627  O   LEU A 399      -3.924  -9.280 -17.811  1.00 22.65           O  
ATOM   3628  CB  LEU A 399      -5.440 -11.782 -17.493  1.00 25.45           C  
ATOM   3629  CG  LEU A 399      -5.999 -11.902 -16.084  1.00 23.37           C  
ATOM   3630  CD1 LEU A 399      -7.481 -12.209 -16.177  1.00 21.10           C  
ATOM   3631  CD2 LEU A 399      -5.260 -12.993 -15.312  1.00 22.80           C  
ATOM   3632  HN  LEU A 399      -5.492 -11.801 -19.988  1.00  0.00           H  
ATOM   3633  N   ARG A 400      -5.906  -8.312 -17.304  1.00 23.49           N  
ATOM   3634  CA  ARG A 400      -5.339  -7.050 -16.772  1.00 24.61           C  
ATOM   3635  C   ARG A 400      -5.439  -6.945 -15.225  1.00 26.46           C  
ATOM   3636  O   ARG A 400      -4.490  -6.532 -14.533  1.00 24.19           O  
ATOM   3637  CB  ARG A 400      -6.043  -5.840 -17.394  1.00 24.41           C  
ATOM   3638  CG  ARG A 400      -6.290  -5.921 -18.887  1.00 28.41           C  
ATOM   3639  CD  ARG A 400      -7.012  -4.678 -19.373  1.00 33.93           C  
ATOM   3640  NE  ARG A 400      -7.062  -4.627 -20.831  1.00 40.18           N  
ATOM   3641  CZ  ARG A 400      -7.311  -3.531 -21.551  1.00 44.01           C  
ATOM   3642  NH1 ARG A 400      -7.533  -2.356 -20.962  1.00 36.93           N1+
ATOM   3643  NH2 ARG A 400      -7.330  -3.611 -22.878  1.00 47.02           N  
ATOM   3644  HN  ARG A 400      -6.920  -8.421 -17.307  1.00  0.00           H  
ATOM   3645  HE  ARG A 400      -6.894  -5.496 -21.339  1.00  0.00           H  
ATOM   3646 1HH1 ARG A 400      -7.723  -1.518 -21.512  1.00  0.00           H  
ATOM   3647 2HH1 ARG A 400      -7.518  -2.295 -19.944  1.00  0.00           H  
ATOM   3648 1HH2 ARG A 400      -7.520  -2.773 -23.428  1.00  0.00           H  
ATOM   3649 2HH2 ARG A 400      -7.160  -4.510 -23.329  1.00  0.00           H  
ATOM   3650  N   HIS A 401      -6.609  -7.314 -14.710  1.00 25.34           N  
ATOM   3651  CA  HIS A 401      -6.870  -7.350 -13.295  1.00 25.69           C  
ATOM   3652  C   HIS A 401      -6.776  -8.790 -12.828  1.00 25.78           C  
ATOM   3653  O   HIS A 401      -7.139  -9.692 -13.558  1.00 26.58           O  
ATOM   3654  CB  HIS A 401      -8.279  -6.834 -13.048  1.00 25.01           C  
ATOM   3655  CG  HIS A 401      -8.599  -6.603 -11.605  1.00 23.66           C  
ATOM   3656  CD2 HIS A 401      -9.129  -7.424 -10.668  1.00 23.72           C  
ATOM   3657  ND1 HIS A 401      -8.387  -5.393 -10.978  1.00 23.43           N  
ATOM   3658  CE1 HIS A 401      -8.774  -5.479  -9.719  1.00 19.05           C  
ATOM   3659  NE2 HIS A 401      -9.230  -6.700  -9.505  1.00 17.55           N  
ATOM   3660  HN  HIS A 401      -7.357  -7.584 -15.349  1.00  0.00           H  
ATOM   3661  HD1 HIS A 401      -7.993  -4.562 -11.418  1.00  0.00           H  
ATOM   3662  HE2 HIS A 401      -9.598  -7.049  -8.620  1.00  0.00           H  
ATOM   3663  N   LEU A 402      -6.266  -8.991 -11.616  1.00 28.04           N  
ATOM   3664  CA  LEU A 402      -6.293 -10.290 -10.924  1.00 27.81           C  
ATOM   3665  C   LEU A 402      -6.222 -10.078  -9.414  1.00 28.10           C  
ATOM   3666  O   LEU A 402      -5.225  -9.571  -8.894  1.00 30.26           O  
ATOM   3667  CB  LEU A 402      -5.167 -11.229 -11.389  1.00 27.77           C  
ATOM   3668  CG  LEU A 402      -4.959 -12.559 -10.630  1.00 29.95           C  
ATOM   3669  CD1 LEU A 402      -6.238 -13.364 -10.467  1.00 29.79           C  
ATOM   3670  CD2 LEU A 402      -3.905 -13.411 -11.299  1.00 26.38           C  
ATOM   3671  HN  LEU A 402      -5.832  -8.201 -11.139  1.00  0.00           H  
ATOM   3672  N   ASP A 403      -7.284 -10.462  -8.715  1.00 27.93           N  
ATOM   3673  CA  ASP A 403      -7.313 -10.314  -7.265  1.00 27.59           C  
ATOM   3674  C   ASP A 403      -7.396 -11.653  -6.526  1.00 26.64           C  
ATOM   3675  O   ASP A 403      -8.356 -12.425  -6.682  1.00 26.81           O  
ATOM   3676  CB  ASP A 403      -8.437  -9.372  -6.834  1.00 27.44           C  
ATOM   3677  CG  ASP A 403      -8.268  -8.879  -5.411  1.00 32.85           C  
ATOM   3678  OD1 ASP A 403      -9.020  -7.966  -5.011  1.00 41.12           O  
ATOM   3679  OD2 ASP A 403      -7.382  -9.398  -4.697  1.00 35.35           O1-
ATOM   3680  HN  ASP A 403      -8.087 -10.865  -9.198  1.00  0.00           H  
ATOM   3681  N   LEU A 404      -6.378 -11.909  -5.712  1.00 23.92           N  
ATOM   3682  CA  LEU A 404      -6.246 -13.173  -5.003  1.00 21.31           C  
ATOM   3683  C   LEU A 404      -6.012 -12.943  -3.522  1.00 19.14           C  
ATOM   3684  O   LEU A 404      -5.333 -13.730  -2.865  1.00 19.44           O  
ATOM   3685  CB  LEU A 404      -5.085 -13.986  -5.581  1.00 20.11           C  
ATOM   3686  CG  LEU A 404      -5.192 -14.465  -7.023  1.00 20.16           C  
ATOM   3687  CD1 LEU A 404      -3.939 -15.207  -7.379  1.00 26.94           C  
ATOM   3688  CD2 LEU A 404      -6.407 -15.362  -7.212  1.00 25.79           C  
ATOM   3689  HN  LEU A 404      -5.663 -11.194  -5.579  1.00  0.00           H  
ATOM   3690  N   SER A 405      -6.580 -11.866  -2.998  1.00 15.87           N  
ATOM   3691  CA  SER A 405      -6.281 -11.453  -1.653  1.00 15.73           C  
ATOM   3692  C   SER A 405      -7.252 -12.079  -0.665  1.00 17.31           C  
ATOM   3693  O   SER A 405      -8.339 -12.498  -1.045  1.00 16.21           O  
ATOM   3694  CB  SER A 405      -6.331  -9.937  -1.570  1.00 15.90           C  
ATOM   3695  OG  SER A 405      -7.615  -9.460  -1.925  1.00 18.78           O  
ATOM   3696  HN  SER A 405      -7.238 -11.323  -3.556  1.00  0.00           H  
ATOM   3697  HG  SER A 405      -7.646  -8.512  -1.873  1.00  0.00           H  
ATOM   3698  N   PHE A 406      -6.842 -12.138   0.606  1.00 19.67           N  
ATOM   3699  CA  PHE A 406      -7.684 -12.621   1.717  1.00 19.29           C  
ATOM   3700  C   PHE A 406      -8.108 -14.073   1.537  1.00 20.57           C  
ATOM   3701  O   PHE A 406      -9.220 -14.463   1.875  1.00 21.96           O  
ATOM   3702  CB  PHE A 406      -8.904 -11.722   1.900  1.00 17.47           C  
ATOM   3703  CG  PHE A 406      -8.564 -10.300   2.257  1.00 16.77           C  
ATOM   3704  CD1 PHE A 406      -8.406  -9.342   1.262  1.00  4.32           C  
ATOM   3705  CD2 PHE A 406      -8.425  -9.918   3.594  1.00  7.87           C  
ATOM   3706  CE1 PHE A 406      -8.102  -8.031   1.585  1.00 11.87           C  
ATOM   3707  CE2 PHE A 406      -8.113  -8.621   3.923  1.00  7.29           C  
ATOM   3708  CZ  PHE A 406      -7.955  -7.664   2.914  1.00  9.92           C  
ATOM   3709  HN  PHE A 406      -5.893 -11.832   0.820  1.00  0.00           H  
ATOM   3710  N   ASN A 407      -7.198 -14.858   0.977  1.00 20.57           N  
ATOM   3711  CA  ASN A 407      -7.386 -16.279   0.785  1.00 20.17           C  
ATOM   3712  C   ASN A 407      -6.440 -17.054   1.707  1.00 22.06           C  
ATOM   3713  O   ASN A 407      -5.975 -16.526   2.734  1.00 24.04           O  
ATOM   3714  CB  ASN A 407      -7.130 -16.645  -0.683  1.00 20.61           C  
ATOM   3715  CG  ASN A 407      -8.241 -16.178  -1.616  1.00 17.89           C  
ATOM   3716  ND2 ASN A 407      -9.148 -17.079  -1.925  1.00  6.52           N  
ATOM   3717  OD1 ASN A 407      -8.267 -15.035  -2.065  1.00 18.36           O  
ATOM   3718  HN  ASN A 407      -6.322 -14.439   0.666  1.00  0.00           H  
ATOM   3719 1HD2 ASN A 407      -9.126 -18.028  -1.552  1.00  0.00           H  
ATOM   3720 2HD2 ASN A 407      -9.892 -16.766  -2.549  1.00  0.00           H  
ATOM   3721  N   GLY A 408      -6.157 -18.302   1.347  1.00 21.99           N  
ATOM   3722  CA  GLY A 408      -5.259 -19.143   2.117  1.00 20.59           C  
ATOM   3723  C   GLY A 408      -3.907 -19.319   1.445  1.00 20.69           C  
ATOM   3724  O   GLY A 408      -3.168 -18.352   1.226  1.00 20.01           O  
ATOM   3725  HN  GLY A 408      -6.585 -18.681   0.502  1.00  0.00           H  
ATOM   3726  N   ALA A 409      -3.590 -20.567   1.114  1.00 21.51           N  
ATOM   3727  CA  ALA A 409      -2.238 -20.942   0.726  1.00 21.97           C  
ATOM   3728  C   ALA A 409      -2.043 -20.890  -0.784  1.00 22.61           C  
ATOM   3729  O   ALA A 409      -2.436 -21.803  -1.525  1.00 22.51           O  
ATOM   3730  CB  ALA A 409      -1.891 -22.318   1.284  1.00 21.84           C  
ATOM   3731  HN  ALA A 409      -4.316 -21.283   1.132  1.00  0.00           H  
ATOM   3732  N   ILE A 410      -1.446 -19.795  -1.233  1.00 23.25           N  
ATOM   3733  CA  ILE A 410      -1.164 -19.607  -2.642  1.00 24.11           C  
ATOM   3734  C   ILE A 410       0.274 -20.014  -2.934  1.00 25.54           C  
ATOM   3735  O   ILE A 410       1.221 -19.281  -2.636  1.00 28.05           O  
ATOM   3736  CB  ILE A 410      -1.465 -18.172  -3.086  1.00 24.00           C  
ATOM   3737  CG1 ILE A 410      -2.924 -17.840  -2.725  1.00 24.04           C  
ATOM   3738  CG2 ILE A 410      -1.176 -18.009  -4.602  1.00 23.46           C  
ATOM   3739  CD1 ILE A 410      -3.240 -16.361  -2.640  1.00 23.46           C  
ATOM   3740  HN  ILE A 410      -1.179 -19.067  -0.571  1.00  0.00           H  
ATOM   3741  N   ILE A 411       0.424 -21.204  -3.501  1.00 26.12           N  
ATOM   3742  CA  ILE A 411       1.740 -21.754  -3.780  1.00 27.53           C  
ATOM   3743  C   ILE A 411       2.250 -21.317  -5.168  1.00 28.85           C  
ATOM   3744  O   ILE A 411       1.606 -21.547  -6.210  1.00 28.56           O  
ATOM   3745  CB  ILE A 411       1.780 -23.295  -3.560  1.00 27.10           C  
ATOM   3746  CG1 ILE A 411       1.346 -23.624  -2.118  1.00 27.93           C  
ATOM   3747  CG2 ILE A 411       3.183 -23.849  -3.844  1.00 29.86           C  
ATOM   3748  CD1 ILE A 411       1.659 -25.044  -1.628  1.00 29.11           C  
ATOM   3749  HN  ILE A 411      -0.404 -21.746  -3.747  1.00  0.00           H  
ATOM   3750  N   MET A 412       3.405 -20.660  -5.158  1.00 29.99           N  
ATOM   3751  CA  MET A 412       3.980 -20.119  -6.376  1.00 31.37           C  
ATOM   3752  C   MET A 412       4.797 -21.178  -7.098  1.00 30.99           C  
ATOM   3753  O   MET A 412       5.801 -21.675  -6.574  1.00 31.31           O  
ATOM   3754  CB  MET A 412       4.820 -18.879  -6.074  1.00 31.96           C  
ATOM   3755  CG  MET A 412       4.002 -17.711  -5.517  1.00 35.06           C  
ATOM   3756  SD  MET A 412       2.763 -17.122  -6.679  1.00 37.19           S  
ATOM   3757  CE  MET A 412       3.782 -16.282  -7.891  1.00 32.99           C  
ATOM   3758  HN  MET A 412       3.899 -20.533  -4.274  1.00  0.00           H  
ATOM   3759  N   SER A 413       4.347 -21.514  -8.305  1.00 29.76           N  
ATOM   3760  CA  SER A 413       4.919 -22.613  -9.071  1.00 28.25           C  
ATOM   3761  C   SER A 413       5.574 -22.097 -10.344  1.00 27.05           C  
ATOM   3762  O   SER A 413       6.801 -22.141 -10.476  1.00 25.40           O  
ATOM   3763  CB  SER A 413       3.829 -23.643  -9.394  1.00 27.61           C  
ATOM   3764  OG  SER A 413       4.273 -24.619 -10.317  1.00 27.01           O  
ATOM   3765  HN  SER A 413       3.575 -20.983  -8.708  1.00  0.00           H  
ATOM   3766  HG  SER A 413       3.598 -25.257 -10.517  1.00  0.00           H  
ATOM   3767  N   ALA A 414       4.740 -21.618 -11.267  1.00 26.13           N  
ATOM   3768  CA  ALA A 414       5.182 -21.044 -12.524  1.00 25.30           C  
ATOM   3769  C   ALA A 414       5.271 -19.534 -12.362  1.00 23.95           C  
ATOM   3770  O   ALA A 414       4.970 -19.024 -11.290  1.00 24.47           O  
ATOM   3771  CB  ALA A 414       4.208 -21.414 -13.632  1.00 28.46           C  
ATOM   3772  HN  ALA A 414       3.738 -21.657 -11.080  1.00  0.00           H  
ATOM   3773  N   ASN A 415       5.656 -18.823 -13.424  1.00 23.60           N  
ATOM   3774  CA  ASN A 415       6.059 -17.419 -13.307  1.00 23.11           C  
ATOM   3775  C   ASN A 415       5.221 -16.385 -14.045  1.00 22.03           C  
ATOM   3776  O   ASN A 415       5.742 -15.353 -14.462  1.00 22.18           O  
ATOM   3777  CB  ASN A 415       7.554 -17.239 -13.649  1.00 23.32           C  
ATOM   3778  CG  ASN A 415       7.864 -17.482 -15.127  1.00 25.62           C  
ATOM   3779  ND2 ASN A 415       8.415 -18.660 -15.429  1.00 28.60           N  
ATOM   3780  OD1 ASN A 415       7.630 -16.616 -15.981  1.00 25.03           O  
ATOM   3781  HN  ASN A 415       5.670 -19.269 -14.341  1.00  0.00           H  
ATOM   3782 1HD2 ASN A 415       8.608 -19.373 -14.726  1.00  0.00           H  
ATOM   3783 2HD2 ASN A 415       8.622 -18.822 -16.415  1.00  0.00           H  
ATOM   3784  N   PHE A 416       3.924 -16.631 -14.170  1.00 21.90           N  
ATOM   3785  CA  PHE A 416       3.039 -15.714 -14.915  1.00 22.09           C  
ATOM   3786  C   PHE A 416       3.301 -15.704 -16.417  1.00 21.71           C  
ATOM   3787  O   PHE A 416       2.895 -14.779 -17.128  1.00 19.04           O  
ATOM   3788  CB  PHE A 416       3.087 -14.306 -14.329  1.00 21.20           C  
ATOM   3789  CG  PHE A 416       2.336 -14.192 -13.066  1.00 23.16           C  
ATOM   3790  CD1 PHE A 416       2.939 -14.516 -11.862  1.00 21.28           C  
ATOM   3791  CD2 PHE A 416       0.995 -13.824 -13.081  1.00 26.19           C  
ATOM   3792  CE1 PHE A 416       2.226 -14.445 -10.683  1.00 22.23           C  
ATOM   3793  CE2 PHE A 416       0.270 -13.751 -11.906  1.00 23.66           C  
ATOM   3794  CZ  PHE A 416       0.884 -14.058 -10.703  1.00 20.87           C  
ATOM   3795  HN  PHE A 416       3.530 -17.470 -13.743  1.00  0.00           H  
ATOM   3796  N   MET A 417       3.964 -16.773 -16.862  1.00 23.48           N  
ATOM   3797  CA  MET A 417       4.361 -17.013 -18.247  1.00 26.86           C  
ATOM   3798  C   MET A 417       3.142 -17.180 -19.138  1.00 26.10           C  
ATOM   3799  O   MET A 417       2.402 -18.157 -18.996  1.00 28.00           O  
ATOM   3800  CB  MET A 417       5.211 -18.291 -18.297  1.00 28.01           C  
ATOM   3801  CG  MET A 417       6.072 -18.444 -19.544  1.00 33.20           C  
ATOM   3802  SD  MET A 417       5.221 -19.245 -20.920  1.00 48.29           S  
ATOM   3803  CE  MET A 417       5.140 -20.959 -20.334  1.00 45.86           C  
ATOM   3804  HN  MET A 417       4.215 -17.484 -16.175  1.00  0.00           H  
ATOM   3805  N   GLY A 418       2.933 -16.225 -20.038  1.00 24.02           N  
ATOM   3806  CA  GLY A 418       1.769 -16.243 -20.914  1.00 24.76           C  
ATOM   3807  C   GLY A 418       0.701 -15.235 -20.541  1.00 25.39           C  
ATOM   3808  O   GLY A 418      -0.280 -15.062 -21.276  1.00 25.67           O  
ATOM   3809  HN  GLY A 418       3.604 -15.461 -20.117  1.00  0.00           H  
ATOM   3810  N   LEU A 419       0.897 -14.563 -19.402  1.00 27.79           N  
ATOM   3811  CA  LEU A 419      -0.057 -13.564 -18.861  1.00 27.74           C  
ATOM   3812  C   LEU A 419       0.513 -12.140 -18.754  1.00 28.73           C  
ATOM   3813  O   LEU A 419       0.119 -11.366 -17.885  1.00 29.35           O  
ATOM   3814  CB  LEU A 419      -0.560 -14.007 -17.491  1.00 26.56           C  
ATOM   3815  CG  LEU A 419      -1.426 -15.255 -17.446  1.00 23.69           C  
ATOM   3816  CD1 LEU A 419      -1.440 -15.778 -16.025  1.00 27.09           C  
ATOM   3817  CD2 LEU A 419      -2.833 -14.957 -17.953  1.00 21.22           C  
ATOM   3818  HN  LEU A 419       1.751 -14.748 -18.875  1.00  0.00           H  
ATOM   3819  N   GLU A 420       1.429 -11.811 -19.659  1.00 29.98           N  
ATOM   3820  CA  GLU A 420       2.107 -10.509 -19.740  1.00 29.91           C  
ATOM   3821  C   GLU A 420       1.209  -9.260 -19.670  1.00 27.56           C  
ATOM   3822  O   GLU A 420       1.639  -8.228 -19.155  1.00 27.07           O  
ATOM   3823  CB  GLU A 420       2.980 -10.468 -21.010  1.00 31.48           C  
ATOM   3824  CG  GLU A 420       2.223 -10.767 -22.342  1.00 38.22           C  
ATOM   3825  CD  GLU A 420       1.774 -12.231 -22.498  1.00 42.34           C  
ATOM   3826  OE1 GLU A 420       2.650 -13.127 -22.472  1.00 43.70           O  
ATOM   3827  OE2 GLU A 420       0.547 -12.476 -22.652  1.00 42.08           O1-
ATOM   3828  HN  GLU A 420       1.681 -12.517 -20.351  1.00  0.00           H  
ATOM   3829  N   GLU A 421      -0.024  -9.352 -20.170  1.00 24.55           N  
ATOM   3830  CA  GLU A 421      -0.918  -8.186 -20.215  1.00 24.82           C  
ATOM   3831  C   GLU A 421      -1.469  -7.791 -18.855  1.00 24.35           C  
ATOM   3832  O   GLU A 421      -2.160  -6.781 -18.735  1.00 25.61           O  
ATOM   3833  CB  GLU A 421      -2.080  -8.418 -21.179  1.00 24.90           C  
ATOM   3834  CG  GLU A 421      -1.652  -8.686 -22.615  1.00 34.80           C  
ATOM   3835  CD  GLU A 421      -0.844  -7.552 -23.207  1.00 43.00           C  
ATOM   3836  OE1 GLU A 421      -1.426  -6.473 -23.458  1.00 47.52           O  
ATOM   3837  OE2 GLU A 421       0.371  -7.744 -23.427  1.00 45.84           O1-
ATOM   3838  HN  GLU A 421      -0.353 -10.249 -20.528  1.00  0.00           H  
ATOM   3839  N   LEU A 422      -1.162  -8.611 -17.849  1.00 22.91           N  
ATOM   3840  CA  LEU A 422      -1.588  -8.423 -16.478  1.00 19.99           C  
ATOM   3841  C   LEU A 422      -0.932  -7.194 -15.891  1.00 20.06           C  
ATOM   3842  O   LEU A 422       0.277  -7.009 -16.034  1.00 22.34           O  
ATOM   3843  CB  LEU A 422      -1.224  -9.670 -15.664  1.00 19.18           C  
ATOM   3844  CG  LEU A 422      -1.844 -10.044 -14.290  1.00 18.01           C  
ATOM   3845  CD1 LEU A 422      -0.830  -9.912 -13.161  1.00  6.61           C  
ATOM   3846  CD2 LEU A 422      -3.179  -9.325 -13.957  1.00  3.97           C  
ATOM   3847  HN  LEU A 422      -0.587  -9.427 -18.060  1.00  0.00           H  
ATOM   3848  N   GLN A 423      -1.731  -6.364 -15.225  1.00 19.75           N  
ATOM   3849  CA  GLN A 423      -1.237  -5.094 -14.687  1.00 21.09           C  
ATOM   3850  C   GLN A 423      -1.709  -4.725 -13.255  1.00 21.48           C  
ATOM   3851  O   GLN A 423      -1.468  -3.605 -12.781  1.00 19.92           O  
ATOM   3852  CB  GLN A 423      -1.561  -3.965 -15.660  1.00 20.70           C  
ATOM   3853  CG  GLN A 423      -3.026  -3.705 -15.822  1.00 22.19           C  
ATOM   3854  CD  GLN A 423      -3.304  -2.536 -16.737  1.00 24.51           C  
ATOM   3855  NE2 GLN A 423      -4.431  -1.871 -16.506  1.00 27.65           N  
ATOM   3856  OE1 GLN A 423      -2.530  -2.236 -17.655  1.00 16.68           O  
ATOM   3857  HN  GLN A 423      -2.709  -6.618 -15.086  1.00  0.00           H  
ATOM   3858 1HE2 GLN A 423      -4.619  -1.082 -17.124  1.00  0.00           H  
ATOM   3859 2HE2 GLN A 423      -5.069  -2.118 -15.749  1.00  0.00           H  
ATOM   3860  N   HIS A 424      -2.360  -5.675 -12.582  1.00 20.98           N  
ATOM   3861  CA  HIS A 424      -2.905  -5.482 -11.237  1.00 16.89           C  
ATOM   3862  C   HIS A 424      -2.874  -6.804 -10.464  1.00 16.40           C  
ATOM   3863  O   HIS A 424      -3.746  -7.665 -10.619  1.00 15.29           O  
ATOM   3864  CB  HIS A 424      -4.341  -4.959 -11.322  1.00 17.43           C  
ATOM   3865  CG  HIS A 424      -4.867  -4.432 -10.028  1.00 17.04           C  
ATOM   3866  CD2 HIS A 424      -4.667  -3.249  -9.402  1.00 16.81           C  
ATOM   3867  ND1 HIS A 424      -5.708  -5.159  -9.217  1.00 20.67           N  
ATOM   3868  CE1 HIS A 424      -5.991  -4.455  -8.137  1.00 18.99           C  
ATOM   3869  NE2 HIS A 424      -5.372  -3.291  -8.225  1.00 21.38           N  
ATOM   3870  HN  HIS A 424      -2.485  -6.584 -13.028  1.00  0.00           H  
ATOM   3871  HD1 HIS A 424      -6.058  -6.096  -9.419  1.00  0.00           H  
ATOM   3872  HE2 HIS A 424      -5.412  -2.545  -7.531  1.00  0.00           H  
ATOM   3873  N   LEU A 425      -1.871  -6.960  -9.620  1.00 15.56           N  
ATOM   3874  CA  LEU A 425      -1.751  -8.174  -8.847  1.00 15.61           C  
ATOM   3875  C   LEU A 425      -1.933  -7.909  -7.333  1.00 15.88           C  
ATOM   3876  O   LEU A 425      -1.224  -7.098  -6.740  1.00 15.54           O  
ATOM   3877  CB  LEU A 425      -0.396  -8.792  -9.169  1.00 14.04           C  
ATOM   3878  CG  LEU A 425      -0.176 -10.289  -9.013  1.00 17.08           C  
ATOM   3879  CD1 LEU A 425      -1.298 -11.117  -9.648  1.00 20.18           C  
ATOM   3880  CD2 LEU A 425       1.191 -10.634  -9.603  1.00 12.65           C  
ATOM   3881  HN  LEU A 425      -1.178  -6.220  -9.513  1.00  0.00           H  
ATOM   3882  N   ASP A 426      -2.888  -8.581  -6.711  1.00 18.58           N  
ATOM   3883  CA  ASP A 426      -3.159  -8.340  -5.277  1.00 24.16           C  
ATOM   3884  C   ASP A 426      -3.192  -9.618  -4.424  1.00 23.09           C  
ATOM   3885  O   ASP A 426      -4.117 -10.418  -4.529  1.00 25.06           O  
ATOM   3886  CB  ASP A 426      -4.467  -7.542  -5.104  1.00 25.40           C  
ATOM   3887  CG  ASP A 426      -4.682  -7.036  -3.674  1.00 32.53           C  
ATOM   3888  OD1 ASP A 426      -3.977  -7.476  -2.736  1.00 39.63           O  
ATOM   3889  OD2 ASP A 426      -5.583  -6.191  -3.489  1.00 35.98           O1-
ATOM   3890  HN  ASP A 426      -3.440  -9.269  -7.223  1.00  0.00           H  
ATOM   3891  N   PHE A 427      -2.190  -9.795  -3.571  1.00 21.44           N  
ATOM   3892  CA  PHE A 427      -2.121 -10.991  -2.738  1.00 21.64           C  
ATOM   3893  C   PHE A 427      -2.285 -10.717  -1.245  1.00 18.81           C  
ATOM   3894  O   PHE A 427      -1.873 -11.523  -0.444  1.00 17.70           O  
ATOM   3895  CB  PHE A 427      -0.795 -11.737  -2.950  1.00 23.45           C  
ATOM   3896  CG  PHE A 427      -0.619 -12.330  -4.327  1.00 29.55           C  
ATOM   3897  CD1 PHE A 427       0.515 -12.023  -5.086  1.00 30.15           C  
ATOM   3898  CD2 PHE A 427      -1.562 -13.211  -4.860  1.00 32.15           C  
ATOM   3899  CE1 PHE A 427       0.702 -12.566  -6.353  1.00 24.57           C  
ATOM   3900  CE2 PHE A 427      -1.380 -13.762  -6.131  1.00 29.26           C  
ATOM   3901  CZ  PHE A 427      -0.247 -13.437  -6.878  1.00 26.25           C  
ATOM   3902  HN  PHE A 427      -1.460  -9.087  -3.497  1.00  0.00           H  
ATOM   3903  N   GLN A 428      -2.893  -9.597  -0.879  1.00 19.83           N  
ATOM   3904  CA  GLN A 428      -3.036  -9.195   0.533  1.00 22.40           C  
ATOM   3905  C   GLN A 428      -3.525 -10.267   1.505  1.00 21.14           C  
ATOM   3906  O   GLN A 428      -4.504 -10.966   1.237  1.00 21.57           O  
ATOM   3907  CB  GLN A 428      -3.963  -7.984   0.657  1.00 24.44           C  
ATOM   3908  CG  GLN A 428      -3.267  -6.646   0.595  1.00 27.76           C  
ATOM   3909  CD  GLN A 428      -4.111  -5.521   1.166  1.00 30.16           C  
ATOM   3910  NE2 GLN A 428      -5.302  -5.863   1.656  1.00 14.71           N  
ATOM   3911  OE1 GLN A 428      -3.696  -4.356   1.168  1.00 28.62           O  
ATOM   3912  HN  GLN A 428      -3.277  -8.989  -1.603  1.00  0.00           H  
ATOM   3913 1HE2 GLN A 428      -5.869  -5.107   2.040  1.00  0.00           H  
ATOM   3914 2HE2 GLN A 428      -5.644  -6.824   1.654  1.00  0.00           H  
ATOM   3915  N   HIS A 429      -2.834 -10.366   2.642  1.00 20.46           N  
ATOM   3916  CA  HIS A 429      -3.170 -11.307   3.727  1.00 20.23           C  
ATOM   3917  C   HIS A 429      -3.367 -12.753   3.276  1.00 20.35           C  
ATOM   3918  O   HIS A 429      -3.933 -13.558   4.012  1.00 20.97           O  
ATOM   3919  CB  HIS A 429      -4.408 -10.850   4.510  1.00 18.98           C  
ATOM   3920  CG  HIS A 429      -4.227  -9.561   5.240  1.00 16.56           C  
ATOM   3921  CD2 HIS A 429      -4.520  -8.288   4.886  1.00 14.22           C  
ATOM   3922  ND1 HIS A 429      -3.699  -9.493   6.511  1.00 18.04           N  
ATOM   3923  CE1 HIS A 429      -3.669  -8.233   6.908  1.00 16.44           C  
ATOM   3924  NE2 HIS A 429      -4.153  -7.480   5.936  1.00 16.01           N  
ATOM   3925  HN  HIS A 429      -2.027  -9.756   2.768  1.00  0.00           H  
ATOM   3926  HD1 HIS A 429      -3.381 -10.291   7.060  1.00  0.00           H  
ATOM   3927  HE2 HIS A 429      -4.240  -6.464   5.961  1.00  0.00           H  
ATOM   3928  N   SER A 430      -2.915 -13.086   2.074  1.00 20.55           N  
ATOM   3929  CA  SER A 430      -2.963 -14.472   1.623  1.00 22.61           C  
ATOM   3930  C   SER A 430      -1.583 -15.090   1.708  1.00 23.58           C  
ATOM   3931  O   SER A 430      -0.591 -14.470   1.330  1.00 24.11           O  
ATOM   3932  CB  SER A 430      -3.513 -14.580   0.206  1.00 21.88           C  
ATOM   3933  OG  SER A 430      -4.895 -14.279   0.181  1.00 23.77           O  
ATOM   3934  HN  SER A 430      -2.531 -12.367   1.461  1.00  0.00           H  
ATOM   3935  HG  SER A 430      -5.238 -14.346  -0.702  1.00  0.00           H  
ATOM   3936  N   THR A 431      -1.518 -16.313   2.220  1.00 24.93           N  
ATOM   3937  CA  THR A 431      -0.231 -16.950   2.446  1.00 23.76           C  
ATOM   3938  C   THR A 431       0.372 -17.353   1.112  1.00 23.32           C  
ATOM   3939  O   THR A 431      -0.023 -18.349   0.505  1.00 21.32           O  
ATOM   3940  CB  THR A 431      -0.330 -18.153   3.398  1.00 22.77           C  
ATOM   3941  CG2 THR A 431       1.026 -18.427   4.013  1.00 22.86           C  
ATOM   3942  OG1 THR A 431      -1.260 -17.857   4.442  1.00 16.40           O  
ATOM   3943  HN  THR A 431      -2.377 -16.809   2.457  1.00  0.00           H  
ATOM   3944  HG1 THR A 431      -1.321 -18.600   5.030  1.00  0.00           H  
ATOM   3945  N   LEU A 432       1.310 -16.537   0.650  1.00 25.12           N  
ATOM   3946  CA  LEU A 432       2.047 -16.843  -0.571  1.00 26.24           C  
ATOM   3947  C   LEU A 432       3.135 -17.837  -0.233  1.00 26.37           C  
ATOM   3948  O   LEU A 432       3.757 -17.757   0.829  1.00 27.99           O  
ATOM   3949  CB  LEU A 432       2.668 -15.585  -1.188  1.00 24.63           C  
ATOM   3950  CG  LEU A 432       1.728 -14.521  -1.748  1.00 25.91           C  
ATOM   3951  CD1 LEU A 432       2.516 -13.267  -2.073  1.00 23.38           C  
ATOM   3952  CD2 LEU A 432       0.989 -15.043  -2.973  1.00 34.35           C  
ATOM   3953  HN  LEU A 432       1.520 -15.678   1.159  1.00  0.00           H  
ATOM   3954  N   LYS A 433       3.360 -18.782  -1.128  1.00 25.72           N  
ATOM   3955  CA  LYS A 433       4.414 -19.741  -0.908  1.00 25.96           C  
ATOM   3956  C   LYS A 433       5.406 -19.722  -2.049  1.00 25.76           C  
ATOM   3957  O   LYS A 433       5.064 -19.342  -3.167  1.00 25.85           O  
ATOM   3958  CB  LYS A 433       3.836 -21.137  -0.671  1.00 25.33           C  
ATOM   3959  CG  LYS A 433       4.036 -21.637   0.770  1.00 29.65           C  
ATOM   3960  CD  LYS A 433       3.274 -20.814   1.798  1.00 34.41           C  
ATOM   3961  CE  LYS A 433       3.903 -20.897   3.194  1.00 40.60           C  
ATOM   3962  NZ  LYS A 433       3.637 -22.181   3.913  1.00 41.24           N1+
ATOM   3963  HN  LYS A 433       2.790 -18.833  -1.972  1.00  0.00           H  
ATOM   3964  HZ1 LYS A 433       4.055 -22.236   4.842  1.00  0.00           H  
ATOM   3965  HZ2 LYS A 433       3.928 -22.975   3.343  1.00  0.00           H  
ATOM   3966  HZ3 LYS A 433       2.634 -22.361   3.963  1.00  0.00           H  
ATOM   3967  N   ARG A 434       6.645 -20.093  -1.735  1.00 25.30           N  
ATOM   3968  CA  ARG A 434       7.685 -20.311  -2.732  1.00 26.72           C  
ATOM   3969  C   ARG A 434       7.989 -19.109  -3.621  1.00 27.04           C  
ATOM   3970  O   ARG A 434       8.427 -19.295  -4.759  1.00 27.73           O  
ATOM   3971  CB  ARG A 434       7.309 -21.491  -3.631  1.00 27.08           C  
ATOM   3972  CG  ARG A 434       7.353 -22.845  -2.960  1.00 31.54           C  
ATOM   3973  CD  ARG A 434       6.934 -23.920  -3.951  1.00 33.16           C  
ATOM   3974  NE  ARG A 434       7.518 -25.221  -3.631  1.00 34.69           N  
ATOM   3975  CZ  ARG A 434       8.795 -25.541  -3.843  1.00 35.49           C  
ATOM   3976  NH1 ARG A 434       9.638 -24.646  -4.367  1.00 33.75           N1+
ATOM   3977  NH2 ARG A 434       9.234 -26.754  -3.524  1.00 32.72           N  
ATOM   3978  HN  ARG A 434       6.877 -20.231  -0.751  1.00  0.00           H  
ATOM   3979  HE  ARG A 434       6.910 -25.929  -3.219  1.00  0.00           H  
ATOM   3980 1HH1 ARG A 434       9.301 -23.715  -4.612  1.00  0.00           H  
ATOM   3981 2HH1 ARG A 434      10.615 -24.891  -4.529  1.00  0.00           H  
ATOM   3982 1HH2 ARG A 434       8.591 -27.437  -3.124  1.00  0.00           H  
ATOM   3983 2HH2 ARG A 434      10.211 -26.999  -3.686  1.00  0.00           H  
ATOM   3984  N   VAL A 435       7.758 -17.892  -3.126  1.00 27.23           N  
ATOM   3985  CA  VAL A 435       7.997 -16.685  -3.939  1.00 26.35           C  
ATOM   3986  C   VAL A 435       9.446 -16.177  -3.828  1.00 27.18           C  
ATOM   3987  O   VAL A 435      10.004 -15.651  -4.795  1.00 26.03           O  
ATOM   3988  CB  VAL A 435       6.985 -15.565  -3.629  1.00 24.47           C  
ATOM   3989  CG1 VAL A 435       6.993 -15.210  -2.143  1.00 24.84           C  
ATOM   3990  CG2 VAL A 435       7.284 -14.347  -4.468  1.00 24.49           C  
ATOM   3991  HN  VAL A 435       7.411 -17.795  -2.172  1.00  0.00           H  
ATOM   3992  N   THR A 436      10.026 -16.333  -2.640  1.00 27.68           N  
ATOM   3993  CA  THR A 436      11.441 -16.057  -2.384  1.00 28.53           C  
ATOM   3994  C   THR A 436      12.331 -17.092  -3.124  1.00 28.71           C  
ATOM   3995  O   THR A 436      13.489 -16.823  -3.467  1.00 26.96           O  
ATOM   3996  CB  THR A 436      11.721 -16.028  -0.833  1.00 29.25           C  
ATOM   3997  CG2 THR A 436      10.947 -17.141  -0.103  1.00 28.81           C  
ATOM   3998  OG1 THR A 436      13.124 -16.190  -0.566  1.00 32.41           O  
ATOM   3999  HN  THR A 436       9.452 -16.664  -1.864  1.00  0.00           H  
ATOM   4000  HG1 THR A 436      13.293 -16.173   0.369  1.00  0.00           H  
ATOM   4001  N   GLU A 437      11.747 -18.262  -3.384  1.00 28.25           N  
ATOM   4002  CA  GLU A 437      12.415 -19.389  -4.029  1.00 27.95           C  
ATOM   4003  C   GLU A 437      12.833 -19.053  -5.467  1.00 27.60           C  
ATOM   4004  O   GLU A 437      14.019 -18.908  -5.762  1.00 27.31           O  
ATOM   4005  CB  GLU A 437      11.465 -20.596  -4.029  1.00 28.10           C  
ATOM   4006  CG  GLU A 437      12.101 -21.906  -3.615  1.00 31.59           C  
ATOM   4007  CD  GLU A 437      12.235 -22.040  -2.100  1.00 34.58           C  
ATOM   4008  OE1 GLU A 437      13.350 -22.364  -1.613  1.00 29.00           O  
ATOM   4009  OE2 GLU A 437      11.216 -21.817  -1.401  1.00 35.76           O1-
ATOM   4010  HN  GLU A 437      10.770 -18.377  -3.115  1.00  0.00           H  
ATOM   4011  N   PHE A 438      11.840 -18.925  -6.345  1.00 27.72           N  
ATOM   4012  CA  PHE A 438      12.048 -18.622  -7.766  1.00 28.10           C  
ATOM   4013  C   PHE A 438      12.133 -17.092  -7.969  1.00 25.35           C  
ATOM   4014  O   PHE A 438      12.505 -16.339  -7.050  1.00 22.86           O  
ATOM   4015  CB  PHE A 438      10.911 -19.240  -8.633  1.00 30.71           C  
ATOM   4016  CG  PHE A 438      10.803 -20.779  -8.554  1.00 41.47           C  
ATOM   4017  CD1 PHE A 438      10.320 -21.514  -9.650  1.00 46.84           C  
ATOM   4018  CD2 PHE A 438      11.177 -21.497  -7.389  1.00 46.14           C  
ATOM   4019  CE1 PHE A 438      10.211 -22.930  -9.592  1.00 40.64           C  
ATOM   4020  CE2 PHE A 438      11.075 -22.911  -7.325  1.00 37.67           C  
ATOM   4021  CZ  PHE A 438      10.592 -23.621  -8.428  1.00 37.26           C  
ATOM   4022  HN  PHE A 438      10.883 -19.044  -6.012  1.00  0.00           H  
ATOM   4023  N   SER A 439      11.805 -16.645  -9.178  1.00 20.62           N  
ATOM   4024  CA  SER A 439      11.711 -15.226  -9.458  1.00 15.15           C  
ATOM   4025  C   SER A 439      10.301 -14.913  -9.949  1.00 14.62           C  
ATOM   4026  O   SER A 439      10.106 -14.150 -10.888  1.00 14.73           O  
ATOM   4027  CB  SER A 439      12.765 -14.815 -10.467  1.00 11.57           C  
ATOM   4028  OG  SER A 439      13.341 -13.582 -10.096  1.00  4.48           O  
ATOM   4029  HN  SER A 439      11.616 -17.315  -9.924  1.00  0.00           H  
ATOM   4030  HG  SER A 439      14.002 -13.324 -10.728  1.00  0.00           H  
ATOM   4031  N   ALA A 440       9.341 -15.518  -9.253  1.00 14.57           N  
ATOM   4032  CA  ALA A 440       7.878 -15.460  -9.475  1.00 16.36           C  
ATOM   4033  C   ALA A 440       7.236 -14.504 -10.507  1.00 15.74           C  
ATOM   4034  O   ALA A 440       6.400 -14.920 -11.295  1.00 13.16           O  
ATOM   4035  CB  ALA A 440       7.173 -15.315  -8.110  1.00 15.67           C  
ATOM   4036  HN  ALA A 440       9.652 -16.093  -8.470  1.00  0.00           H  
ATOM   4037  N   PHE A 441       7.602 -13.230 -10.467  1.00 17.07           N  
ATOM   4038  CA  PHE A 441       6.941 -12.208 -11.267  1.00 18.32           C  
ATOM   4039  C   PHE A 441       7.710 -11.930 -12.565  1.00 22.12           C  
ATOM   4040  O   PHE A 441       7.328 -11.081 -13.388  1.00 21.81           O  
ATOM   4041  CB  PHE A 441       6.797 -10.953 -10.414  1.00 16.65           C  
ATOM   4042  CG  PHE A 441       6.245 -11.225  -9.042  1.00 14.88           C  
ATOM   4043  CD1 PHE A 441       4.901 -11.554  -8.869  1.00  9.56           C  
ATOM   4044  CD2 PHE A 441       7.070 -11.174  -7.928  1.00 16.78           C  
ATOM   4045  CE1 PHE A 441       4.387 -11.819  -7.618  1.00 10.58           C  
ATOM   4046  CE2 PHE A 441       6.563 -11.443  -6.657  1.00 17.93           C  
ATOM   4047  CZ  PHE A 441       5.215 -11.760  -6.502  1.00 16.79           C  
ATOM   4048  HN  PHE A 441       8.372 -12.957  -9.856  1.00  0.00           H  
ATOM   4049  N   LEU A 442       8.787 -12.695 -12.726  1.00 26.20           N  
ATOM   4050  CA  LEU A 442       9.747 -12.629 -13.833  1.00 28.07           C  
ATOM   4051  C   LEU A 442       9.235 -12.183 -15.199  1.00 28.41           C  
ATOM   4052  O   LEU A 442       9.957 -11.498 -15.916  1.00 30.29           O  
ATOM   4053  CB  LEU A 442      10.448 -13.987 -13.967  1.00 28.82           C  
ATOM   4054  CG  LEU A 442      11.815 -14.118 -14.639  1.00 29.35           C  
ATOM   4055  CD1 LEU A 442      12.855 -13.220 -13.979  1.00 23.57           C  
ATOM   4056  CD2 LEU A 442      12.231 -15.579 -14.576  1.00 29.23           C  
ATOM   4057  HN  LEU A 442       8.962 -13.398 -12.008  1.00  0.00           H  
ATOM   4058  N   SER A 443       8.022 -12.582 -15.571  1.00 28.45           N  
ATOM   4059  CA  SER A 443       7.521 -12.272 -16.911  1.00 28.28           C  
ATOM   4060  C   SER A 443       6.470 -11.164 -16.956  1.00 27.61           C  
ATOM   4061  O   SER A 443       5.810 -10.980 -17.982  1.00 29.32           O  
ATOM   4062  CB  SER A 443       7.028 -13.541 -17.628  1.00 29.22           C  
ATOM   4063  OG  SER A 443       6.055 -14.248 -16.873  1.00 31.24           O  
ATOM   4064  HN  SER A 443       7.438 -13.106 -14.920  1.00  0.00           H  
ATOM   4065  HG  SER A 443       5.751 -15.032 -17.316  1.00  0.00           H  
ATOM   4066  N   LEU A 444       6.335 -10.409 -15.864  1.00 26.89           N  
ATOM   4067  CA  LEU A 444       5.312  -9.354 -15.777  1.00 26.98           C  
ATOM   4068  C   LEU A 444       5.831  -7.943 -16.086  1.00 28.56           C  
ATOM   4069  O   LEU A 444       5.941  -7.083 -15.199  1.00 28.28           O  
ATOM   4070  CB  LEU A 444       4.604  -9.409 -14.423  1.00 26.01           C  
ATOM   4071  CG  LEU A 444       3.589 -10.548 -14.280  1.00 22.16           C  
ATOM   4072  CD1 LEU A 444       3.114 -10.714 -12.846  1.00 16.81           C  
ATOM   4073  CD2 LEU A 444       2.414 -10.302 -15.216  1.00 27.95           C  
ATOM   4074  HN  LEU A 444       6.956 -10.567 -15.070  1.00  0.00           H  
ATOM   4075  N   GLU A 445       6.127  -7.719 -17.366  1.00 30.13           N  
ATOM   4076  CA  GLU A 445       6.741  -6.475 -17.838  1.00 32.88           C  
ATOM   4077  C   GLU A 445       5.734  -5.326 -17.956  1.00 32.21           C  
ATOM   4078  O   GLU A 445       6.046  -4.271 -18.519  1.00 34.48           O  
ATOM   4079  CB  GLU A 445       7.416  -6.698 -19.205  1.00 34.18           C  
ATOM   4080  CG  GLU A 445       8.298  -5.514 -19.710  1.00 40.71           C  
ATOM   4081  CD  GLU A 445       8.211  -5.270 -21.224  1.00 43.85           C  
ATOM   4082  OE1 GLU A 445       8.063  -6.247 -21.991  1.00 45.62           O  
ATOM   4083  OE2 GLU A 445       8.297  -4.096 -21.647  1.00 43.40           O1-
ATOM   4084  HN  GLU A 445       5.916  -8.447 -18.049  1.00  0.00           H  
ATOM   4085  N   LYS A 446       4.526  -5.522 -17.448  1.00 29.03           N  
ATOM   4086  CA  LYS A 446       3.506  -4.502 -17.606  1.00 26.59           C  
ATOM   4087  C   LYS A 446       2.738  -4.254 -16.326  1.00 24.75           C  
ATOM   4088  O   LYS A 446       1.919  -3.335 -16.260  1.00 23.83           O  
ATOM   4089  CB  LYS A 446       2.562  -4.857 -18.758  1.00 25.47           C  
ATOM   4090  CG  LYS A 446       3.112  -4.485 -20.134  1.00 28.45           C  
ATOM   4091  CD  LYS A 446       2.092  -4.720 -21.244  1.00 27.99           C  
ATOM   4092  CE  LYS A 446       2.765  -4.677 -22.605  1.00 33.52           C  
ATOM   4093  NZ  LYS A 446       1.883  -5.203 -23.685  1.00 39.14           N1+
ATOM   4094  HN  LYS A 446       4.314  -6.386 -16.948  1.00  0.00           H  
ATOM   4095  HZ1 LYS A 446       2.335  -5.174 -24.599  1.00  0.00           H  
ATOM   4096  HZ2 LYS A 446       0.987  -4.715 -23.700  1.00  0.00           H  
ATOM   4097  HZ3 LYS A 446       1.552  -6.143 -23.466  1.00  0.00           H  
ATOM   4098  N   LEU A 447       3.010  -5.069 -15.310  1.00 22.92           N  
ATOM   4099  CA  LEU A 447       2.363  -4.915 -14.019  1.00 21.80           C  
ATOM   4100  C   LEU A 447       2.623  -3.517 -13.443  1.00 21.13           C  
ATOM   4101  O   LEU A 447       3.779  -3.081 -13.334  1.00 20.83           O  
ATOM   4102  CB  LEU A 447       2.865  -5.975 -13.052  1.00 22.64           C  
ATOM   4103  CG  LEU A 447       2.088  -6.080 -11.746  1.00 24.31           C  
ATOM   4104  CD1 LEU A 447       0.791  -6.803 -12.001  1.00 26.99           C  
ATOM   4105  CD2 LEU A 447       2.904  -6.812 -10.724  1.00 20.09           C  
ATOM   4106  HN  LEU A 447       3.689  -5.819 -15.441  1.00  0.00           H  
ATOM   4107  N   LEU A 448       1.549  -2.818 -13.087  1.00 17.90           N  
ATOM   4108  CA  LEU A 448       1.675  -1.472 -12.557  1.00 14.91           C  
ATOM   4109  C   LEU A 448       1.452  -1.459 -11.054  1.00 16.49           C  
ATOM   4110  O   LEU A 448       2.052  -0.664 -10.333  1.00 17.07           O  
ATOM   4111  CB  LEU A 448       0.707  -0.517 -13.257  1.00 11.83           C  
ATOM   4112  CG  LEU A 448       0.864  -0.427 -14.776  1.00 14.58           C  
ATOM   4113  CD1 LEU A 448       0.234   0.826 -15.293  1.00 14.99           C  
ATOM   4114  CD2 LEU A 448       2.318  -0.469 -15.202  1.00 19.82           C  
ATOM   4115  HN  LEU A 448       0.623  -3.234 -13.188  1.00  0.00           H  
ATOM   4116  N   TYR A 449       0.600  -2.368 -10.595  1.00 16.83           N  
ATOM   4117  CA  TYR A 449       0.162  -2.407  -9.215  1.00 16.94           C  
ATOM   4118  C   TYR A 449       0.349  -3.813  -8.648  1.00 19.79           C  
ATOM   4119  O   TYR A 449      -0.318  -4.770  -9.063  1.00 21.26           O  
ATOM   4120  CB  TYR A 449      -1.301  -1.964  -9.135  1.00 14.99           C  
ATOM   4121  CG  TYR A 449      -1.876  -1.928  -7.745  1.00 14.37           C  
ATOM   4122  CD1 TYR A 449      -2.425  -3.070  -7.166  1.00 14.88           C  
ATOM   4123  CD2 TYR A 449      -1.890  -0.755  -7.011  1.00 16.67           C  
ATOM   4124  CE1 TYR A 449      -2.959  -3.046  -5.897  1.00 16.94           C  
ATOM   4125  CE2 TYR A 449      -2.423  -0.725  -5.730  1.00 17.75           C  
ATOM   4126  CZ  TYR A 449      -2.950  -1.875  -5.185  1.00 16.55           C  
ATOM   4127  OH  TYR A 449      -3.480  -1.852  -3.926  1.00 16.76           O  
ATOM   4128  HN  TYR A 449       0.238  -3.069 -11.242  1.00  0.00           H  
ATOM   4129  HH  TYR A 449      -3.843  -2.645  -3.550  1.00  0.00           H  
ATOM   4130  N   LEU A 450       1.276  -3.928  -7.705  1.00 20.14           N  
ATOM   4131  CA  LEU A 450       1.493  -5.175  -6.990  1.00 20.92           C  
ATOM   4132  C   LEU A 450       1.388  -4.946  -5.503  1.00 23.10           C  
ATOM   4133  O   LEU A 450       2.067  -4.078  -4.942  1.00 25.09           O  
ATOM   4134  CB  LEU A 450       2.867  -5.766  -7.301  1.00 21.15           C  
ATOM   4135  CG  LEU A 450       3.314  -6.944  -6.433  1.00 16.60           C  
ATOM   4136  CD1 LEU A 450       2.504  -8.201  -6.731  1.00  9.68           C  
ATOM   4137  CD2 LEU A 450       4.775  -7.195  -6.644  1.00 17.98           C  
ATOM   4138  HN  LEU A 450       1.852  -3.118  -7.475  1.00  0.00           H  
ATOM   4139  N   ASP A 451       0.548  -5.749  -4.867  1.00 23.20           N  
ATOM   4140  CA  ASP A 451       0.400  -5.700  -3.433  1.00 22.27           C  
ATOM   4141  C   ASP A 451       0.654  -7.082  -2.864  1.00 21.43           C  
ATOM   4142  O   ASP A 451      -0.085  -8.019  -3.158  1.00 24.52           O  
ATOM   4143  CB  ASP A 451      -1.008  -5.220  -3.079  1.00 23.45           C  
ATOM   4144  CG  ASP A 451      -1.189  -4.974  -1.592  1.00 29.27           C  
ATOM   4145  OD1 ASP A 451      -0.278  -5.329  -0.808  1.00 31.13           O  
ATOM   4146  OD2 ASP A 451      -2.251  -4.432  -1.210  1.00 31.15           O1-
ATOM   4147  HN  ASP A 451      -0.006  -6.417  -5.403  1.00  0.00           H  
ATOM   4148  N   ILE A 452       1.709  -7.203  -2.067  1.00 19.67           N  
ATOM   4149  CA  ILE A 452       2.000  -8.436  -1.320  1.00 18.62           C  
ATOM   4150  C   ILE A 452       1.997  -8.183   0.189  1.00 18.99           C  
ATOM   4151  O   ILE A 452       2.791  -8.766   0.937  1.00 17.34           O  
ATOM   4152  CB  ILE A 452       3.345  -9.106  -1.754  1.00 17.42           C  
ATOM   4153  CG1 ILE A 452       4.528  -8.166  -1.541  1.00 11.85           C  
ATOM   4154  CG2 ILE A 452       3.281  -9.527  -3.195  1.00 18.41           C  
ATOM   4155  CD1 ILE A 452       5.849  -8.861  -1.410  1.00 12.21           C  
ATOM   4156  HN  ILE A 452       2.343  -6.410  -1.969  1.00  0.00           H  
ATOM   4157  N   SER A 453       1.093  -7.310   0.619  1.00 19.41           N  
ATOM   4158  CA  SER A 453       1.032  -6.884   2.016  1.00 22.27           C  
ATOM   4159  C   SER A 453       0.532  -7.958   2.960  1.00 21.21           C  
ATOM   4160  O   SER A 453      -0.464  -8.638   2.685  1.00 20.44           O  
ATOM   4161  CB  SER A 453       0.164  -5.634   2.179  1.00 22.76           C  
ATOM   4162  OG  SER A 453       0.892  -4.466   1.851  1.00 31.84           O  
ATOM   4163  HN  SER A 453       0.421  -6.925  -0.045  1.00  0.00           H  
ATOM   4164  HG  SER A 453       0.353  -3.690   1.952  1.00  0.00           H  
ATOM   4165  N   TYR A 454       1.242  -8.091   4.078  1.00 24.39           N  
ATOM   4166  CA  TYR A 454       0.900  -9.033   5.145  1.00 26.49           C  
ATOM   4167  C   TYR A 454       0.674 -10.444   4.600  1.00 25.49           C  
ATOM   4168  O   TYR A 454      -0.190 -11.183   5.081  1.00 25.78           O  
ATOM   4169  CB  TYR A 454      -0.325  -8.551   5.945  1.00 27.73           C  
ATOM   4170  CG  TYR A 454      -0.192  -7.156   6.526  1.00 30.17           C  
ATOM   4171  CD1 TYR A 454      -0.603  -6.032   5.809  1.00 35.22           C  
ATOM   4172  CD2 TYR A 454       0.335  -6.962   7.795  1.00 32.20           C  
ATOM   4173  CE1 TYR A 454      -0.481  -4.750   6.346  1.00 36.90           C  
ATOM   4174  CE2 TYR A 454       0.460  -5.686   8.335  1.00 33.12           C  
ATOM   4175  CZ  TYR A 454       0.051  -4.593   7.610  1.00 32.01           C  
ATOM   4176  OH  TYR A 454       0.181  -3.349   8.161  1.00 32.78           O  
ATOM   4177  HN  TYR A 454       2.068  -7.505   4.198  1.00  0.00           H  
ATOM   4178  HH  TYR A 454       0.547  -3.241   9.031  1.00  0.00           H  
ATOM   4179  N   THR A 455       1.451 -10.803   3.588  1.00 22.39           N  
ATOM   4180  CA  THR A 455       1.406 -12.145   3.060  1.00 21.92           C  
ATOM   4181  C   THR A 455       2.378 -12.977   3.864  1.00 23.85           C  
ATOM   4182  O   THR A 455       2.685 -14.112   3.494  1.00 27.73           O  
ATOM   4183  CB  THR A 455       1.774 -12.217   1.563  1.00 19.84           C  
ATOM   4184  CG2 THR A 455       0.807 -11.412   0.744  1.00 18.62           C  
ATOM   4185  OG1 THR A 455       3.099 -11.721   1.359  1.00 13.25           O  
ATOM   4186  HN  THR A 455       2.089 -10.122   3.177  1.00  0.00           H  
ATOM   4187  HG1 THR A 455       3.326 -11.765   0.437  1.00  0.00           H  
ATOM   4188  N   ASN A 456       2.864 -12.403   4.961  1.00 23.43           N  
ATOM   4189  CA  ASN A 456       3.759 -13.108   5.869  1.00 24.93           C  
ATOM   4190  C   ASN A 456       4.936 -13.664   5.091  1.00 25.45           C  
ATOM   4191  O   ASN A 456       5.028 -14.864   4.888  1.00 23.40           O  
ATOM   4192  CB  ASN A 456       3.006 -14.236   6.587  1.00 24.85           C  
ATOM   4193  CG  ASN A 456       3.623 -14.596   7.916  1.00 25.05           C  
ATOM   4194  ND2 ASN A 456       4.383 -15.686   7.938  1.00 16.75           N  
ATOM   4195  OD1 ASN A 456       3.406 -13.913   8.920  1.00 26.38           O  
ATOM   4196  HN  ASN A 456       2.602 -11.440   5.173  1.00  0.00           H  
ATOM   4197 1HD2 ASN A 456       4.800 -15.929   8.836  1.00  0.00           H  
ATOM   4198 2HD2 ASN A 456       4.562 -16.251   7.108  1.00  0.00           H  
ATOM   4199  N   THR A 457       5.814 -12.771   4.640  1.00 28.71           N  
ATOM   4200  CA  THR A 457       6.954 -13.136   3.803  1.00 31.69           C  
ATOM   4201  C   THR A 457       8.300 -12.689   4.389  1.00 34.16           C  
ATOM   4202  O   THR A 457       8.385 -11.689   5.104  1.00 34.03           O  
ATOM   4203  CB  THR A 457       6.772 -12.595   2.373  1.00 31.58           C  
ATOM   4204  CG2 THR A 457       8.004 -12.851   1.523  1.00 28.60           C  
ATOM   4205  OG1 THR A 457       5.647 -13.244   1.771  1.00 32.80           O  
ATOM   4206  HN  THR A 457       5.685 -11.790   4.889  1.00  0.00           H  
ATOM   4207  HG1 THR A 457       5.535 -12.910   0.889  1.00  0.00           H  
ATOM   4208  N   LYS A 458       9.339 -13.463   4.086  1.00 37.63           N  
ATOM   4209  CA  LYS A 458      10.710 -13.174   4.497  1.00 41.56           C  
ATOM   4210  C   LYS A 458      11.560 -13.091   3.248  1.00 44.44           C  
ATOM   4211  O   LYS A 458      11.658 -14.064   2.498  1.00 47.41           O  
ATOM   4212  CB  LYS A 458      11.250 -14.274   5.417  1.00 40.31           C  
ATOM   4213  CG  LYS A 458      10.591 -15.668   5.215  1.00 45.05           C  
ATOM   4214  CD  LYS A 458      11.145 -16.504   4.022  1.00 42.90           C  
ATOM   4215  CE  LYS A 458      12.480 -17.192   4.359  1.00 40.96           C  
ATOM   4216  NZ  LYS A 458      12.525 -17.853   5.712  1.00 32.87           N1+
ATOM   4217  HN  LYS A 458       9.168 -14.305   3.536  1.00  0.00           H  
ATOM   4218  HZ1 LYS A 458      13.410 -18.309   5.935  1.00  0.00           H  
ATOM   4219  HZ2 LYS A 458      11.753 -18.512   5.809  1.00  0.00           H  
ATOM   4220  HZ3 LYS A 458      12.278 -17.184   6.441  1.00  0.00           H  
ATOM   4221  N   ILE A 459      12.164 -11.935   3.000  1.00 46.61           N  
ATOM   4222  CA  ILE A 459      12.986 -11.795   1.804  1.00 49.14           C  
ATOM   4223  C   ILE A 459      14.391 -12.389   1.997  1.00 49.80           C  
ATOM   4224  O   ILE A 459      15.172 -11.932   2.843  1.00 49.63           O  
ATOM   4225  CB  ILE A 459      13.060 -10.333   1.287  1.00 50.47           C  
ATOM   4226  CG1 ILE A 459      11.676  -9.655   1.311  1.00 50.55           C  
ATOM   4227  CG2 ILE A 459      13.661 -10.309  -0.124  1.00 52.70           C  
ATOM   4228  CD1 ILE A 459      10.815  -9.912   0.078  1.00 44.96           C  
ATOM   4229  HN  ILE A 459      12.054 -11.150   3.642  1.00  0.00           H  
ATOM   4230  N   ASP A 460      14.675 -13.432   1.220  1.00 50.42           N  
ATOM   4231  CA  ASP A 460      16.019 -13.988   1.093  1.00 50.50           C  
ATOM   4232  C   ASP A 460      16.555 -13.523  -0.258  1.00 50.25           C  
ATOM   4233  O   ASP A 460      17.564 -12.809  -0.347  1.00 51.73           O  
ATOM   4234  CB  ASP A 460      15.988 -15.524   1.124  1.00 50.26           C  
ATOM   4235  CG  ASP A 460      15.107 -16.082   2.236  1.00 50.70           C  
ATOM   4236  OD1 ASP A 460      15.215 -15.589   3.379  1.00 49.18           O  
ATOM   4237  OD2 ASP A 460      14.319 -17.026   1.967  1.00 49.61           O1-
ATOM   4238  HN  ASP A 460      13.918 -13.863   0.689  1.00  0.00           H  
ATOM   4239  N   PHE A 461      15.835 -13.913  -1.305  1.00 48.39           N  
ATOM   4240  CA  PHE A 461      16.245 -13.709  -2.676  1.00 45.92           C  
ATOM   4241  C   PHE A 461      16.277 -12.239  -3.057  1.00 45.15           C  
ATOM   4242  O   PHE A 461      15.455 -11.453  -2.595  1.00 43.70           O  
ATOM   4243  CB  PHE A 461      15.302 -14.478  -3.590  1.00 45.29           C  
ATOM   4244  CG  PHE A 461      15.695 -14.457  -5.025  1.00 45.34           C  
ATOM   4245  CD1 PHE A 461      14.718 -14.478  -6.012  1.00 47.98           C  
ATOM   4246  CD2 PHE A 461      17.034 -14.417  -5.398  1.00 42.89           C  
ATOM   4247  CE1 PHE A 461      15.062 -14.464  -7.351  1.00 46.52           C  
ATOM   4248  CE2 PHE A 461      17.397 -14.391  -6.731  1.00 45.81           C  
ATOM   4249  CZ  PHE A 461      16.408 -14.416  -7.716  1.00 47.41           C  
ATOM   4250  HN  PHE A 461      14.946 -14.381  -1.132  1.00  0.00           H  
ATOM   4251  N   ASP A 462      17.245 -11.899  -3.906  1.00 44.97           N  
ATOM   4252  CA  ASP A 462      17.490 -10.537  -4.368  1.00 44.52           C  
ATOM   4253  C   ASP A 462      16.708 -10.175  -5.616  1.00 44.59           C  
ATOM   4254  O   ASP A 462      16.515  -8.992  -5.913  1.00 47.12           O  
ATOM   4255  CB  ASP A 462      18.979 -10.340  -4.655  1.00 44.58           C  
ATOM   4256  CG  ASP A 462      19.719  -9.687  -3.498  1.00 47.02           C  
ATOM   4257  OD1 ASP A 462      19.053  -9.109  -2.605  1.00 49.74           O  
ATOM   4258  OD2 ASP A 462      20.972  -9.743  -3.492  1.00 45.87           O1-
ATOM   4259  HN  ASP A 462      17.854 -12.638  -4.256  1.00  0.00           H  
ATOM   4260  N   GLY A 463      16.275 -11.187  -6.359  1.00 43.93           N  
ATOM   4261  CA  GLY A 463      15.603 -10.958  -7.636  1.00 42.04           C  
ATOM   4262  C   GLY A 463      14.116 -11.220  -7.533  1.00 40.36           C  
ATOM   4263  O   GLY A 463      13.454 -11.489  -8.537  1.00 42.28           O  
ATOM   4264  HN  GLY A 463      16.414 -12.143  -6.032  1.00  0.00           H  
ATOM   4265  N   ILE A 464      13.585 -11.152  -6.316  1.00 35.30           N  
ATOM   4266  CA  ILE A 464      12.169 -11.413  -6.103  1.00 31.09           C  
ATOM   4267  C   ILE A 464      11.313 -10.577  -7.052  1.00 29.49           C  
ATOM   4268  O   ILE A 464      10.394 -11.105  -7.671  1.00 29.49           O  
ATOM   4269  CB  ILE A 464      11.766 -11.208  -4.622  1.00 29.56           C  
ATOM   4270  CG1 ILE A 464      10.284 -11.498  -4.416  1.00 27.96           C  
ATOM   4271  CG2 ILE A 464      12.131  -9.817  -4.149  1.00 31.94           C  
ATOM   4272  CD1 ILE A 464       9.777 -11.162  -3.009  1.00 30.08           C  
ATOM   4273  HN  ILE A 464      14.178 -10.914  -5.521  1.00  0.00           H  
ATOM   4274  N   PHE A 465      11.651  -9.294  -7.188  1.00 27.77           N  
ATOM   4275  CA  PHE A 465      10.858  -8.354  -7.988  1.00 25.63           C  
ATOM   4276  C   PHE A 465      11.410  -8.161  -9.403  1.00 25.39           C  
ATOM   4277  O   PHE A 465      10.962  -7.301 -10.154  1.00 24.91           O  
ATOM   4278  CB  PHE A 465      10.728  -7.012  -7.262  1.00 24.22           C  
ATOM   4279  CG  PHE A 465      10.070  -7.113  -5.912  1.00 24.09           C  
ATOM   4280  CD1 PHE A 465      10.718  -6.637  -4.772  1.00 19.93           C  
ATOM   4281  CD2 PHE A 465       8.797  -7.690  -5.779  1.00 26.81           C  
ATOM   4282  CE1 PHE A 465      10.106  -6.734  -3.519  1.00 23.44           C  
ATOM   4283  CE2 PHE A 465       8.175  -7.796  -4.528  1.00 19.77           C  
ATOM   4284  CZ  PHE A 465       8.830  -7.319  -3.400  1.00 21.80           C  
ATOM   4285  HN  PHE A 465      12.491  -8.954  -6.719  1.00  0.00           H  
ATOM   4286  N   LEU A 466      12.385  -8.984  -9.752  1.00 26.50           N  
ATOM   4287  CA  LEU A 466      13.023  -8.954 -11.055  1.00 27.79           C  
ATOM   4288  C   LEU A 466      12.019  -9.284 -12.163  1.00 29.74           C  
ATOM   4289  O   LEU A 466      11.423 -10.365 -12.165  1.00 31.44           O  
ATOM   4290  CB  LEU A 466      14.174  -9.968 -11.055  1.00 25.95           C  
ATOM   4291  CG  LEU A 466      15.065 -10.196 -12.271  1.00 22.04           C  
ATOM   4292  CD1 LEU A 466      16.159  -9.126 -12.368  1.00 10.70           C  
ATOM   4293  CD2 LEU A 466      15.661 -11.589 -12.156  1.00 27.67           C  
ATOM   4294  HN  LEU A 466      12.704  -9.674  -9.072  1.00  0.00           H  
ATOM   4295  N   GLY A 467      11.839  -8.347 -13.094  1.00 31.26           N  
ATOM   4296  CA  GLY A 467      10.892  -8.514 -14.197  1.00 32.69           C  
ATOM   4297  C   GLY A 467       9.806  -7.452 -14.217  1.00 34.40           C  
ATOM   4298  O   GLY A 467       9.241  -7.146 -15.270  1.00 37.10           O  
ATOM   4299  HN  GLY A 467      12.380  -7.484 -13.036  1.00  0.00           H  
ATOM   4300  N   LEU A 468       9.523  -6.887 -13.046  1.00 35.15           N  
ATOM   4301  CA  LEU A 468       8.496  -5.852 -12.870  1.00 34.60           C  
ATOM   4302  C   LEU A 468       9.045  -4.464 -13.196  1.00 35.13           C  
ATOM   4303  O   LEU A 468       9.150  -3.590 -12.319  1.00 35.80           O  
ATOM   4304  CB  LEU A 468       7.961  -5.889 -11.433  1.00 32.94           C  
ATOM   4305  CG  LEU A 468       7.504  -7.259 -10.940  1.00 28.99           C  
ATOM   4306  CD1 LEU A 468       7.420  -7.314  -9.426  1.00 30.20           C  
ATOM   4307  CD2 LEU A 468       6.173  -7.581 -11.569  1.00 36.33           C  
ATOM   4308  HN  LEU A 468      10.048  -7.189 -12.226  1.00  0.00           H  
ATOM   4309  N   THR A 469       9.392  -4.271 -14.465  1.00 33.44           N  
ATOM   4310  CA  THR A 469      10.031  -3.032 -14.904  1.00 34.19           C  
ATOM   4311  C   THR A 469       9.028  -1.952 -15.282  1.00 33.47           C  
ATOM   4312  O   THR A 469       9.416  -0.827 -15.579  1.00 36.05           O  
ATOM   4313  CB  THR A 469      11.015  -3.259 -16.082  1.00 35.31           C  
ATOM   4314  CG2 THR A 469      12.195  -4.146 -15.642  1.00 34.21           C  
ATOM   4315  OG1 THR A 469      10.319  -3.852 -17.194  1.00 36.12           O  
ATOM   4316  HN  THR A 469       9.208  -5.005 -15.149  1.00  0.00           H  
ATOM   4317  HG1 THR A 469      10.921  -3.991 -17.915  1.00  0.00           H  
ATOM   4318  N   SER A 470       7.744  -2.284 -15.285  1.00 30.41           N  
ATOM   4319  CA  SER A 470       6.733  -1.267 -15.506  1.00 27.65           C  
ATOM   4320  C   SER A 470       6.034  -0.870 -14.217  1.00 27.89           C  
ATOM   4321  O   SER A 470       5.178   0.018 -14.230  1.00 28.75           O  
ATOM   4322  CB  SER A 470       5.724  -1.725 -16.543  1.00 26.34           C  
ATOM   4323  OG  SER A 470       6.328  -1.724 -17.815  1.00 28.37           O  
ATOM   4324  HN  SER A 470       7.467  -3.254 -15.132  1.00  0.00           H  
ATOM   4325  HG  SER A 470       5.696  -2.011 -18.464  1.00  0.00           H  
ATOM   4326  N   LEU A 471       6.421  -1.510 -13.110  1.00 26.27           N  
ATOM   4327  CA  LEU A 471       5.797  -1.301 -11.802  1.00 24.09           C  
ATOM   4328  C   LEU A 471       5.839   0.134 -11.328  1.00 24.47           C  
ATOM   4329  O   LEU A 471       6.844   0.819 -11.483  1.00 26.37           O  
ATOM   4330  CB  LEU A 471       6.470  -2.182 -10.760  1.00 24.12           C  
ATOM   4331  CG  LEU A 471       5.723  -2.436  -9.449  1.00 20.72           C  
ATOM   4332  CD1 LEU A 471       4.336  -3.037  -9.708  1.00 16.79           C  
ATOM   4333  CD2 LEU A 471       6.548  -3.347  -8.538  1.00 22.79           C  
ATOM   4334  HN  LEU A 471       7.189  -2.177 -13.179  1.00  0.00           H  
ATOM   4335  N   ASN A 472       4.736   0.580 -10.746  1.00 24.63           N  
ATOM   4336  CA  ASN A 472       4.638   1.919 -10.193  1.00 25.56           C  
ATOM   4337  C   ASN A 472       4.355   1.898  -8.716  1.00 27.16           C  
ATOM   4338  O   ASN A 472       5.036   2.552  -7.946  1.00 30.76           O  
ATOM   4339  CB  ASN A 472       3.511   2.677 -10.867  1.00 26.65           C  
ATOM   4340  CG  ASN A 472       3.855   3.100 -12.258  1.00 25.76           C  
ATOM   4341  ND2 ASN A 472       3.210   4.162 -12.727  1.00 19.00           N  
ATOM   4342  OD1 ASN A 472       4.687   2.483 -12.916  1.00 35.52           O  
ATOM   4343  HN  ASN A 472       3.927  -0.039 -10.684  1.00  0.00           H  
ATOM   4344 1HD2 ASN A 472       3.445   4.451 -13.677  1.00  0.00           H  
ATOM   4345 2HD2 ASN A 472       2.518   4.675 -12.180  1.00  0.00           H  
ATOM   4346  N   THR A 473       3.315   1.159  -8.347  1.00 28.25           N  
ATOM   4347  CA  THR A 473       2.864   1.037  -6.976  1.00 29.99           C  
ATOM   4348  C   THR A 473       3.323  -0.297  -6.429  1.00 30.66           C  
ATOM   4349  O   THR A 473       2.972  -1.344  -6.975  1.00 32.55           O  
ATOM   4350  CB  THR A 473       1.319   1.086  -6.897  1.00 30.67           C  
ATOM   4351  CG2 THR A 473       0.844   1.038  -5.453  1.00 26.55           C  
ATOM   4352  OG1 THR A 473       0.840   2.286  -7.519  1.00 36.01           O  
ATOM   4353  HN  THR A 473       2.806   0.649  -9.069  1.00  0.00           H  
ATOM   4354  HG1 THR A 473      -0.108   2.316  -7.471  1.00  0.00           H  
ATOM   4355  N   LEU A 474       4.107  -0.261  -5.356  1.00 30.99           N  
ATOM   4356  CA  LEU A 474       4.447  -1.488  -4.634  1.00 31.51           C  
ATOM   4357  C   LEU A 474       4.116  -1.419  -3.141  1.00 32.04           C  
ATOM   4358  O   LEU A 474       4.915  -0.948  -2.323  1.00 34.80           O  
ATOM   4359  CB  LEU A 474       5.906  -1.924  -4.882  1.00 30.35           C  
ATOM   4360  CG  LEU A 474       6.363  -3.234  -4.212  1.00 31.10           C  
ATOM   4361  CD1 LEU A 474       5.420  -4.393  -4.491  1.00 33.33           C  
ATOM   4362  CD2 LEU A 474       7.773  -3.607  -4.616  1.00 32.02           C  
ATOM   4363  HN  LEU A 474       4.476   0.633  -5.032  1.00  0.00           H  
ATOM   4364  N   LYS A 475       2.918  -1.878  -2.800  1.00 31.16           N  
ATOM   4365  CA  LYS A 475       2.538  -2.056  -1.407  1.00 30.15           C  
ATOM   4366  C   LYS A 475       3.079  -3.407  -0.954  1.00 32.53           C  
ATOM   4367  O   LYS A 475       2.875  -4.410  -1.638  1.00 36.23           O  
ATOM   4368  CB  LYS A 475       1.020  -2.015  -1.266  1.00 26.82           C  
ATOM   4369  CG  LYS A 475       0.445  -0.647  -1.473  1.00 24.88           C  
ATOM   4370  CD  LYS A 475      -1.032  -0.690  -1.728  1.00 26.72           C  
ATOM   4371  CE  LYS A 475      -1.632   0.673  -1.472  1.00 34.88           C  
ATOM   4372  NZ  LYS A 475      -2.938   0.860  -2.153  1.00 46.11           N1+
ATOM   4373  HN  LYS A 475       2.248  -2.112  -3.532  1.00  0.00           H  
ATOM   4374  HZ1 LYS A 475      -3.343   1.780  -1.980  1.00  0.00           H  
ATOM   4375  HZ2 LYS A 475      -3.592   0.119  -1.901  1.00  0.00           H  
ATOM   4376  HZ3 LYS A 475      -2.859   0.677  -3.153  1.00  0.00           H  
ATOM   4377  N   MET A 476       3.788  -3.432   0.172  1.00 31.56           N  
ATOM   4378  CA  MET A 476       4.315  -4.683   0.715  1.00 32.40           C  
ATOM   4379  C   MET A 476       4.599  -4.598   2.215  1.00 31.80           C  
ATOM   4380  O   MET A 476       5.700  -4.910   2.670  1.00 32.31           O  
ATOM   4381  CB  MET A 476       5.557  -5.146  -0.059  1.00 31.31           C  
ATOM   4382  CG  MET A 476       6.704  -4.150  -0.138  1.00 36.12           C  
ATOM   4383  SD  MET A 476       8.260  -4.930  -0.633  1.00 37.54           S  
ATOM   4384  CE  MET A 476       8.639  -5.884   0.834  1.00 36.57           C  
ATOM   4385  HN  MET A 476       3.968  -2.559   0.667  1.00  0.00           H  
ATOM   4386  N   ALA A 477       3.588  -4.205   2.979  1.00 28.95           N  
ATOM   4387  CA  ALA A 477       3.771  -3.901   4.386  1.00 29.21           C  
ATOM   4388  C   ALA A 477       3.569  -5.093   5.309  1.00 29.70           C  
ATOM   4389  O   ALA A 477       2.869  -6.041   4.958  1.00 32.65           O  
ATOM   4390  CB  ALA A 477       2.855  -2.780   4.783  1.00 30.43           C  
ATOM   4391  HN  ALA A 477       2.659  -4.114   2.567  1.00  0.00           H  
ATOM   4392  N   GLY A 478       4.189  -5.039   6.487  1.00 28.74           N  
ATOM   4393  CA  GLY A 478       3.991  -6.054   7.528  1.00 29.00           C  
ATOM   4394  C   GLY A 478       4.573  -7.428   7.225  1.00 29.31           C  
ATOM   4395  O   GLY A 478       4.179  -8.432   7.825  1.00 31.06           O  
ATOM   4396  HN  GLY A 478       4.825  -4.263   6.672  1.00  0.00           H  
ATOM   4397  N   ASN A 479       5.506  -7.480   6.282  1.00 27.50           N  
ATOM   4398  CA  ASN A 479       6.287  -8.681   6.057  1.00 26.27           C  
ATOM   4399  C   ASN A 479       7.544  -8.611   6.902  1.00 24.87           C  
ATOM   4400  O   ASN A 479       7.478  -8.201   8.071  1.00 21.88           O  
ATOM   4401  CB  ASN A 479       6.597  -8.845   4.574  1.00 26.10           C  
ATOM   4402  CG  ASN A 479       5.343  -9.049   3.751  1.00 30.96           C  
ATOM   4403  ND2 ASN A 479       5.226  -8.307   2.654  1.00 23.10           N  
ATOM   4404  OD1 ASN A 479       4.475  -9.855   4.109  1.00 39.48           O  
ATOM   4405  HN  ASN A 479       5.677  -6.658   5.703  1.00  0.00           H  
ATOM   4406 1HD2 ASN A 479       4.381  -8.444   2.099  1.00  0.00           H  
ATOM   4407 2HD2 ASN A 479       5.941  -7.643   2.359  1.00  0.00           H  
ATOM   4408  N   SER A 480       8.676  -9.016   6.328  1.00 24.58           N  
ATOM   4409  CA  SER A 480       9.962  -8.970   7.038  1.00 25.46           C  
ATOM   4410  C   SER A 480      11.147  -9.210   6.110  1.00 25.85           C  
ATOM   4411  O   SER A 480      10.978  -9.596   4.959  1.00 29.37           O  
ATOM   4412  CB  SER A 480       9.994  -9.985   8.187  1.00 23.86           C  
ATOM   4413  OG  SER A 480      10.393 -11.254   7.713  1.00 24.26           O  
ATOM   4414  HN  SER A 480       8.649  -9.367   5.371  1.00  0.00           H  
ATOM   4415  HG  SER A 480      10.413 -11.883   8.425  1.00  0.00           H  
ATOM   4416  N   PHE A 481      12.350  -8.994   6.626  1.00 26.82           N  
ATOM   4417  CA  PHE A 481      13.565  -9.159   5.843  1.00 25.16           C  
ATOM   4418  C   PHE A 481      14.586 -10.008   6.590  1.00 25.47           C  
ATOM   4419  O   PHE A 481      14.660  -9.964   7.819  1.00 25.91           O  
ATOM   4420  CB  PHE A 481      14.154  -7.779   5.511  1.00 25.53           C  
ATOM   4421  CG  PHE A 481      13.682  -7.214   4.195  1.00 25.37           C  
ATOM   4422  CD1 PHE A 481      12.378  -6.756   4.039  1.00 27.13           C  
ATOM   4423  CD2 PHE A 481      14.547  -7.144   3.105  1.00 24.79           C  
ATOM   4424  CE1 PHE A 481      11.939  -6.243   2.814  1.00 26.69           C  
ATOM   4425  CE2 PHE A 481      14.120  -6.633   1.884  1.00 26.81           C  
ATOM   4426  CZ  PHE A 481      12.812  -6.180   1.739  1.00 26.36           C  
ATOM   4427  HN  PHE A 481      12.425  -8.704   7.601  1.00  0.00           H  
ATOM   4428  N   LYS A 482      15.364 -10.785   5.840  1.00 26.52           N  
ATOM   4429  CA  LYS A 482      16.578 -11.418   6.371  1.00 28.20           C  
ATOM   4430  C   LYS A 482      17.325 -10.468   7.306  1.00 25.44           C  
ATOM   4431  O   LYS A 482      17.502  -9.288   6.992  1.00 23.89           O  
ATOM   4432  CB  LYS A 482      17.505 -11.898   5.235  1.00 28.75           C  
ATOM   4433  CG  LYS A 482      17.809 -10.845   4.134  1.00 34.18           C  
ATOM   4434  CD  LYS A 482      18.920 -11.306   3.160  1.00 34.60           C  
ATOM   4435  CE  LYS A 482      19.069 -10.361   1.938  1.00 37.72           C  
ATOM   4436  NZ  LYS A 482      20.413 -10.438   1.260  1.00 36.31           N1+
ATOM   4437  HN  LYS A 482      15.109 -10.946   4.866  1.00  0.00           H  
ATOM   4438  HZ1 LYS A 482      20.511  -9.817   0.457  1.00  0.00           H  
ATOM   4439  HZ2 LYS A 482      20.625 -11.400   0.996  1.00  0.00           H  
ATOM   4440  HZ3 LYS A 482      21.162 -10.274   1.932  1.00  0.00           H  
ATOM   4441  N   ASP A 483      17.721 -10.992   8.466  1.00 26.05           N  
ATOM   4442  CA  ASP A 483      18.476 -10.253   9.496  1.00 26.18           C  
ATOM   4443  C   ASP A 483      17.969  -8.845   9.744  1.00 24.49           C  
ATOM   4444  O   ASP A 483      18.722  -7.968  10.183  1.00 23.44           O  
ATOM   4445  CB  ASP A 483      19.961 -10.198   9.141  1.00 26.11           C  
ATOM   4446  CG  ASP A 483      20.601 -11.556   9.141  1.00 30.26           C  
ATOM   4447  OD1 ASP A 483      20.235 -12.383  10.010  1.00 36.46           O  
ATOM   4448  OD2 ASP A 483      21.468 -11.800   8.272  1.00 31.86           O1-
ATOM   4449  HN  ASP A 483      17.487 -11.967   8.654  1.00  0.00           H  
ATOM   4450  N   ASN A 484      16.693  -8.637   9.441  1.00 23.80           N  
ATOM   4451  CA  ASN A 484      16.061  -7.323   9.539  1.00 23.17           C  
ATOM   4452  C   ASN A 484      16.875  -6.184   8.878  1.00 20.31           C  
ATOM   4453  O   ASN A 484      16.927  -5.056   9.372  1.00 21.03           O  
ATOM   4454  CB  ASN A 484      15.694  -7.035  11.001  1.00 23.81           C  
ATOM   4455  CG  ASN A 484      14.732  -8.079  11.594  1.00 23.09           C  
ATOM   4456  ND2 ASN A 484      14.147  -8.924  10.738  1.00 23.47           N  
ATOM   4457  OD1 ASN A 484      14.509  -8.102  12.803  1.00 16.87           O  
ATOM   4458  HN  ASN A 484      16.130  -9.428   9.127  1.00  0.00           H  
ATOM   4459 1HD2 ASN A 484      14.332  -8.905   9.735  1.00  0.00           H  
ATOM   4460 2HD2 ASN A 484      13.509  -9.616  11.131  1.00  0.00           H  
ATOM   4461  N   THR A 485      17.483  -6.507   7.738  1.00 18.02           N  
ATOM   4462  CA  THR A 485      18.269  -5.572   6.943  1.00 17.70           C  
ATOM   4463  C   THR A 485      17.621  -5.411   5.569  1.00 15.82           C  
ATOM   4464  O   THR A 485      17.295  -6.413   4.918  1.00 12.60           O  
ATOM   4465  CB  THR A 485      19.676  -6.141   6.693  1.00 19.05           C  
ATOM   4466  CG2 THR A 485      20.744  -5.085   6.911  1.00 20.92           C  
ATOM   4467  OG1 THR A 485      19.903  -7.265   7.553  1.00 21.67           O  
ATOM   4468  HN  THR A 485      17.393  -7.466   7.401  1.00  0.00           H  
ATOM   4469  HG1 THR A 485      19.234  -7.926   7.417  1.00  0.00           H  
ATOM   4470  N   LEU A 486      17.459  -4.168   5.112  1.00 16.66           N  
ATOM   4471  CA  LEU A 486      16.781  -3.931   3.826  1.00 18.86           C  
ATOM   4472  C   LEU A 486      17.671  -4.210   2.626  1.00 21.20           C  
ATOM   4473  O   LEU A 486      18.516  -3.393   2.281  1.00 22.65           O  
ATOM   4474  CB  LEU A 486      16.192  -2.519   3.739  1.00 17.87           C  
ATOM   4475  CG  LEU A 486      15.088  -2.352   2.682  1.00 18.30           C  
ATOM   4476  CD1 LEU A 486      13.885  -3.192   3.034  1.00 21.12           C  
ATOM   4477  CD2 LEU A 486      14.669  -0.904   2.514  1.00 16.55           C  
ATOM   4478  HN  LEU A 486      17.806  -3.378   5.656  1.00  0.00           H  
ATOM   4479  N   SER A 487      17.463  -5.357   1.984  1.00 23.63           N  
ATOM   4480  CA  SER A 487      18.301  -5.779   0.854  1.00 26.87           C  
ATOM   4481  C   SER A 487      18.120  -4.944  -0.434  1.00 29.21           C  
ATOM   4482  O   SER A 487      17.613  -3.818  -0.408  1.00 31.69           O  
ATOM   4483  CB  SER A 487      18.092  -7.267   0.564  1.00 26.50           C  
ATOM   4484  OG  SER A 487      16.757  -7.507   0.186  1.00 27.62           O  
ATOM   4485  HN  SER A 487      16.699  -5.961   2.286  1.00  0.00           H  
ATOM   4486  HG  SER A 487      16.627  -8.431   0.006  1.00  0.00           H  
ATOM   4487  N   ASN A 488      18.546  -5.507  -1.557  1.00 30.76           N  
ATOM   4488  CA  ASN A 488      18.574  -4.785  -2.819  1.00 31.95           C  
ATOM   4489  C   ASN A 488      17.598  -5.419  -3.783  1.00 31.88           C  
ATOM   4490  O   ASN A 488      17.973  -5.831  -4.884  1.00 31.37           O  
ATOM   4491  CB  ASN A 488      19.986  -4.812  -3.404  1.00 33.05           C  
ATOM   4492  CG  ASN A 488      20.192  -3.781  -4.488  1.00 36.05           C  
ATOM   4493  ND2 ASN A 488      21.412  -3.262  -4.579  1.00 37.78           N  
ATOM   4494  OD1 ASN A 488      19.271  -3.450  -5.235  1.00 43.30           O  
ATOM   4495  HN  ASN A 488      18.864  -6.476  -1.535  1.00  0.00           H  
ATOM   4496 1HD2 ASN A 488      21.551  -2.566  -5.311  1.00  0.00           H  
ATOM   4497 2HD2 ASN A 488      22.175  -3.536  -3.960  1.00  0.00           H  
ATOM   4498  N   VAL A 489      16.343  -5.503  -3.356  1.00 31.62           N  
ATOM   4499  CA  VAL A 489      15.286  -6.089  -4.180  1.00 29.39           C  
ATOM   4500  C   VAL A 489      14.675  -5.076  -5.160  1.00 28.38           C  
ATOM   4501  O   VAL A 489      13.873  -5.450  -6.012  1.00 27.72           O  
ATOM   4502  CB  VAL A 489      14.186  -6.763  -3.309  1.00 29.00           C  
ATOM   4503  CG1 VAL A 489      14.789  -7.857  -2.471  1.00 27.55           C  
ATOM   4504  CG2 VAL A 489      13.504  -5.758  -2.414  1.00 26.84           C  
ATOM   4505  HN  VAL A 489      16.110  -5.149  -2.428  1.00  0.00           H  
ATOM   4506  N   PHE A 490      15.088  -3.810  -5.046  1.00 28.04           N  
ATOM   4507  CA  PHE A 490      14.477  -2.701  -5.796  1.00 27.36           C  
ATOM   4508  C   PHE A 490      15.306  -2.169  -6.961  1.00 28.95           C  
ATOM   4509  O   PHE A 490      14.906  -1.206  -7.618  1.00 28.87           O  
ATOM   4510  CB  PHE A 490      14.156  -1.535  -4.855  1.00 26.20           C  
ATOM   4511  CG  PHE A 490      13.171  -1.872  -3.784  1.00 21.06           C  
ATOM   4512  CD1 PHE A 490      11.890  -2.288  -4.106  1.00 19.18           C  
ATOM   4513  CD2 PHE A 490      13.526  -1.753  -2.447  1.00 17.87           C  
ATOM   4514  CE1 PHE A 490      10.979  -2.601  -3.105  1.00 27.57           C  
ATOM   4515  CE2 PHE A 490      12.623  -2.056  -1.430  1.00 25.82           C  
ATOM   4516  CZ  PHE A 490      11.345  -2.483  -1.758  1.00 27.85           C  
ATOM   4517  HN  PHE A 490      15.860  -3.604  -4.412  1.00  0.00           H  
ATOM   4518  N   ALA A 491      16.453  -2.790  -7.213  1.00 30.47           N  
ATOM   4519  CA  ALA A 491      17.366  -2.364  -8.283  1.00 32.06           C  
ATOM   4520  C   ALA A 491      16.745  -2.158  -9.682  1.00 32.94           C  
ATOM   4521  O   ALA A 491      17.128  -1.233 -10.385  1.00 33.08           O  
ATOM   4522  CB  ALA A 491      18.559  -3.309  -8.366  1.00 32.72           C  
ATOM   4523  HN  ALA A 491      16.710  -3.594  -6.641  1.00  0.00           H  
ATOM   4524  N   ASN A 492      15.808  -3.017 -10.086  1.00 34.34           N  
ATOM   4525  CA  ASN A 492      15.228  -2.925 -11.433  1.00 35.80           C  
ATOM   4526  C   ASN A 492      13.848  -2.272 -11.486  1.00 34.78           C  
ATOM   4527  O   ASN A 492      13.357  -1.930 -12.572  1.00 34.97           O  
ATOM   4528  CB  ASN A 492      15.219  -4.287 -12.136  1.00 36.87           C  
ATOM   4529  CG  ASN A 492      16.524  -4.569 -12.890  1.00 47.07           C  
ATOM   4530  ND2 ASN A 492      16.474  -5.540 -13.806  1.00 62.07           N  
ATOM   4531  OD1 ASN A 492      17.562  -3.932 -12.648  1.00 47.92           O  
ATOM   4532  HN  ASN A 492      15.489  -3.749  -9.451  1.00  0.00           H  
ATOM   4533 1HD2 ASN A 492      15.621  -6.063 -14.005  1.00  0.00           H  
ATOM   4534 2HD2 ASN A 492      17.342  -5.728 -14.308  1.00  0.00           H  
ATOM   4535  N   THR A 493      13.250  -2.081 -10.306  1.00 31.38           N  
ATOM   4536  CA  THR A 493      11.920  -1.475 -10.152  1.00 26.24           C  
ATOM   4537  C   THR A 493      11.949   0.045 -10.378  1.00 23.14           C  
ATOM   4538  O   THR A 493      11.375   0.820  -9.619  1.00 23.20           O  
ATOM   4539  CB  THR A 493      11.295  -1.834  -8.766  1.00 27.57           C  
ATOM   4540  CG2 THR A 493      11.114  -3.341  -8.621  1.00 24.97           C  
ATOM   4541  OG1 THR A 493      12.129  -1.355  -7.702  1.00 26.87           O  
ATOM   4542  HN  THR A 493      13.745  -2.373  -9.464  1.00  0.00           H  
ATOM   4543  HG1 THR A 493      12.242  -0.416  -7.792  1.00  0.00           H  
ATOM   4544  N   THR A 494      12.614   0.435 -11.457  1.00 19.87           N  
ATOM   4545  CA  THR A 494      12.861   1.822 -11.847  1.00 19.81           C  
ATOM   4546  C   THR A 494      11.669   2.783 -11.761  1.00 20.20           C  
ATOM   4547  O   THR A 494      11.810   3.905 -11.261  1.00 21.40           O  
ATOM   4548  CB  THR A 494      13.451   1.845 -13.290  1.00 19.07           C  
ATOM   4549  CG2 THR A 494      13.452   3.247 -13.905  1.00 16.14           C  
ATOM   4550  OG1 THR A 494      14.791   1.349 -13.247  1.00 22.27           O  
ATOM   4551  HN  THR A 494      12.984  -0.294 -12.066  1.00  0.00           H  
ATOM   4552  HG1 THR A 494      15.150   1.363 -14.126  1.00  0.00           H  
ATOM   4553  N   ASN A 495      10.510   2.337 -12.251  1.00 18.79           N  
ATOM   4554  CA  ASN A 495       9.343   3.199 -12.448  1.00 13.84           C  
ATOM   4555  C   ASN A 495       8.428   3.379 -11.255  1.00 11.57           C  
ATOM   4556  O   ASN A 495       7.297   3.819 -11.413  1.00 10.41           O  
ATOM   4557  CB  ASN A 495       8.529   2.705 -13.639  1.00 14.67           C  
ATOM   4558  CG  ASN A 495       9.023   3.266 -14.938  1.00 15.02           C  
ATOM   4559  ND2 ASN A 495       9.367   2.382 -15.866  1.00  6.12           N  
ATOM   4560  OD1 ASN A 495       9.103   4.488 -15.110  1.00 19.99           O  
ATOM   4561  HN  ASN A 495      10.434   1.351 -12.499  1.00  0.00           H  
ATOM   4562 1HD2 ASN A 495       9.301   1.374 -15.724  1.00  0.00           H  
ATOM   4563 2HD2 ASN A 495       9.703   2.764 -16.750  1.00  0.00           H  
ATOM   4564  N   LEU A 496       8.939   3.037 -10.074  1.00 10.98           N  
ATOM   4565  CA  LEU A 496       8.240   3.146  -8.808  1.00  9.40           C  
ATOM   4566  C   LEU A 496       7.933   4.573  -8.392  1.00 10.66           C  
ATOM   4567  O   LEU A 496       8.784   5.444  -8.510  1.00 11.36           O  
ATOM   4568  CB  LEU A 496       9.065   2.475  -7.727  1.00  9.39           C  
ATOM   4569  CG  LEU A 496       8.516   1.142  -7.245  1.00  9.09           C  
ATOM   4570  CD1 LEU A 496       8.410   0.169  -8.405  1.00 11.91           C  
ATOM   4571  CD2 LEU A 496       9.365   0.599  -6.120  1.00  3.59           C  
ATOM   4572  HN  LEU A 496       9.891   2.672 -10.059  1.00  0.00           H  
ATOM   4573  N   THR A 497       6.701   4.785  -7.912  1.00 12.19           N  
ATOM   4574  CA  THR A 497       6.197   6.093  -7.424  1.00 13.87           C  
ATOM   4575  C   THR A 497       5.603   6.021  -5.999  1.00 15.59           C  
ATOM   4576  O   THR A 497       5.665   6.995  -5.237  1.00 15.56           O  
ATOM   4577  CB  THR A 497       5.146   6.716  -8.374  1.00 12.68           C  
ATOM   4578  CG2 THR A 497       5.821   7.333  -9.574  1.00 17.66           C  
ATOM   4579  OG1 THR A 497       4.248   5.702  -8.826  1.00  9.66           O  
ATOM   4580  HN  THR A 497       6.063   3.990  -7.879  1.00  0.00           H  
ATOM   4581  HG1 THR A 497       3.823   5.313  -8.070  1.00  0.00           H  
ATOM   4582  N   PHE A 498       5.033   4.866  -5.664  1.00 14.44           N  
ATOM   4583  CA  PHE A 498       4.515   4.595  -4.336  1.00 16.27           C  
ATOM   4584  C   PHE A 498       5.170   3.316  -3.859  1.00 17.01           C  
ATOM   4585  O   PHE A 498       5.053   2.293  -4.528  1.00 18.10           O  
ATOM   4586  CB  PHE A 498       2.997   4.389  -4.397  1.00 17.23           C  
ATOM   4587  CG  PHE A 498       2.354   4.229  -3.057  1.00  8.70           C  
ATOM   4588  CD1 PHE A 498       1.691   5.292  -2.464  1.00 11.62           C  
ATOM   4589  CD2 PHE A 498       2.414   3.018  -2.380  1.00 12.47           C  
ATOM   4590  CE1 PHE A 498       1.091   5.153  -1.209  1.00 16.04           C  
ATOM   4591  CE2 PHE A 498       1.824   2.863  -1.120  1.00 18.35           C  
ATOM   4592  CZ  PHE A 498       1.165   3.936  -0.535  1.00 17.59           C  
ATOM   4593  HN  PHE A 498       4.957   4.137  -6.374  1.00  0.00           H  
ATOM   4594  N   LEU A 499       5.844   3.370  -2.710  1.00 15.56           N  
ATOM   4595  CA  LEU A 499       6.490   2.188  -2.132  1.00 14.95           C  
ATOM   4596  C   LEU A 499       6.307   2.086  -0.612  1.00 17.52           C  
ATOM   4597  O   LEU A 499       6.686   2.988   0.128  1.00 17.07           O  
ATOM   4598  CB  LEU A 499       7.972   2.176  -2.511  1.00 15.96           C  
ATOM   4599  CG  LEU A 499       8.999   1.347  -1.735  1.00 16.98           C  
ATOM   4600  CD1 LEU A 499       8.621  -0.135  -1.684  1.00 16.84           C  
ATOM   4601  CD2 LEU A 499      10.361   1.538  -2.365  1.00 14.28           C  
ATOM   4602  HN  LEU A 499       5.912   4.261  -2.218  1.00  0.00           H  
ATOM   4603  N   ASP A 500       5.746   0.973  -0.148  1.00 19.76           N  
ATOM   4604  CA  ASP A 500       5.315   0.880   1.257  1.00 22.08           C  
ATOM   4605  C   ASP A 500       5.966  -0.255   2.073  1.00 24.08           C  
ATOM   4606  O   ASP A 500       5.517  -1.411   2.033  1.00 25.83           O  
ATOM   4607  CB  ASP A 500       3.784   0.793   1.322  1.00 20.75           C  
ATOM   4608  CG  ASP A 500       3.254   0.720   2.738  1.00 24.67           C  
ATOM   4609  OD1 ASP A 500       3.950   0.192   3.623  1.00 30.95           O  
ATOM   4610  OD2 ASP A 500       2.118   1.176   2.972  1.00 35.71           O1-
ATOM   4611  HN  ASP A 500       5.613   0.176  -0.771  1.00  0.00           H  
ATOM   4612  N   LEU A 501       7.001   0.089   2.835  1.00 23.09           N  
ATOM   4613  CA  LEU A 501       7.675  -0.872   3.701  1.00 22.87           C  
ATOM   4614  C   LEU A 501       7.324  -0.672   5.171  1.00 22.69           C  
ATOM   4615  O   LEU A 501       8.156  -0.895   6.044  1.00 23.96           O  
ATOM   4616  CB  LEU A 501       9.186  -0.778   3.533  1.00 21.67           C  
ATOM   4617  CG  LEU A 501       9.719  -0.817   2.113  1.00 29.28           C  
ATOM   4618  CD1 LEU A 501      11.191  -0.493   2.142  1.00 36.11           C  
ATOM   4619  CD2 LEU A 501       9.469  -2.173   1.464  1.00 38.05           C  
ATOM   4620  HN  LEU A 501       7.333   1.053   2.813  1.00  0.00           H  
ATOM   4621  N   SER A 502       6.092  -0.257   5.433  1.00 21.64           N  
ATOM   4622  CA  SER A 502       5.658   0.000   6.785  1.00 25.42           C  
ATOM   4623  C   SER A 502       5.520  -1.301   7.561  1.00 25.27           C  
ATOM   4624  O   SER A 502       5.121  -2.310   6.993  1.00 26.71           O  
ATOM   4625  CB  SER A 502       4.330   0.759   6.780  1.00 26.34           C  
ATOM   4626  OG  SER A 502       3.242  -0.113   6.547  1.00 31.34           O  
ATOM   4627  HN  SER A 502       5.438  -0.117   4.663  1.00  0.00           H  
ATOM   4628  HG  SER A 502       2.417   0.358   6.544  1.00  0.00           H  
ATOM   4629  N   LYS A 503       5.864  -1.270   8.850  1.00 25.55           N  
ATOM   4630  CA  LYS A 503       5.653  -2.397   9.773  1.00 26.55           C  
ATOM   4631  C   LYS A 503       6.523  -3.628   9.499  1.00 27.99           C  
ATOM   4632  O   LYS A 503       6.150  -4.746   9.881  1.00 29.75           O  
ATOM   4633  CB  LYS A 503       4.189  -2.828   9.776  1.00 26.20           C  
ATOM   4634  CG  LYS A 503       3.229  -1.942  10.542  1.00 30.19           C  
ATOM   4635  CD  LYS A 503       1.893  -2.664  10.624  1.00 33.24           C  
ATOM   4636  CE  LYS A 503       0.804  -1.871  11.295  1.00 31.15           C  
ATOM   4637  NZ  LYS A 503      -0.403  -2.752  11.412  1.00 37.07           N1+
ATOM   4638  HN  LYS A 503       6.296  -0.421   9.215  1.00  0.00           H  
ATOM   4639  HZ1 LYS A 503      -1.141  -2.215  11.867  1.00  0.00           H  
ATOM   4640  HZ2 LYS A 503      -0.205  -3.632  11.888  1.00  0.00           H  
ATOM   4641  HZ3 LYS A 503      -0.694  -3.144  10.516  1.00  0.00           H  
ATOM   4642  N   CYS A 504       7.679  -3.422   8.867  1.00 27.78           N  
ATOM   4643  CA  CYS A 504       8.510  -4.519   8.353  1.00 25.56           C  
ATOM   4644  C   CYS A 504       9.685  -4.908   9.232  1.00 26.58           C  
ATOM   4645  O   CYS A 504      10.735  -5.313   8.714  1.00 25.90           O  
ATOM   4646  CB  CYS A 504       9.055  -4.155   6.978  1.00 26.60           C  
ATOM   4647  SG  CYS A 504       7.855  -4.250   5.679  1.00 24.27           S  
ATOM   4648  HN  CYS A 504       8.000  -2.463   8.735  1.00  0.00           H  
ATOM   4649  N   GLN A 505       9.511  -4.776  10.548  1.00 26.79           N  
ATOM   4650  CA  GLN A 505      10.529  -5.136  11.552  1.00 25.22           C  
ATOM   4651  C   GLN A 505      11.974  -4.790  11.160  1.00 24.43           C  
ATOM   4652  O   GLN A 505      12.903  -5.451  11.613  1.00 26.12           O  
ATOM   4653  CB  GLN A 505      10.417  -6.624  11.922  1.00 24.24           C  
ATOM   4654  CG  GLN A 505       8.973  -7.118  12.073  1.00 32.50           C  
ATOM   4655  CD  GLN A 505       8.824  -8.335  12.984  1.00 38.66           C  
ATOM   4656  NE2 GLN A 505       7.865  -8.262  13.910  1.00 40.68           N  
ATOM   4657  OE1 GLN A 505       9.548  -9.326  12.855  1.00 37.64           O  
ATOM   4658  HN  GLN A 505       8.621  -4.404  10.879  1.00  0.00           H  
ATOM   4659 1HE2 GLN A 505       7.267  -7.443  14.017  1.00  0.00           H  
ATOM   4660 2HE2 GLN A 505       7.766  -9.075  14.518  1.00  0.00           H  
ATOM   4661  N   LEU A 506      12.153  -3.753  10.334  1.00 23.52           N  
ATOM   4662  CA  LEU A 506      13.472  -3.363   9.824  1.00 23.39           C  
ATOM   4663  C   LEU A 506      14.355  -2.782  10.903  1.00 27.10           C  
ATOM   4664  O   LEU A 506      13.864  -2.222  11.893  1.00 28.30           O  
ATOM   4665  CB  LEU A 506      13.365  -2.338   8.696  1.00 21.89           C  
ATOM   4666  CG  LEU A 506      13.002  -2.842   7.306  1.00 19.21           C  
ATOM   4667  CD1 LEU A 506      13.205  -1.718   6.331  1.00 21.47           C  
ATOM   4668  CD2 LEU A 506      13.831  -4.041   6.905  1.00 14.00           C  
ATOM   4669  HN  LEU A 506      11.338  -3.211  10.047  1.00  0.00           H  
ATOM   4670  N   GLU A 507      15.664  -2.903  10.698  1.00 28.18           N  
ATOM   4671  CA  GLU A 507      16.628  -2.457  11.686  1.00 28.39           C  
ATOM   4672  C   GLU A 507      17.720  -1.667  11.008  1.00 26.61           C  
ATOM   4673  O   GLU A 507      18.256  -0.731  11.592  1.00 27.28           O  
ATOM   4674  CB  GLU A 507      17.221  -3.655  12.429  1.00 28.86           C  
ATOM   4675  CG  GLU A 507      16.273  -4.353  13.416  1.00 30.85           C  
ATOM   4676  CD  GLU A 507      16.822  -5.687  13.933  1.00 33.09           C  
ATOM   4677  OE1 GLU A 507      17.586  -6.353  13.192  1.00 39.95           O  
ATOM   4678  OE2 GLU A 507      16.476  -6.073  15.077  1.00 28.58           O1-
ATOM   4679  HN  GLU A 507      15.997  -3.318   9.828  1.00  0.00           H  
ATOM   4680  N   GLN A 508      18.041  -2.053   9.775  1.00 26.24           N  
ATOM   4681  CA  GLN A 508      19.092  -1.398   8.990  1.00 27.58           C  
ATOM   4682  C   GLN A 508      18.750  -1.356   7.501  1.00 25.28           C  
ATOM   4683  O   GLN A 508      18.044  -2.237   6.988  1.00 25.74           O  
ATOM   4684  CB  GLN A 508      20.420  -2.144   9.143  1.00 27.57           C  
ATOM   4685  CG  GLN A 508      21.124  -2.040  10.496  1.00 29.44           C  
ATOM   4686  CD  GLN A 508      22.319  -3.000  10.584  1.00 32.93           C  
ATOM   4687  NE2 GLN A 508      23.434  -2.628   9.938  1.00 37.45           N  
ATOM   4688  OE1 GLN A 508      22.232  -4.070  11.211  1.00 34.81           O  
ATOM   4689  HN  GLN A 508      17.536  -2.836   9.360  1.00  0.00           H  
ATOM   4690 1HE2 GLN A 508      24.228  -3.266   9.996  1.00  0.00           H  
ATOM   4691 2HE2 GLN A 508      23.505  -1.750   9.424  1.00  0.00           H  
ATOM   4692  N   ILE A 509      19.266  -0.349   6.802  1.00 23.37           N  
ATOM   4693  CA  ILE A 509      19.119  -0.296   5.345  1.00 21.12           C  
ATOM   4694  C   ILE A 509      20.476  -0.411   4.686  1.00 20.54           C  
ATOM   4695  O   ILE A 509      21.410   0.290   5.068  1.00 17.12           O  
ATOM   4696  CB  ILE A 509      18.440   1.001   4.852  1.00 19.11           C  
ATOM   4697  CG1 ILE A 509      17.176   1.294   5.654  1.00 18.61           C  
ATOM   4698  CG2 ILE A 509      18.100   0.888   3.372  1.00 23.01           C  
ATOM   4699  CD1 ILE A 509      16.460   2.534   5.201  1.00 20.81           C  
ATOM   4700  HN  ILE A 509      19.770   0.395   7.285  1.00  0.00           H  
ATOM   4701  N   SER A 510      20.571  -1.293   3.694  1.00 23.04           N  
ATOM   4702  CA  SER A 510      21.812  -1.496   2.949  1.00 25.91           C  
ATOM   4703  C   SER A 510      22.058  -0.391   1.930  1.00 27.87           C  
ATOM   4704  O   SER A 510      21.159   0.384   1.624  1.00 25.40           O  
ATOM   4705  CB  SER A 510      21.840  -2.866   2.288  1.00 26.51           C  
ATOM   4706  OG  SER A 510      22.428  -3.801   3.171  1.00 25.57           O  
ATOM   4707  HN  SER A 510      19.751  -1.846   3.445  1.00  0.00           H  
ATOM   4708  HG  SER A 510      22.445  -4.656   2.758  1.00  0.00           H  
ATOM   4709  N   TRP A 511      23.277  -0.334   1.399  1.00 31.78           N  
ATOM   4710  CA  TRP A 511      23.738   0.888   0.773  1.00 35.88           C  
ATOM   4711  C   TRP A 511      22.959   1.396  -0.457  1.00 37.52           C  
ATOM   4712  O   TRP A 511      22.174   2.337  -0.335  1.00 39.57           O  
ATOM   4713  CB  TRP A 511      25.253   0.912   0.565  1.00 38.61           C  
ATOM   4714  CG  TRP A 511      25.703   2.310   0.244  1.00 44.11           C  
ATOM   4715  CD1 TRP A 511      25.544   3.419   1.030  1.00 48.20           C  
ATOM   4716  CD2 TRP A 511      26.338   2.761  -0.965  1.00 48.87           C  
ATOM   4717  CE2 TRP A 511      26.544   4.155  -0.832  1.00 49.96           C  
ATOM   4718  CE3 TRP A 511      26.755   2.124  -2.147  1.00 51.19           C  
ATOM   4719  NE1 TRP A 511      26.049   4.528   0.392  1.00 52.45           N  
ATOM   4720  CZ2 TRP A 511      27.155   4.925  -1.834  1.00 48.38           C  
ATOM   4721  CZ3 TRP A 511      27.363   2.891  -3.145  1.00 49.57           C  
ATOM   4722  CH2 TRP A 511      27.555   4.277  -2.980  1.00 48.40           C  
ATOM   4723  HN  TRP A 511      23.887  -1.151   1.433  1.00  0.00           H  
ATOM   4724  HE1 TRP A 511      26.055   5.476   0.769  1.00  0.00           H  
ATOM   4725  N   GLY A 512      23.155   0.793  -1.626  1.00 37.98           N  
ATOM   4726  CA  GLY A 512      22.554   1.339  -2.850  1.00 37.36           C  
ATOM   4727  C   GLY A 512      21.101   0.965  -3.074  1.00 37.28           C  
ATOM   4728  O   GLY A 512      20.669   0.828  -4.219  1.00 38.71           O  
ATOM   4729  HN  GLY A 512      23.725  -0.052  -1.673  1.00  0.00           H  
ATOM   4730  N   VAL A 513      20.347   0.819  -1.986  1.00 35.02           N  
ATOM   4731  CA  VAL A 513      18.996   0.253  -2.014  1.00 34.96           C  
ATOM   4732  C   VAL A 513      17.989   1.058  -2.854  1.00 35.55           C  
ATOM   4733  O   VAL A 513      17.276   0.499  -3.702  1.00 34.51           O  
ATOM   4734  CB  VAL A 513      18.471   0.064  -0.568  1.00 34.92           C  
ATOM   4735  CG1 VAL A 513      16.978  -0.141  -0.543  1.00 34.83           C  
ATOM   4736  CG2 VAL A 513      19.153  -1.116   0.066  1.00 38.14           C  
ATOM   4737  HN  VAL A 513      20.729   1.116  -1.088  1.00  0.00           H  
ATOM   4738  N   PHE A 514      17.949   2.370  -2.612  1.00 35.15           N  
ATOM   4739  CA  PHE A 514      16.925   3.254  -3.184  1.00 31.82           C  
ATOM   4740  C   PHE A 514      17.470   4.057  -4.368  1.00 30.35           C  
ATOM   4741  O   PHE A 514      16.923   5.098  -4.735  1.00 29.86           O  
ATOM   4742  CB  PHE A 514      16.396   4.214  -2.100  1.00 30.27           C  
ATOM   4743  CG  PHE A 514      15.639   3.539  -0.970  1.00 28.39           C  
ATOM   4744  CD1 PHE A 514      15.974   3.804   0.359  1.00 26.12           C  
ATOM   4745  CD2 PHE A 514      14.574   2.667  -1.228  1.00 25.07           C  
ATOM   4746  CE1 PHE A 514      15.272   3.205   1.418  1.00 25.77           C  
ATOM   4747  CE2 PHE A 514      13.869   2.059  -0.178  1.00 25.07           C  
ATOM   4748  CZ  PHE A 514      14.218   2.336   1.149  1.00 25.32           C  
ATOM   4749  HN  PHE A 514      18.660   2.776  -2.004  1.00  0.00           H  
ATOM   4750  N   ASP A 515      18.532   3.541  -4.977  1.00 28.78           N  
ATOM   4751  CA  ASP A 515      19.415   4.329  -5.838  1.00 28.67           C  
ATOM   4752  C   ASP A 515      19.003   4.468  -7.322  1.00 28.92           C  
ATOM   4753  O   ASP A 515      19.668   5.156  -8.094  1.00 28.78           O  
ATOM   4754  CB  ASP A 515      20.813   3.734  -5.747  1.00 28.82           C  
ATOM   4755  CG  ASP A 515      21.860   4.768  -5.471  1.00 32.21           C  
ATOM   4756  OD1 ASP A 515      21.714   5.535  -4.497  1.00 37.31           O  
ATOM   4757  OD2 ASP A 515      22.849   4.805  -6.224  1.00 45.35           O1-
ATOM   4758  HN  ASP A 515      18.741   2.552  -4.838  1.00  0.00           H  
ATOM   4759  N   THR A 516      17.920   3.802  -7.713  1.00 29.97           N  
ATOM   4760  CA  THR A 516      17.465   3.758  -9.101  1.00 29.12           C  
ATOM   4761  C   THR A 516      16.120   4.431  -9.183  1.00 27.29           C  
ATOM   4762  O   THR A 516      15.628   4.746 -10.273  1.00 27.62           O  
ATOM   4763  CB  THR A 516      17.295   2.304  -9.574  1.00 30.36           C  
ATOM   4764  CG2 THR A 516      16.870   2.240 -11.040  1.00 32.27           C  
ATOM   4765  OG1 THR A 516      18.532   1.599  -9.406  1.00 33.11           O  
ATOM   4766  HN  THR A 516      17.381   3.297  -7.010  1.00  0.00           H  
ATOM   4767  HG1 THR A 516      18.796   1.639  -8.494  1.00  0.00           H  
ATOM   4768  N   LEU A 517      15.532   4.663  -8.017  1.00 22.73           N  
ATOM   4769  CA  LEU A 517      14.190   5.193  -7.940  1.00 20.62           C  
ATOM   4770  C   LEU A 517      14.178   6.713  -8.175  1.00 21.95           C  
ATOM   4771  O   LEU A 517      13.770   7.514  -7.318  1.00 22.55           O  
ATOM   4772  CB  LEU A 517      13.547   4.769  -6.628  1.00 18.32           C  
ATOM   4773  CG  LEU A 517      13.865   3.309  -6.299  1.00 13.52           C  
ATOM   4774  CD1 LEU A 517      13.540   2.944  -4.829  1.00  4.29           C  
ATOM   4775  CD2 LEU A 517      13.148   2.393  -7.259  1.00  9.00           C  
ATOM   4776  HN  LEU A 517      16.039   4.463  -7.155  1.00  0.00           H  
ATOM   4777  N   HIS A 518      14.624   7.088  -9.374  1.00 21.21           N  
ATOM   4778  CA  HIS A 518      14.702   8.475  -9.785  1.00 20.13           C  
ATOM   4779  C   HIS A 518      13.301   8.967 -10.137  1.00 20.45           C  
ATOM   4780  O   HIS A 518      13.143   9.968 -10.822  1.00 22.41           O  
ATOM   4781  CB  HIS A 518      15.650   8.628 -10.981  1.00 17.75           C  
ATOM   4782  CG  HIS A 518      17.069   8.215 -10.703  1.00 20.62           C  
ATOM   4783  CD2 HIS A 518      18.057   8.823 -10.003  1.00 19.57           C  
ATOM   4784  ND1 HIS A 518      17.618   7.046 -11.194  1.00 30.26           N  
ATOM   4785  CE1 HIS A 518      18.876   6.949 -10.799  1.00 24.26           C  
ATOM   4786  NE2 HIS A 518      19.167   8.013 -10.073  1.00 18.70           N  
ATOM   4787  HN  HIS A 518      14.923   6.367 -10.031  1.00  0.00           H  
ATOM   4788  HD1 HIS A 518      17.128   6.363 -11.772  1.00  0.00           H  
ATOM   4789  HE2 HIS A 518      20.068   8.203  -9.635  1.00  0.00           H  
ATOM   4790  N   ARG A 519      12.278   8.268  -9.661  1.00 20.86           N  
ATOM   4791  CA  ARG A 519      10.899   8.626  -9.999  1.00 21.81           C  
ATOM   4792  C   ARG A 519       9.901   8.455  -8.823  1.00 21.61           C  
ATOM   4793  O   ARG A 519       8.748   8.877  -8.915  1.00 20.88           O  
ATOM   4794  CB  ARG A 519      10.449   7.854 -11.252  1.00 20.99           C  
ATOM   4795  CG  ARG A 519       9.409   8.583 -12.071  1.00 25.98           C  
ATOM   4796  CD  ARG A 519       8.544   7.646 -12.893  1.00 36.82           C  
ATOM   4797  NE  ARG A 519       9.216   7.138 -14.100  1.00 47.20           N  
ATOM   4798  CZ  ARG A 519       9.294   7.788 -15.267  1.00 52.76           C  
ATOM   4799  NH1 ARG A 519       8.753   8.998 -15.414  1.00 54.55           N1+
ATOM   4800  NH2 ARG A 519       9.925   7.233 -16.295  1.00 52.16           N  
ATOM   4801  HN  ARG A 519      12.455   7.470  -9.051  1.00  0.00           H  
ATOM   4802  HE  ARG A 519       9.656   6.220 -14.042  1.00  0.00           H  
ATOM   4803 1HH1 ARG A 519       8.812   9.493 -16.304  1.00  0.00           H  
ATOM   4804 2HH1 ARG A 519       8.268   9.424 -14.624  1.00  0.00           H  
ATOM   4805 1HH2 ARG A 519       9.984   7.728 -17.185  1.00  0.00           H  
ATOM   4806 2HH2 ARG A 519      10.339   6.308 -16.183  1.00  0.00           H  
ATOM   4807  N   LEU A 520      10.362   7.857  -7.721  1.00 21.98           N  
ATOM   4808  CA  LEU A 520       9.537   7.639  -6.524  1.00 21.74           C  
ATOM   4809  C   LEU A 520       9.025   8.939  -5.902  1.00 23.19           C  
ATOM   4810  O   LEU A 520       9.756   9.930  -5.807  1.00 24.05           O  
ATOM   4811  CB  LEU A 520      10.297   6.809  -5.479  1.00 21.42           C  
ATOM   4812  CG  LEU A 520       9.461   6.016  -4.460  1.00 20.94           C  
ATOM   4813  CD1 LEU A 520       8.889   4.750  -5.081  1.00 13.58           C  
ATOM   4814  CD2 LEU A 520      10.266   5.682  -3.193  1.00 19.17           C  
ATOM   4815  HN  LEU A 520      11.330   7.537  -7.710  1.00  0.00           H  
ATOM   4816  N   GLN A 521       7.759   8.915  -5.489  1.00 22.76           N  
ATOM   4817  CA  GLN A 521       7.082  10.087  -4.941  1.00 21.93           C  
ATOM   4818  C   GLN A 521       6.793   9.897  -3.458  1.00 20.10           C  
ATOM   4819  O   GLN A 521       6.846  10.844  -2.670  1.00 20.89           O  
ATOM   4820  CB  GLN A 521       5.767  10.336  -5.685  1.00 20.51           C  
ATOM   4821  CG  GLN A 521       5.933  10.616  -7.163  1.00 24.29           C  
ATOM   4822  CD  GLN A 521       4.620  10.848  -7.873  1.00 26.31           C  
ATOM   4823  NE2 GLN A 521       3.643  11.398  -7.155  1.00 33.16           N  
ATOM   4824  OE1 GLN A 521       4.480  10.534  -9.056  1.00 30.00           O  
ATOM   4825  HN  GLN A 521       7.240   8.040  -5.559  1.00  0.00           H  
ATOM   4826 1HE2 GLN A 521       3.759  11.658  -6.176  1.00  0.00           H  
ATOM   4827 2HE2 GLN A 521       2.756  11.555  -7.634  1.00  0.00           H  
ATOM   4828  N   LEU A 522       6.483   8.661  -3.095  1.00 15.22           N  
ATOM   4829  CA  LEU A 522       6.058   8.342  -1.761  1.00 11.27           C  
ATOM   4830  C   LEU A 522       6.747   7.080  -1.275  1.00 13.50           C  
ATOM   4831  O   LEU A 522       6.759   6.041  -1.956  1.00 14.78           O  
ATOM   4832  CB  LEU A 522       4.536   8.190  -1.740  1.00  8.71           C  
ATOM   4833  CG  LEU A 522       3.746   7.631  -0.553  1.00  7.25           C  
ATOM   4834  CD1 LEU A 522       4.258   6.269  -0.041  1.00  4.63           C  
ATOM   4835  CD2 LEU A 522       3.623   8.605   0.571  1.00 10.88           C  
ATOM   4836  HN  LEU A 522       6.548   7.913  -3.785  1.00  0.00           H  
ATOM   4837  N   LEU A 523       7.308   7.185  -0.077  1.00 13.33           N  
ATOM   4838  CA  LEU A 523       7.991   6.082   0.571  1.00 10.38           C  
ATOM   4839  C   LEU A 523       7.579   5.984   2.043  1.00 13.66           C  
ATOM   4840  O   LEU A 523       7.777   6.925   2.809  1.00 16.35           O  
ATOM   4841  CB  LEU A 523       9.495   6.279   0.418  1.00  7.44           C  
ATOM   4842  CG  LEU A 523      10.446   5.588   1.368  1.00  2.00           C  
ATOM   4843  CD1 LEU A 523      10.388   4.091   1.180  1.00  2.00           C  
ATOM   4844  CD2 LEU A 523      11.827   6.114   1.112  1.00  2.00           C  
ATOM   4845  HN  LEU A 523       7.257   8.080   0.409  1.00  0.00           H  
ATOM   4846  N   ASN A 524       7.002   4.844   2.426  1.00 17.06           N  
ATOM   4847  CA  ASN A 524       6.600   4.584   3.811  1.00 16.72           C  
ATOM   4848  C   ASN A 524       7.472   3.540   4.521  1.00 19.32           C  
ATOM   4849  O   ASN A 524       7.402   2.341   4.240  1.00 21.47           O  
ATOM   4850  CB  ASN A 524       5.128   4.164   3.871  1.00 16.59           C  
ATOM   4851  CG  ASN A 524       4.499   4.381   5.249  1.00 18.63           C  
ATOM   4852  ND2 ASN A 524       3.271   4.922   5.240  1.00 19.11           N  
ATOM   4853  OD1 ASN A 524       5.090   4.069   6.290  1.00  2.00           O  
ATOM   4854  HN  ASN A 524       6.833   4.122   1.725  1.00  0.00           H  
ATOM   4855 1HD2 ASN A 524       2.784   5.179   4.382  1.00  0.00           H  
ATOM   4856 2HD2 ASN A 524       2.852   5.067   6.159  1.00  0.00           H  
ATOM   4857  N   MET A 525       8.285   4.004   5.460  1.00 21.02           N  
ATOM   4858  CA  MET A 525       9.033   3.102   6.323  1.00 22.06           C  
ATOM   4859  C   MET A 525       8.589   3.233   7.784  1.00 19.53           C  
ATOM   4860  O   MET A 525       9.390   3.103   8.703  1.00 21.38           O  
ATOM   4861  CB  MET A 525      10.532   3.360   6.186  1.00 22.16           C  
ATOM   4862  CG  MET A 525      11.106   2.980   4.847  1.00 22.22           C  
ATOM   4863  SD  MET A 525      12.903   2.845   4.968  1.00 27.89           S  
ATOM   4864  CE  MET A 525      13.354   4.576   4.904  1.00 30.25           C  
ATOM   4865  HN  MET A 525       8.388   5.012   5.580  1.00  0.00           H  
ATOM   4866  N   SER A 526       7.305   3.475   7.997  1.00 18.25           N  
ATOM   4867  CA  SER A 526       6.801   3.671   9.341  1.00 17.30           C  
ATOM   4868  C   SER A 526       6.736   2.351  10.094  1.00 18.08           C  
ATOM   4869  O   SER A 526       6.711   1.287   9.471  1.00 16.90           O  
ATOM   4870  CB  SER A 526       5.433   4.373   9.315  1.00 17.76           C  
ATOM   4871  OG  SER A 526       4.384   3.475   9.021  1.00 11.81           O  
ATOM   4872  HN  SER A 526       6.663   3.524   7.206  1.00  0.00           H  
ATOM   4873  HG  SER A 526       3.539   3.909   9.005  1.00  0.00           H  
ATOM   4874  N   HIS A 527       6.720   2.446  11.433  1.00 20.35           N  
ATOM   4875  CA  HIS A 527       6.618   1.313  12.373  1.00 19.94           C  
ATOM   4876  C   HIS A 527       7.694   0.267  12.157  1.00 19.85           C  
ATOM   4877  O   HIS A 527       7.400  -0.904  11.948  1.00 22.36           O  
ATOM   4878  CB  HIS A 527       5.237   0.648  12.328  1.00 22.12           C  
ATOM   4879  CG  HIS A 527       4.120   1.523  12.800  1.00 25.16           C  
ATOM   4880  CD2 HIS A 527       3.463   1.567  13.983  1.00 20.46           C  
ATOM   4881  ND1 HIS A 527       3.528   2.476  11.996  1.00 25.18           N  
ATOM   4882  CE1 HIS A 527       2.568   3.085  12.671  1.00 25.53           C  
ATOM   4883  NE2 HIS A 527       2.511   2.553  13.881  1.00 26.89           N  
ATOM   4884  HN  HIS A 527       6.784   3.381  11.835  1.00  0.00           H  
ATOM   4885  HD1 HIS A 527       3.790   2.679  11.031  1.00  0.00           H  
ATOM   4886  HE2 HIS A 527       1.864   2.830  14.620  1.00  0.00           H  
ATOM   4887  N   ASN A 528       8.945   0.691  12.189  1.00 19.98           N  
ATOM   4888  CA  ASN A 528      10.036  -0.253  12.120  1.00 20.65           C  
ATOM   4889  C   ASN A 528      10.887  -0.147  13.376  1.00 24.25           C  
ATOM   4890  O   ASN A 528      10.355   0.087  14.473  1.00 24.92           O  
ATOM   4891  CB  ASN A 528      10.845  -0.043  10.843  1.00 19.08           C  
ATOM   4892  CG  ASN A 528      10.156  -0.623   9.623  1.00 20.34           C  
ATOM   4893  ND2 ASN A 528       9.713   0.244   8.726  1.00 25.45           N  
ATOM   4894  OD1 ASN A 528      10.028  -1.834   9.485  1.00 17.42           O  
ATOM   4895  HN  ASN A 528       9.141   1.689  12.263  1.00  0.00           H  
ATOM   4896 1HD2 ASN A 528       9.820   1.252   8.841  1.00  0.00           H  
ATOM   4897 2HD2 ASN A 528       9.250  -0.146   7.905  1.00  0.00           H  
ATOM   4898  N   ASN A 529      12.198  -0.334  13.223  1.00 26.43           N  
ATOM   4899  CA  ASN A 529      13.135  -0.235  14.334  1.00 25.78           C  
ATOM   4900  C   ASN A 529      14.404   0.492  13.912  1.00 26.59           C  
ATOM   4901  O   ASN A 529      15.483   0.232  14.454  1.00 31.37           O  
ATOM   4902  CB  ASN A 529      13.470  -1.625  14.885  1.00 24.99           C  
ATOM   4903  CG  ASN A 529      12.343  -2.209  15.707  1.00 25.86           C  
ATOM   4904  ND2 ASN A 529      11.617  -3.167  15.133  1.00 17.40           N  
ATOM   4905  OD1 ASN A 529      12.133  -1.815  16.853  1.00 35.20           O  
ATOM   4906  HN  ASN A 529      12.558  -0.554  12.294  1.00  0.00           H  
ATOM   4907 1HD2 ASN A 529      10.857  -3.561  15.687  1.00  0.00           H  
ATOM   4908 2HD2 ASN A 529      11.791  -3.494  14.183  1.00  0.00           H  
ATOM   4909  N   LEU A 530      14.289   1.400  12.947  1.00 24.32           N  
ATOM   4910  CA  LEU A 530      15.449   2.168  12.520  1.00 22.42           C  
ATOM   4911  C   LEU A 530      15.861   3.047  13.678  1.00 21.41           C  
ATOM   4912  O   LEU A 530      14.996   3.616  14.333  1.00 22.06           O  
ATOM   4913  CB  LEU A 530      15.139   3.011  11.279  1.00 21.31           C  
ATOM   4914  CG  LEU A 530      14.447   2.322  10.100  1.00 20.21           C  
ATOM   4915  CD1 LEU A 530      14.048   3.339   9.057  1.00 27.41           C  
ATOM   4916  CD2 LEU A 530      15.291   1.226   9.479  1.00 25.59           C  
ATOM   4917  HN  LEU A 530      13.384   1.559  12.504  1.00  0.00           H  
ATOM   4918  N   LEU A 531      17.170   3.120  13.936  1.00 22.03           N  
ATOM   4919  CA  LEU A 531      17.743   3.916  15.041  1.00 23.20           C  
ATOM   4920  C   LEU A 531      18.309   5.264  14.602  1.00 22.76           C  
ATOM   4921  O   LEU A 531      18.623   6.126  15.429  1.00 23.00           O  
ATOM   4922  CB  LEU A 531      18.849   3.143  15.770  1.00 23.33           C  
ATOM   4923  CG  LEU A 531      18.708   1.672  16.160  1.00 29.37           C  
ATOM   4924  CD1 LEU A 531      19.983   1.235  16.861  1.00 32.36           C  
ATOM   4925  CD2 LEU A 531      17.489   1.393  17.042  1.00 37.39           C  
ATOM   4926  HN  LEU A 531      17.809   2.597  13.337  1.00  0.00           H  
ATOM   4927  N   PHE A 532      18.462   5.428  13.298  1.00 23.54           N  
ATOM   4928  CA  PHE A 532      19.019   6.642  12.715  1.00 23.69           C  
ATOM   4929  C   PHE A 532      18.696   6.605  11.238  1.00 22.37           C  
ATOM   4930  O   PHE A 532      18.115   5.628  10.769  1.00 21.85           O  
ATOM   4931  CB  PHE A 532      20.535   6.725  12.937  1.00 24.26           C  
ATOM   4932  CG  PHE A 532      21.291   5.542  12.421  1.00 25.42           C  
ATOM   4933  CD1 PHE A 532      21.700   5.484  11.091  1.00 30.93           C  
ATOM   4934  CD2 PHE A 532      21.600   4.484  13.261  1.00 31.21           C  
ATOM   4935  CE1 PHE A 532      22.403   4.382  10.600  1.00 30.71           C  
ATOM   4936  CE2 PHE A 532      22.301   3.378  12.780  1.00 35.53           C  
ATOM   4937  CZ  PHE A 532      22.705   3.330  11.447  1.00 31.27           C  
ATOM   4938  HN  PHE A 532      18.178   4.673  12.674  1.00  0.00           H
[truncated: 181,945 more chars]
