# Supplementary material for: Coral-Derived Endophytic Fungal Product, Butyrolactone-I, Alleviates Lps Induced Intestinal Epithelial Cell Inflammatory Response Through TLR4/NF-κB and MAPK Signaling Pathways: An in vitro and in vivo Studies
Source: Front Nutr. 2021 Oct 1;8:748118. doi: 10.3389/fnut.2021.748118 (PMC8517189; doi:10.3389/fnut.2021.748118)
Supplement: Supplementary file 3 [file Data_Sheet_2.ZIP]

Archive with 13 entries (12 files):
- fig5-wb/
- fig5-wb/actin-3.tif
- fig5-wb/actin.tif
- fig5-wb/erk-2 (2).tif
- fig5-wb/erk-2.tif
- fig5-wb/jnk-4.tif
- fig5-wb/p-erk-2.tif
- fig5-wb/p-erk-3.tif
- fig5-wb/p-jnk.tif
- fig5-wb/p-p38-2.tif
- fig5-wb/p-p38-3.tif
- fig5-wb/p38-5.tif
- fig5-wb/p38.tif
