# Supplementary material for: Coral-Derived Endophytic Fungal Product, Butyrolactone-I, Alleviates Lps Induced Intestinal Epithelial Cell Inflammatory Response Through TLR4/NF-κB and MAPK Signaling Pathways: An in vitro and in vivo Studies
Source: Front Nutr. 2021 Oct 1;8:748118. doi: 10.3389/fnut.2021.748118 (PMC8517189; doi:10.3389/fnut.2021.748118)
Supplement: Supplementary file 5 [file Data_Sheet_4.ZIP]

Archive with 9 entries (8 files):
- fig4-wb/
- fig4-wb/IKB.tif
- fig4-wb/N-p-p65-4.tif
- fig4-wb/P65.tif
- fig4-wb/actin.tif
- fig4-wb/n-p-p65-3.tif
- fig4-wb/p-ikb.tif
- fig4-wb/p-p65-2.tif
- fig4-wb/tlr4-3.tif
