# Supplementary material for: Coral-Derived Endophytic Fungal Product, Butyrolactone-I, Alleviates Lps Induced Intestinal Epithelial Cell Inflammatory Response Through TLR4/NF-κB and MAPK Signaling Pathways: An in vitro and in vivo Studies
Source: Front Nutr. 2021 Oct 1;8:748118. doi: 10.3389/fnut.2021.748118 (PMC8517189; doi:10.3389/fnut.2021.748118)
Supplement: Supplementary file 7 [file Data_Sheet_6.ZIP]

Archive with 14 entries (13 files):
- fig9-wb/
- fig9-wb/actin-.tif
- fig9-wb/actin2.tif
- fig9-wb/erk.tif
- fig9-wb/ikb.tif
- fig9-wb/jnk------.tif
- fig9-wb/p-erk-2.tif
- fig9-wb/p-ikb-2.tif
- fig9-wb/p-jnk-3.tif
- fig9-wb/p-p38-2.tif
- fig9-wb/p-p65-4.tif
- fig9-wb/p38.tif
- fig9-wb/p65-2.tif
- fig9-wb/tlr4.tif
